# Supplementary material for: Conservation Weighting Functions Enable Covariance Analyses to Detect Functionally Important Amino Acids
Source: PLoS One. 2014 Nov 7;9(11):e107723. doi: 10.1371/journal.pone.0107723 (PMC4224327; doi:10.1371/journal.pone.0107723)
Supplement: Sequence Alignments S1 — Sequence alignments built for this work and analysed in the main text. (ZIP) [file pone.0107723.s002.zip]

Archive with 8 entries (8 files):
- Cadherin_Sequences.fa
- DSCAM_IG2_Sequences.fa
- DSCAM_IG3_Sequences.fa
- DSCAM_IG7_Sequences.fa
- Protocadherin_GammaEC1_Sequences.fa
- Protocadherin_GammaEC2_Sequences.fa
- Protocadherin_GammaEC3_Sequences.fa
- Protocadherin_GammaEC4_Sequences.fa
