# Supplementary material for: Conservation Weighting Functions Enable Covariance Analyses to Detect Functionally Important Amino Acids
Source: PLoS One. 2014 Nov 7;9(11):e107723. doi: 10.1371/journal.pone.0107723 (PMC4224327; doi:10.1371/journal.pone.0107723)
Supplement: Sequence Alignments S1 — Sequence alignments built for this work and analysed in the main text. (ZIP) [file pone.0107723.s002.zip › Cadherin_Sequences.fa]

>CADH1_HUMAN/1-116
RQKRDWVIPPISCPENEKGPFPKNLVQIKSNKDKEGKVFYSITGQGADTPPVGVFIIERETGWLKVTEPL
DRERIATYTLFSHAVSSNGNAVEDPMEILITVTDQNDN

>tr|A5D8W4|A5D8W4_HUMAN CDH1 protein OS=Homo sapiens GN=CDH1 PE=2 SV=1
RQKRDWVIPPISCPENEKGPFPKNLVQIKSNKDKEGKVFYSITGQGADTPPVGVFIIERETGWLKVTEPL
DRERIATYTLFSHAVSSNGNAVEDPMEILITVTDQNDN

>tr|Q4U1I6|Q4U1I6_DANRE Cadherin-4 OS=Danio rerio GN=cdh4 PE=2 SV=1
RQKRDWVIPPINVPENSRGPFPQVLVMIRSDQDKKIEIRYSITGAGADQPPNDVFNIDPVTGKMSVTKPL
DREDRASYHLKAHAVDINGNQMEPPIDLYIYVIDMNDN

>tr|A1L1M6|A1L1M6_DANRE Cadherin 4, retinal OS=Danio rerio GN=cdh4 PE=2 SV=1
RQKRDWVIPPINVPENSRGPFPQVLVMIRSDQDKKIEIRYSITGAGADQPPNDVFNIDPVTGKMSVTKPL
DREDRASYHLKAHAVDINGNQMEPPIDLYIYVIDMNDN

>sp|P79883|CADH4_XENLA Cadherin-4 OS=Xenopus laevis GN=cdh4 PE=2 SV=1
RQKRDWVIPPVNVPENSRGPFPQQLVLIRSDKDRDDTIRYSITGVGADQPPMAIFNIDPIFGRMNVTRPL
DREERSSYHLRAHAVDINGNKVENPIDLSIYVIDMNDN

>tr|Q4SDX5|Q4SDX5_TETNG Chromosome undetermined SCAF14628, whole genome shotgun sequence OS=Tetraodon nigroviridis GN=GSTENG00019818001 PE=3 SV=1
RVKRDWVIPVINVPENSRGQFPEDLVRIRSDRDKNWMLRYSVTGPGADQPPTGIFIISPISGQLSVTKPL
DREHISNFQLCP------SRAADAPM-----WWNSERR

>tr|B2RCN5|B2RCN5_HUMAN cDNA, FLJ96176, highly similar to Homo sapiens cadherin 4, type 1, R-cadherin (retinal) (CDH4), mRNA OS=Homo sapiens PE=2 SV=1
RRKRDWVIPPINVPENSRGPFPQQLVRIRSDKDNDIPIRYSITGVGADQPPMEVFSIDSMSGRMYVTRPM
DREEHASYHLRAHAVDMNGNKVENPIDLYIYVIDMNDN

>sp|P55283|CADH4_HUMAN Cadherin-4 OS=Homo sapiens GN=CDH4 PE=2 SV=2
RRKRDWVIPPINVPENSRGPFPQQLVRIRSDKDNDIPIRYSITGVGADQPPMEVFSIDSMSGRMYVTRPM
DREEHASYHLRAHAVDMNGNKVENPIDLYIYVIDMNDN

>tr|F1NYV5|F1NYV5_CHICK Uncharacterized protein OS=Gallus gallus GN=CDH4 PE=3 SV=1
RQKRDWVIPPINVPENSRGPFPQQLVRIRSDKDKEIHIRYSITGVGADQPPMEVFSIDPVSGRMYVTRPM
DREERASYHLRAHAVDMNGNKVENPIDLYIYVIDMNDN

>tr|A2AC73|A2AC73_MOUSE Cadherin 4 OS=Mus musculus GN=Cdh4 PE=3 SV=1
RQKRDWVIPPINVPENSRGPFPQQLVRIRSDKDNDIPIRYSITGVGADQPPMEVFNIDSMSGRMYVTRPM
DREERASYHLRAHAVDMNGNKVENPIDLYIYVIDMNDN

>sp|P39038|CADH4_MOUSE Cadherin-4 OS=Mus musculus GN=Cdh4 PE=2 SV=1
RQKRDWVIPPINVPENSRGPFPQQLVRIRSDKDNDIPIRYSITGVGADQPPMEVFNIDSMSGRMYVTRPM
DREERASYHLRAHAVDMNGNKVENPIDLYIYVIDMNDN

>sp|P24503|CADH4_CHICK Cadherin-4 OS=Gallus gallus GN=CDH4 PE=2 SV=1
RQKRDWVIPPINVPENSRGPFPQQLVRIRSDKDKEIHIRYSITGVGADQPPMEVFSIDPVSGRMYVTRPM
DREERASYHLRAHAVDMNGNKVENPIDLYIYVIDMNDN

>sp|P10288|CADH2_CHICK Cadherin-2 OS=Gallus gallus GN=CDH2 PE=1 SV=1
RQKRDWVIPPINLPENSRGPFPQELVRIRSDRDKSLSLRYSVTGPGADQPPTGIFIINPISGQLSVTKPL
DREQIASFHLRAHAVDVNGNQVENPIDIVINVIDMNDN

>tr|F7FSE9|F7FSE9_MONDO Uncharacterized protein OS=Monodelphis domestica GN=CDH2 PE=4 SV=1
RQKRDWVIPPINLPENSRGPFPQELVRIRSDRDKNLSLRYSVTGPGADQPPTGIFIINPISGQLSVTKPL
DREQIARFHLRAHAVDINGNQVENPIDIVINVIDMNDN

>tr|Q4SS36|Q4SS36_TETNG Chromosome 11 SCAF14479, whole genome shotgun sequence OS=Tetraodon nigroviridis GN=GSTENG00013629001 PE=3 SV=1
RQKRDWVIPPINVPENSRGPFPHMLVRIRSDQDKDVGIRYSITGAGADQPPSGIYNIDPISGNMFVTQPL
DREDRASFHLRAHAVDMNGNQVENPIELYIYVIDMNDN

>tr|B2GUA1|B2GUA1_XENTR Cdh2 protein OS=Xenopus tropicalis GN=cdh2 PE=2 SV=1
RQKRDWVIPPINVPENARGTFPQELVRIRSDRDKSLSLRYSVTGPGADQPPIGVYIINPISGQLSVTKPL
DREQIATFHLRAHAVDVNGNQVENPIDIVINVIDMNDN

>tr|Q8BSI9|Q8BSI9_MOUSE Putative uncharacterized protein OS=Mus musculus GN=Cdh2 PE=2 SV=1
RQKRDWVIPPINLPENSRGPFPQELVRIRSDRDKNLSLRYSVTGPGADQPPTGIFIINPISGQLSVTKPL
DRELIARFHLRAHAVDINGNQVENPIDIVINVIDMNDN

>tr|Q3UIC2|Q3UIC2_MOUSE Putative uncharacterized protein OS=Mus musculus GN=Cdh2 PE=2 SV=1
RQKRDWVIPPINLPENSRGPFPQELVRIRSDRDKNLSLRYSVTGPGADQPPTGIFIINPISGQLSVTKPL
DRELIARFHLRAHAVDINGNQVENPIDIVINVIDMNDN

>tr|F1N0S5|F1N0S5_BOVIN Uncharacterized protein OS=Bos taurus GN=CDH2 PE=3 SV=1
RQKRDWVIPPINLPENSRGPFPQELVRIRSDRDKNLSLRYSVTGPGADQPPTGIFIINPISGQLSVTKPL
DRELIARFHLRAHAVDINGNQVENPIDIVINVIDMNDN

>tr|C1FXT0|C1FXT0_DASNO Cadherin 2, type 1 preproprotein (Predicted) OS=Dasypus novemcinctus GN=CDH2 PE=3 SV=1
RQKRDWVIPPINLPENSRGPFPQELVRIRSDRDKNLSLRYSVTGPGADQPPTGIFIINPISGQLSVTKPL
DRELIARFHLRAHAVDINGNQVENPIDIVINVIDMNDN

>sp|P33147|CADHO_XENLA Neural cadherin-2 OS=Xenopus laevis PE=2 SV=1
RQKRDWVIPPINVPENARGTFPQELVGIRSDRDKSLSLRYSVTGPGADQPPLGVFIINPISGQLSVTKPL
DREQIATFHLRAHAVDVNGNQVENPIDIVINVIDMNDN

>sp|B2KI42|CADH2_RHIFE Cadherin-2 OS=Rhinolophus ferrumequinum GN=CDH2 PE=3 SV=1
RQKRDWVIPPINLPENSRGPFPQELVRIRSDRDKNLSLRYSVTGPGADQPPTGIFIINPISGQLSVTKPL
DRELIARFHLRAHAVDINGNQVENPIDIVINVIDMNDN

>sp|Q9Z1Y3|CADH2_RAT Cadherin-2 OS=Rattus norvegicus GN=Cdh2 PE=1 SV=1
RQKRDWVIPPINLPENSRGPFPQELVRIRSDRDKNLSLRYSVTGPGADQPPTGIFIINPISGQLSVTKPL
DRELIARFHLRAHAVDINGNQVENPIDIVINVIDMNDN

>sp|Q5R9X1|CADH2_PONAB Cadherin-2 OS=Pongo abelii GN=CDH2 PE=2 SV=1
RQKRDWVIPPINLPENSRGPFPQELVRIRSDRDKNLSLRYSVTGPGADQPPTGIFIINPISGQLSVTKPL
DREQIARFHLRAHAVDINGNQVENPIDIVINVIDMNDN

>sp|B4USZ0|CADH2_OTOGA Cadherin-2 OS=Otolemur garnettii GN=CDH2 PE=3 SV=1
RQKRDWVIPPINLPENSRGPFPQELVRIRSDRDKNLSLRYSVTGPGADQPPTGIFIINPISGQLSVTKPL
DRELIARFHLRAHAVDINGNQVENPIDIVINVIDMNDN

>sp|P15116|CADH2_MOUSE Cadherin-2 OS=Mus musculus GN=Cdh2 PE=1 SV=2
RQKRDWVIPPINLPENSRGPFPQELVRIRSDRDKNLSLRYSVTGPGADQPPTGIFIINPISGQLSVTKPL
DRELIARFHLRAHAVDINGNQVENPIDIVINVIDMNDN

>sp|P19022|CADH2_HUMAN Cadherin-2 OS=Homo sapiens GN=CDH2 PE=1 SV=4
RQKRDWVIPPINLPENSRGPFPQELVRIRSDRDKNLSLRYSVTGPGADQPPTGIFIINPISGQLSVTKPL
DREQIARFHLRAHAVDINGNQVENPIDIVINVIDMNDN

>sp|B0KW95|CADH2_CALJA Cadherin-2 OS=Callithrix jacchus GN=CDH2 PE=3 SV=1
RQKRDWVIPPINLPENSRGPFPQELVRIRSDRDKNLSLRYSVTGPGADQPPTGIFIINPISGQLSVTKPL
DREQIARFHLRAHAVDINGNQVENPIDIVINVIDMNDN

>sp|P20310|CADHN_XENLA Neural cadherin-1 OS=Xenopus laevis PE=2 SV=1
RQKRDWVIPPINVPENARGTFPQELVRIRSDRDKNLSLRYSVTGPGADQPPIGVFIINPIGGQLSVTKPL
DREQIANFHLRAHAVDVNGNQVENPIDIVINVIDMNDN

>tr|Q9UII7|Q9UII7_HUMAN E-cadherin OS=Homo sapiens PE=2 SV=1
RQKRDWVIPPISCPENEKGPFPKNLVQIKSNKDKEGKVFYSITGQGADTPPVGVFIIERETGWLKVTEPL
DRERIATYTLFSHAVSSNGNAVEDPMEILITVTDQNDN

>tr|F5GYI6|F5GYI6_HUMAN Uncharacterized protein OS=Homo sapiens GN=CDH1 PE=3 SV=1
RQKRDWVIPPISCPENEKGPFPKNLVQIKSNKDKEGKVFYSITGQGADTPPVGVFIIERETGWLKVTEPL
DRERIATYTLFSHAVSSNGNAVEDPMEILITVTDQNDN

>tr|F7DGM2|F7DGM2_MACMU Uncharacterized protein (Fragment) OS=Macaca mulatta GN=CDH4 PE=4 SV=1
RRKRDWVIPPINVPENSRGPFPQQLVRIRSDKDNDIPIRYSITGVGADQPPMEVFSIDSMSGRMYVTRPM
DREEHASYHLRAHAVDMNGNKVENPIDLYIYVIDMNDN

>tr|Q1L8K3|Q1L8K3_DANRE Cadherin 2, neuronal OS=Danio rerio GN=cdh2 PE=2 SV=2
RVKRDWVIPPVNVLENSRKQFPEELVKIQSDKDKSNTLRYSVTGPGADQNPTGLFIIDPISGLLSVTKPL
DREHIPNFHLRAHAVDINGNQMENPIDIIINVIDMNDN

>sp|Q90275|CADH2_DANRE Cadherin-2 OS=Danio rerio GN=cdh2 PE=2 SV=2
RVKRDWVIPPVNVLENSRKQFPEELVKIQSDKDKSNTLRYSVTGPGADQNPTGLFIIDPISGLLSVTKPL
DREHIPNFHLRAHAVDINGNQMENPIDIIINVIDMNDN

>tr|D2HLJ4|D2HLJ4_AILME Putative uncharacterized protein (Fragment) OS=Ailuropoda melanoleuca GN=PANDA_012372 PE=3 SV=1
RQKRDWVIPPISCPENEKGPFPKNLVQIKSNRDKEIKVFYSITGQGADTPPVGVFVIERETGWLKVTEPL
DREQIAKYILYSHAVSSNGNAVEDPMEIVITVTDQNDN

>tr|F6WI86|F6WI86_MACMU Uncharacterized protein (Fragment) OS=Macaca mulatta GN=CDH2 PE=4 SV=1
RQKRDWVIPPINLPENSRGPFPQELVRIRSDRDKNLSLRYSVTGPGADQPPTGIFIINPISGQLSVTKPL
DREQIARFHLRAHAVDINGNQVENPIDIVINVIDMNDN

>sp|P08641|CADH1_CHICK Cadherin-1 OS=Gallus gallus GN=CDH1 PE=1 SV=2
RQKRDWVIPPISCLENHRGPYPMRLVQIKSNKDKESKVYYSITGQGADSPPVGIFIIERETGWLEVTEQL
DREKIDRYTLLSHAVSASGQPVEDPMEIIITVMDQNDN

>tr|B7NZB4|B7NZB4_RABIT Cadherin 2, type 1 preproprotein (Predicted) (Fragment) OS=Oryctolagus cuniculus GN=CDH2 PE=3 SV=1
RQKRDWVIPPINLPENSRGPFPQELVRIRSDRDKNLSLRYSVTGPGADQPPTGIFIINPISGQLSVTKPL
DRELIARFHLRAHAVDINGNQVENPIDIVINVIDMNDN

>tr|B3EX48|B3EX48_SORAR Cadherin 2, type 1 preproprotein (Predicted) (Fragment) OS=Sorex araneus GN=CDH2 PE=3 SV=1
RQKRDWVIPPINLPENSRGPFPQELVRIRSDRDKNLSLRYSVTGPGADQPPTGIFIINPISGQLSVTKPL
DRELIARFHLRAHAVDINGNQVENPIDIVINVIDMNDN

>tr|B1MTE7|B1MTE7_CALMO Cadherin 2, type 1 preproprotein (Predicted) (Fragment) OS=Callicebus moloch GN=CDH2 PE=3 SV=1
RQKRDWVIPPINLPENSRGPFPQELVRIRSDRDKNLSLRYSVTGPGADQPPTGIFIINPISGQLSVTKPL
DREQIARFHLRAHAVDINGNQVENPIDIVINVIDMNDN

>sp|Q9R0T4|CADH1_RAT Cadherin-1 OS=Rattus norvegicus GN=Cdh1 PE=2 SV=1
RQKRDWVIPPINCPENQKGEFPQRLVQIKSNRDKETTVFYSITGPGADKPPVGVFIIERETGWLKVTQPL
DREAIDKYLLYSHAVSSNGEAVEDPMEIVVTVTDQNDN

>tr|Q6NTM0|Q6NTM0_XENLA Xb-cad protein OS=Xenopus laevis GN=xb-cad PE=2 SV=1
RKKRDWVIPPIKVSENERGPFPKRLVQIKSNKEKLSKVFYSITGQGADTPPEGIFRIEKETGWMQVTRPL
DREEYEKYVLLSHAVSENGASVEEPMEITVTVIDQNDN

>tr|Q4KML8|Q4KML8_MOUSE Cadherin 1, isoform CRA_a OS=Mus musculus GN=Cdh1 PE=2 SV=1
RQKRDWVIPPISCPENEKGEFPKNLVQIKSNRDKETKVFYSITGQGADKPPVGVFIIERETGWLKVTQPL
DREAIAKYILYSHAVSSNGEAVEDPMEIVITVTDQNDN

>sp|P33152|CADHB_XENLA Blastomere cadherin OS=Xenopus laevis PE=2 SV=3
RKKRDWVIPPIKVSENERGPFPKRLVQIKSNKEKLSKVFYSITGQGADTPPEGIFRIEKETGWMQVTRPL
DREEYEKYVLLSHAVSENGASVEEPMEITVTVIDQNDN

>sp|P09803|CADH1_MOUSE Cadherin-1 OS=Mus musculus GN=Cdh1 PE=1 SV=1
RQKRDWVIPPISCPENEKGEFPKNLVQIKSNRDKETKVFYSITGQGADKPPVGVFIIERETGWLKVTQPL
DREAIAKYILYSHAVSSNGEAVEDPMEIVITVTDQNDN

>tr|F1MCJ4|F1MCJ4_BOVIN Uncharacterized protein OS=Bos taurus GN=CDH1 PE=3 SV=1
RQKRDWVIPPISCPENEKGPFPKSLVQIKSNKEKETQVFYSITGQGADTPPVGVFIIERETGWLKVTQPL
DREQIAKYILFSHAVSSNGQAIEEPMEIVITVTDQNDN

>tr|C6EVT4|C6EVT4_PIG E-cadherin OS=Sus scrofa PE=2 SV=1
RQKRDWVIPPISCPENEKGPFPKDLVQIKSNREKETKVFYSITGQGADTPPVGVFMIERETGWLKVTEPL
DREAIAKYILYSHAVSSNGQAIEEPMEIVITVTDQNDN

>tr|A6QLC4|A6QLC4_BOVIN CDH1 protein OS=Bos taurus GN=CDH1 PE=2 SV=1
RQKRDWVIPPISCPENEKGPFPKSLVQIKSNKEKETQVFYSITGQGADTPPVGVFIIERETGWLKVTQPL
DREQIAKYILFSHAVSSNGQAIEEPMEIVITVTDQNDN

>tr|D3XNU5|D3XNU5_HUMAN E-cadherin 1 OS=Homo sapiens GN=CDH1 PE=3 SV=1
RQKRDWVIPPISCPENEKGPFPKNLVQIKSNKDKEGKVFYSITGQGADTPPVGVFIIERETGWLKVTEPL
DRERIATYTLFSHAVSSNGNAVEDPMEILITVTDQNDN

>tr|A8K1U7|A8K1U7_HUMAN Cadherin 1, type 1, E-cadherin (Epithelial), isoform CRA_b OS=Homo sapiens GN=CDH1 PE=2 SV=1
RQKRDWVIPPISCPENEKGPFPKNLVQIKSNKDKEGKVFYSITGQGADTPPVGVFIIERETGWLKVTEPL
DRERIATYTLFSHAVSSNGNAVEDPMEILITVTDQNDN

>sp|Q5RAX1|CADH1_PONAB Cadherin-1 OS=Pongo abelii GN=CDH1 PE=2 SV=1
RRKRDWVIPPISCPENEKGPFPKNLVQIKSNKDKEGKVFYSITGQGADTPPVGVFIIERETGWLKVTEPL
DRERIATYTLFSHAVSSNGNAVEDPMEILITVTDQNDN

>sp|P12830|CADH1_HUMAN Cadherin-1 OS=Homo sapiens GN=CDH1 PE=1 SV=3
RQKRDWVIPPISCPENEKGPFPKNLVQIKSNKDKEGKVFYSITGQGADTPPVGVFIIERETGWLKVTEPL
DRERIATYTLFSHAVSSNGNAVEDPMEILITVTDQNDN

>sp|Q6R8F2|CADH1_BOVIN Cadherin-1 OS=Bos taurus GN=CDH1 PE=2 SV=1
RQKRDWVIPPISCPENEKGPFPKSLVQIKSNKEKETQVFYSITGQRADTPPVGVFIIERETGWLKVTQPL
DREQIAKYILFSHAVSSNGQAIEEPMEIVITVTDQNDN

>tr|F6QAX3|F6QAX3_XENTR Uncharacterized protein OS=Xenopus tropicalis GN=cdh1 PE=4 SV=1
RKKRDWVIPPIKVSENERGPFPKRLVQIKSNKERVTKVFYSITGQGADTPPEGVFRIEKETGWMLVSRPL
DREEYDKYVLLSHAVSENGASVEEPMEITVYVIDQNDN

>tr|C0H958|C0H958_SALSA Epithelial cadherin OS=Salmo salar GN=CADH1 PE=2 SV=1
RRKRDWVIPPINFPENDRGPFPKIMVQIRSNNDKEVKIQYSITGTGADLPPVGIFTVDKNSGNLYVTEPL
DREKKDKYILLAHAVAVGAGIAEDPMEIIVKVIDMNDN

>tr|F1N619|F1N619_BOVIN Uncharacterized protein OS=Bos taurus GN=CDH1 PE=3 SV=1
RQKRDWVIPPISCPENEKGPFPKSLVQIKSNKEKETQVFYSITGQGADTPPVGVFIIERETGWLKVTQPL
DREQIAKYILFSHAVSSNGQAIEEPMEIVITVTDQNDN

>sp|P33148|CADHF_XENLA EP-cadherin OS=Xenopus laevis PE=1 SV=2
RKKRDWVIPPIKVSENERGPFPKRLVQIKSNKDRFNKVYYSITGQGADNPPQGVFRIEWETGWMLVTRPL
DREEYDKYVLSSHAVSENGSPVEEPMEITINVIDQNDN

>tr|F7GAW7|F7GAW7_CALJA Uncharacterized protein OS=Callithrix jacchus GN=CDH1 PE=4 SV=1
RQKRDWVIPPISCPENEKGPFPKNLVQIKSNKDKEAKVFYSITGQGADTPPVGVFIIERETGWLKVTEPL
DREQIATYTLFSHAVSSNGNAIEDPMEIVITVTDQNDN

>sp|P19534|CADH2_BOVIN Cadherin-2 (Fragment) OS=Bos taurus GN=CDH2 PE=2 SV=1
RQKRDWVIPPINLPENSRGPFPQELVRIRSDRDKNLSLRYSVTGPGADQPPTGIFIINPISGQLSVTKPL
DRELIARFHLRAHAVDINGNQVENPIDIVINVIDMNDN

>tr|Q4RVH8|Q4RVH8_TETNG Chromosome 15 SCAF14992, whole genome shotgun sequence. (Fragment) OS=Tetraodon nigroviridis GN=GSTENG00028326001 PE=3 SV=1
RMKRDWVIPPINVPENSRGPFPQELVRIRSDHDKTRALRYSVTGPGADQPPTSIFIIDPISGELSVNKPL
DREHIPNFHLKAHAVDLNGNQLENPIDLAINVIDMNDN

>tr|F7I6V3|F7I6V3_CALJA Uncharacterized protein (Fragment) OS=Callithrix jacchus PE=4 SV=1
RQKRDWVIPPINLPENSRGPFPQELVRIRSDRDKNLSLRYSVTGPGADQPPTGIFIINPISGQLSVTKPL
DREQIARFHLRAHAVDINGNQVENPIDIVINVIDMNDN

>tr|Q5RB18|Q5RB18_PONAB Putative uncharacterized protein DKFZp469B1218 OS=Pongo abelii GN=DKFZp469B1218 PE=2 SV=1
RQKRDWVIPPINLPENSRGPFPQELVRIRSDRDKNLSLRYSVTGPGADQPPTGIFIINPISGQLSVTKPL
DREQIARFHLRAHAVDINGNQVENPIDIVINVIDMNDN

>tr|F7HZT3|F7HZT3_CALJA Uncharacterized protein OS=Callithrix jacchus PE=4 SV=1
RQKRDWVIPPINLPENSRGPFPQELVRIRSDRDKNLSLRYSVTGPGADQPPTGIFIINPISGQLSVTKPL
DREQIARFHLRAHAVDINGNQVENPIDIVINVIDMNDN

>tr|A8MWK3|A8MWK3_HUMAN Uncharacterized protein OS=Homo sapiens GN=CDH2 PE=2 SV=1
RQKRDWVIPPINLPENSRGPFPQELVRIRSDRDKNLSLRYSVTGPGADQPPTGIFIINPISGQLSVTKPL
DREQIARFHLRAHAVDINGNQVENPIDIVINVIDMNDN

>tr|F6SV97|F6SV97_HORSE Uncharacterized protein (Fragment) OS=Equus caballus GN=CDH2 PE=4 SV=1
RQKRDWVIPPINLPENSRGPFPQELVRIRSDRDKNLSLRYSVTGPGADQPPTGIFIINPISGQLSVTKPL
DRELIARFHLRAHAVDINGNQVENPIDIVINVIDMNDN

>tr|F1PEC4|F1PEC4_CANFA Uncharacterized protein (Fragment) OS=Canis familiaris GN=CDH2 PE=3 SV=1
RQKRDWVIPPINLPENSRGPFPQELVRIRSDRDKNLSLRYSVTGPGADQPPTGIFIINPISGQLSVTKPL
DRELIARFHLRAHAVDINGNQVENPIDIVINVIDMNDN

>tr|F7E6I8|F7E6I8_MONDO Uncharacterized protein (Fragment) OS=Monodelphis domestica GN=CDH4 PE=4 SV=1
RQKRDWVIPPINVPENSRGPFPQQLVRIRSDKDNDIPIRYSITGVGADQPPMEVFNIDSMSGRMYVTRPM
DREERASYHLRAHAVDMNGNKVENPIDLYIYVIDMNDN

>tr|F7B3Y9|F7B3Y9_CALJA Uncharacterized protein OS=Callithrix jacchus PE=4 SV=1
RQKRDWVIPPISCPENEKGPFPKNLVQIKSNKDKEAKVFYSITGQGADTPPVGVFIIERETGWLKVTEPL
DREQIATYTLFSHAVSSNGNAIEDPMEIVITVTDQNDN

>tr|F6QBI8|F6QBI8_XENTR Uncharacterized protein OS=Xenopus tropicalis GN=cdh1 PE=4 SV=1
RQKRDWVIPPIVTSENEKGPFPKRLVQIKSSNAKEIKVFYSITGQGADTPPEGVFTIGREDGWLNVTRPL
DREAIDSYTLFSHAVSVNGQNVEDPMEIQIKVQDQNDN

>sp|P30944|CADH1_XENLA Cadherin-1 OS=Xenopus laevis GN=cdh1 PE=1 SV=2
RQKRDWVIPPIIVSENEKGPFPKRIVQIKSSYAKEVKVYYSITGQGADTPPEGVFAIGREDGWLNVTRPL
DREAIDNYVLFSHAVSSNGANVEDPMEIIIKVQDQNDN

>tr|F7C3L7|F7C3L7_CALJA Uncharacterized protein (Fragment) OS=Callithrix jacchus PE=4 SV=1
RQKRDWVIPPISCPENEKGPFPKNLVQIKSNKDKEAKVFYSITGQGADTPPVGVFIIERETGWLKVTEPL
DREQIATYTLFSHAVSSNGNAIEDPMEIVITVTDQNDN

>tr|Q90Z37|Q90Z37_DANRE E-cadherin OS=Danio rerio GN=cdh1 PE=2 SV=1
RVKRGWIIPPISVSENSKGPFPMRLVQIKSDYAIETRLAYKITGEGADLDPKGIFTIDRLSGWVSVTQLL
DREKKASYKLRAHANGVDADVTEKPMDIIVTVTDQNDN

>tr|F1QXB1|F1QXB1_DANRE Uncharacterized protein OS=Danio rerio GN=cdh1 PE=3 SV=1
RVKRGWIIPPISVSENSKGPFPMRLVQIKSDYAIETRLAYKITGEGADLDPKGIFTIDRLSGWVSVTQLL
DREKKASYKLRAHANGVDADVTEKPMDIIVTVTDQNDN

>tr|F1QVI3|F1QVI3_DANRE Uncharacterized protein (Fragment) OS=Danio rerio GN=CU861475.1 PE=3 SV=1
RQKRDWVIPPINVPENSRGPFPQVLVMIRSDQDKKIEIRYSITGAGADQPPNDVFNIDPVTGKMSVTKPL
DREDRASYHLKAHAVDINGNQMEPPIDLYIYVIDMNDN

>tr|F1LUR0|F1LUR0_RAT Uncharacterized protein (Fragment) OS=Rattus norvegicus GN=Cdh4 PE=3 SV=1
RQKRDWVIPPINVPENSRGPFPQQLVRIKADKNRDIPSQRCVGGLGRHEPPDEIFSLDSLKIRLWLVGPS
SRETPVSFHLRAHAVDMNGNKVENPIDLYIYVIDMNDN

>tr|F7AGQ2|F7AGQ2_ORNAN Uncharacterized protein (Fragment) OS=Ornithorhynchus anatinus GN=CDH2 PE=4 SV=1
RQKRDWVIPPINLPENSRGPFPQELVRIRSDRDKNLSLRYSVTGPGADQPPTGIFIINPISGQLSVTKPL
DRELIARFHLRAHAVDINGNQVENPIDIVINVIDMNDN

>tr|F6YYR6|F6YYR6_ORNAN Uncharacterized protein (Fragment) OS=Ornithorhynchus anatinus GN=CDH2 PE=4 SV=1
RQKRDWVIPPINLPENSRGPFPQELVRIRSDRDKNLSLRYSVTGPGADQPPTGIFIINPISGQLSVTKPL
DRELIARFHLRAHAVDINGNQVENPIDIVINVIDMNDN

>tr|F1PV46|F1PV46_CANFA Uncharacterized protein (Fragment) OS=Canis familiaris GN=CDH4 PE=3 SV=1
RQKRDWVIPPINVPENSRGPFPQQLVRIRSDKDNDIPIRYSITGVGADQPPMEVFSIDSMSGRMYVTRPM
DREERASYHLRAHAVDMNGNKVENPIDLYIYVIDMNDN

>tr|F1PV52|F1PV52_CANFA Uncharacterized protein (Fragment) OS=Canis familiaris GN=CDH4 PE=3 SV=1
RQKRDWVIPPINVPENSRGPFPQQLVRIRSDKDNDIPIRYSITGVGADQPPMEVFSIDSMSGRMYVTRPM
DREERASYHLRAHAVDMNGNKVENPIDLYIYVIDMNDN

>tr|D2HE63|D2HE63_AILME Putative uncharacterized protein (Fragment) OS=Ailuropoda melanoleuca GN=PANDA_009062 PE=3 SV=1
RQKRDWVIPPINVPENSRGPFPQQLVRIRSDKDNDIPIRYSITGVGADQPPMEVFSIDSMSGRMYVTRPM
DREERASYHLRAHAVDMNGNKVENPIDLYIYVIDMNDN

>tr|F6WUU1|F6WUU1_XENTR Uncharacterized protein (Fragment) OS=Xenopus tropicalis GN=cdh2 PE=4 SV=1
RQKRDWVIPPINVPENARGTFPQELVRIRSDRDKSLSLRYSVTGPGADQPPIGVYIINPISGQLSVTKPL
DREQIATFHLRAHAVDVNGNQVENPIDIVINVIDMNDN

>tr|D2H3V3|D2H3V3_AILME Putative uncharacterized protein (Fragment) OS=Ailuropoda melanoleuca GN=PANDA_004403 PE=3 SV=1
RQKRDWVIPPINLPENSRGPFPQELVRIRSDRDKNLSLRYSVTGPGADQPPTGIFIINPISGQLSVTKPL
DRELIARFHLRAHAVDINGNQVENPIDIVINVIDMNDN

>tr|D3YYT0|D3YYT0_MOUSE Uncharacterized protein OS=Mus musculus GN=Cdh2 PE=3 SV=1
RQKRDWVIPPINLPENSRGPFPQELVRIRSDRDKNLSLRYSVTGPGADQPPTGIFIINPISGQLSVTKPL
DRELIARFHLRAHAVDINGNQVENPIDIVINVIDMNDN

>tr|E1C6M9|E1C6M9_CHICK Uncharacterized protein OS=Gallus gallus PE=3 SV=1
RQKRDWVIPPISCLENHRGPYPMRLVQVR----------------GRAEPPLG-----------------
---RAER-SITAMGSGPWVSPLTAPHRHQIKSNKDKES

>tr|A9X175|A9X175_PAPAN Cadherin 2, type 1, N-cadherin (Predicted) (Fragment) OS=Papio anubis GN=CDH2 PE=3 SV=1
RQKRDWVIPPINLPENSRGPFPQELVRIRSDRDKNLSLRYSVTGPGADQPPTGIFIINPISGQLSVTKPL
DREQIARFHLRAHAVDINGNQVENPIDIVINVIDMNDN

>tr|F7CPQ1|F7CPQ1_HORSE Uncharacterized protein OS=Equus caballus PE=4 SV=1
RQKRDWVIPPINVPENSRGPFPQQLVRIRSDKDNDIPIRYSVTGVGADQPPMEVFSIDSMSGRMYVTRPM
DREERASYHLRAHAVDMNGNKVENPIDLYIYVIDMNDN

>tr|B3KWB8|B3KWB8_HUMAN cDNA FLJ42734 fis, clone BRAWH2014414, highly similar to Cadherin-4 OS=Homo sapiens PE=2 SV=1
RRKRDWVIPPINVPENSRGPFPQQLVRIRSDKDNDIPIRYSITGVGADQPPMEVFSIDSMSGRMYVTRPM
DREEHASYHLRAHAVDMNGNKVENPIDLYIYVIDMNDN

>tr|F1PAA9|F1PAA9_CANFA Uncharacterized protein (Fragment) OS=Canis familiaris GN=CDH1 PE=3 SV=1
RQKRDWVIPPISCPENEKGPFPKNLVQIKSNRDKEIKVFYSITGQGADAPPVGVFIIERETGWLKVTEPL
DREQIAKYILYSHAVSSNGNAVEDPMEIVITVTDQNDN

>tr|E1BGT1|E1BGT1_BOVIN Uncharacterized protein OS=Bos taurus PE=3 SV=1
RRKREWVVPPISVPENGKGPFPQRLNQLKSNKDRGTKIFYSITGPGADSPPEGIFAIEKETGWLLLNKPL
DREKIAKYELFGHAVSENGASVEDPMNISIIVTDQNDH

>tr|F6T0X0|F6T0X0_MONDO Uncharacterized protein (Fragment) OS=Monodelphis domestica GN=CDH1 PE=4 SV=1
RQKRDWVIPPISCPENEKGPFPKQLVQIKSNRDKETKVFYSITGQGADRPPQGVFIIERETGILKVTAPL
DREDIAKYVLFSHAVSSNGIPVEDPMEIVITVTDQNDN

>sp|P22223|CADH3_HUMAN Cadherin-3 OS=Homo sapiens GN=CDH3 PE=1 SV=2
RHKRDWVVAPISVPENGKGPFPQRLNQLKSNKDRDTKIFYSITGPGADSPPEGVFAVEKETGWLLLNKPL
DREEIAKYELFGHAVSENGASVEDPMNISIIVTDQNDH

>tr|F7H4T6|F7H4T6_MACMU Uncharacterized protein (Fragment) OS=Macaca mulatta GN=CDH1 PE=4 SV=1
RWKRDWVIPPISCPENEKGPFPKNLVQIKSNKDKEGKVFYSITGQGADTPPVGVFIIERETGWLKVTEPL
DRENIATYTLFSHAVSSNGNAVEDPMEILITVTDQNDN

>tr|F6TMF7|F6TMF7_ORNAN Uncharacterized protein (Fragment) OS=Ornithorhynchus anatinus GN=CDH1 PE=4 SV=1
RQKRDWVIPPINCPENEKGPFPKNLVQIKSNRDKETRVYYSITGQGADKPPMGIFTIERESGWLKVTEPL
DREKIPKYILQSHAVTSDGKTVEEPMEIVITVTDQNDN

>tr|Q8NB64|Q8NB64_HUMAN cDNA FLJ34177 fis, clone FCBBF3016451, highly similar to RETINAL-CADHERIN OS=Homo sapiens PE=2 SV=1
RRKRDWVIPPINVPENSRGPFPQQLVRIRSDKDNDIPIRYSITGVGADQPPMEVFSIDSMSGRMYVTRPM
DREEHASYHLRAHAVDMNGNKVENPIDLYIYVIDMNDN

>tr|F5GY85|F5GY85_HUMAN Uncharacterized protein OS=Homo sapiens GN=CDH4 PE=3 SV=1
RRKRDWVIPPINVPENSRGPFPQQLVRIRSDKDNDIPIRYSITGVGADQPPMEVFSIDSMSGRMYVTRPM
DREEHASYHLRAHAVDMNGNKVENPIDLYIYVIDMNDN

>tr|F7H4U0|F7H4U0_MACMU Uncharacterized protein (Fragment) OS=Macaca mulatta GN=CDH1 PE=4 SV=1
RWKRDWVIPPISCPENEKGPFPKNLVQIKSNKDKEGKVFYSITGQGADTPPVGVFIIERETGWLKVTEPL
DRENIATYTLFSHAVSSNGNAVEDPMEILITVTDQNDN

>sp|P10287|CADH3_MOUSE Cadherin-3 OS=Mus musculus GN=Cdh3 PE=2 SV=2
RRKREWVMPPIFVPENGKGPFPQRLNQLKSNKDRGTKIFYSITGPGADSPPEGVFTIEKESGWLLLHMPL
DREKIVKYELYGHAVSENGASVEEPMNISIIVTDQNDN

>tr|Q8BRE1|Q8BRE1_MOUSE Cadherin 3, isoform CRA_a OS=Mus musculus GN=Cdh3 PE=2 SV=1
RRKREWVMPPIFVPENGKGPFPQRLNQLKSNKDRGTKIFYSITGPGADSPPEGVFTIEKESGWLLLHMPL
DREKIVKYELYGHAVSENGASVEEPMNISIIVTDQNDN

>tr|F6RUQ9|F6RUQ9_HORSE Uncharacterized protein OS=Equus caballus GN=CDH2 PE=4 SV=1
RQKRDWVIPPINLPENSRGPFPQELVRIRSDRDKNLSLRYSVTGPGADQPPTGIFIINPISGQLSVTKPL
DRELIARFHLRAHAVDINGNQVENPIDIVINVIDMNDN

>tr|Q9UII8|Q9UII8_HUMAN Cadherin 1, type 1, E-cadherin (Epithelial), isoform CRA_c OS=Homo sapiens GN=CDH1 PE=2 SV=1
RQKRDWVIPPISCPENEKGPFPKNLVQIKSNKDKEGKVFYSITGQGADTPPVGVFIIERETGWLKVTEPL
DRERIATYTLFSHAVSSNGNAVEDPMEILITVTDQNDN

>tr|F6Q549|F6Q549_HORSE Uncharacterized protein OS=Equus caballus PE=4 SV=1
RQKRDWVIPPINLPENSRGPFPQELVRIRSDRDKNLSLRYSVTGPGADQPPTGIFIINPISGQLSVTKPL
DRELIARFHLRAHAVDINGNQVENPIDIVINVIDMNDN

>sp|P55291|CAD15_HUMAN Cadherin-15 OS=Homo sapiens GN=CDH15 PE=1 SV=1
RVRRAWVIPPISVSENHK-RLPYPLVQIKSDKQQLGSVIYSIQGPGVDEEPRGVFSIDKFTGKVFLNAML
DREKTDRFRLRAFALDLGGSTLEDPTDLEIVVVDQNDN

>tr|Q6T1F3|Q6T1F3_DANRE M-cadherin OS=Danio rerio GN=cdh15 PE=2 SV=1
RVKRDWIIPPIRVLENSK-HLPEDLVQIKSDKIFTGEVIYMLEGPGVDQDPKGLFEIDEKTGWIKSKEPL
DREKHKSFKLKAFALSPSGERLESPTTIEIYVLDQNDN

>tr|F7B421|F7B421_CALJA Uncharacterized protein (Fragment) OS=Callithrix jacchus GN=CDH1 PE=4 SV=1
RQKRDWVIPPISCPENEKGPFPKNLVQIKSNKDKEAKVFYSITGQGADTPPVGVFIIERETGWLKVTEPL
DREQIATYTLFSHAVSSNGNAIEDPMEIVITVTDQNDN

>tr|E7EYG9|E7EYG9_DANRE Uncharacterized protein OS=Danio rerio GN=OTTDARG00000020298 PE=3 SV=1
RVKRDWIIPPIRVLENSK-HLPEDLVQIKSDKIFTGEVIYMLEGPGVDQDPKGLFEIDEKTGWIKSKEPL
DREKHKSFKLKAFALSPSGERLESPTTIEIYVLDQNDN

>tr|F7AGP2|F7AGP2_ORNAN Uncharacterized protein (Fragment) OS=Ornithorhynchus anatinus GN=CDH2 PE=4 SV=1
RQKRDWVIPPINLPENSRGPFPQELVRIRSDRDKNLSLRYSVTGPGADQPPTGIFIINPISGQLSVTKPL
DRELIARFHLRAHAVDINGNQVENPIDIVINVIDMNDN

>tr|F6Y0D9|F6Y0D9_HORSE Uncharacterized protein OS=Equus caballus PE=4 SV=1
RQKRDWVIPPISCPENEKGPFPKNLVQIKSNRDKETKVFYSITGQGADTPPVGVFIIERETGWLKVTEPL
DREEISKYILFSHAVSSNGNAIEDPMEIVITVTDQNDN

>tr|Q4SI27|Q4SI27_TETNG Chromosome 5 SCAF14581, whole genome shotgun sequence. (Fragment) OS=Tetraodon nigroviridis GN=GSTENG00017875001 PE=3 SV=1
RVRRDWIIPQIRVLENSK-QVPEALVQIKSDKIFTGEVIYKLEGPGVDQEPKNLFEIDDKSGVIRSKQPL
DREKHSSFTLKAFALSPSGERLENPTTIEIVVLDQNDN

>tr|E9QEL7|E9QEL7_DANRE Uncharacterized protein OS=Danio rerio GN=cdh15 PE=3 SV=1
RVKRDWIIPPIRVLENSK-HLPEDLVQIKSDKIFTGEVIYMLEGPGVDQDPKGLFEIDEKTGWIKSKEPL
DREKHKSFKLKAFALSPSGERLESPTTIEIYVLDQNDN

>tr|F7APF7|F7APF7_XENTR Uncharacterized protein (Fragment) OS=Xenopus tropicalis GN=cdh15 PE=4 SV=1
RVKRAWVIPPISVPENFR-RLPMLLVQLKSDKQHHGRVIYSIKGPGVDEEPRGIFTINKNTGEVSLNAVL
DREKTERFKLQAFAVDEVGLTLEDPTKLEIVVLDQNDN

>tr|E1BMZ3|E1BMZ3_BOVIN Uncharacterized protein OS=Bos taurus PE=3 SV=1
RVRRAWVIPPISVSENHK-RLPFPLVQIKSDKQQLGSVIYSIQGPGVDEEPRGVFSIDKFTGKVSLNAML
DREKTDRFRLRAFALDLGGATLEEPTDLEIVVVDQNDN

>tr|Q75NI5|Q75NI5_RAT Cadherin 15 OS=Rattus norvegicus GN=Cdh15 PE=2 SV=1
RVRRAWVIPPISVSENHK-RLPYPLVQIKSDKQQLGSVIYSIQGPGVDEEPRNVFSIDKFTGRVYLNATL
DREKTDRFRLRAFALDLGGSTLEDPTDLEIVVVDQNDN

>sp|P33146|CAD15_MOUSE Cadherin-15 OS=Mus musculus GN=Cdh15 PE=1 SV=3
RVRRAWVIPPISVSENHK-RLPYPLVQIKSDKQQLGSVIYSIQGPGVDEEPRNVFSIDKFTGRVYLNATL
DREKTDRFRLRAFALDLGGSTLEDPTDLEIVVVDQNDN

>tr|F1LQ16|F1LQ16_RAT Uncharacterized protein (Fragment) OS=Rattus norvegicus GN=Cdh15 PE=3 SV=1
RVRRAWVIPPISVSENHK-RLPYPLVQIKSDKQQLGSVIYSIQGPGVDEEPRNVFSIDKFTGRVYLNATL
DREKTDRFRLRAFALDLGGSTLEDPTDLEIVVVDQNDN

>tr|E2R4D6|E2R4D6_CANFA Uncharacterized protein OS=Canis familiaris GN=CDH15 PE=3 SV=1
RVRRAWVIPPISVSENHK-RLPYPLVQIKSDKQPLGSVIYSIQGPGVDEEPQGVFSIDKFTGKVFLNAML
DREKTDRFRLRAFALDLGGATLEEPTDLEIVVVDQNDN

>tr|F7D992|F7D992_MACMU Uncharacterized protein (Fragment) OS=Macaca mulatta GN=CDH3 PE=4 SV=1
RHKRDWVVAPISVPENGKGPFPQRLNQLKFNKDRDTKIFYSIMGPGADSPPEGVFAVEKETGWLLLNKPL
DREEIAKYELFGHAVSENGASVEDPMNISIIVTDQNDH

>tr|Q4T7X7|Q4T7X7_TETNG Chromosome undetermined SCAF7949, whole genome shotgun sequence. (Fragment) OS=Tetraodon nigroviridis GN=GSTENG00005507001 PE=3 SV=1
RRKRDMVIPPLNVPENHRGPYPLKISQIRSNKDDTTRIYYSISGPGANQPPVNLFTMDRVSGTLFVTQQL
DREQQASYMLKAYAVAEGSGTAEEPMDIIVNVIDQNDN

>tr|F7EGB5|F7EGB5_MONDO Uncharacterized protein (Fragment) OS=Monodelphis domestica GN=CDH3 PE=4 SV=1
RRKREWVVPPISVSENGKGPFPQRLNQLKSNKDKATKIFYSITGPGADSPPEGVFTIEKETGWLLVNQPL
DREKMAKYELFGHAVSENGASVEEPMNISIVVIDQNDN

>tr|F6ZMA4|F6ZMA4_CALJA Uncharacterized protein (Fragment) OS=Callithrix jacchus GN=CDH3 PE=4 SV=1
RHKREWVVAPISVPENGKGPFPQRLNQLKSNKDRDTKIFYSITGPGADSPPEGVFAVEKETGWLLLNKPL
DREEIAKYELFGYAVSENGSSVEHPMNISIIVTDQNDH

>tr|F5GZX7|F5GZX7_HUMAN Uncharacterized protein OS=Homo sapiens GN=CDH3 PE=3 SV=1
RHKRDWVVAPISVPENGKGPFPQRLNQLKSNKDRDTKIFYSITGPGADSPPEGVFAVEKETGWLLLNKPL
DREEIAKYELFGHAVSENGASVEDPMNISIIVTDQNDH

>tr|B4DLF0|B4DLF0_HUMAN cDNA FLJ50795, highly similar to Cadherin-3 OS=Homo sapiens PE=2 SV=1
RHKRDWVVAPISVPENGKGPFPQRLNQLKSNKDRDTKIFYSITGPGADSPPEGVFAVEKETGWLLLNKPL
DREEIAKYELFGHAVSENGASVEDPMNISIIVTDQNDH

>tr|F7CSV8|F7CSV8_ORNAN Uncharacterized protein (Fragment) OS=Ornithorhynchus anatinus GN=CDH15 PE=4 SV=1
RVKRAWVIPPISVSENYK-RLPYALVQIKSDKQQPGGVIYSIKGPGVDEEPKGIFSIDKFTGKVFLNAML
DREKNDRSQLKAFALGLGGTTLEDPTDLEIVVVDQNDN

>tr|F1LMI3|F1LMI3_RAT Uncharacterized protein (Fragment) OS=Rattus norvegicus GN=Cdh3 PE=3 SV=1
RRKREWVMPPISVPENGKGPFPQRLNQLKSNKDRGTKLFYSITGPGADSPPEGVFTIEKETGWLLLNMPL
DREKIVKYELFGHAVSENGASVEEPMNISIIVTDQNDN

>tr|F1PAA4|F1PAA4_CANFA Uncharacterized protein (Fragment) OS=Canis familiaris PE=3 SV=1
RQKRDWVIPPISCPENEKGPFPKNLVQIKSNRDKEIKVFYSITGQGADAPPVGVFIIERETGWLKVTEPL
DREQIAKYILYSHAVSSNGNAVEDPMEIVITVTDQNDN

>tr|F6TME8|F6TME8_ORNAN Uncharacterized protein (Fragment) OS=Ornithorhynchus anatinus GN=CDH1 PE=4 SV=1
RQKRDWVIPPINCPENEKGPFPKNLVQIKSNRDKETRVYYSITGQGADKPPMGIFTIERESGWLKVTEPL
DREKIPKYILQSHAVTSDGKTVEEPMEIVITVTDQNDN

>tr|E9PYA8|E9PYA8_MOUSE Uncharacterized protein OS=Mus musculus GN=Cdh3 PE=3 SV=1
RRKREWVMPPIFVPENGKGPFPQRLNQLKSNKDRGTKIFYSITGPGADSPPEGVFTIEKESGWLLLHMPL
DREKIVKYELYGHAVSENGASVEEPMNISIIVTDQNDN

>tr|F6YYQ0|F6YYQ0_ORNAN Uncharacterized protein (Fragment) OS=Ornithorhynchus anatinus GN=CDH2 PE=4 SV=1
RQKRDWVIPPINLPENSRGPFPQELVRIRSDRDKNLSLRYSVTGPGADQPPTGIFIINPISGQLSVTKPL
DRELIARFHLRAHAVDINGNQVENPIDIVINVIDMNDN

>tr|F7EBN5|F7EBN5_MONDO Uncharacterized protein (Fragment) OS=Monodelphis domestica GN=CDH15 PE=4 SV=1
RVRRAWVIPPISVSENHK-KIPYTLVQIKSDKQQQGGVIYSIKGPGVDEEPLGIFSIDKFTGKVFLNAML
DREKTDHFRLKAFALDLGGSTLEDPTDLEIVVVDQNDN

>tr|F6Q9W8|F6Q9W8_MACMU Uncharacterized protein (Fragment) OS=Macaca mulatta GN=CDH15 PE=4 SV=1
RVRRAWVIPPISVSENHK-RLPYPLVQIKSDKQQLGSVIYSIQGPGVDEEPRGVFSIDKFTGKVFLNAML
DREKTDRFRLRAFALDLGGSTLEDPTDLEIVVVDQNDN

>tr|F7B140|F7B140_MONDO Uncharacterized protein (Fragment) OS=Monodelphis domestica GN=CDH15 PE=4 SV=1
RVRRAWVIPPISVSENHK-KIPYTLVQIKSDKQQQGGVIYSIKGPGVDEEPLGIFSIDKFTGKVFLNAML
DREKTDHFRLKAFALDLGGSTLEDPTDLEIVVVDQNDN

>tr|B3GN61|B3GN61_HUMAN Truncated E-cadherin OS=Homo sapiens GN=CDH1 PE=2 SV=1
RQKRDWVIPPISCPENEKGPFPKNLVQIKSNKDKEGKVFYSITGQGADTPPVGVFIIERETGWLKVTEPL
DRERIATYTLFSHAVSSNGNAVEDPMEILITVTDQNDN

>tr|F6Q379|F6Q379_MACMU Uncharacterized protein (Fragment) OS=Macaca mulatta GN=CDH15 PE=4 SV=1
RVRRAWVIPPISVSENHK-RLPYPLVQIKSDKQQLGSVIYSIQGPGVDEEPRGVFSIDKFTGKVFLNAML
DREKTDRFRLRAFALDLGGSTLEDPTDLEIVVVDQNDN

>tr|F7G0Y3|F7G0Y3_MONDO Uncharacterized protein (Fragment) OS=Monodelphis domestica GN=CDH15 PE=4 SV=1
--------------------------QIKSDKQQQGGVIYSIKGPGVDEEPLGIFSIDKFTGKVFLNAML
DREKTDHFRVRDAGKNQNGSTLEDPTDLEIVVVDQNDN

>tr|F6Q9Y0|F6Q9Y0_MACMU Uncharacterized protein (Fragment) OS=Macaca mulatta GN=CDH15 PE=4 SV=1
RVRRAWVIPPISVSENHK-RLPYPLVQIKSDKQQLGSVIYSIQGPGVDEEPRGVFSIDKFTGKVFLNAML
DREKTDRFRLRAFALDLGGSTLEDPTDLEIVVVDQNDN

>tr|F1NUS5|F1NUS5_CHICK Uncharacterized protein (Fragment) OS=Gallus gallus GN=CDH1 PE=3 SV=1
RQKRDWVIPPIKVPENERGPFPKNLVQIKSNRDREAKIFYSITGQGADAPPEGIFTIEKETGWMKVTQPL
DREHINK-YHVRPRCGVLGSP-RCPTATVMVSVEDVNE

>tr|F7B155|F7B155_MONDO Uncharacterized protein (Fragment) OS=Monodelphis domestica GN=CDH15 PE=4 SV=1
RVRRAWVIPPISVSENHK-KIPYTLVQIKSDKQQQGGVIYSIKGPGVDEEPLGIFSIDKFTGKVFLNAML
DREKTDHFRLKAFALDLGGSTLEDPTDLEIVVVDQNDN

>tr|F1QKC1|F1QKC1_DANRE Uncharacterized protein (Fragment) OS=Danio rerio GN=si:busm1-180o5.1 PE=4 SV=1
RAKRGWIIPPVSVSENSRGPFPMRLVQIKSDSASEYQMAYKITGEGADQDPKGIFKIDRLSGWINVTQQL
DREEKASYKLVAHATGMDENIVEKPFEFIVTVMDQNYN

>tr|F7GRQ4|F7GRQ4_CALJA Uncharacterized protein (Fragment) OS=Callithrix jacchus GN=CDH15 PE=4 SV=1
--------------------------QIKSDKQQLGSVIYSIQGPGVDEEPRGVFSIDKFTGKVFLNAML
DREKTDRFRLRAFALDLGGSPLEDPTDLEIVVVDQNDN

>tr|F7B161|F7B161_MONDO Uncharacterized protein (Fragment) OS=Monodelphis domestica GN=CDH15 PE=4 SV=1
RVRRAWVIPPISVSENHK-KIPYTLVQIKSDKQQQGGVIYSIKGPGVDEEPLGIFSIDKFTGKVFLNAML
DREKTDHFRLKAFALDLGGSTLEDPTDLEIVVVDQNDN

>tr|F7G0Z7|F7G0Z7_MONDO Uncharacterized protein (Fragment) OS=Monodelphis domestica GN=CDH15 PE=4 SV=1
----------------------------------QGGVIYSIKGPGVDEEPLGIFSIDKFTGKVFLNAML
DREKTDHFRLKAFALDLGGSTLEDPTDLEIVVVDQNDN

>tr|A3KQ94|A3KQ94_DANRE Novel protein similar to vertebrate cadherin family protein OS=Danio rerio GN=DKEY-238C7.4-001 PE=3 SV=1
---------------------------MKSTAADSMTMIYEITGTGANEPPINLFKVGKSSGILWVTKAV
DREETEEYTLTVHATSNNRDYTEKPVQLVIKVLDQNDN

>tr|F6RPA3|F6RPA3_MACMU Uncharacterized protein OS=Macaca mulatta GN=CDH3 PE=4 SV=1
------------------------------------------MGPGADSPPEGVFAVEKETGWLLLNKPL
DREEIAKYELFGHAVSENGASVEDPMNISIIVTDQNDH

>tr|F7HB21|F7HB21_MACMU Uncharacterized protein (Fragment) OS=Macaca mulatta GN=CDH15 PE=4 SV=1
RVRRAWVIPPISVSENHK-RLPYPLVQIKSDKQQLGSVIYSIQGPGVDEEPRGVFSIDKFTGKVFLNAML
DREKTDRFRLRAFALDLGGSTLEDPTDLEIVVVDQNDN

>tr|F5H887|F5H887_HUMAN Uncharacterized protein OS=Homo sapiens GN=CDH1 PE=4 SV=1
RQKRDWVIPPISCPENEKGPFPKNLVQIKS----------------------------------------
-----------------NGNAVEDPMEILITVTDQNDN

>tr|B4DNH0|B4DNH0_HUMAN cDNA FLJ60313, highly similar to Epithelial-cadherin OS=Homo sapiens PE=2 SV=1
RQKRDWVIPPISCPENEKGPFPKNLVQIKS----------------------------------------
-----------------NGNAVEDPMEILITVTDQNDN

>tr|F6WRS2|F6WRS2_CALJA Uncharacterized protein OS=Callithrix jacchus PE=4 SV=1
RQKRDWVIPPISCPENEKGPFPKNLVQIKS----------------------------------------
-----------------NGNAIEDPMEIVITVTDQNDN

>tr|D2I6K2|D2I6K2_AILME Putative uncharacterized protein (Fragment) OS=Ailuropoda melanoleuca GN=PANDA_021458 PE=4 SV=1
RVRRAWVIPPISVSENHKRPYP--LVQIKSDKQPLGSVIYSIQGPGVDEEPRGVFSIDKFTGKVFLNAML
DREKTDRFRLRAFALDLGGATLEEPTDLEIVVVDQNDN

>tr|B5AY01|B5AY01_MERUN E-cadherin (Fragment) OS=Meriones unguiculatus GN=Cdh1 PE=2 SV=1
---RDWVIPPISCPENEKGPFPKDLVQIKSNRDKETKVFYSITGQGADRPPVGVFIIERETGWLKVTQPL
DREDIPKYILYSHAVSSNGEAVEDPMEIVITVTDQNDN

>tr|Q9NL47|Q9NL47_CIOIN Cadherin OS=Ciona intestinalis GN=Ci-cadherin PE=2 SV=1
RVKRSWSYPVISIPETTDRDPPFVRKNILDITNDNPNVKYELQNEDPTKFAIEFSAVDPSAGSIWQLVGL
DRDVPGKYIFYAVVRDAAGNELDR-VTLEVVVTDRNDN

>tr|E4YDT0|E4YDT0_OIKDI Whole genome shotgun assembly, allelic scaffold set, scaffold scaffoldA_163 OS=Oikopleura dioica GN=GSOID_T00021618001 PE=3 SV=1
TVVNSWTLTTEKIRENER------YIKIFSSKEGD----YAISGVDAEPFVVE-LCSDKVCGILWLK-TL
DREEKELYSVTLTAYDSN-NEKKE-DNLIIEVLDENDN

>tr|E4WX47|E4WX47_OIKDI Whole genome shotgun assembly, reference scaffold set, scaffold scaffold_4 OS=Oikopleura dioica GN=GSOID_T00011474001 PE=3 SV=1
TVVNSWTLTTEKIRENER------YIKIFSSKEGD----YAISGVDAEPFVVE-LCSDKVCGILWLK-TL
DREEKELYSVTLTAYDSN-NEKKE-DNLIIEVLDENDN

>tr|F7HZU9|F7HZU9_CALJA Uncharacterized protein (Fragment) OS=Callithrix jacchus PE=4 SV=1
----DWVIPPINLPENSRGPFPQELVRIRSDRDKNLSLRYSVTGPGADQPPTGIFIINPISGQLSVTKPL
DREQIARFHLRAHAVDINGNQVENPIDIVINVIDMNDN

>tr|F1QMV1|F1QMV1_DANRE Uncharacterized protein (Fragment) OS=Danio rerio GN=BX088687.1 PE=3 SV=1
RRRKEWAIPPFTVLENDKSALPKILFKLKANLDPDEDIRYSITGEGADQPPVGIFTVTSMSGIVKVTQQL
DREKKALYLLMAHANSVKGIK-EKPTNLTIIVADQNDN

>tr|F6Z621|F6Z621_HORSE Uncharacterized protein OS=Equus caballus GN=CDH15 PE=4 SV=1
RRHKEWVVPPISVPENGKGPFPQKLNQLKSNKDRGTKIFYSITGPGADSPPEGVFSIEKETGWLLLNKPL
DREKIAKYELFGHAVSENGASVEEPMNISIIVTDQNDH

>tr|F1PY93|F1PY93_CANFA Uncharacterized protein (Fragment) OS=Canis familiaris PE=3 SV=1
RIKRSWVWNQFFVLEEYTGTDPLYVGKLHSDMDGDGSIKYILSGEGAGV----VFTIDDTTGDIHAIQRL
DREERAQYTLRAQALDRRGRPMEPESEFIIKIQDINDN

>tr|F6UD51|F6UD51_ORNAN Uncharacterized protein (Fragment) OS=Ornithorhynchus anatinus GN=CDH4 PE=4 SV=1
--------------------------QIRSDKDNDIPIRYSITGVGADQPPMEVFSIDSMSGRMYVTRPM
DREERASYHLRAHAVDMNGNKVENPIDLYIYVIDMNDN

>tr|F1MW29|F1MW29_BOVIN Uncharacterized protein (Fragment) OS=Bos taurus GN=CDH4 PE=3 SV=1
--------------------------QIRSDKDNDIPIRYSITGVGADQPPMEVFSIDSMSGRMYVTRPM
DREERASYHLRAHAVDMNGNKVENPIDLYIYVIDMNDN

>tr|B1H2V0|B1H2V0_XENTR Cdh4 protein OS=Xenopus tropicalis GN=cdh4 PE=2 SV=1
RQKRDWVIPPVNVPENSRGPFPEHLVRIRSDKDRESMIRYSITGVGADQPPMEIFSIDPISGRMYVTRPL
DREERSSYHLRAHAVDMNGNKVENPIDLSIYVIDMNDN

>tr|Q7SZW2|Q7SZW2_DANRE Novel protein similar to zebrafish epithelial cadherin 1 (Cdh1) (Fragment) OS=Danio rerio GN=si:busm1-71b9.2 PE=4 SV=1
RAKRCWILPPLTLHENGKGPFPMRLVLIKSDSASETPMAYKITGEGADQDPKGIFQIDRLSGWVSVTQQL
DREKKASYKLVAHATGVDVNIVEKPFEFIVIVADQNDN

>tr|Q7ZYY8|Q7ZYY8_DANRE Novel protein similar to E-cadherin (Cdh1) (Fragment) OS=Danio rerio GN=si:busm1-180o5.1 PE=4 SV=1
RAKRGWIIPPVSVFENSKGPFPMRLVQIKSDSASEYQMAYKITGEGADQDPKGIFKIDRLSGWINVTQQL
DREEKASYKLVAHATGVDVNIVEKPFEFIVTVTDQNDN

>tr|Q7ZYY6|Q7ZYY6_DANRE Novel protein similar to E-cadherin (Cdh1) (Fragment) OS=Danio rerio GN=si:busm1-180o5.2 PE=4 SV=1
SVQRCLIFPPLTLHENGKGPFPMRLVQIKSDSASETPMAYKITGEGADQDPKGIFQIDRLSGWVSVTQQL
DREKKASYKLVAHATGVDVNIVEKPFEFIVTVADQNDN

>tr|Q80ZV4|Q80ZV4_MOUSE Cadherin 4 OS=Mus musculus GN=Cdh4 PE=2 SV=1
RQKRDWVIPPINVPENSRGPFPQQLVRIRSDKDNDIPIRYSITGVGADQPPMEVFNIDSMSGRMYVTRPM
DREERASYHLRAHAVDMNGNKVENPIDLYIYVIDMNDN

>tr|A2AJW6|A2AJW6_MOUSE Cadherin-like 26 OS=Mus musculus GN=Cdh26 PE=4 SV=1
RSKRRWVLTTLELQEEDPGPFPKLVGELFNNMSNNVSLIYLIRGPGVDEFPIGLFSIEDHQGKIYVHRPV
DREVTPSFMVHFDAVDRSGKVVDESLIFNIRIRDVNDH

>sp|P59862|CAD26_MOUSE Cadherin-like protein 26 OS=Mus musculus GN=Cdh26 PE=2 SV=1
RSKRRWVLTTLELQEEDPGPFPKLVGELFNNMSNNVSLIYLIRGPGVDEFPIGLFSIEDHQGKIYVHRPV
DREVTPSFMVHFDAVDRSGKVVDESLIFNIRIRDVNDH

>tr|D3ZUU9|D3ZUU9_RAT Uncharacterized protein OS=Rattus norvegicus GN=Cdh26 PE=4 SV=1
RSKRRWVLTTLELQEEDPGPFPKLVGELFNNMSKNVSLMYLIRGPGVDEFPIGLFSIEDRQGKIYVHRPV
DREMTPSFMVYFDAVDRSGKVVDESLIFNIRIRDVNDH

>tr|B9EG96|B9EG96_HUMAN CDH26 protein OS=Homo sapiens GN=CDH26 PE=2 SV=1
RSKRRWVITTLEMEEEDPGPFPKLIGELFNNMSYNMSLMYLISGPGVDEYPIGLFSLEDHEGRIYVHRPV
DREMTPSFTVYFDVVERSGKIVDTSLIFNIRISDVNDH

>tr|Q3V1P3|Q3V1P3_MOUSE Cadherin-like 26 OS=Mus musculus GN=Cdh26 PE=2 SV=1
RSKRRWVLTTLELQEEDPGPFPKLVGELFNNMSNNVSLIYLIRGPGVDEFPIGLFSIEDHQGKIYVHRPV
DREVTPSFMVHFDAVDRSGKVVDESLIFNIRIRDVNDH

>tr|D3ZRX5|D3ZRX5_RAT Uncharacterized protein OS=Rattus norvegicus PE=4 SV=1
RSKRRWVLTTLELQEEDPGPFPKLVGELFNNMSKNVSLMYLIRGPGVDEFPIGLFSIEDRQGKIYVHRPV
DREMTPSFMVYFDAVDRSGKVVDESLIFNIRIRDVNDH

>tr|F1PUK9|F1PUK9_CANFA Uncharacterized protein (Fragment) OS=Canis familiaris GN=CDH26 PE=4 SV=1
RSKRRWIITTLELEEEDQGPFPKLVGELFNDMSHNMSLMYVISGPGVDKYPIGLFSIEDHRGRVYVHRPV
DRETTPSFMVHFNVVDRLREIVDNSLIFNIRIRDTNDH

>tr|F7EIX2|F7EIX2_ORNAN Uncharacterized protein (Fragment) OS=Ornithorhynchus anatinus GN=CDH26 PE=4 SV=1
RSRRRWIITTFELEEEDQGPFPKFVGKLFNNISFSISVKYFINGPGVNEYPFGLFSIDDDLGNIYVQRTI
DREKTPYFMVRLDALEKTGNIVDKSLIFKVGIKDINDN

>tr|F6YML4|F6YML4_MONDO Uncharacterized protein (Fragment) OS=Monodelphis domestica GN=CDH26 PE=4 SV=1
RFKRRWIITTFELQEEDPGPFPKLAGELFHNMDYNKSLIYIISGPGVTEDPIGLFSIEDNHGKVYVHLPI
DREETPYFVIKFDIADRSLKIVDKSLFFHVKVGDINDN

>tr|F7FSF3|F7FSF3_MONDO Uncharacterized protein (Fragment) OS=Monodelphis domestica GN=CDH2 PE=4 SV=1
RQKRDWVIPPINLPENSRGPFPQELVRIRSDRDKNLSLRYSVTGPGADQPPTGIFIINPISGQLSVTKPL
DREQIARFHLRAHAVDINGNQVENPIDIVINVIDMNDN

>tr|F6WC75|F6WC75_HORSE Uncharacterized protein (Fragment) OS=Equus caballus PE=4 SV=1
RYKRRWIITTLELQEEDPGPFPKLVGELFSVIPDDTSLMYLISGPGVDEYPIGLFSIEEHEGKIYVHRTV
DRETTPSFMVYFDVVNRSGKIVDKSLTFNIRITDVNDH

>tr|F1PIP3|F1PIP3_CANFA Uncharacterized protein (Fragment) OS=Canis familiaris GN=CDH26 PE=4 SV=1
RSKRRWIITTLELEEEDQGPFPKLVGELFNDMSHNMSLMYVISGPGVDKYPIGLFSIEDHRGRVYVHRPV
DRETTPSFMVHFNVVDRLREIVDNSLIFNIRIRDTNDH

>tr|F7FUL6|F7FUL6_MONDO Uncharacterized protein (Fragment) OS=Monodelphis domestica GN=CDH13 PE=4 SV=1
RQKRSIVVSSILIPENQRQPFPRDVGKV-VDNDRPEGSKFKLSGKGVDQDPKGIFRINENTGSVSVMRTL
DRETMATYQLFVETTDVSGKTIEGPVSLDIIVIDQNDN

>tr|F1R6D1|F1R6D1_DANRE Uncharacterized protein (Fragment) OS=Danio rerio GN=si:ch211-122a20.1 PE=4 SV=1
RSKRSLIVPPMFIPENQRAPFPRLIGKV-VSSDMKEEHIFRLTGRGADQDPKGVFSINRLSGDVAVSRAL
DREAIAYYHLQVSTTDLSGKLVEGPVDLDVSVIDQNDN

>tr|Q1L8D6|Q1L8D6_DANRE Novel protein similar to vertebrate cadherin 13, H-cadherin (Heart) (CDH13) (Fragment) OS=Danio rerio GN=si:ch211-122a20.1 PE=4 SV=1
RSKRSLIVPPMFIPENQRAPFPRLIGKV-VSSDMKEEHIFRLTGRGADQDPKGVFSINRLSGDVAVSRAL
DREAIAYYHLQVSTTDLSGKLVEGPVDLDVSVIDQNDN

>tr|F1MKX3|F1MKX3_BOVIN Uncharacterized protein (Fragment) OS=Bos taurus GN=CDH26 PE=4 SV=1
RSKRRWVITTLELEEEDPGPFPKFVGELFNNMSANMEIIYLIRGPGVDEYPIGLFSIEDNVGKIYVHRPV
DREKTPSFKVYFDVANRLGHIVDKSLIVNIRIKDVNDH

>tr|Q2L6P5|Q2L6P5_PELSI E-cadherin (Fragment) OS=Pelodiscus sinensis GN=PsE-cadherin PE=2 SV=1
-----------NCPENERGPFPKTLVQIKPNKDKETKVFYSITGQGADTPPVGVFIIERETGALKVTQPL
DREEISNYTLFSHAVSANGLPVEDPMEIIITVTDQNDN

>tr|F7EIW7|F7EIW7_ORNAN Uncharacterized protein (Fragment) OS=Ornithorhynchus anatinus GN=CDH26 PE=4 SV=1
RSRRRWIITTFELEEEDQGPFPKFVGKLFNNISFSISVKYFINGPGVNEYPFGLFSIDDDLGNIYVQRTI
DREKTPYFMVRLDALEKTGNIVDKSLIFKVGIKDINDN

>tr|E7FBM5|E7FBM5_DANRE Uncharacterized protein OS=Danio rerio GN=CABZ01021229.1 PE=4 SV=1
RPKR-----QFFVLEEHI-TDAQYVGKLHSNSDKG-SVRYILSGEGAGS----IFIINEVTGDIHATKSL
DREKKSHYVLHAQAIDINNKPLEPESEF-IKVQDINDN

>tr|D6RF86|D6RF86_HUMAN Uncharacterized protein OS=Homo sapiens GN=CDH6 PE=4 SV=1
---------QFFLLEEYT-SDYQYVGKLHSDQDRG-SLKYILSGDGAGD----LFIINENTGDIQATKRL
DREEKPVYILRAQAINRRGRPVEPESEF-IKIHDINDN

>tr|Q38G62|Q38G62_MESAU N-cadherin (Fragment) OS=Mesocricetus auratus PE=2 SV=1
RQKRDWVIPPIDLPENSRGPFPQELVRIRSDRDKNLSLRYSVTGPGADQPPTGIFIINPISGQLSVTKPL
DRELIARFHLRAHAVDINGNQVENPIDIVINVIDMNDN

>tr|Q3B7G9|Q3B7G9_DANRE Si:busm1-71b9.3 protein (Fragment) OS=Danio rerio GN=si:busm1-71b9.3 PE=2 SV=1
RAKRGWIVPPISVSENSKGPFPMRLVKIKSDYASEIRMAYKITGEGADLEPKGIFQIDRLSGWISVTQQL
DRETKAFYKMVVHANGVDIDILEKPMVIIITVTDQNDN

>tr|Q567J9|Q567J9_DANRE Si:busm1-71b9.3 protein (Fragment) OS=Danio rerio GN=si:busm1-71b9.3 PE=2 SV=1
RAKRGWIVPPISVSENSKGPFPMRLVKIKSDYASEIRMAYKITGEGADLEPKGIFQIDRLSGWISVTQQL
DRETKAFYKMVVHANGVDIDILEKPMVIIITVTDQNDN

>tr|F1R1S0|F1R1S0_DANRE Uncharacterized protein OS=Danio rerio GN=si:busm1-71b9.3 PE=4 SV=1
RAKRGWIVPPISVSENSKGPFPMRLVKIKSDYASEIRMAYKITGEGADLEPKGIFQIDRLSGWISVTQQL
DRETKAFYKMVVHANGVDIDILEKPMVIIITVTDQNDN

>tr|F5H8P0|F5H8P0_DANRE Uncharacterized protein (Fragment) OS=Danio rerio GN=si:dkey-173l11.3 PE=4 SV=1
RAKRCWILPPLTLHENGKGPFPMRLFQIKSDSASETPMAYKITGEGADQDPKGIFQIDRLSGWVSVTQQL
DREKKASYKLVAHATGVDANIVEKPFEFIVTVMDQNDN

>tr|F1SAM3|F1SAM3_PIG Uncharacterized protein (Fragment) OS=Sus scrofa GN=CDH2 PE=3 SV=1
RQKRDWVIPPINLPENSRGPFPQELVRIRSDRDKNLSLRYSVTGPGADQPPTGIFIINPISGQLSVTKPL
DRELIARFHLRAHAVDINGNQVENPIDIVINVIDMNDN

>tr|Q7SZW1|Q7SZW1_DANRE Novel protein similar to zebrafish epithelial cadherin 1 (Cdh1) (Fragment) OS=Danio rerio GN=si:busm1-71b9.3 PE=4 SV=1
RAKRGWIVPPISVSENSKGPFPMRLVKIKSDYASEIRMAYKITGEGADLEPKGIFQIDRLSGWISVTQQL
DRETKAFYKV-IHANGVDIDILEKPMVIIITVTDQNDN

>tr|Q4SKV9|Q4SKV9_TETNG Chromosome undetermined SCAF14565, whole genome shotgun sequence. (Fragment) OS=Tetraodon nigroviridis GN=GSTENG00016535001 PE=3 SV=1
RAKRGWVWNQFFVLEEYTGLEPLYIGKLHSDMDKGDGIKYILTGEGAGT----TFTIDDSTGDIHAIQRL
DREMKAQYILRAQARNLTDRPLEPESEFIVKIQDINDN

>tr|Q4RIZ0|Q4RIZ0_TETNG Chromosome undetermined SCAF15040, whole genome shotgun sequence. (Fragment) OS=Tetraodon nigroviridis GN=GSTENG00033673001 PE=3 SV=1
RVRRGWMWNQFFLQEEYTGSDYQYIGKLQSDQDHGNGVKYVLSGEGAGN----IFIIDENNGDLHATRRL
DREEKAYYILKATVVNRTGQKLEPETEFTIKLHDINDN

>tr|A8K0L9|A8K0L9_HUMAN cDNA FLJ76999, highly similar to Homo sapiens cadherin-like 22 (CDH22), mRNA OS=Homo sapiens PE=2 SV=1
RVKRGWVWNQFFVVEEYTGTEPLYVGKIHSDSDEGDGIKYTISGEGAGT----IFLIDELTGDIHAMERL
DREQKTFYTLRAQARDATNRLLEPESEFIIKVQDINDS

>sp|Q9UJ99|CAD22_HUMAN Cadherin-22 OS=Homo sapiens GN=CDH22 PE=2 SV=2
RVKRGWVWNQFFVVEEYTGTEPLYVGKIHSDSDEGDGIKYTISGEGAGT----IFLIDELTGDIHAMERL
DREQKTFYTLRAQARDATNRLLEPESEFIIKVQDINDS

>tr|E2RJN9|E2RJN9_CANFA Uncharacterized protein OS=Canis familiaris GN=CDH22 PE=3 SV=1
RVKRGWVWNQFFVVEEYTGTEPLYVGKIHSDSDEGDGIKYTISGEGAGT----IFLIDELTGDIHAMERL
DREQKTFYTLRAQARDATNRLLEPESEFIIKVQDINDS

>tr|E6ZJ92|E6ZJ92_DICLA Cadherin-7 OS=Dicentrarchus labrax GN=CDH7 PE=3 SV=1
RHKRSWVWNQFFVLEEYTGNEPLYVGKLHSDVDKGDGVKYVLSGEGATS----IFTIDENTGDIHATKRL
DREAQAYYTLQAQAVDLTNLPVEPRSEFVVKVQDINDN

>tr|F6UDC8|F6UDC8_MACMU Uncharacterized protein OS=Macaca mulatta GN=CDH24 PE=4 SV=1
RTRRSWVWNQFFVIEEYAGPEPVLIGKLHSDVDRGEGTKYLLTGEGAGT----VFVIDEATGNIHVTKSL
DREEKAQYVLLAQAVDASNRPLEPPSEFIIKVQDINDN

>sp|Q86UP0|CAD24_HUMAN Cadherin-24 OS=Homo sapiens GN=CDH24 PE=1 SV=1
RTRRSWVWNQFFVIEEYAGPEPVLIGKLHSDVDRGEGTKYLLTGEGAGT----VFVIDEATGNIHVTKSL
DREEKAQYVLLAQAVDASNRPLEPPSEFIIKVQDINDN

>tr|F7FU28|F7FU28_CALJA Uncharacterized protein OS=Callithrix jacchus PE=4 SV=1
RTRRSWVWNQFFVIEEYAGPEPVLIGKLHSDVDRGEGTKYLLTGEGAGT----VFVIDEATGNIHVTKSL
DREEKAQYVLLAQAVDASNRPLEPPSEFIIKVQDINDN

>sp|Q63315|CAD22_RAT Cadherin-22 OS=Rattus norvegicus GN=Cdh22 PE=1 SV=1
RVKRGWVWNQFFVVEEYTGTEPLYVGKIHSDSDEGDGIKYTISGEGAGT----IFLIDELTGDIHATERL
DREQKTFYTLRAQARDATNRLLEPESEFIIKVQDINDS

>sp|Q9WTP5|CAD22_MOUSE Cadherin-22 OS=Mus musculus GN=Cdh22 PE=2 SV=1
RVKRGWVWNQFFVVEEYTGTEPLYVGKIHSDSDEGDGIKYTISGEGAGT----IFLIDELTGDIHATERL
DREQKTFYTLRAQARDATNRLLEPESEFIIKVQDINDS

>tr|D3ZWM4|D3ZWM4_RAT Uncharacterized protein OS=Rattus norvegicus GN=Cdh22 PE=3 SV=1
RVKRGWVWNQFFVVEEYTGTEPLYVGKIHSDSDEGDGIKYTISGEGAGT----IFLIDELTGDIHATERL
DREQKTFYTLRAQARDATNRLLEPESEFIIKVQDINDS

>tr|B3DGG4|B3DGG4_DANRE Cadherin 11, osteoblast OS=Danio rerio GN=cdh11 PE=2 SV=1
RSKRGWVWNQFFVIEEYTGPDPVLVGRLHSDVDSGDGIKYILSGEGAGT----IFVIDDKTGNIHATKTL
DREEQAQYTLTAQAVADTNKPLEPPSEFIVKVQDINDN

>tr|B0V236|B0V236_DANRE Novel cadherin protein OS=Danio rerio GN=si:dkeyp-68h1.1 PE=3 SV=1
RVKRGWVWNQFFVLEEYMGSDPQYVGKLHSDMDKGDSVKYTLSGEGVGS----IFTIEPSTGDIHALRSL
DREEKPYYTLRAQAVDLTGRPLEPESEFIIKVQDINDN

>tr|A6YJX2|A6YJX2_CHICK Cadherin 8 OS=Gallus gallus PE=2 SV=1
RSKRGWVWNQMFVLEEFSGPEPILVGRLHTDLDPGSSIKYILSGDGAGT----IFVINDKTGDIHAMKRL
DREEKAEYTLTAQAVDDTNKPLEPPSEFIIKVQDINDN

>tr|F7I0Z5|F7I0Z5_CALJA Uncharacterized protein OS=Callithrix jacchus GN=CDH8 PE=4 SV=1
RSKRGWVWNQMFVLEEFSGPEPILVGRLHTDLDPGSKIKYILSGDGAGT----IFQINDVTGDIHAIKRL
DREEKAEYTLTAQAVDETSKPLEPPSEFIIKVQDINDN

>tr|F7EXZ6|F7EXZ6_MONDO Uncharacterized protein OS=Monodelphis domestica GN=CDH8 PE=4 SV=1
RSKRGWVWNQMFVLEEFSGPEPILVGRLHTDLDPGSKIKYILSGDGAGT----IFQINDITGDIHAIKRL
DREEKAEYTLTAQAVDETNKPLEPPSEFIIKVQDINDN

>tr|F7A8W3|F7A8W3_MACMU Uncharacterized protein OS=Macaca mulatta GN=CDH8 PE=4 SV=1
RSKRGWVWNQMFVLEEFSGPEPILVGRLHTDLDPGSKIKYILSGDGAGT----IFQINDVTGDIHAIKRL
DREEKAEYTLTAQAVDETSKPLEPPSEFIIKVQDINDN

>tr|F6WDC3|F6WDC3_HORSE Uncharacterized protein OS=Equus caballus PE=4 SV=1
RSKRGWVWNQMFVLEEFSGPEPILVGRLHTDLDPGSKIKYILSGDGAGT----IFQINDITGDIHAIKRL
DREEKAEYTLTAQAVDETNKPLEPPSEFIIKVQDINDN

>sp|O54800|CADH8_RAT Cadherin-8 OS=Rattus norvegicus GN=Cdh8 PE=2 SV=1
RSKRGWVWNQMFVLEEFSGPEPILVGRLHTDLDPGSKIKYILSGDGAGT----IFQINDITGDIHAIKRL
DREEKAEYTLTAQAVDETNKPLEPPSEFIIKVQDINDN

>sp|P97291|CADH8_MOUSE Cadherin-8 OS=Mus musculus GN=Cdh8 PE=1 SV=1
RSKRGWVWNQMFVLEEFSGPEPILVGRLHTDLDPGSKIKYILSGDGAGT----IFQINDITGDIHAIKRL
DREEKAEYTLTAQAVDETNKPLEPPSEFIIKVQDINDN

>sp|P55286|CADH8_HUMAN Cadherin-8 OS=Homo sapiens GN=CDH8 PE=1 SV=2
RSKRGWVWNQMFVLEEFSGPEPILVGRLHTDLDPGSKIKYILSGDGAGT----IFQINDVTGDIHAIKRL
DREEKAEYTLTAQAVDETSKPLEPPSEFIIKVQDINDN

>tr|E6ZJF5|E6ZJF5_DICLA Cadherin-20 OS=Dicentrarchus labrax GN=CDH20 PE=3 SV=1
RVKRGWVWNQFFVLEEYTGLEPLYIGKLHSDMDKGDGIKYILTGEGAGT----TFTIDDSTGDIHAIQRL
DREVKAQYILRAQARNLTDRPLEPESEFIVKIQDINDN

>tr|A5WVR1|A5WVR1_DANRE Cadherin 11, osteoblast OS=Danio rerio GN=cdh11 PE=3 SV=1
RSKRGWVWNQFFVIEEYTGPDPVLV---DSDVDSGDGIKYILSGEGAGT----IFVIDDKTGNIHATKTL
DREEQAQYTLTAQAVADTNKPLEPPSEFIVKVQDINDN

>tr|E1C235|E1C235_CHICK Uncharacterized protein OS=Gallus gallus GN=CDH12 PE=3 SV=1
RVKRGWVWNQFFVLEEYMGSEPQYVGKLHSDLDKGVGVKYTLSGDGAGT----VFTIDETTGDIHAIRSL
DREEKPFYTLRAQAVDDTKKPLEPESEFIIKVQDINDN

>tr|F7ABP2|F7ABP2_MONDO Uncharacterized protein OS=Monodelphis domestica GN=CDH18 PE=4 SV=1
RPKRGWVWNQFFVLEEHMGPDPQYVGKLHSNSDKGDGVKYILTGEGAGT----IFIIDDTTGDIHSTKSL
DREQKTHYVLHAQAIDRTNKP-EPESEFIIKVQDINDN

>tr|D2HTK7|D2HTK7_AILME Putative uncharacterized protein (Fragment) OS=Ailuropoda melanoleuca GN=PANDA_015518 PE=3 SV=1
RSKRGWVWNQFFVIEEYTGPDPVLVGRLHSDIDSGDGIKYILSGEGAGT----IFVIDDKSGNIHATKTL
DREERAQYTLMAQAVDDTNRPLEPPSEFIVKVQDINDN

>tr|E2R790|E2R790_CANFA Uncharacterized protein OS=Canis familiaris GN=CDH12 PE=3 SV=1
RVKRGWVWNQFFVLEEYMGSEPQYVGKLHSDLDKGEGVKYTLSGDGAGT----VFTIDETTGDIHAIRSL
DREEKPFYTLRAQAVDETRKPLEPESEFIIKVQDINDN

>tr|Q5EAM2|Q5EAM2_XENTR Cadherin 11, type 2, OB-cadherin (Osteoblast) OS=Xenopus tropicalis GN=cdh11 PE=2 SV=1
RSKRGWVWNQFFVIEEYTGPDPVLVGRLHSDVDSGDGIKYILSGEGAGT----IFVIDDKSGNIHATKTL
DREERAQYTLMAQAVDETNKPLEPPSEFIVKVQDINDN

>tr|O93264|O93264_XENLA Cadherin OS=Xenopus laevis GN=cdh11 PE=2 SV=1
RSKRGWVWNQFFVIEEYTGPDPVLVGRLHSDVDSGDWIKYILSGEGAGT----IFVIDDKSGNIHATKTL
DREERAQYTLMAQAVDETNKPLEPPSEFIVKVQDINDN

>tr|Q5RD36|Q5RD36_PONAB Putative uncharacterized protein DKFZp459N1033 OS=Pongo abelii GN=DKFZp459N1033 PE=2 SV=1
RVKRGWVWNQFFVLEEYMGSEPQYVGKLHSDLDKGEGVKYTLSGDGAGT----VFTIDETTGDIHAIRSL
DREEKPFYTLRAQAVDETRKPLEPESEFIIKVQDINDN

>tr|F7FYA3|F7FYA3_CALJA Uncharacterized protein OS=Callithrix jacchus GN=CDH12 PE=4 SV=1
RVKRGWVWNQFFVLEEYMGSEPQYVGKLHSDLDKGEGVKYTLSGDGAGT----VFTIDETTGDIHAIRSL
DREEKPFYTLRAQAVDETRKPLEPESEFIIKVQDINDN

>tr|F7D1V0|F7D1V0_HORSE Uncharacterized protein OS=Equus caballus GN=CDH12 PE=4 SV=1
RVKRGWVWNQFFVLEEYMGSEPQYVGKLHSDLDKGEGVKYTLSGDGAGT----VFTIDETTGDIHAIRSL
DREEKPFYTLRAQAVDETRKPLEPESEFIIKVQDINDN

>tr|F6WUV0|F6WUV0_MACMU Uncharacterized protein OS=Macaca mulatta GN=CDH12 PE=4 SV=1
RVKRGWVWNQFFVLEEYMGSEPQYVGKLHSDLDKGEGVKYTLSGDGAGT----VFTIDETTGDIHAIRSL
DREEKPFYTLRAQAVDETRKPLEPESEFIIKVQDINDN

>tr|F6VER0|F6VER0_ORNAN Uncharacterized protein (Fragment) OS=Ornithorhynchus anatinus GN=CDH9 PE=4 SV=1
RVKRGWMWNQFFLLEEYTGTDSQYVGKLHTDQDKGDGLKYILTGDGAGS----LFVIDENTGDIHAAKKL
DREEKALYVLRAKAIDKTGRQVEPESEFIIKIHDINDN

>tr|F1SRL7|F1SRL7_PIG Uncharacterized protein OS=Sus scrofa GN=CDH12 PE=3 SV=1
RVKRGWVWNQFFVLEEYMGSEPQYVGKLHSDLDKGEGVKYTLSGDGAGT----VFTIDETTGDIHAIRSL
DREEKPFYTLRAQAVDETRKPLEPESEFIIKVQDINDN

>tr|F1N416|F1N416_BOVIN Uncharacterized protein (Fragment) OS=Bos taurus GN=CDH22 PE=3 SV=1
RVKRGWVWNQFFVVEEYTGTEPLYVGKIHSDSDEGDGIKYTISGEGAGT----IFLIDELTGDIHAMERL
DREQKTFYTLRAQARDATNRLLEPESEFIIKVQDINDS

>sp|Q5RJH3|CAD12_MOUSE Cadherin-12 OS=Mus musculus GN=Cdh12 PE=2 SV=1
RVKRGWVWNQFFVLEEYMGSEPQYVGKLHSDLDKGEGVKYTLSGDGAGT----VFTIDETTGDIHAIRSL
DREEKPFYTLRAQAVDETRKPLEPESEFIIKVQDINDN

>sp|P55289|CAD12_HUMAN Cadherin-12 OS=Homo sapiens GN=CDH12 PE=1 SV=2
RVKRGWVWNQFFVLEEYVGSEPQYVGKLHSDLDKGEGVKYTLSGDGAGT----VFTIDETTGDIHAIRSL
DREEKPFYTLRAQAVDETRKPLEPESEFIIKVQDINDN

>tr|E2R3B2|E2R3B2_CANFA Uncharacterized protein OS=Canis familiaris GN=CDH18 PE=3 SV=1
RPKRGWVWNQFFVLEEHMGPDPQYVGKLHSNSDKGDGVKYILTGEGAGT----IFIIDDTTGDIHSTKSL
DREQKTHYVLHAQAIDRTNKPLEPESEFIIKVQDINDN

>tr|E1C3A7|E1C3A7_CHICK Uncharacterized protein OS=Gallus gallus GN=CDH22 PE=3 SV=1
RVKRGWVWNQFFVVEEYTGTEPLYVGKIHSDSDEGDGIKYTISGEGAGT----IFLIDEITGDIHATERL
DREQKTFYTLRAQARDQTDQLLEPESEFIIKVQDINDS

>tr|F6SRQ2|F6SRQ2_XENTR Uncharacterized protein OS=Xenopus tropicalis GN=cdh9 PE=4 SV=1
RIKRGWMWNQFFLLEEYTGSDTQYVGKLHTDHDKGEGLKYILSGDGAGS----VFIIDENTGDIQAAKRL
DREEKSMYVLRAMAIDKTGKQVEPESQFVIKIHDINDN

>tr|F1NPQ8|F1NPQ8_CHICK Uncharacterized protein OS=Gallus gallus GN=CDH18 PE=3 SV=1
RPKRGWVWNQFFVLEEHMGPDPQYVGKLHSNSDKGDGVKYILTGEGAGT----IFIIDDTTGDIHSTKSL
DREQKTHYVLHAQAIDRTNKPLEPESEFIIKVQDINDN

>tr|B0S5D7|B0S5D7_DANRE Novel protein similar to vertebrate cadherin 18, type 2 (CDH18, zgc:153531) OS=Danio rerio GN=DKEY-257G8.1 PE=3 SV=1
RPKRGWIWNQFFVLEEHIGPDAQYVGKLHSNSDKGDGVQYLLSGEGAGT----IFTINELTGDIHATKSL
DREKKSHYVLHARAIDFTNRAVEPESEFIIKVQDVNDN

>tr|F7GIE7|F7GIE7_MACMU Uncharacterized protein OS=Macaca mulatta GN=CDH22 PE=4 SV=1
RVKRGWVWNQFFVVEEYTGTEPLYVGKIHSDSDEGDGIKYTISGEGAGT----IFLIDELTGDIHAMERL
DREQKTFYTLRAQARDATNRLLEPESEFIIKVQDINDS

>tr|F7FMS7|F7FMS7_MACMU Uncharacterized protein OS=Macaca mulatta GN=CDH18 PE=4 SV=1
RPKRGWVWNQFFVLEEHMGPDPQYVGKLHSNSDKGDGVKYILTGEGAGT----IFIIDDTTGDIHSTKSL
DREQKTHYVLHAQAIDRTNKPLEPESEFIIKVQDINDN

>tr|F7BLF0|F7BLF0_HORSE Uncharacterized protein OS=Equus caballus PE=4 SV=1
RPKRGWVWNQFFVLEEHMGPDPQYVGKLHSNSDKGDGVKYILTGEGAGT----IFIIDDTTGDIHSTKSL
DREQKTHYVLHAQAIDRTNKPLEPESEFIIKVQDINDN

>tr|F7AWA5|F7AWA5_HORSE Uncharacterized protein (Fragment) OS=Equus caballus PE=4 SV=1
RQKRDWIWNQMHIDEEKNSSLPHYVGKIKSSVNRKNA-KYLLKGESAGK----VFRVNAETGDVYAFERL
DREKISEYQLVALVVDDTHKDLEAPSSFTIKVHDVNDN

>sp|Q91838|CAD20_XENLA Cadherin-20 OS=Xenopus laevis GN=cdh20 PE=2 SV=1
RLKRSWVWNQFFVLEEYTGTEPLYVGKLHSDMDKGEGITYILSGDGAGT----MFTIDETTGDIHAIQRL
DREERSQYTLKAQALDRTTRPMEPESEFIVKIQDINDN

>sp|Q13634|CAD18_HUMAN Cadherin-18 OS=Homo sapiens GN=CDH18 PE=2 SV=1
RPKRGWVWNQFFVLEEHMGPDPQYVGKLHSNSDKGDGVKYILTGEGAGT----IFIIDDTTGDIHSTKSL
DREQKTHYVLHAQAIDRTNKPLEPESEFIIKVQDINDN

>sp|Q08DJ5|CAD18_BOVIN Cadherin-18 OS=Bos taurus GN=CDH18 PE=2 SV=1
RPKRGWVWNQFFVLEEHMGPDPQYVGKLHSNSDKGDGVKYILTGEGAGT----IFIIDDTTGDIHSTKSL
DREQKTHYVLHAQAIDRTNKPLEPESEFIIKVQDINDN

>tr|F1NQC1|F1NQC1_CHICK Uncharacterized protein OS=Gallus gallus GN=CDH10 PE=3 SV=1
RQKRGWMWNQFFLLEEYTGSDYQYVGKLHSDQDKGDGLKYILSGDGAGT----LFIIDEKTGDIHATRRI
DREEKAFYTLRAQAINRTLRPVEPESEFVIKIHDINDN

>tr|E1C264|E1C264_CHICK Uncharacterized protein OS=Gallus gallus GN=CDH9 PE=3 SV=1
RTKRGWMWNQFFLLEEYTGPDTQYVGKLHTDQDKGDGLKYILTGDGAGS----LFIIDENTGDIHAAKKL
DREEKSLYVLRAKAIDKSGRQVEPESEFIIKIHDINDN

>tr|F7FJE1|F7FJE1_ORNAN Uncharacterized protein (Fragment) OS=Ornithorhynchus anatinus GN=CDH20 PE=4 SV=1
RAKRSWVWNQFFVLEEYTGTEPLYVGKLHSDMDRGDGIRYILSGEGAGA----VFTIDDATGDIHATQRL
DREERPQYTLRAQALDRTGRPMEPESEFVIKIQDINDN

>tr|F6UBJ7|F6UBJ7_MONDO Uncharacterized protein OS=Monodelphis domestica GN=CDH9 PE=4 SV=1
RTKRGWMWNQFFLLEEYTGTDTQYVGKLHTDQDKGDGLKYILTGDGAGS----LFIIDENTGDIHAAKKL
DREEKSLYVLRAKAIDKTGRQVEPESEFIIKIHDINDN

>tr|F6TS41|F6TS41_CALJA Uncharacterized protein OS=Callithrix jacchus GN=CDH10 PE=4 SV=1
RQKRGWMWNQFFLLEEYTGSDYQYVGKLHSDQDKGDGLKYILSGDGAGT----LFIIDEKTGDIHATRRI
DREEKAFYTLRAQAINRTLRPVEPESEFVIKIHDINDN

>tr|E2R971|E2R971_CANFA Uncharacterized protein OS=Canis familiaris GN=CDH9 PE=3 SV=1
RTKRGWMWNQFFLLEEYTGTDTQYVGKLHTDQDKGDGLKYILTGDGAGS----LFVIDENTGDIHAAKKL
DREEKSLYILRAKAIDKTGRQVEPESEFIIKIHDINDN

>sp|P79995|CAD10_CHICK Cadherin-10 OS=Gallus gallus GN=CDH10 PE=2 SV=1
RQKRGWMWNQFFLLEEYTGSDYQYVGKLHSDQDKGDGLKYILSGDGAGT----LFIIDEKTGDIHATRRI
DREEKAFYTLRAQAINRTLRPVEPESEFVIKIHDINDN

>tr|F7BIQ7|F7BIQ7_MONDO Uncharacterized protein OS=Monodelphis domestica GN=CDH10 PE=4 SV=1
RQKRGWMWNQFFLLEEYTGSDYQYVGKLHSDQDKGDGLKYILSGDGAGT----LFIIDEKTGDIHATRRI
DREEKAFYTLRAQAINRTLRPVEPESEFVIKIHDINDN

>tr|F6VET9|F6VET9_ORNAN Uncharacterized protein OS=Ornithorhynchus anatinus GN=CDH10 PE=4 SV=1
RQKRGWMWNQFFLLEEYTGSDYQYVGKLHSDQDKGDGLKYILSGDGAGT----LFIIDEKTGDIHATRRI
DREEKAFYTLRAQAINRTLRPVEPESEFVIKIHDINDN

>sp|Q9Y6N8|CAD10_HUMAN Cadherin-10 OS=Homo sapiens GN=CDH10 PE=1 SV=2
RQKRGWMWNQFFLLEEYTGSDYQYVGKLHSDQDKGDGLKYILSGDGAGT----LFIIDEKTGDIHATRRI
DREEKAFYTLRAQAINRTLRPVEPESEFVIKIHDINDN

>tr|Q203V7|Q203V7_DANRE Cadherin-7 type II OS=Danio rerio GN=cdh7 PE=2 SV=1
RHKRNWVWNQFFVLEEYTGDEPLYVGKLHSDVDKGEGVKYVLNGEGATS----IFTIDENTGDIHATKRL
DREEQAYYTLRAQARDATNLPVEPESEFVIKVQDINDN

>tr|F7BTR8|F7BTR8_XENTR Uncharacterized protein (Fragment) OS=Xenopus tropicalis GN=cdh18 PE=4 SV=1
KTNSSWVWSKLFTRWEYVSVKPHFVFQLHSNSDKGDGVRYILTGEGAGT----IFLIDDTTGDIHAMKSL
DREQKTHYVLHAQAIDRTDKPLEPKSEFIIKVQDINDN

>tr|E7F317|E7F317_DANRE Uncharacterized protein OS=Danio rerio GN=OTTDARG00000024955 PE=3 SV=1
RHKRNWVWNQFFVLEEYTGDEPLYVGKLHSDVDKGEGVKYVLNGEGATS----IFTIDENTGDIHATKRL
DREEQAYYTLRAQARDATNLPVEPESEFVIKVQDINDN

>tr|B0S6D4|B0S6D4_DANRE Cadherin 7, type 2 OS=Danio rerio GN=cdh7 PE=2 SV=1
RHKRNWVWNQFFVLEEYTGDEPLYVGKLHSDVDKGEGVKYVLNGEGATS----IFTIDENTGDIHATKRL
DREEQAYYTLRAQARDATNLPVEPESEFVIKVQDINDN

>tr|F7G9H7|F7G9H7_ORNAN Uncharacterized protein OS=Ornithorhynchus anatinus GN=CDH6 PE=4 SV=1
RSRRSWMWNQFFLLEEYTGSDYQYVGKLHSDQDRGDGLKYILSGDGAGD----LFIINENTGDIQATRRL
DREEKPVYVLRAQAVNRTGRPVEPESEFVIKIHDINDN

>sp|P70407|CADH9_MOUSE Cadherin-9 OS=Mus musculus GN=Cdh9 PE=2 SV=2
RAKRGWMWNQFFLLEEYTGTDTQYVGKLHTDQDKGDGLKYILTGDGAGN----LFVIDENTGDIHAAKRL
DREEKSLYILRAKAIDKTGRQVEPESEFIIKIHDINDN

>tr|Q2MLR9|Q2MLR9_DANRE Cadherin 10 type II OS=Danio rerio GN=cdh10 PE=2 SV=1
RSKRDWMWRQFFLSEEYMGNNNQYVGKLRSDKDRGDGARYVLSGEGAGT----VFRIDEKSGDLHATQRL
DREEKSSYTLQAQAFNITGLPLEPATEFIVKIHDINDN

>tr|F1P1D4|F1P1D4_CHICK Uncharacterized protein OS=Gallus gallus PE=3 SV=1
RTKRSWVWNQFFVLEEYMGSDPLYVGKLHSDVDKGDGIKYILSGEGASS----IFIIDENTGDIHATKRL
DREEQAYYTLRAQALDLTNKPVEPESEFVIKIQDINDN

>tr|B2RUF4|B2RUF4_MOUSE Cadherin 7, type 2 OS=Mus musculus GN=Cdh7 PE=2 SV=1
RTKRSWVWNQFFVLEEYMGSDPLYVGKLHSDVDKGDGIKYILSGEGASS----IFIIDENTGDIHATKRL
DREEQAYYTLRAQALDLTNKPVEPESEFVIKIQDINDN

>tr|F7ILV6|F7ILV6_CALJA Uncharacterized protein OS=Callithrix jacchus PE=4 SV=1
RTKRSWVWNQFFVLEEYMGSDPLYVGKLHSDVDKGDGIKYILSGEGASS----IFIIDENTGDIHATKRL
DREEQAYYTLRAQALDLTNKPVEPESEFVIKIQDINDN

>tr|F7CBX9|F7CBX9_MONDO Uncharacterized protein OS=Monodelphis domestica GN=CDH7 PE=4 SV=1
RTKRSWVWNQFFVLEEYMGSDPLYVGKLHSDVDKGDGIKYILSGEGASS----IFIIDENTGDIHATKRL
DREEQAYYTLRAQALDLTNKPVEPESEFVIKIQDINDN

>tr|F6ZW11|F6ZW11_MACMU Uncharacterized protein OS=Macaca mulatta PE=4 SV=1
RTKRSWVWNQFFVLEEYMGSDPLYVGKLHSDVDKGDGIKYILSGEGASS----IFIIDENTGDIHATKRL
DREEQAYYTLRAQALDLTNKPVEPESEFVIKIQDINDN

>tr|F6TSF0|F6TSF0_HORSE Uncharacterized protein OS=Equus caballus GN=CDH7 PE=4 SV=1
RTKRSWVWNQFFVLEEYMGSDPLYVGKLHSDVDKGDGIKYILSGEGASS----IFIIDENTGDIHATKRL
DREEQAYYTLRAQALDLTNKPVEPESEFVIKIQDINDN

>tr|E2R083|E2R083_CANFA Uncharacterized protein OS=Canis familiaris GN=CDH7 PE=3 SV=1
RTKRSWVWNQFFVLEEYMGSDPLYVGKLHSDVDKGDGIKYILSGEGASS----IFIIDENTGDIHATKRL
DREEQAYYTLRAQALDLTNKPVEPESEFVIKIQDINDN

>tr|E1BF53|E1BF53_BOVIN Uncharacterized protein OS=Bos taurus GN=CDH7 PE=3 SV=1
RTKRSWVWNQFFVLEEYMGSDPLYVGKLHSDVDKGDGIKYILSGEGASS----IFIIDENTGDIHATKRL
DREEQAYYTLRAQALDLTNKPVEPESEFVIKIQDINDN

>tr|D2HQX2|D2HQX2_AILME Putative uncharacterized protein (Fragment) OS=Ailuropoda melanoleuca GN=PANDA_014331 PE=3 SV=1
RTKRSWVWNQFFVLEEYMGSDPLYVGKLHSDVDKGDGIKYILSGEGASS----IFIIDENTGDIHATKRL
DREEQAYYTLRAQALDLTNKPVEPESEFVIKIQDINDN

>sp|Q5DWV2|CADH7_RAT Cadherin-7 OS=Rattus norvegicus GN=Cdh7 PE=2 SV=1
RTKRSWVWNQFFVLEEYMGSDPLYVGKLHSDVDKGDGIKYILSGEGASS----IFIIDENTGDIHATKRL
DREEQAYYTLRAQALDLTNKPVEPESEFVIKIQDINDN

>sp|Q8BM92|CADH7_MOUSE Cadherin-7 OS=Mus musculus GN=Cdh7 PE=2 SV=1
RTKRSWVWNQFFVLEEYMGSDPLYVGKLHSDVDKGDGIKYILSGEGASS----IFIIDENTGDIHATKRL
DREEQAYYTLRAQALDLTNKPVEPESEFVIKIQDINDN

>sp|Q9ULB5|CADH7_HUMAN Cadherin-7 OS=Homo sapiens GN=CDH7 PE=2 SV=2
RTKRSWVWNQFFVLEEYMGSDPLYVGKLHSDVDKGDGIKYILSGEGASS----IFIIDENTGDIHATKRL
DREEQAYYTLRAQALDLTNKPVEPESEFVIKIQDINDN

>sp|Q90763|CADH7_CHICK Cadherin-7 OS=Gallus gallus GN=CDH7 PE=2 SV=1
RTKRSWVWNQFFVLEEYMGSDPLYVGKLHSDVDKGDGIKYILSGEGASS----IFIIDENTGDIHATKRL
DREEQAYYTLRAQAHDLTNKPVEPESEFVIKIQDINDN

>tr|Q3TJ23|Q3TJ23_MOUSE Putative uncharacterized protein OS=Mus musculus GN=Cdh5 PE=2 SV=1
RQKRDWIWNQMHIDEEKNESLPHYVGKIKSNVNRQNA-KYVLQGEFAGK----IFGVDANTGNVLAYERL
DREKVSEYFLTALIVDNTNKNLEQPSSFTVKVHDINDN

>tr|F7I369|F7I369_CALJA Uncharacterized protein OS=Callithrix jacchus PE=4 SV=1
RTKRSWVWNQFFVLEEYMGSDPLYVGKLHSDVDKGDGIKYILSGEGASS----IFIIDENTGDIHATKRL
DREEQAYYTLRAQALDLTNKPVEPESEFVIKIQDINDN

>sp|P55284|CADH5_MOUSE Cadherin-5 OS=Mus musculus GN=Cdh5 PE=1 SV=2
RQKRDWIWNQMHIDEEKNESLPHYVGKIKSNVNRQNA-KYVLQGEFAGK----IFGVDANTGNVLAYERL
DREKVSEYFLTALIVDNTNKNLEQPSSFTVKVHDINDN

>tr|F7DV57|F7DV57_XENTR Uncharacterized protein OS=Xenopus tropicalis GN=cdh7 PE=4 SV=1
RTKRSWVWNQFFVLEEYTGTDPLYVGKLHSDADRGDNIKYVLTGEGASS----IFSIDENTGDIHASKRL
DREEQAYYTLRAQALDLTSKPKEPESEFVIKVQDINDN

>sp|Q6URK6|CADH5_BOVIN Cadherin-5 OS=Bos taurus GN=CDH5 PE=2 SV=1
RQKRDWIWNQMHIDEERNDSLPHYVGKIKSSVDPKKT-EYQLRGESAGK----VFRVDKNTGDVYALERL
DREKISEYHLTALVVDDSKKNLESPSSFTIKVHDVNDN

>tr|Q8WNW5|Q8WNW5_PIG VE cadherin OS=Sus scrofa PE=2 SV=1
RQKRDWIWNQMHIDEEKNGSLPHYVGKIKSSVNHKNT-KYQLKGESAGK----VFRVDENTGDVYAFERL
DREKIPEYQLVALVVDNTEKNLESPSSFTIKVHDINDN

>tr|B4YYE0|B4YYE0_PIG Cadherin 5 OS=Sus scrofa PE=2 SV=1
RQKRDWIWNQMHIDEEKNGSLPHYVGKIKSSVNHKNT-KYQLKGESAGK----VFRVDENTGDVYAFERL
DREKIPEYQLVALVVDNTEKNLESPSSFTIKVHDINDN

>sp|O02840|CADH5_PIG Cadherin-5 OS=Sus scrofa GN=CDH5 PE=2 SV=1
RQKRDWIWNQMHIDEEKNGSLPHYVGKIKSSVNHKNT-KYQLKGESAGK----VFRVDENTGDVYAFERL
DREKIPEYQLVALVVDNTEKNLESPSSFTIKVHDINDN

>tr|E6ZFT7|E6ZFT7_DICLA Cadherin-4 OS=Dicentrarchus labrax GN=CDH4 PE=3 SV=1
RQKRDWVIPPINVPENSRGPFPHMLVRIRSDQDKDVGIRYSITGAGADQPPSGIYNIDPISGNMFVTQPL
DREERASFHLRAHAVDMNGNQVENPIDLYIYVIDMNDN

>tr|D3ZTI3|D3ZTI3_RAT Similar to Cadherin-like 24 (Predicted) OS=Rattus norvegicus GN=Cdh24 PE=3 SV=1
RTRRSWVWNQFFVIEEYSGPEPVLIGKLHSDVDRGEGTKYLLTGEGAGT----VFVIDEATGNIHVTKSL
DREEKAQYVLLAQAVDASNRPLEPPSEFIIKVQDINDN

>tr|F7EML7|F7EML7_CALJA Uncharacterized protein OS=Callithrix jacchus GN=CDH24 PE=4 SV=1
RTRRSWVWNQFFVIEEYAGPEPVLIGKLHSDVDRGEGTKYLLTGEGAGT----VFVIDEATGNIHVTKSL
DREEKAQYVLLAQAVDASNRPLEPPSEFIIKVQDINDN

>tr|F6RAF1|F6RAF1_MACMU Uncharacterized protein OS=Macaca mulatta GN=CDH24 PE=4 SV=1
RTRRSWVWNQFFVIEEYAGPEPVLIGKLHSDVDRGEGTKYLLTGEGAGT----VFVIDEATGNIHVTKSL
DREEKAQYVLLAQAVDASNRPLEPPSEFIIKVQDINDN

>tr|E2QX22|E2QX22_CANFA Uncharacterized protein OS=Canis familiaris GN=CDH24 PE=3 SV=1
RNRRSWVWNQFFVIEEYAGPEPVLIGKLHSDVDRGEGTKYLLTGEGAGT----VFVIDEATGNIHVTKSL
DREEKAQYVLLAQAVDASNRPLEPPSEFIIKVQDINDN

>tr|A8K0L1|A8K0L1_HUMAN cDNA FLJ77485, highly similar to Homo sapiens cadherin-like 24 (CDH24), transcript variant 2, mRNA OS=Homo sapiens PE=2 SV=1
RTRRSWVWNQFFVIEEYAGPEPVLIGKLHSDVDRGEGTKYLLTGEGAGT----VFVIDEATGNIHVTKSL
DREEKAQYVLLAQAVDASNRPLEPPSEFIIKVQDINDN

>sp|Q6PFX6|CAD24_MOUSE Cadherin-24 OS=Mus musculus GN=Cdh24 PE=2 SV=1
RTRRSWVWNQFFVIEEYSGPEPVLIGKLHSDVDRGEGTKYLLTGEGAGT----VFVIDEATGNIHVTKSL
DREEKAQYVLLAQAVDASNRPLEPPSEFIIKVQDINDN

>tr|E2R0Z0|E2R0Z0_CANFA Uncharacterized protein OS=Canis familiaris GN=CDH6 PE=3 SV=1
RSKRSWMWNQFFLLEEYTGSDYQYVGKLHSDQDRGDGLKYILSGDGAGD----LFIINENTGDIQATKRL
DREEKPVYILRAQAINRTGRPVEPESEFIIKIHDINDN

>tr|F1PIX1|F1PIX1_CANFA Uncharacterized protein (Fragment) OS=Canis familiaris GN=CDH19 PE=3 SV=1
RVKRGWMWNQFFVPEEMNKTD-YHIGQLRSDLDNGNNFQYKLLGAGAGS----IFVIDERTGDIYAIQKL
DREERSLYTLRAQVIDTTGRAVEPESEFVIRVSDINDN

>tr|F1P1E2|F1P1E2_CHICK Uncharacterized protein OS=Gallus gallus GN=CDH19 PE=3 SV=1
RVKRGWVWEPLFVEEETSTMP-MYVGQLKSDLDKEDGLQYILTGEGADS----IFFINEH-GKIYVRQKL
DREKKSFYILRAQVINKTRHPIEPDSEFIIKVRDINDH

>tr|E7FAC7|E7FAC7_DANRE Uncharacterized protein OS=Danio rerio GN=CABZ01067945.1 PE=3 SV=1
RTKRGWMWNSFFLLEEWTGTGKQYVGKLHSDMDTEDGVKYVLTGEGAGT----VFEIDENSGDIHATRRL
DREEKASYTLSAKAVNTSGQDLERASEFIIKIHDINDN

>tr|A6YJX3|A6YJX3_CHICK Cadherin 19 OS=Gallus gallus PE=2 SV=1
RVKRGWVWEPLFVEEETSTMP-MYVGQLKSDLDKEDGLQYILTGEGADS----IFFINEH-GKIYVRQKL
DREKKSFYILRAQVINKTRHPIEPDSEFIIKVRDINDH

>tr|Q1KKR4|Q1KKR4_TAKRU Cadherin 5 OS=Takifugu rubripes PE=3 SV=1
RQKRDWIWNSLYVEEEKPAPVAYKIGELKSSKKLEGM-SFVIEGDGANT----IFTVDRK-GVLFVTKAL
DREKKSLYHLTARMYDGNRNLVEDSGDFEVQVTDINDN

>tr|F7IA45|F7IA45_CALJA Uncharacterized protein OS=Callithrix jacchus GN=CDH19 PE=4 SV=1
RVKRGWVWNQFFVPEEMNTTS-HHIGRLRSDLDIGNNFQYKLLGAGAGS----TFVIDERTGDIYAIQKL
DREERSLYTLRAQVIDTTGRAVEPESEFVIKVSDINDN

>tr|F6Z6U0|F6Z6U0_MACMU Uncharacterized protein OS=Macaca mulatta GN=CDH19 PE=4 SV=1
RVKRGWVWNQFFVPEEMNTTS-HHVGRLRSDLDNGNNFQYKLLGAGAGS----TFIIDERTGDIYAIEKL
DREERSLYILRAQVIDTTGRAVEPESEFVIKVSDINDN

>tr|F6VIT6|F6VIT6_HORSE Uncharacterized protein OS=Equus caballus GN=CDH19 PE=4 SV=1
RVKRGWMWNQFFVPEEMNRTS-YRIGQLRSDLDNGNNFQYKLLGAEAGS----IFVIDERTGDIYARQKL
DREERSLYTLRAQVIDTTGRAVEPESEFVIRVSDINDN

>tr|F1PIK1|F1PIK1_CANFA Uncharacterized protein (Fragment) OS=Canis familiaris GN=CDH4 PE=3 SV=1
RQKRDWVIPPINVPENSRGPFPQQLVRIRSDKDNDIPIRYSITGVGADQPPMEVFSIDSMSGRMYVTRPM
DREERASYHLRAHAVDMNGNKVENPIDLYIYVIDMNDN

>sp|Q9H159|CAD19_HUMAN Cadherin-19 OS=Homo sapiens GN=CDH19 PE=2 SV=1
RVKRGWVWNQFFVPEEMNTTS-HHIGQLRSDLDNGNNFQYKLLGAGAGS----TFIIDERTGDIYAIQKL
DREERSLYILRAQVIDATGRAVEPESEFVIKVSDINDN

>tr|F7CBY6|F7CBY6_MONDO Uncharacterized protein OS=Monodelphis domestica GN=CDH19 PE=4 SV=1
RAKRSWVWNRFFVQEELSGIE-LHVGRLRSNLDNGDALIYVLSGEGAGS----IFTINNRTGDITAIKKL
DREEKSYYKLRGQVIDVTGKPVEPESEFVIKVLDINDN

>tr|D2HIK2|D2HIK2_AILME Putative uncharacterized protein (Fragment) OS=Ailuropoda melanoleuca GN=PANDA_011042 PE=3 SV=1
RVKRGWMWNQFFVPEEMNKTN-YHIGQLRSDLDNGNNFQYKLLGAGAGS----IFVIDERTGDIYAVQKL
DREERSLYTLRAQVIDTTGRAVEPESEFVIRVSDINDN

>tr|Q5NUI3|Q5NUI3_RAT Cadherin19 OS=Rattus norvegicus GN=Cdh19 PE=2 SV=1
RAKRGWVWKQFVVPEEMDTIQ-H-VGRLRSDLDNGNNFQYKLLGTGDGS-----FSIDEKTGDIFAMQKL
DREKQSLYILRAQVIDTIGKAVEPESEFVIRVSDVNDN

>tr|E9Q3A7|E9Q3A7_MOUSE Uncharacterized protein OS=Mus musculus GN=Cdh19 PE=3 SV=1
RAKRAWVWRPFVVLEEMDDIQ-C-VGKLRSDLDNGNNFQYKLLGIGAGS-----FSINERTGEICAIQKL
DREEKSLYILRAQVIDTIGKAVETESEFVIRVLDINDN

>tr|B2RXP4|B2RXP4_MOUSE Cadherin 19, type 2 OS=Mus musculus GN=Cdh19 PE=2 SV=1
RAKRAWVWRPFVVLEEMDDIQ-C-VGKLRSDLDNGNNFQYKLLGIGAGS-----FSINERTGEICAIQKL
DREEKSLYILRAQVIDTIGKAVETESEFVIRVLDINDN

>tr|F1SMY0|F1SMY0_PIG Uncharacterized protein OS=Sus scrofa GN=CDH19 PE=3 SV=1
RVKRGWMWNQFFVPEEMNKSS-HHIGQLRSDLDNGNNFQYKLLGAGAGN----IFVIDERTGDIYAVQKL
DREEQSLYTLRAQVIDTTGRAVEPESEFVIRVSDINDN

>tr|F7CRQ5|F7CRQ5_MONDO Uncharacterized protein (Fragment) OS=Monodelphis domestica GN=CDH5 PE=4 SV=1
RMKRDWIWNQMHIQEEMPGTLPHHVGKITSSVNRKNA-RYVLKGPEAGK----LFGVNEHTGDVYAFERL
DREKKSEYYLTAYIVDDTNQNLEPPSNFTIKVHDVNDN

>tr|E1BGM9|E1BGM9_BOVIN Uncharacterized protein OS=Bos taurus PE=3 SV=1
RIRRGWMWNQFFVPEEMNKTR-HHIGQLRSDLDNGNNFQYKLLGVGAES----LFVIDERTGDIYAVQKL
DREERSLYTLRAQVIDTTGRAVEPESEFVIRVSDINDN

>tr|E6ZJ91|E6ZJ91_DICLA Cadherin-7 OS=Dicentrarchus labrax GN=CDH7 PE=3 SV=1
RLKRGWIWKQLFVPEE--DPTPRVIGQLKSDSDRGEFIKYILTGEGAGD----VFEIDEYSGEIRTLKKL
DREEKAFYVLQAQAINRTNEPEEPQSEFIIKVQDINDN

>tr|Q68SP4|Q68SP4_DANRE Cadherin 5 OS=Danio rerio GN=cdh5 PE=2 SV=1
RHKRDWKWDKLYAEETRPKNPPEKIGKLENTFFSSST-RYILKGDGAKD----KFGVTDN-GDIVVLAKL
DRETQSVYNLSASLLNHTGELVDKDESFVIVVLDINDN

>tr|F1QBW4|F1QBW4_DANRE Uncharacterized protein OS=Danio rerio GN=cdh5 PE=3 SV=1
RHKRDWKWDKLYAEETRPKNPPEKIGKLENTFFSSST-RYILKGDGAKD----KFGVTDN-GDIVVLAKL
DRETQSVYNLSASLLNHTGELVDKDESFVIVVLDINDN

>tr|B3DJF6|B3DJF6_DANRE Cadherin 5 OS=Danio rerio GN=cdh5 PE=2 SV=1
RHKRDWKWDKLYAEETRPKNPPEKIGKLENTFFSSST-RYILKGDGAKD----KFGVTDN-GDIVVLAKL
DRETQSVYNLSASLLNHTGELVDKDESFVIVVLDINDN

>tr|F1RAY1|F1RAY1_DANRE Uncharacterized protein (Fragment) OS=Danio rerio GN=CABZ01108997.1 PE=3 SV=1
RQKRSWVWNQFFVLEEHTGTDPLYVGKLHSDVDSGDGVRYVLTGEGASS----IFTIDEETGDIHARKRL
DREQQGFYRLRVRAEHLTRVPLEDESELIVKVQDINDN

>tr|Q4SGA8|Q4SGA8_TETNG Chromosome 17 SCAF14597, whole genome shotgun sequence. (Fragment) OS=Tetraodon nigroviridis GN=GSTENG00018728001 PE=3 SV=1
RSKRGWVWNQFFVIEEYTGPDPVLVGRLHSDVDTGNGIKYILSGEGAGT----IFVIDDKTGNIHATKTL
DREEQAQYTLTAQAVDHTNKPLEPPSEFIVKVQDINDN

>tr|F6UDX0|F6UDX0_ORNAN Uncharacterized protein (Fragment) OS=Ornithorhynchus anatinus GN=CDH11 PE=4 SV=1
RSKRGWVWNQFFVIEEYTGPDPVLVGRLHSDIDSGDGIPYILSGEGAGT----IFVIDDKSGNIHATKTL
DREERAQYTLMAQAVDDTNRPLEPPSEF----SSIKVT

>tr|Q4S5K3|Q4S5K3_TETNG Chromosome 9 SCAF14729, whole genome shotgun sequence OS=Tetraodon nigroviridis GN=GSTENG00023702001 PE=3 SV=1
KGSQNRVFPHLCLPAVPCSQSPSAQTRTRTSRSDTAS-----PGWEPINRPTRFLILTLCSERMFVTKPL
DREHRSSYHLRAHAVDMNGNQVENPIDLYIFVIDMNDN

>tr|F7FUP5|F7FUP5_MACMU Uncharacterized protein (Fragment) OS=Macaca mulatta GN=CDH22 PE=4 SV=1
RVKRGWVWNQFFVVEEYTGTEPLYVGKIHSDSDEGDGIKYTISGEGAGT----IFLIDELTGDIHAMERL
DREQKTFYTLRAQARDATNRLLEPESEFIIKVQDINDS

>tr|F6VFN7|F6VFN7_ORNAN Uncharacterized protein (Fragment) OS=Ornithorhynchus anatinus GN=CDH18 PE=4 SV=1
RPKRGWVWNQFFVLEEHMGPDPQYVGKLHSNSDKGDGVKYILTGEGAGT----IFIIDDTTGDIHSTKSL
DREQKTHYVLHAQAIDRTNKPLEPESEFIIKVQDINDN

>tr|F6XH57|F6XH57_CIOIN Uncharacterized protein (Fragment) OS=Ciona intestinalis PE=4 SV=1
--------------------------QIRSSYDNFTGVVYSISGRGADS----LFQIEPLTGRLFVKQKL
DREMQSSYKLNVDSMGP----LDPSSEITIDVLDENDN

>tr|Q8BRK4|Q8BRK4_MOUSE Putative uncharacterized protein OS=Mus musculus GN=Cdh8 PE=2 SV=1
RSKRGWVWNQMFVLEEFSGPEPILVGRLHTDLDPGSKIKYILSGDGAGT----IFQINDITGDIHAIKRL
DREEKAEYTLTAQAVDETNKPLEPPSEFIIKVQDINDN

>tr|E9Q451|E9Q451_MOUSE Uncharacterized protein OS=Mus musculus GN=Cdh8 PE=3 SV=1
RSKRGWVWNQMFVLEEFSGPEPILVGRLHTDLDPGSKIKYILSGDGAGT----IFQINDITGDIHAIKRL
DREEKAEYTLTAQAVDETNKPLEPPSEFIIKVQDINDN

>tr|F6QZ37|F6QZ37_CALJA Uncharacterized protein OS=Callithrix jacchus PE=4 SV=1
RVKRGWVWNQFFVLEEYMGSEPQYVGKLHSDLDKGEGVKYTLSGDGAGT----VFTIDETTGDIHAIRSL
DREEKPFYTLRAQAVDETRKPLEPESEFIIKVQDINDN

>tr|B7Z2U6|B7Z2U6_HUMAN Uncharacterized protein OS=Homo sapiens GN=CDH12 PE=2 SV=1
RVKRGWVWNQFFVLEEYVGSEPQYVGKLHSDLDKGEGVKYTLSGDGAGT----VFTIDETTGDIHAIRSL
DREEKPFYTLRAQAVDETRKPLEPESEFIIKVQDINDN

>tr|Q80VY6|Q80VY6_MOUSE Cdh3 protein (Fragment) OS=Mus musculus GN=Cdh3 PE=2 SV=1
RRKREWVMPPIFVPENGKGPFPQRLNQLKSNKDRGTKIFYSITGPGADSPPEGVFTIEKESGWLLLHMPL
DREKIVKYELYGHAVSENGASVEEPMNISIIVTDQNDN

>tr|F7GW70|F7GW70_CALJA Uncharacterized protein OS=Callithrix jacchus PE=4 SV=1
RTKRSWVWNQFFVLEEYTGTDPLYVGKLHSDMDRGDGIKYILSGEGAGI----VFTIDDTTGDIHAIQRL
DREERAQYTLRAQALDRTGRPMEPESEFIIKIQDINDN

>tr|F7CSF7|F7CSF7_MONDO Uncharacterized protein (Fragment) OS=Monodelphis domestica GN=CDH8 PE=4 SV=1
RSKRGWVWNQMFVLEEFSGPEPILVGRLHTDLDPGSKIKYILSGDGAGT----IFQINDITGDIHAIKRL
DREEKAEYTLTAQAVDETNKPLEPPSEFIIKVQDINDN

>tr|F6WEI6|F6WEI6_HORSE Uncharacterized protein (Fragment) OS=Equus caballus PE=4 SV=1
RVRRAWVIPPISVSENHRLPYP--LVQIKSDKQQLGSVIYSIQGPGVDEEPRGVFSIDKFTGKVSLNAML
DREKTDRFRLRAFALDLGGSALEEPTDLEIVVVDQNDN

>tr|F1PAA3|F1PAA3_CANFA Uncharacterized protein (Fragment) OS=Canis familiaris GN=CDH3 PE=3 SV=1
RQKREWVVPPISVSENGKGPFPQRLNQLKSNKDRGTKIFYSITGPGADSPPEGIFTIEKETGWLLLNKPL
DREKIAKYELYGHAVSENGASVEDPMNISIIVTDQNDH

>tr|F7IRX0|F7IRX0_CALJA Uncharacterized protein OS=Callithrix jacchus GN=CDH5 PE=4 SV=1
RQKRDWIWNQMHIDEEKNNSLPHYVGKIKSSVNRKNA-KYLLKGQYVGK----VFRVDAETGDVFAIERL
DRENISEYHLIAVIADDTGENLETPSSFTIKVHDVND-

>tr|F7FUR4|F7FUR4_MACMU Uncharacterized protein (Fragment) OS=Macaca mulatta GN=CDH22 PE=4 SV=1
RVKRGWVWNQFFVVEEYTGTEPLYVGKIHSDSDEGDGIKYTISGEGAGT----IFLIDELTGDIHAMERL
DREQKTFYTLRAQARDATNRLLEPESEFIIKVQDINDS

>tr|B4DU18|B4DU18_HUMAN cDNA FLJ51093, highly similar to Cadherin-5 OS=Homo sapiens PE=2 SV=1
RQKRDWIWNQMHIDEEKNTSLPHHVGKIKSSVSRKNA-KYLLKGEYVGK----VFRVDAETGDVFAIERL
DRENISEYHLTAVIVDDTGENLETPSSFTIKVHDVND-

>tr|F6ZLP0|F6ZLP0_CALJA Uncharacterized protein (Fragment) OS=Callithrix jacchus GN=CDH3 PE=4 SV=1
RHKREWVVAPISVPENGKGPFPQRLNQLKSNKDRDTKIFYSITGPGADSPPEGVFAVEKETGWLLLNKPL
DREEIAKYELFGYAVSENGSSVEHPMNISIIVTDQNDH

>tr|F7FXS9|F7FXS9_MACMU Uncharacterized protein (Fragment) OS=Macaca mulatta GN=CDH22 PE=4 SV=1
RVKRGWVWNQFFVVEEYTGTEPLYVGKIHSDSDEGDGIKYTISGEGAGT----IFLIDELTGDIHAMERL
DREQKTFYTLRAQARDATNRLLEPESEFIIKVQDINDS

>tr|F7FXT4|F7FXT4_MACMU Uncharacterized protein (Fragment) OS=Macaca mulatta GN=CDH22 PE=4 SV=1
RVKRGWVWNQFFVVEEYTGTEPLYVGKIHSDSDEGDGIKYTISGEGAGT----IFLIDELTGDIHAMERL
DREQKTFYTLRAQARDATNRLLEPESEFIIKVQDINDS

>tr|F7E6E9|F7E6E9_MONDO Uncharacterized protein (Fragment) OS=Monodelphis domestica GN=CDH4 PE=4 SV=1
RQKRDWVIPPINVPENSRGPFPQQLVRIRSDKDNDIPIRYSITGVGADQPPMEVFNIDSMSGRMYVTRPM
DREERASYHLRAHAVDMNGNKVENPIDLYIYVIDMNDN

>tr|F1N595|F1N595_BOVIN Uncharacterized protein (Fragment) OS=Bos taurus GN=790083 PE=3 SV=1
RSKRGWVWNQFFVIEEYTGPDPVLVGRLHSDIDSGDGIKYILSGEGAGT----IFVIDDKSGNIHATKTL
DREERAQYTLMAQAVDDTNRPLEPPSEFIVKVQDINDN

>tr|F7BIU2|F7BIU2_MONDO Uncharacterized protein OS=Monodelphis domestica GN=CDH19 PE=4 SV=1
RAKRSWVWNRFFVQEELSGIE-LHVGRLRSNLDNGDALIYVLSGEGAGS----IFTINNRTGDITAIKKL
DREEKSYYKLRGQVIDVTGKPVEPESEFVIKVLDINDN

>tr|F6WVN9|F6WVN9_XENTR Uncharacterized protein (Fragment) OS=Xenopus tropicalis GN=cdh19 PE=4 SV=1
RAKRGWLWNPFYVLEEQETEP-LYIGQLKSDLDKQDGFKYILLGDGAKT----IFTIDERTGKIYLLKKL
DREEKSSYTLRAQAINVTGVPVEAESEFIVKVQDINDN

>tr|F6VWH3|F6VWH3_MONDO Uncharacterized protein (Fragment) OS=Monodelphis domestica GN=CDH10 PE=4 SV=1
---------------------------LHSDQDKGDGLKYILSGDGAGT----LFIIDEKTGDIHATRRI
DREEKAFYTLRAQAINRTLRPVEPESEFVIKIHDINDN

>tr|F1NSW9|F1NSW9_CHICK Uncharacterized protein (Fragment) OS=Gallus gallus PE=3 SV=1
RVKRGWVWEPLFVEEETSTMP-MYVGQLKSDLDKEDGLQYILTGEGADS----IFFINEH-GKIYVRQKL
DREKKSFYILRAQVINKTRHPIEPDSEFIIKVRDINDH

>tr|F1R963|F1R963_DANRE Uncharacterized protein (Fragment) OS=Danio rerio GN=si:dkey-30c15.12 PE=3 SV=1
RRKRDWLIPHVSIVENDKGPFPKQVVKMKSTAADSMTMIYEITGTGANEPPINLFKVGKSSGILWVTKAV
DREETEEYTLTVHATSNNRDYTEKPVQLVIKVLDQNDN

>tr|Q1LX34|Q1LX34_DANRE Novel cadherin domain containing protein (Fragment) OS=Danio rerio GN=si:dkey-30c15.12 PE=3 SV=1
RRKRDWLIPHVSIVENDKGPFPKQVVKMKSTAADSMTMIYEITGTGANEPPINLFKVGKSSGILWVTKAV
DREETEEYTLTVHATSNNRDYTEKPVQLVIKVLDQNDN

>tr|F7HYL2|F7HYL2_CALJA Uncharacterized protein OS=Callithrix jacchus PE=4 SV=1
----------MFVLEEFSGPEPILVGRLHTDLDPGSKIKYILSGDGAGT----IFQINDVTGDIHAIKRL
DREEKAEYTLTAQAVDETSKPLEPPSEFIIKVQDINDN

>tr|F7ITB7|F7ITB7_CALJA Uncharacterized protein OS=Callithrix jacchus GN=CDH9 PE=4 SV=1
------MWNQFFLLEEYTGTDTQYVGKLHTDQDKGDGLKYILTGDGAGS----LFVIDENTGDIHAAKKL
DREEKSLYILRAKAIDKTGRQVEPESEFIIKIHDINDN

>tr|F6X6N4|F6X6N4_XENTR Uncharacterized protein (Fragment) OS=Xenopus tropicalis GN=cdh22 PE=4 SV=1
-------------LEAMLYNISLVSGQIHSDSDEGDGIKYTISGEGAGS----IFIIDELTGDIHAMERL
DREHKTFYTLRAQARDHTDRLLEPESEFIIKVQDINDS

>tr|F7B2F9|F7B2F9_HORSE Uncharacterized protein OS=Equus caballus PE=4 SV=1
------MWNQFFLLEEYTGSDYQYVGKLHSDQDKGDGLKYILSGDGAGT----LFIIDEKTGDIHATRRI
DREEKAFYTLRAQAINRTLRPVEPESEFVIKIHDINDN

>tr|E1BJ74|E1BJ74_BOVIN Uncharacterized protein OS=Bos taurus PE=3 SV=1
----------MFVLEEFSGPEPILVGRLHTDLDPGSKIKYILSGDGAGT----IFQINDVTGDIHAIKRL
DREEKAEYTLTAQAVDETNKPLEPPSEFIIKVQDINDN

>sp|P33145|CADHK_CHICK B-cadherin (Fragment) OS=Gallus gallus GN=K-CAM PE=2 SV=1
RQKRDWVIPPIKVPENERGPFPKNLVQIKSNRDREAKIFYSITGQGADAPPEGIFTIEKETGWMKVTQPL
DREHINKYHLYSHAVSENGKPVEEPMEIIVTVTDQNDN

>tr|F7G9H3|F7G9H3_ORNAN Uncharacterized protein OS=Ornithorhynchus anatinus GN=CDH6 PE=4 SV=1
RSRRSWMWNQFFLLEEYTGSDYQYVGKLHSDQDRGDGLKYILSGDGAGD----LFIINENTGDIQATRRL
DREEKPVYVLRAQAVNRTGRPVEPESEFVIKIHDINDN

>tr|F7CSU4|F7CSU4_ORNAN Uncharacterized protein (Fragment) OS=Ornithorhynchus anatinus GN=CDH15 PE=4 SV=1
-----------------PAPFP--IGQIKSDKQQPGGVIYSIKGPGVDEEPKGIFSIDKFTGKVFLNAML
DREKNDR--LKAFALGLGGTTLEDPTDLEIVVVDQNDN

>tr|F6U735|F6U735_HORSE Uncharacterized protein OS=Equus caballus PE=4 SV=1
-----------------MGSDPLYVGKLHSDVDKGDGIKYILSGEGASS----IFIIDENTGDIHATKRL
DREEQAYYTLRAQALDLTNKPVEPESEFVIKIQDINDN

>tr|F7EPX0|F7EPX0_MONDO Uncharacterized protein (Fragment) OS=Monodelphis domestica GN=CDH24 PE=4 SV=1
--------------------------QLHSDVDRGEGTKYLLTGEGAGT----VFVIDEATGNIHVTKSL
DREEKAQYVLLAQAVDASNRPLEPPSEFIIKVQDINDN

>tr|F7ICI7|F7ICI7_CALJA Uncharacterized protein (Fragment) OS=Callithrix jacchus GN=CDH22 PE=4 SV=1
--------------------------QIHSDSDEGDGIKYTISGEGAGT----IFLIDELTGDIHAMERL
DREQKTFYTLRAQARDATNRLLEPESEFIIKVQDINDS

>tr|F7E9B0|F7E9B0_XENTR Uncharacterized protein (Fragment) OS=Xenopus tropicalis GN=cdh24 PE=4 SV=1
--------------------------QLHTDTDRGEGAKYLLTGEGAGS----VFVIDEKTGNIHVTKSL
DREEKAEYVLLAQAVDLTLRPLEPPSQFIIKVQDINDN

>tr|F6VFM7|F6VFM7_ORNAN Uncharacterized protein (Fragment) OS=Ornithorhynchus anatinus GN=CDH18 PE=4 SV=1
--------------------------QLHSNSDKGDGVKYILTGEGAGT----IFIIDDTTGDIHSTKSL
DREQKTHYVLHAQAIDRTNKPLEPESEFIIKVQDINDN

>tr|F6SF63|F6SF63_XENTR Uncharacterized protein (Fragment) OS=Xenopus tropicalis GN=cdh8 PE=4 SV=1
-----------------------YLGNLHTDLDPGNTIKYILSGEGAGT----IFVINDKTGDIHAMKRL
DREEKAEYTLTAQAVDDTNKPLEPPSEFIIKVQDINDN

>tr|F6VEP8|F6VEP8_ORNAN Uncharacterized protein (Fragment) OS=Ornithorhynchus anatinus GN=CDH9 PE=4 SV=1
---------PFYL-------------KLHTDQDKGDGLKYILTGDGAGS----LFVIDENTGDIHAAKKL
DREEKALYVLRAKAIDKTGRQVEPESEFIIKIHDINDN

>tr|F6WV54|F6WV54_CIOIN Uncharacterized protein (Fragment) OS=Ciona intestinalis PE=4 SV=1
--------------------------QIRSSYDNFTGVVYSISGRGADS----LFQIEPLTGRLFVKQKL
DREMQSSYKLNVQILDPNARLFSSSTTLTISVIDVNDN

>tr|F1RBH1|F1RBH1_DANRE Uncharacterized protein (Fragment) OS=Danio rerio GN=CABZ01039638.1 PE=3 SV=1
---------------------------LHTDLDKGDSVKYTLSGDGAGT----IFTIDQTTGDIHALRSL
DREEKPYYTLRAQAVDDTNRPLEPESEFVIKVQDINDN

>tr|F1MDS9|F1MDS9_BOVIN Uncharacterized protein (Fragment) OS=Bos taurus GN=CDH18 PE=3 SV=1
-----------------------YVNKLHSNSDKGDGVKYILTGEGAGT----IFIIDDTTGDIHSTKSL
DREQKTHYVLHAQAIDRTNKPLEPESEFIIKVQDINDN

>tr|F1M7E5|F1M7E5_RAT Uncharacterized protein (Fragment) OS=Rattus norvegicus GN=Cdh5 PE=3 SV=1
--------------------------QIKSNVNRQNA-KYVLQGEQAGK----IFRVDADTGDVLAYERL
DREKVSEYFLTALIVDKTNKNLEQPSSFTVKVHDVNDN

>tr|Q8C449|Q8C449_MOUSE Cadherin 8 OS=Mus musculus GN=Cdh8 PE=2 SV=1
RSKRGWVWNQMFVLEEFSGPEPILVGRLHTDLDPGSKIKYILSGDGAGT----IFQINDITGDIHAIKRL
DREEKAEYTLTAQAVDETNKPLEPPSEFIIKVQDINDN

>tr|Q8C375|Q8C375_MOUSE Putative uncharacterized protein OS=Mus musculus GN=Cdh8 PE=2 SV=1
RSKRGWVWNQMFVLEEFSGTEPILVGRLHTDLDPGSKIKYILSGDGAGT----IFQINDITGDIHAIKRL
DREEKAEYTLTAQAVDETNKPLEPPSEFIIKVQDINDN

>tr|F1SMX9|F1SMX9_PIG Uncharacterized protein (Fragment) OS=Sus scrofa GN=CDH7 PE=3 SV=1
--------------------------QLHSDVDKGDGIKYILSGEGASS----IFIIDENTGDIHATKRL
DREEQAYYTLRAQALDLTNKPVEPESEFVIKIQDINDN

>tr|F1S9C8|F1S9C8_PIG Uncharacterized protein (Fragment) OS=Sus scrofa GN=CDH24 PE=3 SV=1
--------------------------QLHSDVDRGEGTKYLLTGEGAGT----VFVIDEATGNIHVTKSL
DREEKAQYVLLAQAVDASNRPLEPPSEFIIKVQDINDN

>tr|F6PHG3|F6PHG3_XENTR Uncharacterized protein (Fragment) OS=Xenopus tropicalis GN=cdh10 PE=4 SV=1
----------------------LFLGGLHSDLDKGDELKYILSGDGAGT----LFVIDEKTGDIHATRRI
DREEKAFYTLRAQAVNRTGRPVEPESEFVIKIHDINDN

>tr|F1QAB8|F1QAB8_DANRE Uncharacterized protein (Fragment) OS=Danio rerio GN=BX897749.1 PE=3 SV=1
---------------------------LHTDLDVGSKIKYVLAGEGAGT----IFAINERTGDIHAMKRL
DREEKAEYTLTAQVIDDSNQPLEPPSEFIIKVQDINDN

>tr|Q3UTL9|Q3UTL9_MOUSE Putative uncharacterized protein OS=Mus musculus GN=Cdh8 PE=2 SV=1
RSKRGWVWNQMFVLEEFSGPEPILVGRLHTDLDPGSKIKYILSGDGAGT----IFQINDITGDIHAIKRL
DREEKAEYTLTAQAVDETNKPLEPPSEFIIKVQDINDN

>tr|E9PYB2|E9PYB2_MOUSE Uncharacterized protein OS=Mus musculus GN=Cdh8 PE=3 SV=1
RSKRGWVWNQMFVLEEFSGPEPILVGRLHTDLDPGSKIKYILSGDGAGT----IFQINDITGDIHAIKRL
DREEKAEYTLTAQAVDETNKPLEPPSEFIIKVQDINDN

>tr|F7DRD8|F7DRD8_MACMU Uncharacterized protein (Fragment) OS=Macaca mulatta GN=CDH10 PE=4 SV=1
---------------------------LHSDQDKGDGLKYILSGDGAGT----LFIIDEKTGDIHATRRI
DREEKAFYTLRAQAINRTLRPVEPESEFVIKIHDINDN

>tr|F1NZZ6|F1NZZ6_CHICK Uncharacterized protein OS=Gallus gallus GN=CDH8 PE=3 SV=1
RSKRGWVWNQMFVLEEFSGPEPILVGRLHTDLDPGSSIKYILSGDGAGT----IFVINDKTGDIHAMKRL
DREEKAEYTLTAQAVDDTNKPLEPPSEFIIKVQDINDN

>tr|F1PXT6|F1PXT6_CANFA Uncharacterized protein (Fragment) OS=Canis familiaris GN=CDH8 PE=3 SV=1
---------------------------LHTDLDPGSKIKYILSGDGAGT----IFQINDITGDIHAIKRL
DREEKAEYTLTAQAVDETNKPLEPPSEFIIKVQDINDN

>tr|A8MUN9|A8MUN9_HUMAN Uncharacterized protein OS=Homo sapiens GN=CDH8 PE=3 SV=1
----------MFVLEEFSGPEPILVGRLHTDLDPGSKIKYILSGDGAGT----IFQINDVTGDIHAIKRL
DREEKAEYTLTAQAVDETSKPLEPPSEFIIKVQDINDN

>tr|Q4S1I3|Q4S1I3_TETNG Chromosome 6 SCAF14768, whole genome shotgun sequence. (Fragment) OS=Tetraodon nigroviridis GN=GSTENG00025545001 PE=3 SV=1
RLRRGWIWKQLFVPEE--DPTPQVIGQLRSDSDRGESIRYILSGEGAGD----LFQIDESTGEIWMLRKL
DREEKASYVLQAQAINRSSQPEELQSEFIITVQDINDN

>tr|F6VES8|F6VES8_ORNAN Uncharacterized protein (Fragment) OS=Ornithorhynchus anatinus GN=CDH10 PE=4 SV=1
--------------------------------------KYILSGDGAGT----LFIIDEKTGDIHATRRI
DREEKAFYTLRAQAINRTLRPVEPESEFVIKIHDINDN

>tr|Q4S7B2|Q4S7B2_TETNG Chromosome 1 SCAF14716, whole genome shotgun sequence OS=Tetraodon nigroviridis GN=GSTENG00022880001 PE=3 SV=1
RQGTN------------IRKATLHLNQLHSNMDKGDGVRYVLTGDGAGT----LFLIDEKSGDIHATKRL
DREEKAMYTLNAKVLDNTNAELEPDTEFNIKIHDINDN

>tr|C4MH73|C4MH73_MUSPF Cadherin-20 (Fragment) OS=Mustela putorius furo GN=CDH20 PE=2 SV=1
-------WNQFFVLEEYTGTDPLYVGKLHSDMDRGDGIKYILSGEGAGV----VFTIDDTTGDIHAIQRL
DREERAQYTLRAQALDRTGRPMEPESEFIIKIQDINDN

>tr|C1K8Z1|C1K8Z1_CARAU N-cadherin (Fragment) OS=Carassius auratus PE=2 SV=1
RVKRDWVIPPVNVLENSRKQFPEELVKIQSDKDKSNTLRYSVTGPGADQNPTGLFIIDPISGILSVTKPL
DREHIPNFHLRAHAVDINGNQMENPIDIIINVIDMNDN

>tr|Q7SZW1|Q7SZW1_DANRE Novel protein similar to zebrafish epithelial cadherin 1 (Cdh1) (Fragment) OS=Danio rerio GN=si:busm1-71b9.3 PE=4 SV=1
QFERGWIIPPINVAENSKGPFPMRLVQIRSDFASEHQIAYKITGEGADLEPKGIFLIERLSGWVSVTQKL
DRETKASYKLVAHATGVDVNIVEKPMDIVVNVIDQNDN

>tr|Q3UFN0|Q3UFN0_MOUSE Putative uncharacterized protein (Fragment) OS=Mus musculus GN=Cdh19 PE=2 SV=1
RAKRAWVWRPFVVLEE-MDDI-QCVGKLRSDLDNGNSFQYKLLGIGAG----S-FSINERTGEICAIQKL
DREEKSLYILRAQVIDTIGKAVETESEFVIRVLDINDN

>tr|F1PAB0|F1PAB0_CANFA Uncharacterized protein (Fragment) OS=Canis familiaris PE=4 SV=1
--------------ENERGPFPKMVAQVKSNKNKEIVF-YSITGTGADEPPY-VFIMDRETGWLKVTKPL
DREKKSHYVLFLHAVSSTGNAVEDTLEIVITVTDQNDN

>tr|F7AAS7|F7AAS7_MONDO Uncharacterized protein OS=Monodelphis domestica GN=CDH12 PE=4 SV=1
RVKRGWVWNQFFVLEEYMGSEPQYVGKLHSDLDKGVSVKYTLSGDGAG----TVFTIDETTGDIHAIRSL
DREEKPFYTLRAQAVDHTRKPLEPESEFIIKVQDINDN

>tr|F6RSC2|F6RSC2_MOUSE Uncharacterized protein (Fragment) OS=Mus musculus GN=Cdh18 PE=4 SV=1
-----WVWNQFFVLEEHMGPDPQYVGKLHSNSDKGDSVKYILTGEGAG----TIFIIDDTTGDIHSTKSL
DREQKTHYVLHAQAIDRTNKPLEPESEFIIKVQDINDN

>tr|C4MH72|C4MH72_MUSPF Cadherin-14/18 (Fragment) OS=Mustela putorius furo GN=CDH14/18 PE=2 SV=1
-----WVWNQFFVLEEHMGPDPQYVGKLHSNSDKGDSVKYILTGEGAG----TIFIIDDTTGDIHSTKSL
DREQKTHYVLHAQAIDRTNKPLEPESEFIIKVQDINDN

>tr|F6SKK7|F6SKK7_CALJA Uncharacterized protein OS=Callithrix jacchus PE=4 SV=1
-----------------MNTTSHHIGRLRSDLDIGNSFQYKLLGAGAG----STFVIDERTGDIYAIQKL
DREERSLYTLRAQVIDTTGRAVEPESEFVIKVSDINDN

>tr|Q96KY9|Q96KY9_HUMAN CDH19 protein OS=Homo sapiens PE=2 SV=1
-----------------MNTTSHHIGQLRSDLDNGNSFQYKLLGAGAG----STFIIDERTGDIYAIQKL
DREERSLYILRAQVIDATGRAVEPESEFVIKVSDINDN

>tr|Q4RJQ1|Q4RJQ1_TETNG Chromosome 13 SCAF15035, whole genome shotgun sequence. (Fragment) OS=Tetraodon nigroviridis GN=GSTENG00033333001 PE=4 SV=1
RVKREWVIPAVNLPENLKGPYPKIVLKIKSNNQNKVAVTYKISGPGADQAPEGLFIIDQHSGVLYVTQPL
DREKAATYSLRAHAMNERRN-VEDPIELLINVIDQNDN

>tr|C9J8J8|C9J8J8_HUMAN Uncharacterized protein OS=Homo sapiens GN=CDH2 PE=4 SV=1
RQKRDWVIPPINLPENSRGPFPQELVRIRSDRDKNLSLRYSVTGPGADQPPTGIFIINPISGQLSVTKPL
DREQIARFHLRAHAVDI---------------------

>tr|Q4T7X6|Q4T7X6_TETNG Chromosome undetermined SCAF7949, whole genome shotgun sequence OS=Tetraodon nigroviridis GN=GSTENG00005508001 PE=3 SV=1
RRKRDMVIPPLSVAENYRGPYPHKISQIRSNQDKLWRIHYSISGPGADQPPVNLFTMDKVSGTLFVTQQL
DREQQASYMFRAYAVAEGSGTAEEPMDIIVNVIDQNDN

>tr|F1QSQ0|F1QSQ0_DANRE Uncharacterized protein OS=Danio rerio GN=dsc2l PE=3 SV=1
RAKRRWRPLPFSVVENASPPFPKDVEMIASDSSVNYTVHYVISGQGVTEEPIGLFQLDQKTGMVRVTGPV
DREKNPEFNFIARAFDQNNREVDQFLPITVMVEDVNDN

>tr|Q08BK3|Q08BK3_DANRE Dsc2l protein (Fragment) OS=Danio rerio GN=dsc2l PE=2 SV=1
RAKRRWRPLPFSVVENASPPFPKDVEMIASDSSVNYTVHYVISGQGVTEEPIGLFQLDQKTGMVRVTGPV
DREKNPEFNFIARAFDQNNREVDQFLPITVMVEDVNDN

>tr|F7HQ07|F7HQ07_CALJA Uncharacterized protein OS=Callithrix jacchus GN=DSC2 PE=4 SV=1
RAKRRWAPIPCSMLENSLGPFPLFLQQVQSDTAQNYTIYYSIRGPGVDQEPRNLFYVERDTGNLYCTRPV
DREQYESFQLIAFATTPDGYTPELPLPLLIKIEDENDN

>tr|B4DLJ5|B4DLJ5_HUMAN cDNA FLJ55716, highly similar to Desmocollin-2 OS=Homo sapiens PE=2 SV=1
RAKRRWAPIPCSMLENSLGPFPLFLQQVQSDTAQNYTIYYSIRGPGVDQEPRNLFYVERDTGNLYCTRPV
DREQYESFEIIAFATTPDGYTPELPLPLIIKIEDENDN

>tr|F7ABS9|F7ABS9_XENTR Uncharacterized protein OS=Xenopus tropicalis GN=dsc3 PE=4 SV=1
RSKRRWAPLPFSIDEGYIGPFPCFVQQIQSDTQENYTIKYSISGPGVTEEPIGLFSIEPETGNIFYTRRV
DREQYPVFKLIGFAKTLDGYSPEIPLNIIIKVEDTNDN

>tr|F1MZF2|F1MZF2_BOVIN Uncharacterized protein (Fragment) OS=Bos taurus GN=DSC2 PE=3 SV=1
RAKRRWAPIPCSVPENSLGPFPLFLQQIQSDTAQNYTIYYSISGPGVDKEPRNLFYVERDTGNLFCTASI
DRETYPLFELVAFATTPDGYTPEYPLTLVIRIEDENDN

>tr|B3DLX7|B3DLX7_XENTR LOC100135098 protein OS=Xenopus tropicalis GN=dsc3 PE=2 SV=1
RSKRRWAPLPFSIDEGYIGPFPCFVQQIQSDTQENYTIKYSISGPGVTEEPIGLFSIEPETGNIFYTRRV
DREQYPVFKLIGFAKTLDGYSPEIPLNIIIKVEDTNDN

>tr|F7AGV9|F7AGV9_ORNAN Uncharacterized protein (Fragment) OS=Ornithorhynchus anatinus PE=4 SV=1
RAKRRWAPIPCSITENSLGPFPMFLQQVQSDTQQNYTIFYSISGPGVDREPINLFHIERDTGNLYCNRPV
DREQYECFSFIDFVELPGASKSNECFPLGLSDSKKNDN

>tr|Q5HZ99|Q5HZ99_XENLA MGC85083 protein OS=Xenopus laevis GN=dsc3 PE=2 SV=1
RSKRRWAPLPFSIMESYIGPFPCFVQQIQSDTQENYTIRYSISGPGVNEEPFDLFYVEPTTGNIYYRRMV
DREQYPVFNLIGFANTLDGYSPEAPLNIVIKVEDSNDN

>tr|D3ZJR7|D3ZJR7_RAT Uncharacterized protein OS=Rattus norvegicus PE=3 SV=1
ECVHRVAAWRGHSRENALLPFPYFVYKIQSDKAQNYTIYYSISGPGVDKEPVGLFRIDRDTGNLYCTDRV
DREQYDSFELTALAMTPDGYMVENLLTLLIKVEDENDN

>tr|Q3T1K6|Q3T1K6_RAT Desmocollin 2 OS=Rattus norvegicus GN=Dsc2 PE=2 SV=1
RAKRRWAPIPCSMMENSLGPFPLFLQQIQSDKAQNYTIYYSISGPGVDKEPVGLFRIDRDTGNLYCTDRV
DREQYDSFELTALAMTPDGYMVENLLTLLIKVEDENDN

>tr|F7E5T9|F7E5T9_MONDO Uncharacterized protein (Fragment) OS=Monodelphis domestica GN=DSC1 PE=4 SV=1
RTKRRWAPIPCSIMENSLGPFPQQIQQIQSDSAQNYTIYYSISGPGVDKEPFNLFYIDINSGDIFCTRAV
DRETYDSFQIIGYATTPDGYSTDLPLPLMIKVEDDNDN

>tr|F1PEF1|F1PEF1_CANFA Uncharacterized protein OS=Canis familiaris GN=DSC2 PE=3 SV=1
RAKRRWAPIPCSMQENSLGPFPLFLQQIQSDTAQNYTIFYSIRGPGVDREPKNLFYVERDTGNLFCTRPV
DREEYESFELIAFATTPDGYTPELPLPLVIRIEDENDN

>sp|P55292|DSC2_MOUSE Desmocollin-2 OS=Mus musculus GN=Dsc2 PE=2 SV=1
RAKRRWAPIPCSMLENSLGPFPLFLQQIQSDTAQNYTIYYSIRGPGVDKEPLNLFYVERDTGNLYCTGRV
DREQYESFELTAFATTPDGYTPEYPLPLLIKIEDENDN

>tr|F7HEK0|F7HEK0_MACMU Uncharacterized protein OS=Macaca mulatta GN=DSC2 PE=4 SV=1
RAKRRWAPIPCSMLENSLGPFPLFLQQVQSDTAQNYTIYYSIRGPGVDQEPRNLFYVERDTGNLYCTRAV
DREQYESFEIIAFATTPDGYTPELPLPLIIKIEDENDN

>tr|A9X9L0|A9X9L0_HUMAN Desmocollin 2 OS=Homo sapiens GN=DSC2 PE=2 SV=1
RAKRRWAPIPCSMLENSLGPFPLFLQQVQSDTAQNYTIYYSIRGPGVDQEPRNLFYVERDTGNLYCTRPV
DREQYESFEIIAFATTPDGYTPELPLPLIIKIEDENDN

>tr|A9X9K9|A9X9K9_HUMAN Desmocollin 2 OS=Homo sapiens GN=DSC2 PE=2 SV=1
RAKRRWAPIPCSMLENSLGPFPLFLQQVQSDTAQNYTIYYSIRGPGVDQEPRNLFYVERDTGNLYCTRPV
DREQYESFEIIAFATTPDGYTPELPLPLIIKIEDENDN

>tr|A8K2P8|A8K2P8_HUMAN cDNA FLJ76245, highly similar to Homo sapiens desmocollin 2 (DSC2), transcript variant Dsc2a, mRNA OS=Homo sapiens PE=2 SV=1
RAKRRWAPIPCSMLENSLGPFPLFLQQVQSDTAQNYTIYYSIRGPGVDQEPRNLFYVERDTGNLYCTRPV
DREQYESFEIIAFATTPDGYTPELPLPLIIKIEDENDN

>sp|Q02487|DSC2_HUMAN Desmocollin-2 OS=Homo sapiens GN=DSC2 PE=1 SV=1
RAKRRWAPIPCSMLENSLGPFPLFLQQVQSDTAQNYTIYYSIRGPGVDQEPRNLFYVERDTGNLYCTRPV
DREQYESFEIIAFATTPDGYTPELPLPLIIKIEDENDN

>tr|D3ZZI6|D3ZZI6_RAT Desmocollin 3 (Predicted) OS=Rattus norvegicus GN=Dsc3 PE=3 SV=1
RAKRRWAPIPCSMQENSLGPFPLFLQQVQSDSAQNYNIFYSISGRGVDQEPLNLFFIERDTGNLYCTRPV
DREEYDVFDLIAYASTADGYSADLPLPLPIKVEDENDN

>tr|F7HQ12|F7HQ12_CALJA Uncharacterized protein OS=Callithrix jacchus PE=4 SV=1
RAKRRWAPIPCSMLENSLGPFPLFLQQVQSDTAQNYTIYYSIRGPGVDQEPRNLFYVERDTGNLYCTRPV
DREQYESFQLIAFATTPDGYTPELPLPLLIKIEDENDN

>tr|F6UVP2|F6UVP2_HORSE Uncharacterized protein OS=Equus caballus GN=DSC2 PE=4 SV=1
RAKRRWAPIPCSVLENSLGPFPLFLQQIQSDTAQNYTIYYSIRGPGVDREPKNLFYVERDTGNLYCTRPV
DREEYESFELIAFATTPDGYTPELPLPLVIKIEDENDN

>tr|F1SAM0|F1SAM0_PIG Uncharacterized protein (Fragment) OS=Sus scrofa PE=3 SV=1
RSKRRWAPIPCSLMENSLGPFPQHVQQVQSDAAQNYTIFYSISGPGVDKEPFNLFFINKDTGDIFCTRSI
DREQYEQFPLYAYATTADGYAPEYPLPLLFKVEDDNDN

>tr|F1N5L6|F1N5L6_BOVIN Uncharacterized protein OS=Bos taurus GN=DSC2 PE=3 SV=1
RSKRRWAPIPCSMQENSLGPFPLFLQQVQSDAAQNYTIFYSISGRGVDKEPLNLFFIERDTGNLYCTQPV
DREEYDVFDLIAYASTADGYSADFPLPLPIRVEDENDN

>tr|E2RG52|E2RG52_CANFA Uncharacterized protein OS=Canis familiaris GN=DSC1 PE=3 SV=1
RSKRRWAPIPCSLMENSLGPFPQHVQQVQSDAAQNYTIFYSISGPGVDKEPFNLFYIDKDTGDIFCTRSI
DREQYEQFPLYAYATTADGYAPEYPLPLLFKVEDDNDN

>tr|F7HXC9|F7HXC9_CALJA Uncharacterized protein OS=Callithrix jacchus GN=DSC2 PE=4 SV=1
RAKRRWAPIPCSMQENSLGPFPLFLQQVESDAAQNYTVFYSITGRGVDQEPLNLFYIERDTGNLFCTQRV
DREEYDVFDLIAYASTADGYLADQPLPLPIRVEDENDN

>tr|A8K6T3|A8K6T3_HUMAN cDNA FLJ78674, highly similar to Homo sapiens desmocollin type 4 OS=Homo sapiens PE=2 SV=1
RAKRRWAPIPCSMQENSLGPFPLFLQQVESDAAQNYTVFYSISGRGVDKEPLNLFYIERDTGNLFCTRPV
DREEYDVFDLIAYASTADGYSADLPHPLPIRVEDENDN

>sp|Q14574|DSC3_HUMAN Desmocollin-3 OS=Homo sapiens GN=DSC3 PE=1 SV=3
RAKRRWAPIPCSMQENSLGPFPLFLQQVESDAAQNYTVFYSISGRGVDKEPLNLFYIERDTGNLFCTRPV
DREEYDVFDLIAYASTADGYSADLPLPLPIRVEDENDN

>sp|Q28060|DSC3_BOVIN Desmocollin-3 OS=Bos taurus GN=DSC3 PE=2 SV=1
RSKRRWAPIPCSMQENSLGPFPLFLQQVQSDAAQNYTIFYSISGRGVDKEPLNLFFIERDTGNLYCTQPV
DREEYDVFDLIAYASTADGYSADFPLPLPIRVEDENDN

>tr|F7HPT4|F7HPT4_CALJA Uncharacterized protein OS=Callithrix jacchus GN=DSC1 PE=4 SV=1
RSKRRWGPIPCSLMENSLGPFPQHIQQIQSDTAQNYTIFYSISGPGVDKEPYNLFYIERDTGDIFCTRSI
DREQYQQFALYGYATPQMAM-PQISTPLIIKMNIERKN

>tr|F7DB50|F7DB50_MACMU Uncharacterized protein OS=Macaca mulatta GN=DSC3 PE=4 SV=1
RAKRRWAPIPCSMQENSLGPFPLFLQQVESDAAQNYTVFYSISGRGVDQEPLNLFYIERDTGNLFCTQPV
DREEYDVFDLIAYASTADGYSADLPLPLPIRVEDENDN

>sp|P55850|DSC3_MOUSE Desmocollin-3 OS=Mus musculus GN=Dsc3 PE=1 SV=2
RSKRRWAPIPCSMQENSLGPFPLFLQQVQSDAAQNYTVFYSISGRGADQEPLNWFFIERDTGNLYCTRPV
DREEYDVFDLIAYASTADGYSADLPLPLPIKIEDENDN

>tr|F7HEJ3|F7HEJ3_MACMU Uncharacterized protein OS=Macaca mulatta GN=DSC1 PE=4 SV=1
RSKRRWAPIPASLMENSLGPFPQHVQQIQSDAAQNYTIFYSISGPGVDKEPFNLFYIEKDTGDIFCTRSI
DREKYEQFALYGYATTADGYAPEYPLPLIIKIEDDNDN

>sp|Q08554|DSC1_HUMAN Desmocollin-1 OS=Homo sapiens GN=DSC1 PE=1 SV=2
RSKRRWAPIPASLMENSLGPFPQHVQQIQSDAAQNYTIFYSISGPGVDKEPFNLFYIEKDTGDIFCTRSI
DREKYEQFALYGYATTADGYAPEYPLPLIIKIEDDNDN

>tr|D4A3L2|D4A3L2_RAT Uncharacterized protein OS=Rattus norvegicus GN=Dsc3 PE=3 SV=1
RAKRRWAPIPCSMQENSLGPFPLFLQQVQSDSAQNYNIFYSISGRGVDQEPLNLFFIERDTGNLYCTRPV
DREEYDVFDLIAYASTADGYSADLPLPLPIKVEDENDN

>tr|F1MXJ3|F1MXJ3_BOVIN Uncharacterized protein (Fragment) OS=Bos taurus GN=DSC2 PE=3 SV=1
RSKRRWAPIPCSMQENSLGPFPLFLQQVQSDAAQNYTIFYSISGRGVDKEPLNLFFIERDTGNLYCTQPV
DREEYDVFDLIAYASTADGYSADFPLPLPIRVEDENDN

>tr|A6QR67|A6QR67_BOVIN DSC1 protein OS=Bos taurus GN=DSC1 PE=2 SV=1
RSKRRWAPIPCSLMENSLGPFPQHVQQVQSDAAQNYTIFYSISGPGVDKEPFNLFFIEKDTGDIFCTRSI
DREQYQEFPIYAYATTADGYAPEYPLPLVFKVEDDNDN

>sp|Q01107|DSC1_BOVIN Desmocollin-1 OS=Bos taurus GN=DSC1 PE=1 SV=1
RTKRRWAPIPCSLMENSLGPFPQHVQQVQSDAAQNYTIFYSISGPGVDKEPFNLFFIEKDTGDIFCTRSI
DREQYQEFPIYAYATTADGYAPEYPLPLVFKVEDDNDN

>tr|F7AH71|F7AH71_ORNAN Uncharacterized protein (Fragment) OS=Ornithorhynchus anatinus GN=DSC1 PE=4 SV=1
RTKRKWAPIPCSLMENSLGPFPQQIQQIQSDAAQNYTIYYSIGGPGVDKEPFNLFYIERDTGDIYCTRSV
DREQYESFQIIGYATTPDGYTPEHPLPLLIKVEDDNDN

>tr|F7ATI0|F7ATI0_HORSE Uncharacterized protein OS=Equus caballus GN=DSC1 PE=4 SV=1
RSKRRWAPIPCSLMENSLGPFPQHVQQVQSDAAQNYTIFYSISGPGVDKEPFNLFFIDKDTGDIFCTRSV
DREQYDQFPLYAYATTADGYAPEYPLPLVFKVEDDNDN

>sp|P55849|DSC1_MOUSE Desmocollin-1 OS=Mus musculus GN=Dsc1 PE=1 SV=2
RSKRRWAPIPCSLMENSLGPFPQHIQQIQSDAAQNYTIFYSISGPGVDKEPYNLFYIEKDTGDIYCTRSI
DREQYDQFLVYGYATTADGYAPDYPLPLLFKVEDDNDN

>tr|D3Z9D8|D3Z9D8_RAT Uncharacterized protein OS=Rattus norvegicus PE=3 SV=1
PPKQRFS-VPCTQKHNMLSPNCFFLLQIQSDFSQNYSIFYSISGPGVDKEPFNLFYIEKDTGDIYCTRSI
DREEYDQFMVYGYATTADGYAPEYPLPLLFKVEDDNDN

>tr|F7BB81|F7BB81_MONDO Uncharacterized protein (Fragment) OS=Monodelphis domestica GN=DSC3 PE=4 SV=1
RTKRRWAPIPCSMLENSLGPFPLFLQQIQSDSAQKYTVYYSISGPGVDQNPLNLFYIEKDTGNLFCTGPV
DRETYEAFELVAYATTPDGYSSDVPLPLTIKVEDENDN

>tr|F6YY77|F6YY77_ORNAN Uncharacterized protein (Fragment) OS=Ornithorhynchus anatinus PE=4 SV=1
RAKRRWAPIPCSITENSLGPFPMFLQQVQSDTQQNYTIFYSISGPGVDREPINLFHIERDTGNLYCNRPV
DREQYECFSFIDFVELPGASKSNECFPLGIIYSLANFH

>tr|F7DL11|F7DL11_MONDO Uncharacterized protein (Fragment) OS=Monodelphis domestica GN=DSC2 PE=4 SV=1
RAKRRWAPIPCSLMENSLGPFPMLLQQVQSDSAQNYTVYYSIRGPGVDQEPINLFYIERDTGHLYVTRPV
DREQCESYALVAFASTPDGYSVDLPLPLEIKIEDENDN

>tr|F1PEF0|F1PEF0_CANFA Uncharacterized protein (Fragment) OS=Canis familiaris GN=DSC3 PE=3 SV=1
RSKRRWAPIPCSMLENSLGPFPLFLQQVQSDAAQNYTIFYSISGRGVDQEPLNLFFIERDTGNLYCTRPV
DREEYDVFDLIAYASTADGYSADLPLPLPIRVEDENDN

>tr|A9JRL4|A9JRL4_XENTR LOC100135098 protein (Fragment) OS=Xenopus tropicalis GN=LOC100135098 PE=2 SV=1
RSKRRWAPLPFSIDEGYIGPFPCFVQQIQSDTQENYTIKYSISGPGVTEEPIGLFSIEPETGNIFYTRRV
DREQYPVFKLIGFAKTLDGYSPEIPLNIIIKVEDTNDN

>tr|F6RCK6|F6RCK6_MONDO Uncharacterized protein (Fragment) OS=Monodelphis domestica GN=DSC1 PE=4 SV=1
RTKRRWAPIPCSIMENSLGPFPQQIQQIQSDSAQNYTIYYSISGPGVDKEPFNLFYIDINSGDIFCTRAV
DRETYDSFQIIGYATTPDGYSTDLPLPLMIKVEDDNDN

>tr|B3DLJ9|B3DLJ9_DANRE Dsc2l protein OS=Danio rerio GN=dsc2l PE=2 SV=1
RAKRRWRPLPFSVVENASPPFPKDVEMIASDSSVNYTVHYVISGQGVTEEPIGLFQLDQKTGMVRVTGPV
DREKNPEFNFIARAFDQNNREVDQFLPITVMVEDVNDN

>tr|Q2VPA9|Q2VPA9_MOUSE Dsc1 protein (Fragment) OS=Mus musculus GN=Dsc1 PE=2 SV=1
RSKRRWAPIPCSLMENSLGPFPQHIQQIQSDAAQNYTIFYSISGPGVDKEPYNLFYIEKDTGDIYCTRSI
DREQYDQFLVYGYATTADGYAPDYPLPLLFKVEDDNDN

>sp|P33545|DSC2_BOVIN Desmocollin-2 (Fragment) OS=Bos taurus GN=DSC2 PE=2 SV=1
RAKRRWAPIPCSVPENSLGPFPLFLQQIQSDTAQNYTIYYSISGPGVDKEPRNLFYVERDTGNLFCTASI
DRETYPLFELVAFATTPDGYTPEYPLTLVIRIEDENDN

>tr|F1NJD7|F1NJD7_CHICK Uncharacterized protein (Fragment) OS=Gallus gallus GN=DSC2 PE=3 SV=1
RTKRRWGPIPSVMIENSLGPFPLQIQQVQSDTAQNYTIYYSASGPGIDQDPKGLFYIERETGNIFATRAV
DREQYPSFQIICFASTPDGYSPEVPLVHTIRIEDDNDN

>tr|F1SAM2|F1SAM2_PIG Uncharacterized protein (Fragment) OS=Sus scrofa PE=3 SV=1
RAKRRWAPIPCSVPENSLGPFPLFLQQIQSDTAQNYTIYYSIRGPGVDKEPLNLFYVERDTGNLFCTRPV
DREEYESFELVAFATTPDGYTPEYPLTLVIRIEDENDN

>tr|D2HVJ8|D2HVJ8_AILME Putative uncharacterized protein (Fragment) OS=Ailuropoda melanoleuca GN=PANDA_016398 PE=3 SV=1
RAKRRWAPIPCSMLENSLGPFPLFLQQIQSDTAQNYTIYYSIRGPGVDREPKNLFYVERDTGNLYCTRAV
DREEYDSFELIAFATTPDGYTPELPLPLVIRIEDENDN

>tr|F7AGT8|F7AGT8_ORNAN Uncharacterized protein (Fragment) OS=Ornithorhynchus anatinus PE=4 SV=1
RAKRRWAPIPCSITENSLGPFPMFLQQVQSDTQQNYTIFYSISGPGVDREPINLFHIERDTGNLYCNRPV
DREQYECFSFIDFVELPGASKSNECFPLGLSDSKKNDN

>tr|D2HVJ7|D2HVJ7_AILME Putative uncharacterized protein (Fragment) OS=Ailuropoda melanoleuca GN=PANDA_016397 PE=3 SV=1
RSKRRWAPIPCSMQENSLGPFPLFLQQVQSDAAQNYTIFYSISGRGVDQEPLNLFFIEKDTGNLYCTRAV
DREEYDVFDLIAYASTADGYSADLPLPLPIRVEDENDN

>tr|Q4SVQ0|Q4SVQ0_TETNG Chromosome undetermined SCAF13747, whole genome shotgun sequence. (Fragment) OS=Tetraodon nigroviridis GN=GSTENG00011878001 PE=3 SV=1
RFKRAWRPPPMNILENDVPPFPKFVETLESDSAAKRNVYYTITGPGLDQNPLNIFQFDFETRRLYVLGPI
DRETYPSFMLTVRVFDQNTKETDDPLLYSIIIDDVNDN

>tr|Q6PEU5|Q6PEU5_MOUSE Desmocollin 2 OS=Mus musculus GN=Dsc2 PE=2 SV=1
RAKRRWAPIPCSMLENSLGPFPLFLQQIQSDTAQNYTIYYSIRGPGVDKEPLNLFYVERDTGNLYCTGRV
DREQYESFELTAFATTPDGYTPEYPLPLLIKIEDENDN

>tr|Q544V1|Q544V1_MOUSE Putative uncharacterized protein OS=Mus musculus GN=Dsc2 PE=2 SV=1
RAKRRWAPIPCSMLENSLGPFPLFLQQIQSDTAQNYTIYYSIRGPGVDKEPLNLFYVERDTGNLYCTGRV
DREQYESFELTAFATTPDGYTPEYPLPLLIKIEDENDN

>tr|F7E5T0|F7E5T0_MONDO Uncharacterized protein (Fragment) OS=Monodelphis domestica GN=DSC1 PE=4 SV=1
RTKRRWAPIPCSIMENSLGPFPQQIQQIQSDSAQNYTIYYSISGPGVDKEPFNLFYIDINSGDIFCTRAV
DRETYDSFQIIGYATTPDGYSTDLPLPLMIKVEDDNDN

>tr|F7HEJ8|F7HEJ8_MACMU Uncharacterized protein OS=Macaca mulatta GN=DSC2 PE=4 SV=1
RAKRRWAPIPCSMLENSLGPFPLFLQQVQSDTAQNYTIYYSIRGPGVDQEPRNLFYVERDTGNLYCTRAV
DREQYESFEIIAFATTPDGYTPELPLPLIIKIEDENDN

>tr|D2HVJ9|D2HVJ9_AILME Putative uncharacterized protein (Fragment) OS=Ailuropoda melanoleuca GN=PANDA_016400 PE=3 SV=1
RSKRRWAPIPCSLMENSLGPFPQHVQQVQSDAAQNYTIFYSISGPGVDKEPFNLFYIDKDTGDIFCTRSI
DREQYEQFPLYAYATTADGYAPEYPLPLLFKVEDDNDN

>tr|F7HQ18|F7HQ18_CALJA Uncharacterized protein OS=Callithrix jacchus PE=4 SV=1
RAKRRWAPIPCSMLENSLGPFPLFLQQVQSDTAQNYTIYYSIRGPGVDQEPRNLFYVERDTGNLYCTRPV
DREQYESFQLIAFATTPDGYTPELPLPLLIKIEDENDN

>tr|F7HPT7|F7HPT7_CALJA Uncharacterized protein OS=Callithrix jacchus GN=DSC1 PE=4 SV=1
RSKRRWGPIPCSLMENSLGPFPQHIQQIQSDTAQNYTIFYSISGPGVDKEPYNLFYIERDTGDIFCTRSI
DREQYQQFALYGYATPQMAM-PQISTPLIIKMNIERKN

>tr|F7CF72|F7CF72_MACMU Uncharacterized protein OS=Macaca mulatta GN=DSC1 PE=4 SV=1
RSKRRWAPIPASLMENSLGPFPQHVQQIQSDAAQNYTIFYSISGPGVDKEPFNLFYIEKDTGDIFCTRSI
DREKYEQFALYGYATTADGYAPEYPLPLIIKIEDDNDN

>tr|Q9HB00|Q9HB00_HUMAN Desmocollin 1, isoform CRA_b OS=Homo sapiens GN=DSC1 PE=2 SV=1
RSKRRWAPIPASLMENSLGPFPQHVQQIQSDAAQNYTIFYSISGPGVDKEPFNLFYIEKDTGDIFCTRSI
DREKYEQFALYGYATTADGYAPEYPLPLIIKIEDDNDN

>tr|F7HXD3|F7HXD3_CALJA Uncharacterized protein OS=Callithrix jacchus GN=DSC2 PE=4 SV=1
RAKRRWAPIPCSMQENSLGPFPLFLQQVESDAAQNYTVFYSITGRGVDQEPLNLFYIERDTGNLFCTQRV
DREEYDVFDLIAYASTADGYLADQPLPLPIRVEDENDN

>tr|F1N3M0|F1N3M0_BOVIN Uncharacterized protein OS=Bos taurus GN=DSC1 PE=4 SV=1
RSKRRWAPIPCSLMENSLGPFPQHVQQVQSDAAQNYTIFYSISGPGVDKEPFNLFFIEKDTGDIFCTRSI
DREQYQEFPIYAYATTADGYAPEYPLPLVFKVEDDNDN

>tr|F7DB43|F7DB43_MACMU Uncharacterized protein OS=Macaca mulatta GN=DSC3 PE=4 SV=1
RAKRRWAPIPCSMQENSLGPFPLFLQQVESDAAQNYTVFYSISGRGVDQEPLNLFYIERDTGNLFCTQPV
DREEYDVFDLIAYASTADGYSADLPLPLPIRVEDENDN

>tr|D4A0L6|D4A0L6_RAT Uncharacterized protein OS=Rattus norvegicus PE=4 SV=1
RAKRRWAPIPCSMQENSLGPFPLFLQQVQSDSAQNYNIFYSISGRGVDQEPLNLFFIERDTGNLYCTRPV
DREEYDVFDLIAYASTADGYSADLPLPLPIKVEDENDN

>tr|E9QK66|E9QK66_MOUSE Uncharacterized protein OS=Mus musculus GN=Dsc3 PE=4 SV=1
RSKRRWAPIPCSMQENSLGPFPLFLQQVQSDAAQNYTVFYSISGRGADQEPLNWFFIERDTGNLYCTRPV
DREEYDVFDLIAYASTADGYSADLPLPLPIKIEDENDN

>tr|F7HEJ5|F7HEJ5_MACMU Uncharacterized protein OS=Macaca mulatta GN=DSC1 PE=4 SV=1
RSKRRWAPIPASLMENSLGPFPQHVQQIQSDAAQNYTIFYSISGPGVDKEPFNLFYIEKDTGDIFCTRSI
DREKYEQFALYGYATTADGYAPEYPLPLIIKIEDDNDN

>tr|Q8C4K6|Q8C4K6_MOUSE Putative uncharacterized protein OS=Mus musculus GN=Dsc1 PE=2 SV=1
RSKRRWAPIPCSLMENSLGPFPQHIQQIQSDAAQNYTIFYSISGPGVDKEPYNLFYIEKDTGDIYCTRSI
DREQYDQFLVYGYATTADGYAPDYPLPLLFKVEDDNDN

>tr|Q32ME9|Q32ME9_MOUSE Desmocollin 1 OS=Mus musculus GN=Dsc1 PE=2 SV=1
RSKRRWAPIPCSLMENSLGPFPQHIQQIQSDAAQNYTIFYSISGPGVDKEPYNLFYIEKDTGDIYCTRSI
DREQYDQFLVYGYATTADGYAPDYPLPLLFKVEDDNDN

>tr|D3ZXD7|D3ZXD7_RAT Uncharacterized protein OS=Rattus norvegicus GN=Dsc1 PE=4 SV=1
PPKQRFS-VPCTQKHNMLSPNCFFLLQIQSDFSQNYSIFYSISGPGVDKEPFNLFYIEKDTGDIYCTRSI
DREEYDQFMVYGYATTADGYAPEYPLPLLFKVEDDNDN

>tr|F6RCP7|F6RCP7_MONDO Uncharacterized protein (Fragment) OS=Monodelphis domestica GN=DSC2 PE=4 SV=1
RAKRRWAPIPCSLMENSLGPFPMLLQQVQSDSAQNYTVYYSIRGPGVDQEPINLFYIERDTGHLYVTRPV
DREQCESYALVAFASTPDGYSVDLPLPLEIKIEDENDN

>tr|F6ZCJ5|F6ZCJ5_HORSE Uncharacterized protein OS=Equus caballus PE=4 SV=1
RSKRRWAPIPCSMQENSLGPFPLLLQQVQSDAAQNYTIFYSISGRGVDQEPLNLFFIDRDTGNLYCTRPV
DREEYDVFDLIAYASTADGYSADLPLPLPIRVEDENDN

>tr|F6RCX7|F6RCX7_MONDO Uncharacterized protein (Fragment) OS=Monodelphis domestica GN=DSC3 PE=4 SV=1
RTKRRWAPIPCSMLENSLGPFPLFLQQIQSDSAQKYTVYYSISGPGVDQNPLNLFYIEKDTGNLFCTGPV
DRETYEAFELVAYATTPDGYSSDVPLPLTIKVEDENDN

>tr|O77704|O77704_CANFA Desmocollin type 2 (Fragment) OS=Canis familiaris GN=DSC2 PE=2 SV=1
RAKRRWAPIPCSMQENSLGPFPLFLQQIQSDTAQNYTIFYSIRGPGVDREPKNLFYVERDTGNLFCTRPV
DREEYESFELIAFATTPDGYTPELPLPLVIRIEDENDN

>tr|F7AH53|F7AH53_ORNAN Uncharacterized protein (Fragment) OS=Ornithorhynchus anatinus GN=DSC1 PE=4 SV=1
RTKRKWAPIPCSLMENSLGPFPQQIQQIQSDAAQNYTIYYSIGGPGVDKEPFNLFYIERDTGDIYCTRSV
DREQYESFQIIGYATTPDGYTPEHPLPLLIKVEDDNDN

>tr|Q63HM4|Q63HM4_HUMAN Putative uncharacterized protein DKFZp686P18250 OS=Homo sapiens GN=DKFZp686P18250 PE=2 SV=1
------------MLENSLGPFPLFLQQVQSDTAQNYTIYYSIRGPGVDQEPRNLFYVERDTGNLYCTRPV
DREQYESFEIIAFATTPDGYTPELPLPLIIKIEDENDN

>tr|Q4SZ60|Q4SZ60_TETNG Chromosome undetermined SCAF11816, whole genome shotgun sequence. (Fragment) OS=Tetraodon nigroviridis GN=GSTENG00009998001 PE=4 SV=1
RRKRDMVIPPLSVAENYRGPYPHKISQIRSNQDKLWRIHYSISGPGADQPPVNLFTMDQVSGTLFVTQQL
DREKQANYTL-AHAVAEGS----------VNVIDQNDN

>tr|F1QSA9|F1QSA9_DANRE Uncharacterized protein (Fragment) OS=Danio rerio GN=si:ch73-96b22.1 PE=4 SV=1
RQKRMWIIESFAIEEESPGPFPYKIGNIHAEKAYLLK--FELQGEGVDKEPKNLLTINDKAD-VYVHRKV
DYESGQNILLMFEAKNKSNNEVDIRLGVEIRILDINDH

>tr|D2H1W6|D2H1W6_AILME Putative uncharacterized protein (Fragment) OS=Ailuropoda melanoleuca GN=PANDA_003560 PE=4 SV=1
RAKRRWVITTLELEEEDQGPFPKFVGELFNDMSHNMSLIYLISGPGVDEYPEGLFSIEDHRNRVYVHRPV
DRETTPSFMVYFDVVDRLTRKMDNSLIFNIRIGDVNDH

>tr|Q4S5J7|Q4S5J7_TETNG Chromosome 9 SCAF14729, whole genome shotgun sequence. (Fragment) OS=Tetraodon nigroviridis GN=GSTENG00023708001 PE=4 SV=1
RNKRRWVLSTIELEEEDPGPYPKPISKVYNNLPRTNY-EFRISGQGVDEEPINTITVNPETGEVSALRCI
DREQYGQ--PFHEVL-------DKQLAFDIEIIDINDN

>tr|F1MFC2|F1MFC2_BOVIN Uncharacterized protein (Fragment) OS=Bos taurus GN=DSG2 PE=3 SV=1
RQKRAWITAPVALREGEDLSRKNPIAKIHSDLAEEKKITYKYTGKGITEPPFGVFVFNKDTGELNVTTIL
DREETPFFLVTGYALDERGKNLEKPIELRIKVLDINDN

>sp|O55111|DSG2_MOUSE Desmoglein-2 OS=Mus musculus GN=Dsg2 PE=1 SV=3
RQKRAWITAPVALREGEDLSRKNPIAKIHSDLAEEKKITYKYTGKGITEPPFGIFVFDRNTGELNITSIL
DREETPYFLLTGYALDSRGNNLEKPLELRIKVLDINDN

>tr|F1PGX2|F1PGX2_CANFA Uncharacterized protein (Fragment) OS=Canis familiaris PE=3 SV=1
RQKRAWITAPVALREGEDLSKRNPIAKIHSDVAEERKITYKYTGKGITEPPFGVFVFNKDTGELNVTKIL
DREETPSFLLIGYALDEKGNNLEKPLELRIKVLDINDN

>tr|F1PGX1|F1PGX1_CANFA Uncharacterized protein (Fragment) OS=Canis familiaris GN=DSG2 PE=3 SV=1
RQKRAWITAPVALREGEDLSKRNPIAKIHSDVAEERKITYKYTGKGITEPPFGVFVFNKDTGELNVTKIL
DREETPSFLLIGYALDEKGNNLEKPLELRIKVLDINDN

>tr|F7GWF5|F7GWF5_MACMU Uncharacterized protein OS=Macaca mulatta GN=DSG2 PE=4 SV=1
RQKRAWITAPVALREGEDLSKKNPIAKIHSDLTEERKVTYKYTGKGITEPPFGIFVFNKDTGELNITSIL
DREETPFFLLTGYALDERGNNVEKPLELRIKVLDINDN

>sp|Q14126|DSG2_HUMAN Desmoglein-2 OS=Homo sapiens GN=DSG2 PE=1 SV=2
RQKRAWITAPVALREGEDLSKKNPIAKIHSDLAEERKITYKYTGKGITEPPFGIFVFNKDTGELNVTSIL
DREETPFFLLTGYALDARGNNVEKPLELRIKVLDINDN

>tr|F7IKX1|F7IKX1_CALJA Uncharacterized protein (Fragment) OS=Callithrix jacchus GN=DSG2 PE=4 SV=1
RQKRAWITAPVALREGEDLSKRNPVAKIHSDFEEEKKITYKYTGKGITEPPFGIFVFNKNTGELNVTSIL
DREETPFFLLTGYALNERGVSIEKPLELRIKVLDINDN

>tr|F7IKW9|F7IKW9_CALJA Uncharacterized protein (Fragment) OS=Callithrix jacchus GN=DSG2 PE=4 SV=1
RQKRAWITAPVALREGEDLSKRNPVAKIHSDFEEEKKITYKYTGKGITEPPFGIFVFNKNTGELNVTSIL
DREETPFFLLTGYALNERGVSIEKPLELRIKVLDINDN

>tr|F1LZ87|F1LZ87_RAT Uncharacterized protein (Fragment) OS=Rattus norvegicus GN=Dsg2 PE=3 SV=1
RQKRAWITAPVALREGEDLSKKNPIAKIHSDLAEERKITYKYTGKGITEPPFGIFVFDRNTGDLNITSIL
DREETPFFLLTGYALDSRGNNLEKPLELRIKVLDINDN

>tr|F1LYX9|F1LYX9_RAT Uncharacterized protein (Fragment) OS=Rattus norvegicus GN=Dsg2 PE=3 SV=1
RQKRAWITAPVALREGEDLSKKNPIAKIHSDLAEERKITYKYTGKGITEPPFGIFVFDRNTGDLNITSIL
DREETPFFLLTGYALDSRGNNLEKPLELRIKVLDINDN

>tr|F7BI02|F7BI02_HORSE Uncharacterized protein (Fragment) OS=Equus caballus GN=DSG2 PE=4 SV=1
RQKRAWITAPVALREGEDLSKKNPIAKIHSDIAEEKKITYKYTGKGITEPPFGVFVFNKNTGDLNITRIL
DREETPYFLLMGYALDVRGNNLEKPLELRIKVLDINDN

>tr|F1NJD5|F1NJD5_CHICK Uncharacterized protein (Fragment) OS=Gallus gallus GN=DSG2 PE=3 SV=1
RQKREWTVPPAFIREEEDNSYRNPIARIHSDF-EDTVVTYTISGQGVTEPPYGLFVINGKTGYLNVTGRV
DREKTPVLFLRGHALDRTGAKLEEPIDLPVRVLDINDN

>tr|D2HVK2|D2HVK2_AILME Putative uncharacterized protein (Fragment) OS=Ailuropoda melanoleuca GN=PANDA_016404 PE=3 SV=1
RQKRAWITAPVALREGEDLSKRNPIAKIHSDIAEEKKITYKYTGKGITEPPFGVFVFNKNTGELNVTRIL
DREETPSFLLVGYALDERGNNLEKPLELRIKVLDINDN

>tr|F6XSE3|F6XSE3_MONDO Uncharacterized protein (Fragment) OS=Monodelphis domestica GN=DSG1 PE=4 SV=1
RQKREWIKFAAACREGEDNSKRNPIAKIHSDCAKDQEITYRISGVGIDQPPYGVFIVNPKTGEINITSIV
DREITPYFIIYCRALNKQGQDMERILELRVRVLDINDN

>tr|F7EP22|F7EP22_MONDO Uncharacterized protein (Fragment) OS=Monodelphis domestica GN=DSG2 PE=4 SV=1
RQKREWITAPVSLREGEDLSKKNPIARIHSDLAHEQKVTYRYTGQGITEPPFGVFVFDKITGELNVTKIL
DREEVPMYILTGYALDERGNNLERPLELRIKVLDVNDN

>tr|F1PW61|F1PW61_CANFA Uncharacterized protein (Fragment) OS=Canis familiaris PE=3 SV=1
RQKREWIKFAAACREGEDNSKRNPIAKIHSDCAANQQVTYRISGVGIDQPPYGIFIINQKTGEINITSIV
DREITPFFIIYCRALNSLGQDLERPLELRVRVLDINDN

>tr|E2RKW8|E2RKW8_CANFA Uncharacterized protein OS=Canis familiaris PE=3 SV=1
RQKREWIKFAAACREGEDNSKRNPIAKIHSDCAANQQVTYRISGVGIDQPPYGIFIINQKTGEINITSIV
DREITPFFIIYCRALNSLGQDLERPLELRVRVLDINDN

>tr|D3ZM39|D3ZM39_RAT Uncharacterized protein OS=Rattus norvegicus GN=Dsg1b PE=3 SV=1
RQKREWIKFAAACREGEDNSKRNPIAKIHSDCAANQPVTYRISGVGIDQPPYGIFIINQKTGEINITSIV
DREVTPFFIIYCRALNAQGQDLENPLELRVRVMDINDN

>tr|B2RQH0|B2RQH0_MOUSE Desmoglein 1 beta OS=Mus musculus GN=Dsg1b PE=2 SV=1
RQKREWIKFAAACREGEDNSKRNPIAKIHSDCAANQPVTYRISGVGIDQPPYGIFIINQKTGEINITSIV
DREVTPFFIIYCRALNAQGQDLENPLELRVRVMDINDN

>sp|Q7TSF1|DSG1B_MOUSE Desmoglein-1-beta OS=Mus musculus GN=Dsg1b PE=1 SV=1
RQKREWIKFAAACREGEDNSKRNPIAKIHSDCAANQPVTYRISGVGIDQPPYGIFIINQKTGEINITSIV
DREVTPFFIIYCRALNAQGQDLENPLELRVRVMDINDN

>sp|Q61495|DSG1A_MOUSE Desmoglein-1-alpha OS=Mus musculus GN=Dsg1a PE=2 SV=2
RQKREWIKFAAACREGEDNSKRNPIAKIHSDCAANQPVTYRISGVGIDQPPYGIFIINQKTGEINITSIV
DREVTPFFIIYCRALNAQGQDLENPLELRVRVMDINDN

>tr|F1PW60|F1PW60_CANFA Uncharacterized protein OS=Canis familiaris GN=DSG1 PE=3 SV=1
RQKREWIKFAAACREGEDNSKRNPIAKIHSDCAANQQVTYRISGVGIDQPPYGIFIINQKTGEINITSIV
DREITPFFIIYCRALNSLGQDLERPLELRVRVLDINDN

>tr|F7IT33|F7IT33_CALJA Uncharacterized protein OS=Callithrix jacchus GN=DSG1 PE=4 SV=1
RQKREWIKFAAACREGEDNSKRNPIAKIHSDCAANQQVTYRISGVGIDQPPYGIFVINQKTGEINITSIV
DREVTPFFIIYCRALNSMGQDLERPLELRVRVLDINDN

>sp|Q9GKQ8|DSG1_CANFA Desmoglein-1 OS=Canis familiaris GN=DSG1 PE=2 SV=1
RQKREWIKFAAACREGEDNSKRNPIAKIHSDCAANQQVTYRISGVGIDQPPYGIFIINQKTGEINITSIV
DREITPFFIIYCRALNSLGQDLERPLELRVRVLDINDN

>tr|F7GSK8|F7GSK8_MACMU Uncharacterized protein OS=Macaca mulatta GN=DSG1 PE=4 SV=1
RQKREWIKFAAACREGEDNSKRNPIAKIHSDCAANQQVTYRISGVGIDQPPYGIFVINQKTGEINITSIV
DREVTPFFIIYCRALNSMGQDLERPLELRVRVLDINDN

>tr|F1NTQ4|F1NTQ4_CHICK Uncharacterized protein (Fragment) OS=Gallus gallus PE=3 SV=1
RQKREWIKFAAACREGEDNSKRNPIARIRSDCEENNPVTYSISGVGIDRAPYGIFVVNPRTGEINITSIV
DREVTPVFVIRCFAKHSTGMDLEPPLELRVRVLDINDN

>tr|F7AHC6|F7AHC6_ORNAN Uncharacterized protein (Fragment) OS=Ornithorhynchus anatinus GN=DSG1 PE=4 SV=1
RHKREWIKFAAACREGEDNSKRNPIAKINSDCSANEQITYRISGVGIDQPPYGVFIVNPKTGDINITSIV
DRELTPFFTIYCRALNSRGEDVERPLELRVRVLDINDN

>tr|F6XSF2|F6XSF2_MONDO Uncharacterized protein (Fragment) OS=Monodelphis domestica GN=DSG1 PE=4 SV=1
RQKREWIKFAAACREGEDNSKRNPIAKIHSDCAKDQEITYRISGVGIDQPPYGVFIVNPKTGEINITSIV
DREITPYFIIYCRALNKQGQDMERILELRVRVLDINDN

>sp|Q02413|DSG1_HUMAN Desmoglein-1 OS=Homo sapiens GN=DSG1 PE=1 SV=2
RQKREWIKFAAACREGEDNSKRNPIAKIHSDCAANQQVTYRISGVGIDQPPYGIFVINQKTGEINITSIV
DREVTPFFIIYCRALNSMGQDLERPLELRVRVLDINDN

>tr|F7EN41|F7EN41_MONDO Uncharacterized protein (Fragment) OS=Monodelphis domestica GN=DSG1 PE=4 SV=1
RQKREWIKFAAACREGEDNSKRNPIAKIHSDCAKDQEITYRISGVGIDQPPYGVFIVNPKTGEINITSIV
DREITPYFIIYCRALNKQGQDMERILELRVRVLDINDN

>tr|F1MIW8|F1MIW8_BOVIN Uncharacterized protein OS=Bos taurus GN=DSG1 PE=3 SV=1
RQKREWIKFAAACREGEDNSKRNPIAKIHSDCAANQQVTYRISGVGIDQPPYGIFVINQKTGEINITSIV
DREVTPFFIIYCRALNSLGQDLEKPLELRVRVLDINDN

>sp|Q3BDI7|DSG1_PIG Desmoglein-1 OS=Sus scrofa GN=DSG1 PE=2 SV=1
RQKREWIKFAAACREGEDNSKRNPIAKIHSDCAANQQVTYRISGVGIDQPPYGIFVINQKTGEINITSIV
DREVTPFFIIYCRALNAQGQDLERPLELRVRVLDINDN

>tr|D2HVK0|D2HVK0_AILME Putative uncharacterized protein (Fragment) OS=Ailuropoda melanoleuca GN=PANDA_016401 PE=3 SV=1
RQKREWIKFAAACREGEDNSKRNPIAKIHSDCAANQQVTYRISGVGIDQPPYGIFIINQKTGEINITSIV
DREVTPFFIIYCRALNSLGQDLERPLELRVRVLDINDN

>tr|F1NHU4|F1NHU4_CHICK Uncharacterized protein (Fragment) OS=Gallus gallus PE=3 SV=1
RQKREWIKFAAACREGEDNSKRNPIARIRSDCEENNPVTYSISGVGIDRAPYGIFVVNPRTGEINITSIV
DREVTPVFVIRCFAKHSTGMDLEPPLELRVRVLDINDN

>sp|Q03763|DSG1_BOVIN Desmoglein-1 OS=Bos taurus GN=DSG1 PE=1 SV=1
RQKREWIKFAAACREGEDNSKRNPIAKIHSDCAANQQVTYRISGVGIDQPPYGIFVINQKTGEINITSIV
DREVTPFFIIYCRALNSLGQDLEKPLELRVRVLDINDN

>tr|F7AHE4|F7AHE4_ORNAN Uncharacterized protein (Fragment) OS=Ornithorhynchus anatinus GN=DSG1 PE=4 SV=1
RHKREWIKFAAACREGEDNSKRNPIAKINSDCSANEQITYRISGVGIDQPPYGVFIVNPKTGDINITSIV
DRELTPFFTIYCRALNSRGEDVERPLELRVRVLDINDN

>tr|F6XSH4|F6XSH4_MONDO Uncharacterized protein (Fragment) OS=Monodelphis domestica GN=DSG1 PE=4 SV=1
RQKREWIKFAAACREGEDNSKRNPIAKIHSDCAKDQEITYRISGVGIDQPPYGVFIVNPKTGEINITSIV
DREITPYFIIYCRALNKQGQDMERILELRVRVLDINDN

>tr|D4A4T7|D4A4T7_RAT Uncharacterized protein OS=Rattus norvegicus GN=Dsg1b PE=3 SV=1
RQKREWIKFAAACREGEDNSKRNPIAKIHSDCAANQPVTYRISGVGIDQPPYGIFIINQKTGEINITSIV
DREVTPFFIIYCRALNAQGQDLENPLELRVRVMDINDN

>tr|F6SK75|F6SK75_HORSE Uncharacterized protein OS=Equus caballus GN=DSG1 PE=4 SV=1
RQKREWIKFAAACREGEDNSKRNPIAKIHSDCAANQQVTYRISGVGIDQPPYGIFIINQKTGEINITSIV
DREVTPFFIIYCRALNSMGQDLERPLELRVRVLDINDN

>tr|F6RCF1|F6RCF1_MONDO Uncharacterized protein (Fragment) OS=Monodelphis domestica GN=DSG1 PE=4 SV=1
RQKREWIKFAAACREGEDNSKRNPIAKIHSDCAKDQEITYRISGVGIDQPPYGVFIVNPKTGEINITSIV
DREITPYFIIYCRALNKQGQDMERILELRVRVLDINDN

>tr|A6QP71|A6QP71_BOVIN CDH15 protein OS=Bos taurus GN=CDH15 PE=2 SV=1
RVRRAWVIPPISVSENHK-RLPFPLVQIKSDKQQLGSVIYSIQGPGVDEEPRGVFSIDKFTGKVSLNAML
DREKTDRFRLRAFALDLGGATLEEPTDLEIVVVDQNDN

>tr|Q95LE0|Q95LE0_CANFA E-cadherin (Fragment) OS=Canis familiaris PE=2 SV=1
RQKRDWVIPPISCPENEKGPFP------------------------------------------------
--------------------------------------

>tr|F6TMP7|F6TMP7_ORNAN Uncharacterized protein (Fragment) OS=Ornithorhynchus anatinus PE=4 SV=1
RQKRDWVIPPINCPENEKGPFP------------------------------------------------
--------------------------------------

>tr|A1IGX7|A1IGX7_MOUSE Desmoglein4 OS=Mus musculus GN=Dsg4 PE=2 SV=1
RQKREWIKFAAACREGEDNSKRNPIARIRSDCEVSQRITYRISGAGIDRPPYGVFTINPRTGEINITSVV
DREITPLFLIHCRALNSRGEDLERPLELRVKVMDVNDN

>tr|D4A679|D4A679_RAT Uncharacterized protein OS=Rattus norvegicus PE=3 SV=1
RQKREWIKFAAACREGEDNSKRNPIARIRSDCEVSQRITYRISGAGIDRPPYGVFTINPRTGEINITSVV
DREITPLFLIHCRALNSRGEDLERPLELRVKVMDVNDN

>tr|D3YYT2|D3YYT2_MOUSE Uncharacterized protein OS=Mus musculus GN=Dsg4 PE=3 SV=1
RQKREWIKFAAACREGEDNSKRNPIARIRSDCEVSQRITYRISGAGIDRPPYGVFTINPRTGEINITSVV
DREITPLFLIHCRALNSRGEDLERPLELRVKVMDVNDN

>tr|F7AHJ2|F7AHJ2_ORNAN Uncharacterized protein (Fragment) OS=Ornithorhynchus anatinus GN=DSG4 PE=4 SV=1
RQKREWIKFAAACREGEDNSKRNPIARIRSDCEVNQKITYRISGVGIDRPPFGVFTVDSRTGEINITSVV
DREITPMFLIYCRALNSRGEDLESPLELRVKVMDKNDN

>tr|F7GSK7|F7GSK7_MACMU Uncharacterized protein OS=Macaca mulatta GN=DSG4 PE=4 SV=1
RQKREWIKFAAACREGEDNSKRNPIAKIRSDCESSQKITYRISGVGIDRPPYGVFTINPRTGEINITSVV
DREITPLFLIYCRALNSRGEDLERPLELRVKVMDINDN

>tr|E2RKX2|E2RKX2_CANFA Uncharacterized protein OS=Canis familiaris GN=DSG4 PE=3 SV=1
RQKREWIKFAAACREGEDNSKRNPIARIRSDCEANQKITYRISGVGIDRPPYGVFTINPRTGEINITSVV
DREITPLFLIYCRALNSRGEDLERPLELRVKVMDINDN

>tr|E1B9D7|E1B9D7_BOVIN Uncharacterized protein OS=Bos taurus GN=DSG4 PE=3 SV=1
RQKREWIKFAAACREGEDNSKRNPIARIRSDCEVNQKITYRISGAGIDRPPYGVFTINPRTGEINITSVV
DREITPLFLIYCRALNSRGEDLERPLELRVKVMDINDN

>sp|Q7TMD7|DSG4_MOUSE Desmoglein-4 OS=Mus musculus GN=Dsg4 PE=1 SV=1
RQKREWIKFAAACREGEDNSKRNPIARIRSDCEVSQRITYRISGAGIDRPPYGVFTINPRTGEINITSVV
DREITPLFLIHCRALNSRGEDLERPLELRVKVMDVNDN

>tr|F7CMD3|F7CMD3_HORSE Uncharacterized protein OS=Equus caballus GN=DSG4 PE=4 SV=1
RQKREWIKFAAACREGEDNSKRNPIAKIRSDCEVNQKITYRISGAGIDRPPYGVFTINPRTGEINITSVV
DREITPLFLIYCRALNSRGEDLERPLELRVKVMDINDN

>sp|Q6W3B0|DSG4_RAT Desmoglein-4 OS=Rattus norvegicus GN=Dsg4 PE=1 SV=1
RQKREWIKFAAACREGEDNSKRNPIARIRSDCEVSQRITYRISGAGIDRPPYGVFTINPRTGEINITSVV
DREITPLFLIHCRALNSRGEDLERPLELRVKVMDVNDN

>sp|Q86SJ6|DSG4_HUMAN Desmoglein-4 OS=Homo sapiens GN=DSG4 PE=1 SV=1
RQKREWIKFAAACREGEDNSKRNPIAKIRSDCESNQKITYRISGVGIDRPPYGVFTINPRTGEINITSVV
DREITPLFLIYCRALNSRGEDLERPLELRVKVMDINDN

>tr|F6WR17|F6WR17_XENTR Uncharacterized protein (Fragment) OS=Xenopus tropicalis PE=4 SV=1
RQKREWLAPVVHLREEEDNRHRNPIAKVHSDKAIKKQIMYTVSGPGVDMEPYNIFLIDSKTGYLNVTGLV
DREVTPVFFLTVRAM-G-GADVEKPLSLRIRVIDINDN

>tr|F7AHH7|F7AHH7_ORNAN Uncharacterized protein (Fragment) OS=Ornithorhynchus anatinus GN=DSG4 PE=4 SV=1
RQKREWIKFAAACREGEDNSKRNPIARIRSDCEVNQKITYRISGVGIDRPPFGVFTVDSRTGEINITSVV
DREITPMFLIYCRALNSRGEDLESPLELRVKVMDKNDN

>tr|F7ISZ9|F7ISZ9_CALJA Uncharacterized protein OS=Callithrix jacchus GN=DSG4 PE=4 SV=1
RQKREWIKFAAACREGEDNSKRNPIAKIRSDCELNQKITYRISGVGIDRPPYGIFTINPRTGEINITSVV
DREITPLFLIYCQALNSRGEDLERPLELRVKVMDINDN

>tr|F6ZBT1|F6ZBT1_MONDO Uncharacterized protein OS=Monodelphis domestica GN=DSG4 PE=4 SV=1
RQKREWIKFAAACREGEDNSKRNPIAKIRSDCESNQKITYRISGAGIDRPPFGVFTINPRTGEINITSVV
DREMTPMFLIYCRALNSRGEDLERPLELRVKVMDVNDN

>tr|F7IKY4|F7IKY4_CALJA Uncharacterized protein OS=Callithrix jacchus GN=DSG3 PE=4 SV=1
RHKREWVKFAKPCREGEDNSKRNPIAKITSDYQATQKITYRISGVGIDQPPFGIFVVDKNTGDINITAIV
DREETPSFLITCRALNAQGLDVERPLILTVKILDINDN

>tr|F7GWF7|F7GWF7_MACMU Uncharacterized protein OS=Macaca mulatta GN=DSG3 PE=4 SV=1
RQKREWVKFAKPCREGEDNSKRNPIAKITSDYQATQKITYRISGVGIDQPPFGIFVVDKNTGDINITAIV
DREETPSFLITCRALNAQGLDVEKPLILTVKILDINDN

>sp|P32926|DSG3_HUMAN Desmoglein-3 OS=Homo sapiens GN=DSG3 PE=1 SV=2
RQKREWVKFAKPCREGEDNSKRNPIAKITSDYQATQKITYRISGVGIDQPPFGIFVVDKNTGDINITAIV
DREETPSFLITCRALNAQGLDVEKPLILTVKILDINDN

>tr|Q3UFC6|Q3UFC6_MOUSE Desmoglein 3 OS=Mus musculus GN=Dsg3 PE=2 SV=1
RYKREWVKFAKPCREREDNSRRNPIAKITSDFQKNQKITYRISGVGIDQPPFGIFVVDPNNGDINITAIV
DREETPSFLITCRALNALGQDVERPLILTVKILDVNDN

>sp|O35902|DSG3_MOUSE Desmoglein-3 OS=Mus musculus GN=Dsg3 PE=2 SV=1
RYKREWVKFAKPCREREDNSRRNPIAKITSDFQKNQKITYRISGVGIDQPPFGIFVVDPNNGDINITAIV
DREETPSFLITCRALNALGQDVERPLILTVKILDVNDN

>sp|Q7YRU7|DSG3_CANFA Desmoglein-3 OS=Canis familiaris GN=DSG3 PE=2 SV=1
RYKREWVKFAKPCREREDNSRRNPIAKITSDFQATQKITYRISGMGIDQPPFGIFVVDKNTGEINITAIV
DREETPSFQITCHALNVLGQDVEKPLILTVKILDVNDN

>tr|D3ZL74|D3ZL74_RAT Uncharacterized protein OS=Rattus norvegicus GN=Dsg3 PE=3 SV=1
RYKREWVKFAKPCREREDNSKRNPIAKITSDFQKNQKITYRISGVGIDQPPFGIFVVDPNNGDINITAIV
DREETPSFLITCRALNALGQDVERPLILTVKILDVNDN

>tr|E1BM91|E1BM91_BOVIN Uncharacterized protein OS=Bos taurus GN=DSG3 PE=3 SV=1
RYKREWVKFARPCREGEDNSNRNPIAKITSDFEATQKITYHISGIGIDQPPFGIFVVDRNTGEINITAIV
DREVTPSFQITCRALNALGQDVEKPLILTVKILDINDN

>tr|F6ZT82|F6ZT82_HORSE Uncharacterized protein OS=Equus caballus PE=4 SV=1
RYKREWVKFARPCREGEDNSKRNPIATITSDFQATQKITYQISGMGIDQPPFGIFVVDRNTGEINITAIV
DREETPSFQITCHALNVLGQDVEKPLILTVKILDINDN

>tr|F7B904|F7B904_ORNAN Uncharacterized protein (Fragment) OS=Ornithorhynchus anatinus GN=DSG3 PE=4 SV=1
RHKREWVKFARPIRERDDNSKRNPIATIHSDFQEKQHIKYRISGVGIDRPPYGVFIIDENTGAINITAIV
DREEIDTYLINCRAVNDWGQDVENLLVLRVKVLDINDN

>tr|D2HVK1|D2HVK1_AILME Putative uncharacterized protein (Fragment) OS=Ailuropoda melanoleuca GN=PANDA_016403 PE=3 SV=1
RYKREWVKFAKPCREREDNSKKNPIAKITSDFQATQKITYRISGVGIDQPPFGIFVVDKNTGDINITAIV
DREETPSFLITCHALNALGQDVEKPLILTVKILDVNDN

>tr|F6XHP5|F6XHP5_CIOIN Uncharacterized protein OS=Ciona intestinalis PE=4 SV=1
RQ-RRWVFNSYSVKENRDP--DQLIAKIRSSYDNTGTVVYSISGRGADS----LFQIEPLTGRLFVKQKL
DREMQSSYKLNVSAHDSMGNPLDPSSEITIDVLDENDN

>tr|Q95YK9|Q95YK9_CIOSA Type II cadherin OS=Ciona savignyi PE=2 SV=1
RQ-KRWEFNSYSVSENRE---DQLIARLRSSYDNTGTVIYSISGRGADS----LFQIEPLSGHLFLKQKL
DREMQSSYKLNVSAHDGNGVPLEPASEITIDVLDENDN

>tr|F6WY00|F6WY00_XENTR Uncharacterized protein (Fragment) OS=Xenopus tropicalis GN=cdh4 PE=4 SV=1
QK-R-WVIPPVNVPENSRGPF---LVRIRSDKDRESMIRYSITGVGADQPPMEIFSIDPISGRMYVTRPL
DREERSSYHLRAHAVDMNGNKVENPIDLSIYVIDMNDN

>tr|Q3B7G9|Q3B7G9_DANRE Si:busm1-71b9.3 protein (Fragment) OS=Danio rerio GN=si:busm1-71b9.3 PE=2 SV=1
QFDRDWIIPPISVLENSKGPFPMRLVQLKSDHSPETQMAYMITGEGADQDPMGIFQINRLSGWISVTQPL
DREKKKK-------------------------------

>tr|Q567J9|Q567J9_DANRE Si:busm1-71b9.3 protein (Fragment) OS=Danio rerio GN=si:busm1-71b9.3 PE=2 SV=1
QFDRDWIIPPISVLENSKGPFPMRLVQLKSDHSPETQMAYMITGEGADQDPMGIFQINRLSGWISVTQPL
DRKKKKK-------------------------------

>tr|F1R1S0|F1R1S0_DANRE Uncharacterized protein OS=Danio rerio GN=si:busm1-71b9.3 PE=4 SV=1
QFDRDWIIPPISVLENSKGPFPMRLVQLKSDHSPETQMAYMITGEGADQDPMGIFQINRLSGWISVTQPL
DREKKK--------------------------------

>tr|F5H8P0|F5H8P0_DANRE Uncharacterized protein (Fragment) OS=Danio rerio GN=si:dkey-173l11.3 PE=4 SV=1
LFEQ------------------------------------------------------------------
--------------------------------------

>tr|F1PHY7|F1PHY7_CANFA Uncharacterized protein (Fragment) OS=Canis familiaris GN=CDH4 PE=4 SV=1
--------------GRARGQDIRGWMRIRSDKDNDIPIRYSITGVGADQPPMEVFSIDSMSGRMYVTRPM
DREERASYHLRAHAVDMNGNKVENPIDLYIYVIDMNDN

>sp|Q63149|CADH4_RAT Cadherin-4 (Fragment) OS=Rattus norvegicus GN=Cdh4 PE=2 SV=1
---------------NSRGPFPQQLVRIRSDKDNDIPIRYSITGVGADQPPMEVFNIDSMSGRMYVTRPM
DREERASYHLRAHAVDMNGNKVENPIDLYIYVIDMNDN

>tr|B8JKV8|B8JKV8_DANRE Cadherin-like 23 (Fragment) OS=Danio rerio GN=cdh23 PE=4 SV=1
-----------------------------------------------NQPPSQFFSIDGARGIVTVTRAL
DYETTIAYQLTVNATDQDKRRLSSLANLAITITDIQDM

>tr|F1R480|F1R480_DANRE Uncharacterized protein (Fragment) OS=Danio rerio GN=si:ch73-74h11.1 PE=4 SV=1
--------------ENVDYTKEEYVAKIRSDKDINWQVEYGLTGHGANKLPYNLFVINPENGYVKVTGLL
DREKTSSYNLTGIAKYRNGSIAEENIMLKIKVEDQNDN

>tr|F1PNE5|F1PNE5_CANFA Uncharacterized protein (Fragment) OS=Canis familiaris GN=CDH7 PE=4 SV=1
------------------------QLHSDVDKGDGS-IKYILSGEGA----SSIFIIDENTGDIHATKRL
DREEQAYYTLRAQALDRLTNKVEPESEFVIKIQDINDN

>tr|F6WRL1|F6WRL1_ORNAN Uncharacterized protein (Fragment) OS=Ornithorhynchus anatinus PE=4 SV=1
------------------------------------------------------FSVDQ-NGSIYATQPL
DREEKESYVFYLAALDEMKKALARPLEILVEVIDINDN

>sp|O55075|CADH2_CRIGR Cadherin-2 (Fragment) OS=Cricetulus griseus GN=CDH2 PE=2 SV=1
------------------------------------------------------------------TKPL
DRELIARFHLRAHAVDINGNRVENPIDIVINVIDMNDN

>tr|F7A1N0|F7A1N0_MONDO Uncharacterized protein (Fragment) OS=Monodelphis domestica GN=DSG4 PE=4 SV=1
RYKREWVKFAKPCREGEDNSKKNPIATISSDYQKHQKITYRITGKGIDQPPYNVFVVNPRTGEINITQIV
DREATPMFLITCQALDEWGRDVENHLVLTVKILDINDN

>tr|D3ZQ45|D3ZQ45_RAT Uncharacterized protein OS=Rattus norvegicus GN=Dsg1b PE=3 SV=1
RQKREWIKFAAACREGEDNSKRNPIAKIHSDCAANQPVTYRISGVGIDQPPYGIFIINQKTGEINITSIV
DREVTPFFIIYCRALNAQGQDLENPLELRVRVMDINDN

>tr|F6QW97|F6QW97_XENTR Uncharacterized protein (Fragment) OS=Xenopus tropicalis GN=DSG2 PE=4 SV=1
RYKREWIIPPVTITEEQDNSWRNPIAKIQSDYQIDRRITYRIEGMGVTKPPLGIFIINERTGELNVTGIV
DREETPMFYLKGYALDQNGNNAEPPIDLRVKVVDINDN

>sp|Q7TSF0|DSG1C_MOUSE Desmoglein-1-gamma OS=Mus musculus GN=Dsg1c PE=1 SV=1
RQKREWIKFAAACREGEDNSKRNPIAKIHSDCAANQPVTYRISGVGIDQPPYGIFIINQKTGEINITSIV
DREVTPFFIIYCRALNAQGQDLENPLELRVRVMDINDN

>tr|D3ZM72|D3ZM72_RAT Uncharacterized protein OS=Rattus norvegicus GN=Dsg3 PE=3 SV=1
RYKREWVKFAKPCREREDNSKRNPIAKITSDFQKNQKITYRISGVGIDQPPFGIFVVDPNNGDINITAIV
DREETPSFLITCRALNALGQDVERPLILTVKILDVNDN

>tr|A5H1Q0|A5H1Q0_PIG Desmoglein 1 (Fragment) OS=Sus scrofa PE=2 SV=1
-----------------DNSKRNPIAKIHSDCAANQQVTYRISGVGIDQPPYGIFVINQKTGEINITSIV
DREVTPFFIIYCRALNAQGQDLERPLELRVRVLDIKDN

>tr|B7Z9B1|B7Z9B1_HUMAN cDNA FLJ52398, highly similar to Cadherin-13 OS=Homo sapiens PE=2 SV=1
RQKRSIVVSPILIPENQRQPFPRDVGKVDSDRPERS--KFRLTGKGVDQEPKGIFRINENTGSVSVTRTL
DREVIAVYQLFVETTDVNGKTLEGPVPLEVIVIDQNDN

>tr|Q8VDK4|Q8VDK4_MOUSE Cadherin 13 OS=Mus musculus GN=Cdh13 PE=2 SV=1
RQKRSIVVSPILIPENQRQPFPRDVGKVDSDRPEGS--KFRLTGKGVDQDPKGTFRINENTGSVSVTRTL
DRETIATYQLYVETTDASGKTLEGPVPLEVIVIDQNDN

>tr|Q8R490|Q8R490_RAT Cadherin 13 OS=Rattus norvegicus GN=Cdh13 PE=2 SV=1
RQKRSIVVSPILIPENQRQPFPRDVGKVDSDRPEGS--KFRLTGKGVDQDPKGTFRINENTGSVSVTRTL
DRETIATYQLFVETTDASGRTLEGPVPLEVIVIDQNDN

>sp|Q9WTR5|CAD13_MOUSE Cadherin-13 OS=Mus musculus GN=Cdh13 PE=1 SV=2
RQKRSIVVSPILIPENQRQPFPRDVGKVDSDRPEGS--KFRLTGKGVDQDPKGTFRINENTGSVSVTRTL
DRETIATYQLYVETTDASGKTLEGPVPLEVIVIDQNDN

>tr|A4QNR2|A4QNR2_XENTR Cdh13 protein OS=Xenopus tropicalis GN=cdh13 PE=2 SV=1
RHRRAIVAPSISIPENQRIPFPKIVGRVVSDRVPGS--KIRLYGKGVDQEPKGTFRINENTGEVSVTKAL
DREAIPSYQLQVETTDENGKTIEGPVDLEILIIDQNDN

>tr|F6W411|F6W411_CALJA Uncharacterized protein OS=Callithrix jacchus GN=CDH13 PE=4 SV=1
RQKRSIVVSPILIPENQRQPFPRDVGKVDSDRPERS--KFRLTGKGVDQEPKGIFRINENTGSVSVTRTL
DRELIAIYQLFVETTDANGKTLEGPVPLEVIVIDQNDN

>tr|A8D737|A8D737_PIG T-cadherin OS=Sus scrofa PE=2 SV=1
RQKRSIVVSPILIPENQRQPFPRDVGKVDSDRPEGS--KFRLTGKGVDQEPKGIFRINENTGSVSVTRSL
DREMIAAYQLFVETIDVNGKTLEGPVPLEVIVIDQNDN

>tr|C9JRI6|C9JRI6_HUMAN Uncharacterized protein OS=Homo sapiens GN=CDH13 PE=4 SV=2
RQKRSIVVSPILIPENQRQPFPRDVGKVDSDRPERS--KFRLTGKGVDQEPKGIFRINENTGSVSVTRTL
DREVIAVYQLFVETTDVNGKTLEGPVPLEVIVIDQNDN

>sp|Q5R5W6|CAD13_PONAB Cadherin-13 OS=Pongo abelii GN=CDH13 PE=2 SV=1
RQKRSIVVSPILIPENQRQPFPRDVGKVDSDRPERS--KFRLTGKGVDQEPKGIFRINENTGSVSVTRTL
DREVIAVYQLFVETTDVNGKTLEGPVPLEVIVIDQNDN

>sp|P55290|CAD13_HUMAN Cadherin-13 OS=Homo sapiens GN=CDH13 PE=1 SV=1
RQKRSIVVSPILIPENQRQPFPRDVGKVDSDRPERS--KFRLTGKGVDQEPKGIFRINENTGSVSVTRTL
DREVIAVYQLFVETTDVNGKTLEGPVPLEVIVIDQNDN

>sp|Q3B7N0|CAD13_BOVIN Cadherin-13 OS=Bos taurus GN=CDH13 PE=2 SV=1
RQKRSIVVSPILIPENQRQPFPRDVGKVDSDRPEGS--KFRLTGKGVDQEPKGIFRINENTGSVSVTRNL
DRETIATYQLFVETVDVNGRTLEGPVPLEVIVIDQNDN

>tr|F1MKP6|F1MKP6_BOVIN Uncharacterized protein OS=Bos taurus GN=CDH13 PE=4 SV=1
RQKRSIVVSPILIPENQRQPFPRDVGKVDSDRPEGS--KFRLTGKGVDQEPKGIFRINENTGSVSVTRNL
DRETIATYQLFVETVDVNGRTLEGPVPLEVIVIDQNDN

>sp|P33150|CAD13_CHICK Cadherin-13 OS=Gallus gallus GN=CDH13 PE=1 SV=1
RQKRAILATPILIPENQRPPFPRSVGKVRSEGTEGA--KFRLSGKGVDQDPKGIFRINEISGDVSVTRPL
DREAIANYELEVEVTDLSGKIIDGPVRLDISVIDQNDN

>tr|Q5XHE3|Q5XHE3_XENLA LOC495024 protein OS=Xenopus laevis GN=cdh13 PE=1 SV=1
RHRRAIVAPSISIPENQRIPFPKIVGRVVSDRIPGS--KIKLYGKGVDQEPKGIFKINENSGEVSVTKAL
DREAIPSYQLQVETTDENGKTIEGPVDLEILVIDQNDN

>tr|F6XFC2|F6XFC2_XENTR Uncharacterized protein OS=Xenopus tropicalis GN=cdh13 PE=4 SV=1
RHRRAIVAPSISIPENQRIPFPKIVGRVVSDRVPGS--KIRLYGKGVDQEPKGTFRINENTGEVSVTKAL
DREAIPSYQLQVETTDENGKTIEGPVDLEILIIDQNDN

>tr|F1M7X3|F1M7X3_RAT Uncharacterized protein (Fragment) OS=Rattus norvegicus GN=Cdh13 PE=4 SV=1
RQKRSIVVSPILIPENQRQPFPRDVGKVDSDRPEGS--KFRLTGKGVDQDPKGTFRINENTGSVSVTRTL
DRETIATYQLFVETTDASGRTLEGPVPLEVIVIDQNDN

>tr|F1N200|F1N200_BOVIN Uncharacterized protein (Fragment) OS=Bos taurus GN=CDH13 PE=4 SV=1
RQKRSIVVSPILIPENQRQPFPRDVGKVDSDRPEGS--KFRLTGKGVDQEPKGIFRINENTGSVSVTRNL
DRETIATYQLFVETVDVNGRTLEGPVPLEVIVIDQNDN

>tr|F6VN96|F6VN96_HORSE Uncharacterized protein OS=Equus caballus GN=CDH13 PE=4 SV=1
RQKRSIVVSPILIPENQRQPFPRDVGKVDSDRPEGS--KFRLTGKGVDQEPKGIFRINENTGSVSVTRTL
DRETIATYQLFVETTDVNGKTLEGPVPLEVIVIDQNDN

>tr|F7ERH4|F7ERH4_XENTR Uncharacterized protein (Fragment) OS=Xenopus tropicalis GN=cdh13 PE=4 SV=1
RHRRAIVAPSISIPENQRIPFPKIVGRVVSDRVPGS--KIRLYGKGVDQEPKGTFRINENTGEVSVTKAL
DREAIPSYQLQVETTDENGKTIEGPVDLEILIIDQNDN

>tr|F6UT77|F6UT77_XENTR Uncharacterized protein (Fragment) OS=Xenopus tropicalis GN=cdh13 PE=4 SV=1
RHRRAIVAPSISIPENQRIPFPKIVGRVVSDRVPGS--KIRLYGKGVDQEPKGTFRINENTGEVSVTKAL
DREAIPSYQLQVETTDENGKTIEGPVDLEILIIDQNDN

>tr|F5H6D5|F5H6D5_HUMAN Uncharacterized protein OS=Homo sapiens GN=CDH13 PE=4 SV=1
---------------------------VDSDRPERS--KFRLTGKGVDQEPKGIFRINENTGSVSVTRTL
DREVIAVYQLFVETTDVNGKTLEGPVPLEVIVIDQNDN

>tr|B7Z590|B7Z590_HUMAN cDNA FLJ50610, highly similar to Cadherin-13 OS=Homo sapiens PE=2 SV=1
---------------------------VDSDRPERS--KFRLTGKGVDQEPKGIFRINENTGSVSVTRTL
DREVIAVYQLFVETTDVNGKTLEGPVPLEVIVIDQNDN

>tr|E9QJF4|E9QJF4_DANRE Uncharacterized protein OS=Danio rerio GN=si:ch211-122a20.1 PE=4 SV=1
RSKRSLIVPPMFIPENQRAPFPRLIGKVSSDMKEEH--IFRLTGRGADQDPKGVFSINRLSGDVAVSRAL
DREAIAYYHLQVSTTDLSGKLVEGPVDLDVSVIDQNDN

>tr|F7GKB6|F7GKB6_MACMU Uncharacterized protein OS=Macaca mulatta GN=CDH13 PE=4 SV=1
RQKRSIVVSPILIPENQRQPFPRDVGKVDSDRPERS--KFRLTGKGVDQEPKGIFRINENTGSVSVTRTL
DREVIAVYQLFVETTDVNGKTLEGPVPLEVIVIDQNDN

>tr|C9J126|C9J126_HUMAN Uncharacterized protein OS=Homo sapiens GN=CDH2 PE=4 SV=1
RQKRDWVIPPINLPENSRGPFPQELVRIRSDRDKNLSLRYSVTGPGADQP--------------------
--------------------------------------

>tr|Q8VCE3|Q8VCE3_MOUSE Dsg2 protein OS=Mus musculus GN=Dsg2 PE=2 SV=1
RQKRAWITAPVALREGEDLSRKNPIAKIHSDLEKGIKITYKYTGKGITEPPFGIFVFDRNTGELNITSIL
DREETPYFLLTGYALDSRGNNLEKPLELRIKVLDINDN

>tr|Q8BS79|Q8BS79_MOUSE Putative uncharacterized protein OS=Mus musculus GN=Cdh13 PE=2 SV=1
RQKRSIVVSPILIPENQRQPFPRDVGKVV-DSDRPEGSKFRLTGKGVDQDPKGTFRINENTGSVSVTRTL
DRETIATYQLYVETTDASGKTLEGPVPLEVIVIDQNDN

>tr|F1PC67|F1PC67_CANFA Uncharacterized protein (Fragment) OS=Canis familiaris PE=4 SV=1
----------------------------VVDSDRPEGSKFRLTGKGVDQEPKGIFRINENTGSVSVTQTL
DREMIATYQLFVETTDVNGKTLEGPVPLEVIVIDQNDN

>tr|A9X9L1|A9X9L1_HUMAN Desmocollin 2 (Fragment) OS=Homo sapiens GN=DSC2 PE=4 SV=1
----------------------------QSDTAQNYTIYYSIRGPGVDQEPRNLFYVERDTGNLYCTRPV
DREQYESFEIIAFATTPDGYTPELPLPLIIKIEDENDN

>tr|Q811I1|Q811I1_MOUSE Dsg2 protein OS=Mus musculus GN=Dsg2 PE=2 SV=1
RQKRAWITAPVALREGEDLSRKNPIAKIHSDLEKGIKITYKYTGKGITEPPFGIFVFDRNTGELNITSIL
DREETPYFLLTGYALDSRGNNLEKPLELRIKVLDINDN

>tr|Q8CE18|Q8CE18_MOUSE Putative uncharacterized protein OS=Mus musculus GN=Cdh13 PE=2 SV=1
RQKRSIVVSPILIPENQRQPFPRDVGKVV-DSDRPEGSKFRLTGKGVDQDPKGTFRINENTGSVSVTRTL
DRETIATYQLYVETTDASGKTLEGPVPLEVIVIDQNDN

>tr|B5DE46|B5DE46_XENLA Putative uncharacterized protein (Fragment) OS=Xenopus laevis PE=2 SV=1
RSKRRWVLSTIVLEENEPGPYPKLAGDLFNDRAENISIKYLISGPGVDEFPEGLFSVNDLTGQVFVHRPI
NREKTPLFVVRFDVADRET-LIDKSLIFNVEVKDKNDN

>tr|F6Z990|F6Z990_XENTR Uncharacterized protein (Fragment) OS=Xenopus tropicalis GN=cdh26 PE=4 SV=1
RSKRRWILSTIVLEENEPGPYPKFAGDLFNDRAENLSIKYLISGPGVDEFPEGLFSVNDVNGKVFVHRPI
DREKTPLFVVRFDAAERET-QIDKSLIFNVEIKDKNDN

>tr|E9QIZ5|E9QIZ5_DANRE Uncharacterized protein OS=Danio rerio GN=si:ch73-96b22.2 PE=3 SV=1
RTKRRWVLSTIDLEENMRGPFPLEVTQMFNDKKQ-ENVKFRISGEGVTTPPIGLFSINENTGSVFVHRAI
DREINPIFHVDFDVLDKDT-APDRTLSFNVEIKDLNDN

>tr|E7F370|E7F370_DANRE Uncharacterized protein OS=Danio rerio GN=OTTDARG00000032873 PE=3 SV=1
RTKRRWVLSTIDLEENMRGPFPLEVTQMFNDKKQ-ENVKFRISGEGVTTPPIGLFSINENTGSVFVHRAI
DREINPIFHVDFDVLDKDT-APDRTLSFNVEIKDLNDN

>tr|E7F1W3|E7F1W3_DANRE Uncharacterized protein OS=Danio rerio GN=OTTDARG00000032871 PE=4 SV=1
RQKRMWIIESFAIEEESPGPFPYKIGNIHAEKA--YLLKFELQGEGVDKEPKNLLTINDKADV-YVHRKV
DYESQNILKLMFEAKNKSNNEVDIRLGVEIRILDINDH

>tr|F6XTC6|F6XTC6_XENTR Uncharacterized protein (Fragment) OS=Xenopus tropicalis PE=4 SV=1
RQRRAWIIDAFEIQEELPGPYPKLIGTLFCRQVNGAQLRYKLQGKGINEEPKGLFHINEDNGNIYVHDKV
DFEVTPVFHWEFHAINKTSNKLGTKLGIQLKVIDINDN

>tr|E7FC11|E7FC11_DANRE Uncharacterized protein OS=Danio rerio GN=CR925817.1 PE=4 SV=1
RNRRSWIIDSFDIVEEHPGPFPYELGQIKLDRK--YLVEFGLKGKGVDENPKGVLSIDSKTGVIMVHRKV
DYEQFSILMLTFQARNKSNSAIDTQLGMEVNILDINDN

>tr|Q59EA3|Q59EA3_HUMAN Cadherin 5, type 2 preproprotein variant (Fragment) OS=Homo sapiens PE=2 SV=1
RQKRDWIWNQMHIDEEKNTSLPHHVGKIKSSVSRNA--KYLLKGEYVG----KVFRVDAETGDVFAIERL
DRENISEYHLTAVIVDKTGENLETPSSFTIKVHDVNDN

>tr|E6ZF48|E6ZF48_DICLA Cadherin-22 OS=Dicentrarchus labrax GN=CDH22 PE=3 SV=1
RVKRGWVWNQFFVVEEYTGTEPLYVGKIHTDSDEEGNIKYTISGEGAG----SIFIIDELTGDIHATERL
DREEKASYTLRAQARDRSNDPLEPESEFVIKVQDINDS

>tr|F1R547|F1R547_DANRE Uncharacterized protein OS=Danio rerio GN=cdh7 PE=3 SV=1
RHKRNWVWNQFFVLEEYTGDEPLYVGKLHSDVDKEGKVKYVLNGEGAT----SIFTIDENTGDIHATKRL
DREEQAYYTLRAQARDRTNLPVEPESEFVIKVQDINDN

>tr|F7GWC6|F7GWC6_CALJA Uncharacterized protein OS=Callithrix jacchus GN=CDH20 PE=4 SV=1
RTKRSWVWNQFFVLEEYTGTDPLYVGKLHSDMDRDGSIKYILSGEGAG----IVFTIDDTTGDIHAIQRL
DREERAQYTLRAQALDRTGRPMEPESEFIIKIQDINDN

>tr|F7C1R7|F7C1R7_MONDO Uncharacterized protein OS=Monodelphis domestica GN=CDH20 PE=4 SV=1
RMKRSWVWNQFFVLEEYTGTDPLYVGKLHSDMDRDGSIKYILSGEGAG----IVFTIDDTTGDIHAIQRL
DREERAQYTLRAQALDRTGRPMEPESEFIIKIQDINDN

>tr|F6UDI6|F6UDI6_HORSE Uncharacterized protein OS=Equus caballus GN=CDH20 PE=4 SV=1
RTKRSWVWNQFFVLEEYTGTDPLYVGKLHSDMDRDGSIKYILSGEGAG----VVFTIDDTTGDIHAIQRL
DREERAQYTLRAQALDRTGRPMEPESEFIIKIQDINDN

>tr|F1SMU4|F1SMU4_PIG Uncharacterized protein OS=Sus scrofa GN=CDH20 PE=3 SV=1
RTKRSWVWNQFFVLEEYTGTDPLYVGKLHSDMDRDGSIKYILSGEGAG----VVFTIDDTTGDIHAIQRL
DREERAQYTLRAQALDRTGRPMEPESEFIIKIQDINDN

>tr|F1PVD5|F1PVD5_CANFA Uncharacterized protein OS=Canis familiaris GN=CDH20 PE=3 SV=1
RIKRSWVWNQFFVLEEYTGTDPLYVGKLHSDMDRDGSIKYILSGEGAG----VVFTIDDTTGDIHAIQRL
DREERAQYTLRAQALDRTGRPMEPESEFIIKIQDINDN

>tr|E1BAM8|E1BAM8_BOVIN Uncharacterized protein OS=Bos taurus GN=CDH20 PE=3 SV=1
RTKRSWVWNQFFVLEEYTGTDPLYVGKLHSDMDRDGSIKYILSGEGAG----IVFTIDDTTGDIHAIQRL
DREERAQYTLRAQALDRTGRPMEPESEFIIKIQDINDN

>tr|D2H6Y9|D2H6Y9_AILME Putative uncharacterized protein (Fragment) OS=Ailuropoda melanoleuca GN=PANDA_005867 PE=3 SV=1
RMKRSWVWNQFFVLEEYTGTDPLYVGKLHSDMDRDGSIKYILSGEGAG----VVFTIDDTTGDIHAIQRL
DREERAQYTLRAQALDRTGRPMEPESEFIIKIQDINDN

>tr|B2R9J8|B2R9J8_HUMAN cDNA, FLJ94427, highly similar to Homo sapiens cadherin 20, type 2 (CDH20), mRNA OS=Homo sapiens PE=2 SV=1
RTKRSWVWNQFFVLEEYTGTDPLYVGKLHSDMDRDGSIKYILSGEGAG----IVFTIDDTTGDIHAIQRL
DREERAQYTLRAQALDRTGRPMEPESEFIIKIQDINDN

>tr|A8K2C5|A8K2C5_HUMAN cDNA FLJ78159, highly similar to Homo sapiens cadherin 20, type 2 (CDH20), mRNA OS=Homo sapiens PE=2 SV=1
RTKRSWVWNQFFVLEEYTGTDPLYVGKLHSDMDRDGSIKYILSGEGAG----IVFTIDDTTGDIHAIQRL
DREERAQYTLRAQALDRTGRPMEPESEFIIKIQDINDN

>sp|Q5DWV1|CAD20_RAT Cadherin-20 OS=Rattus norvegicus GN=Cdh20 PE=2 SV=1
RSRRSWVWNQFFVLEEYTGTDPLYVGKLHSDMDRDGSIKYILSGEGAG----IVFTIDDTTGDIHAIQRL
DREERAQYTLRAQALDRTGRPMEPESEFIIKIQDINDN

>sp|Q9Z0M3|CAD20_MOUSE Cadherin-20 OS=Mus musculus GN=Cdh20 PE=2 SV=1
RSKRSWVWNQFFVLEEYTGTDPLYVGKLHSDMDRDGSIKYILSGEGAG----IVFTIDDTTGDIHAIQRL
DREERAQYTLRAQALDRTGRPMEPESEFIIKIQDINDN

>sp|Q9HBT6|CAD20_HUMAN Cadherin-20 OS=Homo sapiens GN=CDH20 PE=2 SV=2
RTKRSWVWNQFFVLEEYTGTDPLYVGKLHSDMDRDGSIKYILSGEGAG----IVFTIDDTTGDIHAIQRL
DREERAQYTLRAQALDRTGRPMEPESEFIIKIQDINDN

>tr|F6TJ88|F6TJ88_ORNAN Uncharacterized protein (Fragment) OS=Ornithorhynchus anatinus GN=CDH11 PE=4 SV=1
RSKRGWVWNQFFVIEEYTGPDPVLVGRLHSDIDSDGKIPYILSGEGAG----TIFVIDDKSGNIHATKTL
DREERAQYTLMAQAVDRTNRPLEPPSEFIVTVTEYFHK

>tr|F7ICN8|F7ICN8_CALJA Uncharacterized protein (Fragment) OS=Callithrix jacchus GN=CDH11 PE=4 SV=1
RSKRGWVWNQFFVIEEYTGPDPVLVGRLHSDIDSDGNIKYILSGEGAG----TIFVIDDKSGNIHATKKL
DREERAQYTLMAQAVDRTNRPLEPPSEFIVKVQDINDN

>tr|F6YE92|F6YE92_HORSE Uncharacterized protein (Fragment) OS=Equus caballus PE=4 SV=1
RSKRGWVWNQFFVIEEYTGPDPVLVGRLHSDIDSDGNIKYILSGEGAG----TIFVIDDKSGNIHATKTL
DREERAQYTLMAQAVDRTNRPLEPPSEFIVKVQDINDN

>tr|F1RFU7|F1RFU7_PIG Uncharacterized protein (Fragment) OS=Sus scrofa GN=CDH11 PE=3 SV=1
RSKRGWVWNQFFVIEEYTGPDPVLVGRLHSDIDSDGNIKYILSGEGAG----TIFVIDDKSGNIHATKTL
DREERAQYTLMAQAVDRTNRPLEPPSEFIVKVQDINDN

>tr|F1P6U6|F1P6U6_CANFA Uncharacterized protein (Fragment) OS=Canis familiaris GN=CDH11 PE=3 SV=1
RSKRGWVWNQFFVIEEYTGPDPVLVGRLHSDIDSDGNIKYILSGEGAG----TIFVIDDKSGNIHATKTL
DREERAQYTLMAQAVDRTNRPLEPPSEFIVKVQDINDN

>tr|Q59EQ1|Q59EQ1_HUMAN Cadherin 11, type 2 isoform 1 preproprotein variant (Fragment) OS=Homo sapiens PE=2 SV=1
RSKRGWVWNQFFVIEEYTGPDPVLVGRLHSDIDSDGNIKYILSGEGAG----TIFVIDDKSGNIHATKTL
DREERAQYTLMAQAVDRTNRPLEPPSEFIVKVQDINDN

>sp|Q8QGH3|CAD20_CHICK Cadherin-20 OS=Gallus gallus GN=CDH20 PE=1 SV=1
RMKRSWVWNQFFVLEEYTGTDPLYVGKLHSDMDRDGSIKYILSGEGAG----IVFTIDDTTGDIHAIQRL
DREERSQYTLRAQALDRTGRPMEPESEFIIKIQDINDN

>tr|F6XVG8|F6XVG8_MONDO Uncharacterized protein (Fragment) OS=Monodelphis domestica GN=CDH11 PE=4 SV=1
RSKRGWVWNQFFVIEEYTGPDPVLVGRLHSDIDSDGNIKYILSGEGAG----TIFVIDDKSGNIHATKTL
DREERAQYTLMAQAVDRTNRPLEPPSEFIVKVQDINDN

>tr|E1BHE3|E1BHE3_BOVIN Uncharacterized protein OS=Bos taurus GN=790083 PE=3 SV=1
RSKRGWVWNQFFVIEEYTGPDPVLVGRLHSDIDSDGNIKYILSGEGAG----TIFVIDDKSGNIHATKTL
DREERAQYTLMAQAVDRTNRPLEPPSEFIVKVQDINDN

>tr|F7BBY2|F7BBY2_XENTR Uncharacterized protein OS=Xenopus tropicalis GN=cdh20 PE=4 SV=1
RLKRSWVWNQFFVLEEYTGTEPLYVGKLHSDMDNDGSIKYILSGDGAG----TMFTIDDGTGDIHAIQRL
DREERSQYTLRAQALDRTNKPMEPESEFIIKIQDINDN

>tr|Q8C7Q6|Q8C7Q6_MOUSE Putative uncharacterized protein OS=Mus musculus GN=Cdh11 PE=2 SV=1
RSKRGWVWNQFFVIEEYTGPDPVLVGRLHSDIDSDGNIKYILSGEGAG----TIFVIDDKSGNIHATKTL
DREERAQYTLMAQAVDRTNRPLEPPSEFIVKVQDINDN

>tr|F1MAH6|F1MAH6_RAT Uncharacterized protein OS=Rattus norvegicus GN=Cdh11 PE=3 SV=1
RSKRGWVWNQFFVIEEYTGPDPVLVGRLHSDIDSDGNIKYILSGEGAG----TIFVIDDKSGNIHATKTL
DREERAQYTLMAQAVDRTNRPLEPPSEFIVKVQDINDN

>tr|F7GFF0|F7GFF0_MACMU Uncharacterized protein OS=Macaca mulatta GN=CDH11 PE=4 SV=1
RSKRGWVWNQFFVIEEYTGPDPVLVGRLHSDIDSDGNIKYILSGEGAG----TIFVIDDKSGNIHATKTL
DREERAQYTLMAQAVDRTNRPLEPPSEFIVKVQDINDN

>tr|F7FZG1|F7FZG1_MACMU Uncharacterized protein OS=Macaca mulatta GN=CDH20 PE=4 SV=1
RSKRSWVWNQFFVLEEYTGTDPLYVGKLHSDMDRDGSIKYILSGEGAG----IVFTIDDTTGDIHAIQRL
DREERAQYTLRAQALDRTGRPMEPESEFIIKIQDINDN

>tr|F6VFP8|F6VFP8_ORNAN Uncharacterized protein OS=Ornithorhynchus anatinus GN=CDH18 PE=4 SV=1
RPKRGWVWNQFFVLEEHMGPDPQYVGKLHSNSDKDGSVKYILTGEGAG----TIFIIDDTTGDIHSTKSL
DREQKTHYVLHAQAIDRTNKPLEPESEFIIKVQDINDN

>tr|B8K205|B8K205_HORSE Cadherin 11 type 2 OS=Equus caballus PE=2 SV=1
RSKRGWVWNQFFVIEEYTGPDPVLVGRLHSDIDSDGNIKYILSGEGAG----TIFVIDDKSGNIHATKTL
DREERAQYTLMAQAVDRTNRPLEPPSEFIVKVQDINDN

>tr|A2VDQ6|A2VDQ6_BOVIN Cadherin 11, type 2, OB-cadherin (Osteoblast) OS=Bos taurus GN=CDH11 PE=2 SV=1
RSKRGWVWNQFFVIEEYTGPDPVLVGRLHSDIDSDGNIKYILSGEGAG----TIFVIDDKSGNIHATKTL
DREERAQYTLMAQAVDRTNRPLEPPSEFIVKVQDINDN

>tr|Q96CZ9|Q96CZ9_HUMAN Cadherin 11, type 2, OB-cadherin (Osteoblast) OS=Homo sapiens GN=CDH11 PE=2 SV=1
RSKRGWVWNQFFVIEEYTGPDPVLVGRLHSDIDSDGNIKYILSGEGAG----TIFVIDDKSGNIHATKTL
DREERAQYTLMAQAVDRTNRPLEPPSEFIVKVQDINDN

>sp|P55288|CAD11_MOUSE Cadherin-11 OS=Mus musculus GN=Cdh11 PE=1 SV=1
RSKRGWVWNQFFVIEEYTGPDPVLVGRLHSDIDSDGNIKYILSGEGAG----TIFVIDDKSGNIHATKTL
DREERAQYTLMAQAVDRTNRPLEPPSEFIVKVQDINDN

>sp|P55287|CAD11_HUMAN Cadherin-11 OS=Homo sapiens GN=CDH11 PE=1 SV=2
RSKRGWVWNQFFVIEEYTGPDPVLVGRLHSDIDSDGNIKYILSGEGAG----TIFVIDDKSGNIHATKTL
DREERAQYTLMAQAVDRTNRPLEPPSEFIVKVQDINDN

>tr|F7FJE4|F7FJE4_ORNAN Uncharacterized protein (Fragment) OS=Ornithorhynchus anatinus GN=CDH20 PE=4 SV=1
RAKRSWVWNQFFVLEEYTGTEPLYVGKLHSDMDRDGSIRYILSGEGAG----AVFTIDDATGDIHATQRL
DREERPQYTLRAQALDRTGRPMEPESEFVIKIQDINDN

>tr|Q5WN09|Q5WN09_DANRE Cadherin 6 OS=Danio rerio GN=cdh6 PE=2 SV=1
RSKRGWMWKQFFLQEEYTGSEHQYIGKLHSDMDRDGTVMYVLTGEGAG----TIFVIDANSGDLHATRSL
DREEKPSYSLRAQAVNRTGIPLEPETEFIVKLHDINDN

>tr|Q5BKW2|Q5BKW2_DANRE Cadherin 6 OS=Danio rerio GN=cdh6 PE=2 SV=1
RSKRGWMWKQFFLQEEYTGSEHQYIGKLHSDMDRDGTVMYVLTGEGAG----TIFVIDANSGDLHATRSL
DREEKPSYSLRAQAVNRTGIPLEPETEFIVKLHDINDN

>tr|F7DUV8|F7DUV8_XENTR Uncharacterized protein (Fragment) OS=Xenopus tropicalis GN=cdh11 PE=4 SV=1
RSKRGWVWNQFFVIEEYTGPDPVLVGRLHSDVDSDGKIKYILSGEGAG----TIFVIDDKSGNIHATKTL
DREERAQYTLMAQAVDRTNKPLEPPSEFIVKVQDINDN

>tr|F7BE94|F7BE94_XENTR Uncharacterized protein OS=Xenopus tropicalis GN=cdh6 PE=4 SV=1
RSKRSWMWNQFFLLEEYTGSDYQYVGKLHSDQDKDGSLKYILSGDGAG----DLFVINEKTGDIQATKRL
DREEKPVYILRAQAVKKTGIPVEPESEFVIKIHDINDN

>tr|F7AAP1|F7AAP1_MONDO Uncharacterized protein OS=Monodelphis domestica GN=CDH12 PE=4 SV=1
RVKRGWVWNQFFVLEEYMGSEPQYVGKLHSDLDKVGSVKYTLSGDGAG----TVFTIDETTGDIHAIRSL
DREEKPFYTLRAQAVDITRKPLEPESEFIIKVQDINDN

>tr|F6VEV5|F6VEV5_ORNAN Uncharacterized protein OS=Ornithorhynchus anatinus GN=CDH12 PE=4 SV=1
RVKRGWVWNQFFVLEEYMGSEPQYVGKLHSDLDKVGSVKYTLSGDGAG----TIFTIDETTGDIHAIRSL
DREEKPFYTLRAQAVDITRKPLEPESEFIIKVQDINDN

>tr|Q9DFS1|Q9DFS1_XENLA Cadherin 6, type 2, K-cadherin OS=Xenopus laevis GN=cdh6-A PE=2 SV=1
RSKRSWMWNQFFLLEEYTGSDYQYVGKLHSDQDKDGSLKYILSGDGAG----DLFVINENTGDIQATKRL
DREEKPVYILRAQAVNRTGIPVEPKSEFVIKIHDINDN

>tr|Q9DFS0|Q9DFS0_XENLA Cadherin-6' OS=Xenopus laevis GN=cdh6 PE=2 SV=1
RSKRSWMWNQFFLLEEYTGSDYQYVGKLHSDQDKDGSLKYILSGDGVG----DLFVINENTGDIQATKRL
DREEKPVYILRAQAVNRTGIPVEPKSEFVIKIHDINDN

>tr|F1P1Y0|F1P1Y0_CHICK Uncharacterized protein OS=Gallus gallus GN=CDH11 PE=3 SV=1
RSKRGWVWNQFFVIEEYTGPDPVLVGRLHSDIDSDGNIKYILSGEGAG----IIFVIDDKSGNIHATKTL
DREERAQYTLTAQAVDRTNRPLEPPSEFIVKVQDINDN

>tr|B7ZQK9|B7ZQK9_XENLA Cadherin 6, type 2, K-cadherin OS=Xenopus laevis GN=cdh6-A PE=2 SV=1
RSKRSWMWNQFFLLEEYTGSDYQYVGKLHSDQDKDGSLKYILSGDGAG----DLFVINENTGDIQATKRL
DREEKPVYILRAQAVNRTGIPVEPKSEFVIKIHDINDN

>tr|F6Y191|F6Y191_MONDO Uncharacterized protein (Fragment) OS=Monodelphis domestica GN=CDH6 PE=4 SV=1
RAKRSWMWNQFFLLEEYTGSDYQYVGKLHSDQDRDGSLKYILSGDGAG----DLFIINENTGDIQATKRL
DREEKPVYILRAQAINRTGRPVEPESEFIIKIHDINDN

>sp|O93319|CAD11_CHICK Cadherin-11 OS=Gallus gallus GN=CDH11 PE=2 SV=1
RSKRGWVWNQFFVIEEYTGPDPVLVGRLHSDIDSDGNIKYILSGEGAG----IIFVIDDKSGNIHATKTL
DREERAQYTLTAQAVDRTNRPLEPPSEFIVKVQDINDN

>tr|F1SP42|F1SP42_PIG Uncharacterized protein OS=Sus scrofa GN=CDH6 PE=3 SV=1
RSKRSWMWNQFFLLEEYTGSDYQYVGKLHSDQDRDGSLKYILSGDGAG----DLFIINENTGDIQATRRL
DREEKPVYILRAQAINRTGRPVEPESEFIIKIHDINDN

>tr|Q3KNZ1|Q3KNZ1_MOUSE Cadherin 6 OS=Mus musculus GN=Cdh6 PE=2 SV=1
RSKRSWMWNQFFLLEEYTGSDYQYVGKLHSDQDRDGSLKYILSGDGAG----DLFIINENTGDIQATKRL
DREEKPVYILRAQAVNRTGRPVEPESEFIIKIHDINDN

>tr|F1M702|F1M702_RAT Uncharacterized protein OS=Rattus norvegicus PE=3 SV=1
RPKRGWVWNQFFVLEEHMGPDPQYVGKLHSNSDKDGSVKYILTGEGAG----TIFIIDDTTGDIHSTKSL
DREQKTHYVLHAQAIDRTNKPLEPESEFIIKVQDINDN

>tr|F1LSF6|F1LSF6_RAT Uncharacterized protein OS=Rattus norvegicus PE=3 SV=1
RSKRSWMWNQFFLLEEYTGSDYQYVGKLHSDQDRDGSLKYILSGDGAG----DLFIINENTGDIQATKRL
DREEKPVYILRAQAINRTGRPVEPESEFIIKIHDINDN

>tr|E9Q9Q6|E9Q9Q6_MOUSE Uncharacterized protein OS=Mus musculus GN=Cdh18 PE=3 SV=1
RPKRGWVWNQFFVLEEHMGPDPQYVGKLHSNSDKDGSVKYILTGEGAG----TIFIIDDTTGDIHSTKSL
DREQKTHYVLHAQAIDRTNKPLEPESEFIIKVQDINDN

>tr|Q5RCN5|Q5RCN5_PONAB Putative uncharacterized protein DKFZp469K0718 OS=Pongo abelii GN=DKFZp469K0718 PE=2 SV=1
RSKRSWMWNQFFLLEEYTGSDYQYVGKLHSDQDRDGSLKYILSGDGAG----DLFIINENTGDIQATKRL
DREEKPVYILRAQAINRTGRPVEPESEFIIKIHDINDN

>tr|F7IMY6|F7IMY6_CALJA Uncharacterized protein OS=Callithrix jacchus GN=CDH6 PE=4 SV=1
RSKRSWMWNQFFLLEEYTGSDYQYVGKLHSDQDRDGSLKYILSGDGAG----DLFIINENTGDIQATKRL
DREEKPVYILRAQAINRTGRPVEPESEFIIKIHDINDN

>tr|F7FJD6|F7FJD6_ORNAN Uncharacterized protein OS=Ornithorhynchus anatinus GN=CDH20 PE=4 SV=1
RAKRSWVWNQFFVLEEYTGTEPLYVGKV-----RPQPSRYILSGEGAG----AVFTIDDATGDIHATQRL
DREERPQYTLRAQALDRTGRPMEPESEFVIKIQDINDN

>tr|F6X200|F6X200_HORSE Uncharacterized protein OS=Equus caballus PE=4 SV=1
RSKRSWMWNQFFLLEEYTGSDYQYVGKLHSDQDRDGSLKYILSGDGAG----DLFIINENTGDIQATKRL
DREEKPVYILRAQAINRTGRPVEPESEFIIKIHDINDN

>tr|D2HD82|D2HD82_AILME Putative uncharacterized protein (Fragment) OS=Ailuropoda melanoleuca GN=PANDA_008625 PE=3 SV=1
RSKRSWMWNQFFLLEEYTGSDYQYVGKLHSDQDRDGSLKYILSGDGAG----DLFIINENTGDIQATKRL
DREEKPVYILRAQAINRTGRPVEPESEFIIKIHDINDN

>sp|P97326|CADH6_MOUSE Cadherin-6 OS=Mus musculus GN=Cdh6 PE=1 SV=2
RSKRSWMWNQFFLLEEYTGSDYQYVGKLHSDQDRDGSLKYILSGDGAG----DLFIINENTGDIQATKRL
DREEKPVYILRAQAVNRTGRPVEPESEFIIKIHDINDN

>sp|P55285|CADH6_HUMAN Cadherin-6 OS=Homo sapiens GN=CDH6 PE=1 SV=1
RSKRSWMWNQFFLLEEYTGSDYQYVGKLHSDQDRDGSLKYILSGDGAG----DLFIINENTGDIQATKRL
DREEKPVYILRAQAINRTGRPVEPESEFIIKIHDINDN

>sp|Q90762|CADH6_CHICK Cadherin-6 OS=Gallus gallus GN=CDH6 PE=2 SV=1
RSKRSWMWNQFFLLEEYTGTDYQYVGKLHSDQDKDGSLKYILSGDGAG----DLFIINENTGDIQATKRL
DREEKPVYILRAQAINRTGRPVEPESEFIIKIHDINDN

>sp|Q3SWX5|CADH6_BOVIN Cadherin-6 OS=Bos taurus GN=CDH6 PE=2 SV=1
RSKRSWMWNQFFLLEEYTGSDYQYVGKLHSDQDRDGSLKYILSGDGAG----DLFIINENTGDIQATKRL
DREEKPVYILRAQAINRTGRPVEPESEFIIKIHDINDN

>tr|F7GUW1|F7GUW1_MACMU Uncharacterized protein OS=Macaca mulatta GN=CDH9 PE=4 SV=1
RTKRGWMWNQFFLLEEYTGTDTQYVGKLHTDQDKDGNLKYILTGDGAG----SLFVIDENTGDIHAAKKL
DREEKSLYILRAKAIDRTGRQVEPESEFIIKIHDINDN

>tr|F6YS32|F6YS32_MACMU Uncharacterized protein OS=Macaca mulatta GN=CDH6 PE=4 SV=1
RSKRSWMWNQFFLLEEYTGSDYQYVGKLHSDQDRDGSLKYILSGDGAG----DLFIINENTGDIQATKRL
DREEKPVYILRAQAINRTGRPVEPESEFIIKIHDINDN

>tr|E2R858|E2R858_CANFA Uncharacterized protein OS=Canis familiaris GN=CDH10 PE=3 SV=1
RQKRGWMWNQFFLLEEYTGSDYQYVGKLHSDQDKDGSLKYILSGDGAG----TLFIIDEKTGDIHATRRI
DREEKAFYTLRAQAINRTLRPVEPESEFVIKIHDINDN

>tr|E1BIA5|E1BIA5_BOVIN Uncharacterized protein OS=Bos taurus GN=CDH10 PE=3 SV=1
RQKRGWMWNQFFLLEEYTGSDYQYVGKLHSDQDKDGSLKYILSGDGAG----TLFIIDEKTGDIHATRRI
DREEKAFYTLRAQAINRTLRPVEPESEFVIKIHDINDN

>tr|D2H5S4|D2H5S4_AILME Putative uncharacterized protein (Fragment) OS=Ailuropoda melanoleuca GN=PANDA_005264 PE=3 SV=1
RTKRGWMWNQFFLLEEYTGTDTQYVGKLHTDQDKDGNLKYILTGDGAG----SLFVIDENTGDIHAAKKL
DREEKSLYILRAKAIDRTGRQVEPESEFIIKIHDINDN

>sp|Q9ULB4|CADH9_HUMAN Cadherin-9 OS=Homo sapiens GN=CDH9 PE=2 SV=2
RTKRGWMWNQFFLLEEYTGTDTQYVGKLHTDQDKDGNLKYILTGDGAG----SLFVIDENTGDIHAAKKL
DREEKSLYILRAKAIDRTGRQVEPESEFIIKIHDINDN

>sp|P55280|CADH6_RAT Cadherin-6 OS=Rattus norvegicus GN=Cdh6 PE=2 SV=1
RSKRSWMWNQFFLLEEYTGSDYQYVGKLHSDQDRDGSLKYILSGDGAG----DLFIINENTGDIQATKRL
DREEKPVYILRAQAINRTGRPVEPESEFIIKIHDINDN

>tr|Q8VI68|Q8VI68_MOUSE Transmembrane glycoprotein cadherin-10 OS=Mus musculus GN=Cdh10 PE=2 SV=1
RQKRGWMWNQFFLLEEYTGSDYQYVGKLHSDQDKDGSLKYILSGDGAG----TLFIIDEKTGDIHATRRI
DREEKAFYTLRAQAINRTLRPVEPESEFVIKIHDINGN

>tr|F1LR98|F1LR98_RAT Uncharacterized protein OS=Rattus norvegicus GN=Cdh10 PE=3 SV=1
RQKRGWMWNQFFLLEEYTGSDYQYVGKLHSDQDKDGSLKYILSGDGAG----TLFIIDEKTGDIHATRRI
DREEKAFYTLRAQAINRTLRPVEPESEFVIKIHDINDN

>tr|F1LQP8|F1LQP8_RAT Uncharacterized protein OS=Rattus norvegicus GN=Cdh6 PE=3 SV=1
RSKRSWMWNQFFLLEEYTGSDYQYVGKLHSDQDRDGSLKYILSGDGAG----DLFIINENTGDIQATKRL
DREEKPVYILRAQAINRTGRPVEPESEFIIKIHDINDN

>tr|D3ZFQ5|D3ZFQ5_RAT Uncharacterized protein OS=Rattus norvegicus GN=Cdh9 PE=3 SV=1
RTKRGWMWNQFFLLEEYTGTDTQYVGKLHTDQDKDGNLKYILTGDGAG----NLFVIDENTGDIHAAKKL
DREEKSLYILRAKAIDRTGRQVEPESEFIIKIHDINDN

>tr|F6QW18|F6QW18_MONDO Uncharacterized protein (Fragment) OS=Monodelphis domestica GN=CDH5 PE=4 SV=1
RMKRDWIWNQMHIQEEMPGTLPHHVGKITSSVNRNA--RYVLKGPEAGK--GKLFGVNEHTGDVYAFERL
DREKKSEYYLTAYIVDKTNQNLEPPSNFTIKVHDVNDN

>tr|F1SRL4|F1SRL4_PIG Uncharacterized protein OS=Sus scrofa GN=CDH10 PE=3 SV=1
RQKRGWMWNQFFLLEEYTGSDYQYVGKLHSDQDKDGSLKYILSGDGAG----TLFIIDEKTGDIHATRRI
DREEKAFYTLRAQAINRTLRPVEPESEFVIKIHDINDN

>tr|D2HEK7|D2HEK7_AILME Putative uncharacterized protein (Fragment) OS=Ailuropoda melanoleuca GN=PANDA_009239 PE=3 SV=1
RQKRGWMWNQFFLLEEYTGSDYQYVGKLHSDQDKDGSLKYILSGDGAG----TLFIIDEKTGDIHATRRI
DREEKAFYTLRAQAINRTLRPVEPESEFVIKIHDINDN

>sp|P70408|CAD10_MOUSE Cadherin-10 OS=Mus musculus GN=Cdh10 PE=2 SV=3
RQKRGWMWNQFFLLEEYTGSDYQYVGKLHSDQDKDGSLKYILSGDGAG----TLFIIDEKTGDIHATRRI
DREEKAFYTLRAQAINRTLRPVEPESEFVIKIHDINDN

>tr|F7DX07|F7DX07_MACMU Uncharacterized protein OS=Macaca mulatta GN=CDH5 PE=4 SV=1
RQKRDWIWNQMHIDEEKNTSLPHHVGKIKSSVSRNA--KYLLKGEFVD----KVFRVDAETGDVFAIERL
DRENISEYHLTAVIVDKTGENLETPSSFTIKVHDVNDN

>tr|F6W187|F6W187_HORSE Uncharacterized protein OS=Equus caballus PE=4 SV=1
RTKRGWMWNQFFLLEEYTGTDTQYVGKLHTDQDKDGNLKYILTGDGAG----SLFVIDENTGDIHAAKKL
DREEKSLYILRAKAIDRTGRQVEPESEFIIKIHDINDN

>sp|P33151|CADH5_HUMAN Cadherin-5 OS=Homo sapiens GN=CDH5 PE=1 SV=5
RQKRDWIWNQMHIDEEKNTSLPHHVGKIKSSVSRNA--KYLLKGEYVG----KVFRVDAETGDVFAIERL
DRENISEYHLTAVIVDKTGENLETPSSFTIKVHDVNDN

>tr|D2H9B3|D2H9B3_AILME Putative uncharacterized protein (Fragment) OS=Ailuropoda melanoleuca GN=PANDA_006898 PE=3 SV=1
RQKRDWIWNQMHIDEEKNTSLPHYVGKIKSSMNRNA--KYVLKGESVG----KVFQVREDTGDVYAFERL
DREKIPEYHLTALVVDKTNKNLESPSSFTIKVHDVNDN

>tr|F1PZJ1|F1PZJ1_CANFA Uncharacterized protein (Fragment) OS=Canis familiaris GN=CDH19 PE=3 SV=1
RVKRGWMWNQFFVPEEMNKTDY-HIGQLRSDLDNNNSFQYKLLGAGAG----SIFVIDERTGDIYAIQKL
DREERSLYTLRAQVIDSTGRAVEPESEFVIRVSDINDN

>tr|F7ICS4|F7ICS4_CALJA Uncharacterized protein OS=Callithrix jacchus PE=4 SV=1
KLAASIQW----------------VKMLHSDIDSDGNIKYILSGEGAG----TIFVIDDKSGNIHATKKL
DREERAQYTLMAQAVDRTNRPLEPPSEFIVKVQDINDN

>tr|F5H2W2|F5H2W2_HUMAN Uncharacterized protein OS=Homo sapiens GN=CDH11 PE=3 SV=1
KLAASIQW----------------VKKLHSDIDSDGNIKYILSGEGAG----TIFVIDDKSGNIHATKTL
DREERAQYTLMAQAVDRTNRPLEPPSEFIVKVQDINDN

>tr|B4DMA7|B4DMA7_HUMAN cDNA FLJ58514, highly similar to Cadherin-11 OS=Homo sapiens PE=2 SV=1
KLAASIQW----------------VKKLHSDIDSDGNIKYILSGEGAG----TIFVIDDKSGNIHATKTL
DREERAQYTLMAQAVDRTNRPLEPPSEFIVKVQDINDN

>tr|E1BHE0|E1BHE0_BOVIN Uncharacterized protein OS=Bos taurus GN=CDH9 PE=3 SV=1
RTKRGWMWNQFFLLEEYTGTDTQYVGKLHTDQDKDGNLKYILTGDGAG----SLFVIDENTGDIHAAKKL
DREEKSLYVLRAKAIDRTGRQVEPESEFIIKIHDINDN

>tr|Q8AYD0|Q8AYD0_CHICK Vascular endothelial cadherin OS=Gallus gallus PE=1 SV=1
RLKRDWIWNRMHIREEIDSPLPHHVGKLTSSVGNNA--MYIIEGESAN----TIFKVQGYDGDIYAFERL
DREKKAEYELTAHIIDRNNRSLEPPSKFIIKVSDINDN

>tr|F1P1Y9|F1P1Y9_CHICK Uncharacterized protein OS=Gallus gallus GN=CDH5 PE=3 SV=1
RLKRDWIWNRMHIREEIDSPLPHHVGKLTSSVGNNA--MYIIEGESAN----TIFKVQGYDGDIYAFERL
DREKKAEYELTAHIIDRNNRSLEPPSKFIIKVSDINDN

>tr|E2RE03|E2RE03_CANFA Uncharacterized protein OS=Canis familiaris GN=CDH5 PE=3 SV=1
RQKRDWIWNQMHIDEEKNTSLPHYVGKIKSSVNSNA--KYVLKGESVG----KVFQVSEDTGDVYAFERL
DREKISEYHLTALVVDKTRKNLESPSSFTIKVHDVNDN

>tr|F7C290|F7C290_XENTR Uncharacterized protein OS=Xenopus tropicalis GN=cdh5 PE=4 SV=1
RVKRGWIWNQMFISEERNGNLPHYVGKLNSSILHNA--KFAIQGESAN----TIFKVNEKNGDIYCFERL
DREKKSEYHLMALLVDKTAKTLEHPSNFVIRVIDINDN

>tr|Q4TDF1|Q4TDF1_TETNG Chromosome undetermined SCAF6302, whole genome shotgun sequence. (Fragment) OS=Tetraodon nigroviridis GN=GSTENG00002829001 PE=4 SV=1
-------------------------VQIKSDKIFTGEVIYKLEGPGVDQEPKNLFEIDDKSGVIRSKQPL
DREKHSSFTLKAFALSPSGERLENPTTIEIVVLDQNDN

>tr|E7FAX2|E7FAX2_DANRE Uncharacterized protein OS=Danio rerio GN=CABZ01109081.1 PE=4 SV=1
RVRRGWIWSQIFVEEE--DSTPRNIGQLKSDYDSDFTIKYILSGEGAGE----IFIIDEYTGEISSLQPL
DREVKPYYTLQAQAINRSKQPVEPESEFIIKVQDINDN

>tr|F6RF11|F6RF11_MACMU Uncharacterized protein OS=Macaca mulatta GN=CDH11 PE=4 SV=1
RSKRGWVWNQFFVIEEYTGPDPVLVGRLHSDIDSDGNIKYILSGEGAGT----IFVIDDKSGNIHATKTL
DREERAQYTLMAQAVDRTNRPLEPPSEFIVKVQDINDN

>tr|E1BQ10|E1BQ10_BOVIN Uncharacterized protein OS=Bos taurus GN=CDH24 PE=3 SV=1
RTRRSWVWNQFFVIEEYAGPEPVLIGKLHSDVDREGRTKYLLTGEGAGT----VFVIDEATGNIHVTKSL
DREEKAQYVLLAQAVDRSNRPLEPPSEFIIKVQDINDN

>tr|F1Q9S5|F1Q9S5_DANRE Uncharacterized protein (Fragment) OS=Danio rerio GN=si:dkeyp-27c8.3 PE=3 SV=1
---------------------------LHSSVDKDGRTKYILKGEGAGS----VFVIDSRTGNIHVTKPL
DREEKDQYRLIATATDRTGRALEPSSQFIIRVQDINDN

>tr|F7I1J7|F7I1J7_CALJA Uncharacterized protein OS=Callithrix jacchus PE=4 SV=1
RTKRSWVWNQFFVLEEYMGSDPLYVGKLHSDVDKDGSIKYILSGEGASS----IFIIDENTGDIHATKRL
DREEQAYYTLRAQALDRTNKPVEPESEFVIKIQDINDN

>tr|F7B632|F7B632_MACMU Uncharacterized protein OS=Macaca mulatta PE=4 SV=1
RTKRSWVWNQFFVLEEYMGSDPLYVGKLHSDVDKDGSIKYILSGEGASS----IFIIDENTGDIHATKRL
DREEQAYYTLRAQALDRTNKPVEPESEFVIKIQDINDN

>tr|Q8IY78|Q8IY78_HUMAN CDH7 protein OS=Homo sapiens PE=2 SV=1
RTKRSWVWNQFFVLEEYMGSDPLYVGKLHSDVDKDGSIKYILSGEGASS----IFIIDENTGDIHATKRL
DREEQAYYTLRAQALDRTNEPVEPESEFVIKIQDINDN

>tr|F5H5X9|F5H5X9_HUMAN Uncharacterized protein OS=Homo sapiens GN=CDH7 PE=4 SV=1
RTKRSWVWNQFFVLEEYMGSDPLYVGKLHSDVDKDGSIKYILSGEGASS----IFIIDENTGDIHATKRL
DREEQAYYTLRAQALDRTNKPVEPESEFVIKIQDINDN

>tr|C4MH70|C4MH70_MUSPF Cadherin-8 (Fragment) OS=Mustela putorius furo GN=CDH8 PE=2 SV=1
-----WVWNQMFVLEEFSGPEPILVGRLHTDLDPSKKVKYILSGDGAGT----IFQINDITGDIHAIKRL
DREEKAEYTLTAQAVDWTNKPLEPPSEFIIKVQDINDN

>tr|C4MH69|C4MH69_MUSPF Cadherin-7 (Fragment) OS=Mustela putorius furo GN=CDH7 PE=2 SV=1
-----WVWNQSFVLEEYMGSDPLYVGKLHSDVDKDGSIKYILSGEGASS----IFIIDENTGDIHATKRL
DREEQAYYTLRAQALDRSNKPVEPESEFVIKIQDINDN

>tr|C4MH68|C4MH68_MUSPF Cadherin-6 (Fragment) OS=Mustela putorius furo GN=CDH6 PE=2 SV=1
-------WNQLFLLEEYTGSDYQYVGKLHSDQDRDGSLKYILSGDGAGD----LFIINENTGDIQATKRL
DREEKPVYILRAQAINRTGRPVEPESEFIIKIHDINDN

>tr|F6QGQ1|F6QGQ1_HORSE Uncharacterized protein (Fragment) OS=Equus caballus GN=CDH22 PE=4 SV=1
--------------------------QIHSDSDEDGAIKYTISGEGAGT----IFLIDELTGDIHAMERL
DREQKTFYTLRAQARDRTNRLLEPESEFIIKVQDINDS

>tr|Q8BLT4|Q8BLT4_MOUSE Uncharacterized protein OS=Mus musculus GN=Cdh7 PE=2 SV=1
RTKRSWVWNQFFVLEEYMGSDPLYVGKLHSDVDKDGSIKYILSGEGASS----IFIIDENTGDIHATKRL
DREEQAYYTLRAQALDRLNKPVEPESEFVIKIQDINDN

>tr|Q8BLB5|Q8BLB5_MOUSE Uncharacterized protein (Fragment) OS=Mus musculus GN=Cdh18 PE=2 SV=1
RPKRGWVWNQFFVLEEHMGPDPQYVGKLHSNSDKDGSVKYILTGEGAGT----IFIIDDTTGDIHSTKSL
DREQKTHYVLHAQAIDRRNKPLEPESEFIIKVQDINDN

>tr|D2I1M1|D2I1M1_AILME Putative uncharacterized protein (Fragment) OS=Ailuropoda melanoleuca GN=PANDA_019201 PE=4 SV=1
RVKRGWVWNQFFVLEEYMGSEPQYVGKLHSDLDKEGTVKYTLSGDGAGT----VFTIDETTGDIHAIRSL
DREEKPFYTLRAQAVDIERKPLEPESEFIIKVQDINDN

>tr|F7HYU3|F7HYU3_CALJA Uncharacterized protein OS=Callithrix jacchus PE=4 SV=1
RSKRGWVWNQFFVIEEYTGPDPVLVGRLHSDIDSDGNIKYILSGEGAGT----IFVIDDKSGNIHATKKL
DREERAQYTLMAQAVDRDNRPLEPPSEFIVKVQDINDN

>tr|F1PZJ2|F1PZJ2_CANFA Uncharacterized protein (Fragment) OS=Canis familiaris GN=CDH19 PE=4 SV=1
RVKRGWMWNQFFVPEE-MN-TDYHIGQLRSDLDNNNSFQYKLLGAGAGS----IFVIDERTGDIYAIQKL
DREERSLYTLRAQVIDSTGRAVEPESEFVIRVSDINDN

>tr|A5H1Q1|A5H1Q1_PIG Desmoglein 1 (Fragment) OS=Sus scrofa PE=2 SV=1
RQKREWIKFAAACREGEDNSKRNPIAKIHSDCAANQQVTYRISGVGIDQPPYGIFVINQKTGEINITSIV
DREVTPFFIIYCRALNAQGQDLERPLELRVRVLDINDN

>tr|D6RIH8|D6RIH8_HUMAN Uncharacterized protein OS=Homo sapiens GN=CDH18 PE=4 SV=1
RPKRGWVWNQFFVLEEHMGPDPQYVGKLHSNSDKDGSVKYILTGEGAGT----IFIIDDTTGDIHSTKSL
DREQKTHYVLHAQAIDRTNKPLEPESEFIIKVQDINDN

>tr|D6RER2|D6RER2_HUMAN Uncharacterized protein OS=Homo sapiens GN=CDH18 PE=4 SV=1
RPKRGWVWNQFFVLEEHMGPDPQYVGKLHSNSDKDGSVKYILTGEGAGT----IFIIDDTTGDIHSTKSL
DREQKTHYVLHAQAIDRTNKPLEPESEFIIKVQDINDN

>tr|E9Q941|E9Q941_MOUSE Uncharacterized protein OS=Mus musculus GN=Cdh18 PE=4 SV=1
RPKRGWVWNQFFVLEEHMGPDPQYVGKLHSNSDKDGSVKYILTGEGAGT----IFIIDDTTGDIHSTKSL
DREQKTHYVLHAQAIDRTNKPLEPESEFIIKVQDINDN

>tr|B4DHG6|B4DHG6_HUMAN Uncharacterized protein OS=Homo sapiens GN=CDH18 PE=2 SV=1
RPKRGWVWNQFFVLEEHMGPDPQYVGKLHSNSDKDGSVKYILTGEGAGT----IFIIDDTTGDIHSTKSL
DREQKTHYVLHAQAIDRTNKPLEPESEFIIKVQDINDN

>tr|A9Y0H0|A9Y0H0_CHICK Cadherin 8 isoform 2 OS=Gallus gallus PE=2 SV=1
RSKRGWVWNQMFVLEEFSGPEPILVGRLHTDLDPSSKIKYILSGDGAGT----IFVINDKTGDIHAMKRL
DREEKAEYTLTAQAVDRTNKPLEPPSEFIIKVQDINDN

>tr|Q8AWW2|Q8AWW2_CHICK Cadherin-7 OS=Gallus gallus PE=2 SV=1
RTKRSWVWNQFFVLEEYMGSDPLYVGKLHSDVDKDGSIKYILSGEGASS----IFIIDENTGDIHATKRL
DREEQAYYTLRAQAHDRTNKPVEPESEFVIKIQDINDN

>tr|F1P1D3|F1P1D3_CHICK Uncharacterized protein OS=Gallus gallus GN=CDH7 PE=4 SV=1
RTKRSWVWNQFFVLEEYMGSDPLYVGKLHSDVDKDGSIKYILSGEGASS----IFIIDENTGDIHATKRL
DREEQAYYTLRAQALDRTNKPVEPESEFVIKIQDINDN

>tr|Q58DE3|Q58DE3_BOVIN Cadherin 8, type 2 preproprotein OS=Bos taurus GN=CDH8 PE=2 SV=1
RSKRGWVWNQMFVLEEFSGPEPILVGRLHTDLDPSKKIKYILSGDGAGT----IFQINDVTGDIHAIKRL
DREEKAEYTLTAQAVDWTNKPLEPPSEFIIKVQDINDN

>tr|A9Y0G9|A9Y0G9_CHICK Cadherin 8 isoform 1 OS=Gallus gallus PE=2 SV=1
RSKRGWVWNQMFVLEEFSGPEPILVGRLHTDLDPSSKIKYILSGDGAGT----IFVINDKTGDIHAMKRL
DREEKAEYTLTAQAVDRTNKPLEPPSEFIIKVQDINDN

>tr|E7F061|E7F061_DANRE Uncharacterized protein OS=Danio rerio GN=CABZ01034923.1 PE=4 SV=1
RVKRGWVWNQFFVVEEYTGTEPLYVGKIHSDSDEDGSIKYTISGEGAGS----IFIIDEVTGDIHATERL
DREEKTFYTLRAQARDRTDEPLEPESEFVIKVQDINDS

>tr|D6RG94|D6RG94_MOUSE Uncharacterized protein OS=Mus musculus GN=Cdh8 PE=4 SV=1
RSKRGWVWNQMFVLEEFSGPEPILVGRLHTDLDPSKKIKYILSGDGAGT----IFQINDITGDIHAIKRL
DREEKAEYTLTAQAVDFTNKPLEPPSEFIIKVQDINDN

>tr|Q96LQ7|Q96LQ7_HUMAN Cadherin-like 24, isoform CRA_a OS=Homo sapiens GN=CDH24 PE=2 SV=1
RTRRSWVWNQFFVIEEYAGPEPVLIGKLHSDVDREGRTKYLLTGEGAGT----VFVIDEATGNIHVTKSL
DREEKAQYVLLAQAVDRSNRPLEPPSEFIIKVQDINDN

>tr|F7ICD4|F7ICD4_CALJA Uncharacterized protein OS=Callithrix jacchus PE=4 SV=1
RVKRGWV-NQFFVPEE-MNTTSHHIGRLRSDLDINNSFQYKLLGAGAGS----TFVIDERTGDIYAIQKL
DREERSLYTLRAQVIDITGRAVEPESEFVIKVSDINDN

>tr|A2VDQ2|A2VDQ2_BOVIN CDH8 protein OS=Bos taurus GN=CDH8 PE=2 SV=1
RSKRGWVWNQMFVLEEFSGPEPILVGRLHTDLDPSKKIKYILSGDGAGT----IFQINDVTGDIHAIKRL
DREEKAEYTLTAQAVDWTNKPLEPPSEFIIKVQDINDN

>tr|F5H1K0|F5H1K0_HUMAN Uncharacterized protein OS=Homo sapiens GN=CDH19 PE=4 SV=1
RVKRGWV-NQFFVPEE-MNTTSHHIGQLRSDLDNNNSFQYKLLGAGAGS----TFIIDERTGDIYAIQKL
DREERSLYILRAQVIDITGRAVEPESEFVIKVSDINDN

>tr|B4E1V5|B4E1V5_HUMAN cDNA FLJ56524, highly similar to Cadherin-19 OS=Homo sapiens PE=2 SV=1
RVKRGWV-NQFFVPEE-MNTTSHHIGQLRSDLDNNNSFQYKLLGAGAGS----TFIIDERTGDIYAIQKL
DREERSLYILRAQVIDITGRAVEPESEFVIKVSDVNDN

>tr|Q4SS58|Q4SS58_TETNG Chromosome 11 SCAF14479, whole genome shotgun sequence. (Fragment) OS=Tetraodon nigroviridis GN=GSTENG00013598001 PE=4 SV=1
RVKRGWVWNQFFVVEEYTGTEPLYVGKIHTDSDEEGNIKYSISGEGAGS----IFIIDELTGDIHATERL
DREEKAFYTLRAQARDRSNDPLEPESEFVIKVQDINDS

>tr|Q5ISM2|Q5ISM2_MACFA Cadherin 6 (Fragment) OS=Macaca fascicularis PE=2 SV=1
------MWNQFFLLEEYTGSDYQYVGKLHSDQDRDGSLKYILSGDGAGD----LFIINENTGDIQATKRL
DREEKPVYILRAQAINRTGRPVEPESEFIIKIHDINDN

>tr|F1PY95|F1PY95_CANFA Uncharacterized protein (Fragment) OS=Canis familiaris PE=4 SV=1
RIKRSWVWNQFFVLEEYTGTDPLYVGKLHSDMDRDGSIKYILSGEGAGV----VFTIDDTTGDIHAIQRL
DREERAQYTLRAQALDRTGRPMEPESEFIIKIQDINDN

>tr|E1BJR5|E1BJR5_BOVIN Uncharacterized protein OS=Bos taurus GN=CDH18 PE=4 SV=1
RPKRGWVWNQFFVLEEHMGPDPQYVGKLHSNSDKDGSVKYILTGEGAGT----IFIIDDTTGDIHSTKSL
DREQKTHYVLHAQAIDRTNKPLEPESEFIIKVQDINDN

>tr|Q4T7X6|Q4T7X6_TETNG Chromosome undetermined SCAF7949, whole genome shotgun sequence OS=Tetraodon nigroviridis GN=GSTENG00005508001 PE=3 SV=1
RRKREWVIPPISVTENYRGPYPHKISQLKAHAVDNSDIRYKILSQEPKLPSDNLFAINEVTGAIRVNAGL
DREKYPEYTLEVQAADLEGIGLTGVAKVILTVTDSNDN

>tr|F7D8X3|F7D8X3_HORSE Uncharacterized protein OS=Equus caballus GN=CDH24 PE=4 SV=1
RTRRSWVWNQFFVIEEYAGPEPVLIGKLHSDVDREGRTKYLLTGEGAGT----VFVIDEATGNIHVTKSL
DREEKAQYVLLAQAVDRASRPLEPPSEFIIKVQDINDN

>tr|Q86TS8|Q86TS8_HUMAN Full-length cDNA 5-PRIME end of clone CS0DE010YP19 of Placenta of Homo sapiens (human) (Fragment) OS=Homo sapiens PE=2 SV=1
RTRRSWVWNQFFVIEEYAGPEPVLIGKLHSDVDREGRTKYLLTGEGAGT----VFVIDEATGNIHVTKSL
DREEKAQYVLLAQAVDRASRPLEPPSEFIIKVQDINDN

>tr|D6RJG0|D6RJG0_HUMAN Uncharacterized protein OS=Homo sapiens GN=CDH10 PE=4 SV=1
RQKRGWMWNQFFLLEEYTGSDYQYVGKLHSDQDKDGSLKYILSGDGAGT----LFIIDEKTGDIHATRRI
DREEKAFYTLRAQAINRRTRPVEPESEFVIKIHDINDN

>tr|F1MGG7|F1MGG7_BOVIN Uncharacterized protein OS=Bos taurus PE=4 SV=1
----------MFVLEEFSGPEPILVGRLHTDLDPSKKIKYILSGDGAGT----IFQINDVTGDIHAIKRL
DREEKAEYTLTAQAVDWETKPLEPPSEFIIKVQDINDN

>tr|E1BNS2|E1BNS2_BOVIN Uncharacterized protein OS=Bos taurus GN=CDH11 PE=4 SV=1
RSKRGWVWNQFFVIEEYTGPDPVLVGRLHSDIDSDGNIKYILSGEGAGT----IFVIDDKSGNIHATKTL
DREERAQYTLMAQAVDRDTRPLEPPSEFIVKVQDINDN

>tr|F7G0B0|F7G0B0_ORNAN Uncharacterized protein (Fragment) OS=Ornithorhynchus anatinus PE=4 SV=1
--------------------------EWASGQDETWKVHWSGGGVSQESVPTGLILVDG-EGQVYVTQEL
DREAQAEYVIRLFARNAEGTPYAHPLELQVSVTDENDN

>tr|Q4T7X8|Q4T7X8_TETNG Chromosome undetermined SCAF7949, whole genome shotgun sequence OS=Tetraodon nigroviridis GN=GSTENG00005506001 PE=4 SV=1
--------------------------EIRSNQDKLWRIHYSISGPGADQPPVNLFTMDKVSGTLFVTQQL
DREQQASYMVGVTTEVAEGSGTAEPMDIIVNVIDQNDN

>tr|Q4SGB2|Q4SGB2_TETNG Chromosome 17 SCAF14597, whole genome shotgun sequence OS=Tetraodon nigroviridis GN=GSTENG00018720001 PE=4 SV=1
RQKRDWIWNSLYVEEEKPAPTAYKIGQLKSSKNLEGK-RFVIEGEGANT----IFIVDH-KGDLFVTRAL
DREEKSSYHLTARMYDGNRNLVEDSGDFVVQVTDINDN

>tr|F1QV87|F1QV87_DANRE Uncharacterized protein (Fragment) OS=Danio rerio GN=si:ch73-74h11.1 PE=3 SV=1
RKKREWILPPTRLYENVDYTKEEYVAKIRSDKDINWQVEYGLTGHGANKLPYNLFVINPENGYVKVTGLL
DREKTSSYNLTGIAKYRNGSIAEENIMLKIKVEDQNDN

>tr|F1C7D2|F1C7D2_PERFV Dsc2l protein (Fragment) OS=Perca flavescens GN=Dsc2l PE=2 SV=1
KPSRILCIPPFNILENGVGPFPKDIDKIVSDSEAKHQVFYNITRPGVNRNPVGLFSLNCESGMLMVNGAI
DREEFPSFILTTRVFDKFTHDTDLPLDIQVVVDDVNDN

>tr|Q8C9N7|Q8C9N7_MOUSE Putative uncharacterized protein OS=Mus musculus GN=Cdh8 PE=2 SV=1
RSKRGWVWNQMFVLEEFSGPEPILVGRLHTDLDPSKKIKYILSGDGAGT----IFQINDITGDIHAIKRL
DREEKAEYTLTAQAVDFTNKPLEPPSEFIIKVQDINDN

>tr|E9PZC1|E9PZC1_MOUSE Uncharacterized protein OS=Mus musculus GN=Cdh8 PE=4 SV=1
RSKRGWVWNQMFVLEEFSGPEPILVGRLHTDLDPSKKIKYILSGDGAGT----IFQINDITGDIHAIKRL
DREEKAEYTLTAQAVDFTNKPLEPPSEFIIKVQDINDN

>tr|Q3UYK5|Q3UYK5_MOUSE Putative uncharacterized protein OS=Mus musculus GN=Cdh6 PE=2 SV=1
RSKRSWMWNQFFLLEEYTGSDYQYVGKLHSDQDRDGSLKYILSGDGAGD----LFIINENTGDIQATKRL
DREEKPVYILRAQAVNRTGRPVEPESEFIIKIHDINDN

>tr|E7F8C1|E7F8C1_DANRE Uncharacterized protein OS=Danio rerio GN=CABZ01055869.1 PE=3 SV=1
RHKREWVIPSKKITENVDYSKTPIIGKIRSDMDDKVALRYTLRGPGINERPVGCFMVEEYKGLVRIIQPL
DREERNNYTLIGTAYVVNGSIAEDNIQISVTVEDQNDN

>tr|Q90X63|Q90X63_DANRE Cadherin-17 OS=Danio rerio GN=cdh17 PE=2 SV=1
---NLWVSPPITIRENTDEEYPMYLATMRAN---NPTALYRLEQKEI--LS-FPFTINQD-GDIYVTGPL
DREEKEMYILVVIAEDEQGVELEKPMEIPVLVQDENDN

>tr|Q803S8|Q803S8_DANRE Cadherin 17, LI cadherin (Liver-intestine) OS=Danio rerio GN=cdh17 PE=2 SV=1
---NLWVSPPITIRENTDEEYPMYLATMRAN---NPTALYRLEQKEI--LS-FPFTINQD-GDIYVTGPL
DREEKEMYILVVIAEDEQGVELEKPMEIPVLVQDENDN

>tr|Q6P3M3|Q6P3M3_DANRE Cadherin 17, LI cadherin (Liver-intestine) OS=Danio rerio GN=cdh17 PE=2 SV=1
---NLWVSPPITIRENTDEEYPMYLATMRAN---NPTALYRLEQKEI--LS-FPFTINQD-GDIYVTGPL
DREEKEMYILVVIAEDEQGVELEKPMEIPVLVQDENDN

>tr|F1RD80|F1RD80_DANRE Uncharacterized protein OS=Danio rerio GN=cdh17 PE=4 SV=1
---NLWVSPPITIIENTDEEYPMYLATMRAN---NPTALYRLEQKER--LS-FPFTINQD-GDIYVTGPL
DREEKEMYILVVIAEDEQGVELEKPMEIPVLVQDVNDN

>tr|B5X2J2|B5X2J2_SALSA Cadherin-17 OS=Salmo salar GN=CAD17 PE=2 SV=1
---NLWVNPPINLREQLKGIYPMPIGKVQSN---DPSAFYRLVQKERE-LT-FPFNVTED-GDILLTEEL
DREDKAMYILVVFAEDSYGNQVEPPLEVQVVVDDVNDN

>tr|E1BX79|E1BX79_CHICK Uncharacterized protein OS=Gallus gallus GN=CDH17 PE=4 SV=1
---SLWKAPTITIKENSTQPHPVNISQVHSN---EADVIYEVFEKET--LAKLPFSIDQN-GSIYVTEPL
DREEKDAYSFFVITKDKGGELVDKPLKINIIVEDINDN

>tr|F7GJC2|F7GJC2_MACMU Uncharacterized protein OS=Macaca mulatta GN=CDH17 PE=4 SV=1
---NIWKAPPVEMVENSTDPHPIKITQVRWN---DPGAQYSLVDKEK--LPRFPFSIDQE-GDIYVTQPL
DREEKDAYVFYAVAKDEYGKPLSYPLEIHVKVQDINDN

>tr|F7DC67|F7DC67_CALJA Uncharacterized protein OS=Callithrix jacchus GN=CDH17 PE=4 SV=1
---NIWKAPPVEMVENSTDPHPIKITQVRWN---DPGAQYSLVDKEK--WLRFPFSIDQE-GDIYVTQPL
DREEKDAYVFYAVAKDEYGEALSYPLTIHVKVKDINDN

>tr|F1PK94|F1PK94_CANFA Uncharacterized protein (Fragment) OS=Canis familiaris GN=CDH17 PE=4 SV=1
---NIWKAPLLEIVENSTDPHPLKITQVQWN---EPGAKYSLVDKEK--LPRFPFTIDQE-GNIYVTQPL
DREEKDSYVFYAVAKDENGELLSIPLQIGVKVKDINDN

>tr|A6H7H6|A6H7H6_BOVIN CDH17 protein OS=Bos taurus GN=CDH17 PE=2 SV=1
---NIWKPPPVEIEENSTEPYPIKITQVQWN---DPGALYSLVDKEN--SPRFPFSIDQK-GDIYVTQPL
DREEKDAYVFYAVARDEQGKSLSIPLKIQVKVKDINDN

>tr|B2R778|B2R778_HUMAN cDNA, FLJ93317, highly similar to Homo sapiens cadherin 17, LI cadherin (liver-intestine) (CDH17), mRNA OS=Homo sapiens PE=2 SV=1
---NIWKAPPVEMVENSTDPHPIKITQVRWN---DPGAQYSLVDKEK--LPRFPFSIDQE-GDIYVTQPL
DREEKDAYVFYAVAKDEYGKPLSYPLEIHVKVKDINDN

>sp|Q12864|CAD17_HUMAN Cadherin-17 OS=Homo sapiens GN=CDH17 PE=1 SV=3
---NIWKAPPVEMVENSTDPHPIKITQVRWN---DPGAQYSLVDKEK--LPRFPFSIDQE-GDIYVTQPL
DREEKDAYVFYAVAKDEYGKPLSYPLEIHVKVKDINDN

>tr|E7FF20|E7FF20_DANRE Uncharacterized protein OS=Danio rerio GN=BX511136.1 PE=4 SV=1
---NAWASPPVRLQENLPGPYPIPISQVKWS---GSPVEYSLEG---EE---MLFTINRE-GIIYLNAPL
DRETQDQFHIDIVVERPDGREIAKPVELRVMVGDANDN

>tr|F6VCS5|F6VCS5_MACMU Uncharacterized protein OS=Macaca mulatta GN=CDH16 PE=4 SV=1
---STWVPLPIHLAENLKVLYPHHIAQVHWS---GVDVHYRLES---HL---GPFDVDAE-GNLYVTREL
DTEAQAEYVLQVWAQNSRGEDYAAPLELHVLVMDENDN

>tr|F1RY44|F1RY44_PIG Uncharacterized protein OS=Sus scrofa GN=CDH17 PE=4 SV=1
---NIWKAPPVEIEENSTNTHPIKITQVRWN---DPGALYSLMDKEK--LPKFPFSIDQE-GDIYVTQPL
DREEKDSYVFYAIAKDELGKPLQIGKKLCSSSPYVNSV

>tr|B4F710|B4F710_XENTR Putative uncharacterized protein OS=Xenopus tropicalis GN=cdh17 PE=2 SV=1
---NIWVAPPITINENSTEPHPMKITQVRWN---DDEALYELHQRDR--YPRFPFSIDAI-GDIYVSEPL
DREERSQYIFYAIAKSRNGLFASSPLTIEVNVEDINDN

>tr|Q66H67|Q66H67_RAT Cadherin 16 OS=Rattus norvegicus GN=Cdh16 PE=2 SV=1
---NSWTPLPVHLAENLRVAYPHSIAQVHWG---GGDVHYQLES---QP---GPFEVDAE-GRIHVTMEL
DREAQAEYQLQVRAQNSRGEDYAEPLELQVVVMDENDN

>tr|Q546A8|Q546A8_MOUSE Cadherin 16 OS=Mus musculus GN=Cdh16 PE=2 SV=1
---NSWAPLPVHLAENLKVVYPHSIAQVHWS---GGDVHYQLES---QP---GPFDVDTE-GMLHVTMEL
DREAQAEYQLQVRAQNSHGEDYAEPLELQVVVMDENDN

>tr|F6PPF8|F6PPF8_HORSE Uncharacterized protein (Fragment) OS=Equus caballus PE=4 SV=1
---NIWKAPTVEIVENSTDPHPIKITQVRWN---EPGAQYSLADKEK--LPRFPFSIDQE-GDIYVTHPL
DREEKDSYVFYAVAKDEHGKPLSYPLQIDVKVKDINDN

>sp|O88338|CAD16_MOUSE Cadherin-16 OS=Mus musculus GN=Cdh16 PE=2 SV=1
---NSWAPLPVHLAENLKVVYPHSIAQVHWS---GGDVHYQLES---QP---GPFDVDTE-GMLHVTMEL
DREAQAEYQLQVRAQNSHGEDYAEPLELQVVVMDENDN

>tr|F7EU65|F7EU65_XENTR Uncharacterized protein OS=Xenopus tropicalis GN=cdh17 PE=4 SV=1
---NIWVAPPITINENSTEPHPMKITQVRWN---DDEALYELHQRDR--YPRFPFSIDAI-GDIYVSEPL
DREERSQYIFYAIAKSRNGLFASSPLTIEVNVEDINDN

>tr|Q5E9G7|Q5E9G7_BOVIN Cadherin 16 OS=Bos taurus GN=CDH16 PE=2 SV=1
---NTWVPLPVHLAENLQVPYPHHIAQVHWN---GGDVHYHLES---QQ---GPFDVDTE-GKLYVTQEL
DREAQAEYLLQVWAQNTHSEDYAAPLELQVVVTDENDN

>tr|F6S9P9|F6S9P9_HORSE Uncharacterized protein OS=Equus caballus PE=4 SV=1
---NTWVPLPVHLAENLKVLYPHHIAQVHWS---GREVHYHLES---QH---GLFDVDAE-GKLYVTREL
DREAQAEYLLQVRAQNTRGEDYTEPLELHVVVMDENDN

>tr|E2REV2|E2REV2_CANFA Uncharacterized protein OS=Canis familiaris GN=CDH16 PE=4 SV=1
---NTWVPLPVHLAENLKVPYPHHFAQVHWS---GGDVHYHLES---QP---GPFDVDAE-GKLYVTEEL
DREAQAEFLLQVQARNVRAEDYTEPLELRVVVTDENDN

>tr|B2R7S8|B2R7S8_HUMAN cDNA, FLJ93586, highly similar to Homo sapiens cadherin 16, KSP-cadherin (CDH16), mRNA OS=Homo sapiens PE=2 SV=1
---STWVSLPIHLAENLKVLYPHHMAQVHWS---GGDVHYHLES---HP---GPFEVNAE-GNLYVTREL
DREAQAEYLLQVRAQNSHGEDYAAPLELHVLVMDENDN

>sp|Q28634|CAD16_RABIT Cadherin-16 OS=Oryctolagus cuniculus GN=CDH16 PE=1 SV=1
---STWTPLPVHLAENLKVPYPHHLAQVHWS---GGDVHYRLES---QP---GPFDVDTE-GKLYVTGEL
DREAQEQYVLQVQAQNSRGEDYAEPLELHVVVTDENDH

>sp|O75309|CAD16_HUMAN Cadherin-16 OS=Homo sapiens GN=CDH16 PE=1 SV=1
---STWVSLPIHLAENLKVLYPHHMAQVHWS---GGDVHYHLES---HP---GPFEVNAE-GNLYVTREL
DREAQAEYLLQVRAQNSHGEDYAAPLELHVLVMDENDN

>tr|Q3U1Y7|Q3U1Y7_MOUSE Putative uncharacterized protein OS=Mus musculus GN=Cdh17 PE=2 SV=1
---NIWKAPPVEIRENSTDPHPIKITQVQWN---DPGAQYSLVNKEK--LSPFPFSIDQE-GNIYVTQAL
DREEKNSHVFFATAKDENGKPLAYPLEIYVKVIDINDN

>tr|Q3TAN0|Q3TAN0_MOUSE Putative uncharacterized protein OS=Mus musculus GN=Cdh17 PE=2 SV=1
---NIWKAPPVEIRENSTDPHPIKITQVQWN---DPGAQYSLVNKEK--LSPFPFSIDQE-GNIYVTQAL
DREEKNSHVFFATAKDENGKPLAYPLEIYVKVIDINDN

>tr|A2AKS8|A2AKS8_MOUSE Cadherin 17 OS=Mus musculus GN=Cdh17 PE=4 SV=1
---NIWKAPPVEIRENSTDPHPIKITQVQWN---DPGAQYSLVNKEK--LSPFPFSIDQE-GNIYVTQAL
DREEKNSHVFFATAKDENGKPLAYPLEIYVKVIDINDN

>sp|P55281|CAD17_RAT Cadherin-17 OS=Rattus norvegicus GN=Cdh17 PE=2 SV=1
---NIWKAPPVEIRENLTDPHPIKITQVQWN---DPGAHYSLINKEK--LPQFPFSIDQE-GNIYVTQPL
DREEKDSHVFFATAKDENGKPLAYPLEIRVKVIDINDN

>sp|Q9R100|CAD17_MOUSE Cadherin-17 OS=Mus musculus GN=Cdh17 PE=1 SV=1
---NIWKAPPVEIRENSTDPHPIKITQVQWN---DPGAQYSLVNKEK--LSPFPFSIDQE-GNIYVTQAL
DREEKNSHVFFATAKDENGKPLAYPLEIYVKVIDINDN

>tr|F6XDX9|F6XDX9_XENTR Uncharacterized protein (Fragment) OS=Xenopus tropicalis GN=cdh16 PE=4 SV=1
---NTWIAEPVLLQENQKGGYPRIISEVKWN---STELHYSLKG---DE---EVFRIDED-GKIYIMSEL
DRETQAEYQIEVSAMNDEDIPYADHLLIVIKVIDENDN

>tr|F7BTH8|F7BTH8_MONDO Uncharacterized protein (Fragment) OS=Monodelphis domestica GN=CDH16 PE=4 SV=1
---NTWFSPSIHLAENTQDLCPNSFTHVHWS---GGDVQYHLES---QP---GPFEVNEE-GNICVTREL
DREIQEKYQITVWARNMEGMVYSDPLVLTVFVTDENDN

>tr|F6ZMS8|F6ZMS8_MONDO Uncharacterized protein OS=Monodelphis domestica GN=CDH17 PE=4 SV=1
---NIWKAPLVTIKENSTEPHPLKITQVRWN---EPGAHYFLYEKEK--LPRFPFSIDQD-GIIYATEPL
DREEKDSYVFYAAVKDENARLIARPLEIQVEITDINDN

>tr|Q8C730|Q8C730_MOUSE Uncharacterized protein OS=Mus musculus GN=Cdh16 PE=2 SV=1
---NSWAPLPVHLAENLKVVYPHSIAQVHWS---GGDVHYQLES---QP---GPFDVDTE-GMLHVTMEL
DREAQAEYQLQVRAQNSHGEDYAEPLELQVVVMDENDN

>tr|F7C650|F7C650_CALJA Uncharacterized protein OS=Callithrix jacchus GN=CDH16 PE=4 SV=1
---STWASLPIHLAENLRVLYPHHIAQVHWR---GSDVHYHLES---HL---GPFDVDAE-GNLYVTREL
DREVQAEYLLQVRAQNSRGEDYTVPLELHVLVMDENDN

>tr|E2REV1|E2REV1_CANFA Uncharacterized protein OS=Canis familiaris GN=CDH16 PE=4 SV=1
---NTWVPLPVHLAENLKVPYPHHFAQVHWS---GGDVHYHLES---QP---GPFDVDAE-GKLYVTEEL
DREAQAEFLLQVQARNVRAEDYTEPLELRVVVTDENDN

>tr|Q3TPA4|Q3TPA4_MOUSE Uncharacterized protein OS=Mus musculus GN=Cdh16 PE=2 SV=1
---NSWAPLPVHLAENLKVVYPHSIAQVHWS---GGDVHYQLES---QP---GPFDVDTE-GMLHVTMEL
DREAQAEYQLQVRAQNSHGEDYAEPLELQVVVMDENDN

>tr|F5H184|F5H184_HUMAN Uncharacterized protein OS=Homo sapiens GN=CDH16 PE=4 SV=1
---STWVSLPIHLAENLKVLYPHHMAQVHWS---GGDVHYHLES---HP---GPFEVNAE-GNLYVTREL
DREAQAEYLLQVRAQNSHGEDYAAPLELHVLVMDENDN

>tr|B4DPH1|B4DPH1_HUMAN cDNA FLJ53455, highly similar to Cadherin-16 OS=Homo sapiens PE=2 SV=1
---STWVSLPIHLAENLKVLYPHHMAQVHWS---GGDVHYHLES---HP---GPFEVNAE-GNLYVTREL
DREAQAEYLLQVRAQNSHGEDYAAPLELHVLVMDENDN

>tr|B4DPA8|B4DPA8_HUMAN cDNA FLJ57831, highly similar to Cadherin-16 OS=Homo sapiens PE=2 SV=1
---STWVSLPIHLAENLKVLYPHHMAQVHWS---GGDVHYHLES---HP---GPFEVNAE-GNLYVTREL
DREAQAEYLLQVRAQNSHGEDYAAPLELHVLVMDENDN

>tr|D2H9C6|D2H9C6_AILME Putative uncharacterized protein (Fragment) OS=Ailuropoda melanoleuca GN=PANDA_006911 PE=4 SV=1
---NTWVPLPIHLAENLKVPYPHHIAQVHWS---GRDVRYHLES---QP---GPFDVDAE-GTLHVTGEL
DREAQAEYLLQVQAQNTRGEDYTEPLELRVVVADENDN

>tr|D2I4I3|D2I4I3_AILME Putative uncharacterized protein (Fragment) OS=Ailuropoda melanoleuca GN=PANDA_020508 PE=4 SV=1
---NIWKKPPVEIFENSTDPHPIKITQVQWN---EPGARYILVDKEK--LPRFPFSIDQE-GVIYVTQPL
DREEKDSYVFYAVAKDEAGQPLSYPLEIRVKVKDVNDN

>tr|Q5R5C7|Q5R5C7_PONAB Putative uncharacterized protein DKFZp469M1531 OS=Pongo abelii GN=DKFZp469M1531 PE=2 SV=1
---STWVPLPIHLAENLKVLYPHHMAQVHWS---GGDVHYHLES---HP---GPFDVNAE-GNLYVTREL
DREAQAEYLLQVRAQNSRGEDYAAPLELHVLVMDENDN

>tr|F6VCT3|F6VCT3_MACMU Uncharacterized protein OS=Macaca mulatta GN=CDH16 PE=4 SV=1
---STWVPLPIHLAENLKVLYPHHIAQVHWS---GVDVHYRLES---HL---GPFDVDAE-GNLYVTREL
DTEAQAEYVLQVWAQNSRGEDYAAPLELHVLVMDENDN

>tr|F6UJ02|F6UJ02_CALJA Uncharacterized protein OS=Callithrix jacchus GN=CDH16 PE=4 SV=1
---STWASLPIHLAENLRVLYPHHIAQVHWR---GSDVHYHLES---HL---GPFDVDAE-GNLYVTREL
DREVQAEYLLQVRAQNSRGEDYTVPLELHVLVMDENDN

>tr|E2R0U4|E2R0U4_CANFA Uncharacterized protein OS=Canis familiaris GN=CDH16 PE=4 SV=1
---NTWVPLPVHLAENLKVPYPHHFAQVHWS---GGDVHYHLES---QP---GPFDVDAE-GKLYVTEEL
DREAQAEFLLQVQARNVRAEDYTEPLELRVVVTDENDN

>tr|A2AKS7|A2AKS7_MOUSE Cadherin 17 OS=Mus musculus GN=Cdh17 PE=4 SV=1
---NIWKAPPVEIRENSTDPHPIKITQVQWN---DPGAQYSLVNKEK--LSPFPFSIDQE-GNIYVTQAL
DREEKNSHVFFATAKDENGKPLAYPLEIYVKVIDINDN

>tr|F6RFA8|F6RFA8_MACMU Uncharacterized protein OS=Macaca mulatta GN=CDH5 PE=4 SV=1
RQKRDWIWNQMHIDEEKNTSLPHHVGKIKSSVSRK-NAKYLLKGEFV----DKVFRVDAETGDVFAIERL
DRENISEYHLTAVIVDKDGENLETPSSFTIKVHDVNDN

>tr|F7IRX8|F7IRX8_CALJA Uncharacterized protein OS=Callithrix jacchus GN=CDH5 PE=4 SV=1
RQKRDWIWNQMHIDEEKNNSLPHYVGKIKSSVNRK-NAKYLLKGQYV----GKVFRVDAETGDVFAIERL
DRENISEYHLIAVIADKDGENLETPSSFTIKVHDVNDN

>tr|Q4VAI6|Q4VAI6_HUMAN CDH5 protein OS=Homo sapiens GN=CDH5 PE=2 SV=1
RQKRDWIWNQMHIDEEKNTSLPHHVGKIKSSVSRK-NAKYLLKGEYV----GKVFRVDAETGDVFAIERL
DRENISEYHLTAVIVDKDGENLETPSSFTIKVHDVNDN

>tr|Q4VAI5|Q4VAI5_HUMAN CDH5 protein OS=Homo sapiens GN=CDH5 PE=2 SV=3
RQKRDWIWNQMHIDEEKNTSLPHHVGKIKSSVSRK-NAKYLLKGEYV----GKVFRVDAETGDVFAIERL
DRENISEYHLTAVIVDKDGENLETPSSFTIKVHDVNDN

>tr|E7EPJ8|E7EPJ8_HUMAN Uncharacterized protein OS=Homo sapiens GN=CDH5 PE=3 SV=1
RQKRDWIWNQMHIDEEKNTSLPHHVGKIKSSVSRK-NAKYLLKGEYV----GKVFRVDAETGDVFAIERL
DRENISEYHLTAVIVDKDGENLETPSSFTIKVHDVNDN

>tr|Q4VAI4|Q4VAI4_HUMAN CDH5 protein OS=Homo sapiens GN=CDH5 PE=2 SV=1
RQKRDWIWNQMHIDEEKNTSLPHHVGKIKSSVSRK-NAKYLLKGEYV----GKVFRVDAETGDVFAIERL
DRENISEYHLTAVIVDKDGENLETPSSFTIKVHDVNDN

>tr|F7CRQ0|F7CRQ0_MONDO Uncharacterized protein (Fragment) OS=Monodelphis domestica GN=CDH5 PE=4 SV=1
RMKRDWIWNQMHIQEEMPGTLPHHVGKITSSVNRK-NARYVLKGPEAG--KGKLFGVNEHTGDVYAFERL
DREKKSEYYLTAYIVDKDNQNLEPPSNFTIKVHDVNDN

>tr|F6VER8|F6VER8_ORNAN Uncharacterized protein (Fragment) OS=Ornithorhynchus anatinus GN=CDH10 PE=4 SV=1
--------------------------------------KYILSGDGA----GTLFIIDEKTGDIHATRRI
DREEKAFYTLRAQAINRRLRPVEPESEFVIKIHDINDN

>tr|Q566L0|Q566L0_XENTR Cadherin-like 26 OS=Xenopus tropicalis GN=cdh26 PE=2 SV=1
RSKRRWILSTIVLEENEPGPYPKFAGDLFNDRAENLSIKYLISGPGVDEFPKGLFSVNDVNGKVFVHRPI
DREKTPLFVVRFDAERETGQIVDKSLIFNVEIKDKNDN

>tr|F6X1I0|F6X1I0_XENTR Uncharacterized protein OS=Xenopus tropicalis GN=cdh26 PE=4 SV=1
RSKRRWILSTIVLEENEPGPYPKFAGDLFNDRAENLSIKYLISGPGVDEFPKGLFSVNDVNGKVFVHRPI
DREKTPLFVVRFDAERETGQIVDKSLIFNVEIKDKNDN

>tr|F7HIN8|F7HIN8_MACMU Uncharacterized protein OS=Macaca mulatta PE=4 SV=1
RSKRRWVITTLELEEEDPGPFPKLIGELFNNMSDNMSLMYLLSGPGVDEYPIGLFSLEHENGRIYVHRPV
DRETTPSFTVYDVAERSTGKIVDKSLIFNIRISDVNDH

>sp|Q8IXH8|CAD26_HUMAN Cadherin-like protein 26 OS=Homo sapiens GN=CDH26 PE=2 SV=3
RSKRRWVITTLELEEEDPGPFPKLIGELFNNMSYNMSLMYLISGPGVDEYPIGLFSLEHENGRIYVHRPV
DREMTPSFTVYDVVERSTGKIVDTSLIFNIRISDVNDH

>tr|F7HIP0|F7HIP0_MACMU Uncharacterized protein OS=Macaca mulatta GN=CDH26 PE=4 SV=1
RSKRRWVITTLELEEEDPGPFPKLIGELFNNMSDNMSLMYLLSGPGVDEYPIGLFSLEHENGRIYVHRPV
DRETTPSFTVYDVAERSTGKIVDKSLIFNIRISDVNDH

>tr|F7HIN7|F7HIN7_MACMU Uncharacterized protein OS=Macaca mulatta PE=4 SV=1
RSKRRWVITTLELEEEDPGPFPKLIGELFNNMSDNMSLMYLLSGPGVDEYPIGLFSLEHENGRIYVHRPV
DRETTPSFTVYDVAERSTGKIVDKSLIFNIRISDVNDH

>tr|F6RMV9|F6RMV9_ORNAN Uncharacterized protein (Fragment) OS=Ornithorhynchus anatinus PE=4 SV=1
RAKRGWVWNQFYVQEEQPVIDPVLIGQLKSDSDRDGSFQYILTGDGAGS----TFVIDEKHGDIFLTKKL
DREEKSFYTLRGQVIDRNKLAVEPESEFIVKVQDINDN

>tr|A5PJM6|A5PJM6_BOVIN CDH19 protein OS=Bos taurus GN=CDH19 PE=2 SV=1
RIRRGWMWNQFFVPEEMNKTRH-HIGQLRSDLDNNNSFQYKLLGVGAES----LFVIDERTGDIYAVQKL
DREERSLYTLRAQVIDTTGRAVEPESEFVIRVSDINDN

>tr|F1SRL8|F1SRL8_PIG Uncharacterized protein (Fragment) OS=Sus scrofa PE=4 SV=1
--------------------------QLHSNSDKDGSVKYILTGEGAGT----IFIIDDTTGDIHSTKSL
DREQKTHYVLHAQAIDRRTNPLEPESEFIIKVQDINDN

>tr|D2HIY7|D2HIY7_AILME Putative uncharacterized protein (Fragment) OS=Ailuropoda melanoleuca GN=PANDA_011222 PE=4 SV=1
------------------------------NSDKDGSVKYILTGEGAGT----IFIIDDTTGDIHSTKSL
DREQKTHYVLHAQAIDRRTNPLEPESEFIIKVQDINDN

>tr|E7F7W7|E7F7W7_DANRE Uncharacterized protein OS=Danio rerio GN=FP236168.1 PE=3 SV=1
RQKREWIIPPRKLRENVNYMYLDYIAKIRSDEETRTSIRYSLKGAGADQPPRDLFTVGSTDGKVKINGLL
DREKTPVYYLQGVAKFLNGSNAEKDVDLRVVVLDENDC

>tr|F7E5M8|F7E5M8_ORNAN Uncharacterized protein OS=Ornithorhynchus anatinus GN=100080637 PE=4 SV=1
RSKRGWVWNQMFVLEEFSGPEPILVGRLHTDLDPGKKIKYILSGDGAGT----IFQINDITGDIHAIKRL
DREEKAEYTLTAQAVDWTSKPLEPPSEFIIKVQDINDN

>tr|Q6PD33|Q6PD33_MOUSE RIKEN cDNA 6820431F20 gene OS=Mus musculus GN=6820431F20Rik PE=2 SV=1
RSKRGWVWNQFFVIDEYNGHNPVLVGRLHSDIDADGNIKYILSGEGAGT----IFVIDDKSGNIHATKTL
DREERAQYTLMAQAVDRDTNPLGPPSEFIDKDQDINDN

>tr|Q05CI6|Q05CI6_MOUSE 6820431F20Rik protein OS=Mus musculus GN=6820431F20Rik PE=2 SV=1
RSKRGWVWNQFFVIDEYTGPNPVLVGRLHSDIDADGNIKYILSGEGAGT----IFVIDDKSGNIHATKTL
DREERAQYTLMAQAVDRDTNPLGPPSEFIDKDQDINDN

>tr|Q4SDX7|Q4SDX7_TETNG Chromosome undetermined SCAF14628, whole genome shotgun sequence. (Fragment) OS=Tetraodon nigroviridis GN=GSTENG00019815001 PE=4 SV=1
-----------------------RQMQIHSDQQAHTKVEYYLTGPGADEPPVNLFVVDRGTGSVRITGVV
DREQYPFFNLTGIAKYTNGTLAETGISLYVTILDINDN

>tr|F2Z4H0|F2Z4H0_BOVIN Uncharacterized protein OS=Bos taurus PE=4 SV=1
RQKRGWMWNQFFLLEEYTGSDYQYVGKLHSDQDKDGSLKYILSGDGAGT----LFIIDEKTGDIHATRRI
DREEKAFYTLRAQAINRRLRPVEPESEFVIKIHDINDN

>tr|F7EXQ4|F7EXQ4_ORNAN Uncharacterized protein (Fragment) OS=Ornithorhynchus anatinus GN=CDH24 PE=4 SV=1
----------------------------------EGRTKYLLTGEGAGT----VFVIDEATGNIHVTKSL
DREEKAQYVLLAQAVDRSNRPLEPPSEFVIKVQDINDN

>tr|F1SC48|F1SC48_PIG Uncharacterized protein (Fragment) OS=Sus scrofa PE=4 SV=1
--------------------------------------KYTISGEGAGT----IFLIDELTGDIHAMERL
DREQKTFYTLRAQARDRTNRLLEPESEFIIKVQDINDS

>tr|Q64F34|Q64F34_MUSPF Cadherin 6 (Fragment) OS=Mustela putorius furo PE=2 SV=1
-------------------------------------------------------------------KRL
DREEKPVYILRAQAINRTGRPVEPESEFIIKIHDINDN

>tr|Q4U1I6|Q4U1I6_DANRE Cadherin-4 OS=Danio rerio GN=cdh4 PE=2 SV=1
-----------SVAEGSK---PGTSVMVTFDADANGLVHYRILSQTPHIPIPNMFTINGATGEISTIAGI
DREKVSQYTVIVQATDMEGNGLSNTATALISISDINDN

>tr|A1L1M6|A1L1M6_DANRE Cadherin 4, retinal OS=Danio rerio GN=cdh4 PE=2 SV=1
-----------SVAEGSK---PGTSVMVTFDADANGLVHYRILSQTPHIPIPNMFTINGATGEISTIAGI
DREKVSQYTVIVQATDMEGNGLSNTATALISISDINDN

>sp|P79883|CADH4_XENLA Cadherin-4 OS=Xenopus laevis GN=cdh4 PE=2 SV=1
-----------SVDEASK---PGTYVMVTHDADSNGIVMYRIMDQSPQSPSHDMFVIHSKTGVINTVAGL
DREKVQQYTVVIQATDMEGNGLSNTATAIITVADVNDN

>tr|Q4SDX5|Q4SDX5_TETNG Chromosome undetermined SCAF14628, whole genome shotgun sequence OS=Tetraodon nigroviridis GN=GSTENG00019818001 PE=3 SV=1
-----------DVGFVLP---TGSFVMVTVDKDANGMLRYKILSQNPQSPSPNTFTINNKTGDIITVAGL
DREKVTQYTLIIQATDMEGNGLSNTATAVVRITDVNDN

>tr|B2RCN5|B2RCN5_HUMAN cDNA, FLJ96176, highly similar to Homo sapiens cadherin 4, type 1, R-cadherin (retinal) (CDH4), mRNA OS=Homo sapiens PE=2 SV=1
-----------SVDEGSK---PGTYVMVTNDADANGMVRYRIVTQTPQSPSQNMFTINSETGDIVTVAGL
DREKVQQYTVIVQATDMEGNGLSNTATAIITVTDVNDN

>sp|P55283|CADH4_HUMAN Cadherin-4 OS=Homo sapiens GN=CDH4 PE=2 SV=2
-----------SVDEGSK---PGTYVMVTNDADANGMVRYRIVTQTPQSPSQNMFTINSETGDIVTVAGL
DREKVQQYTVIVQATDMEGNGLSNTATAIITVTDVNDN

>tr|F1NYV5|F1NYV5_CHICK Uncharacterized protein OS=Gallus gallus GN=CDH4 PE=3 SV=1
-----------SVDEGSK---PGTYVMVTNDADANGMVRYRIVTQTPQSPSQNMFTINSETGDIVTVAGL
DREKVQQYMVIVQATDMEGNGLSNTATAIITVTDVNDN

>tr|A2AC73|A2AC73_MOUSE Cadherin 4 OS=Mus musculus GN=Cdh4 PE=3 SV=1
-----------SVDEGSK---PGTYVMVTNDADANGMVRYRIVTQTPQSPSQNMFTINSETGDIVTVAGL
DREKVQQYTVIVQATDMEGNGLSNTATAIITVTDVNDN

>sp|P39038|CADH4_MOUSE Cadherin-4 OS=Mus musculus GN=Cdh4 PE=2 SV=1
-----------SVDEGSK---PGTYVMVTNDADANGMVRYRIVTQTPQSPSQNMFTINSETGDIVTVAGL
DREKVQQYTVIVQATDMEGNGLSNTATAIITVTDVNDN

>sp|P24503|CADH4_CHICK Cadherin-4 OS=Gallus gallus GN=CDH4 PE=2 SV=1
-----------SVDEGSK---PGTYVMVTNDADANGMVRYRIVTQTPQSPSQNMFTINSETGDIVTVAGL
DREKVQQYMVIVQATDMEGNGLSNTATAIITVTDVNDN

>sp|P10288|CADH2_CHICK Cadherin-2 OS=Gallus gallus GN=CDH2 PE=1 SV=1
-----------TVPEGSK---PGTYVMVTIDADQNGMLRYRILSQAPSSPSPNMFTINNETGDIITVAGL
DREKVQQYTLIIQATDMEGNGLSNTATAVITVTDVNDN

>tr|F7FSE9|F7FSE9_MONDO Uncharacterized protein OS=Monodelphis domestica GN=CDH2 PE=4 SV=1
-----------TVPEGSK---PGTYVMVTIDADLNGMLRYRILSQAPVSPSSNMFTINNETGDIITVAGL
DREKVQQYTLIIQATDMEGNGLSNTATAVITVTDVNDN

>tr|Q4SS36|Q4SS36_TETNG Chromosome 11 SCAF14479, whole genome shotgun sequence OS=Tetraodon nigroviridis GN=GSTENG00013629001 PE=3 SV=1
-----------SVAEGSK---PGSSVMVTTDSDANGMVRYRILSQTPHNPIPNMFTINSETGDIVTVAGL
DREKVSQYTIIVQATDMEGNGLSNTATALISITDINDN

>tr|B2GUA1|B2GUA1_XENTR Cdh2 protein OS=Xenopus tropicalis GN=cdh2 PE=2 SV=1
-----------TIPEGSK---PGTYVMVTIDGDPNGMLRYKILSQTPASSSPNMFTINNETGDIITLAGL
DREKVQRYTLIIQATDMEGNGLSNTATAVIAVTDVNDN

>tr|Q8BSI9|Q8BSI9_MOUSE Putative uncharacterized protein OS=Mus musculus GN=Cdh2 PE=2 SV=1
-----------SVPEGSK---PGTYVMVTIDADLNGMLRYRILSQAPSTPSPNMFTINNETGDIITVTGL
DREKVQQYTLIIQATDMEGNGLSNTATAVITVTDVNDN

>tr|Q3UIC2|Q3UIC2_MOUSE Putative uncharacterized protein OS=Mus musculus GN=Cdh2 PE=2 SV=1
-----------SVPEGSK---PGTYVMVTIDADLNGMLRYRILSQAPSTPSPNMFTINNETGDIITVAGL
DREKVQQYTLIIQATDMEGNGLSNTATAVITVTDVNDN

>tr|F1N0S5|F1N0S5_BOVIN Uncharacterized protein OS=Bos taurus GN=CDH2 PE=3 SV=1
-----------TVPEGSK---PGTYVMVTIDADLNGMLRYRILSQAPSTPSPNMFTINNETGDIITVAGL
DREKVQQYTLIIQATDMEGNGLSNTATAVITVTDVNDN

>tr|C1FXT0|C1FXT0_DASNO Cadherin 2, type 1 preproprotein (Predicted) OS=Dasypus novemcinctus GN=CDH2 PE=3 SV=1
-----------TVPEGSK---PGTYVMVTIDADQNGMLRYRILSQAPSTPSPNMFTINNETGDIITVAGL
DREKVQQYTLIIQATDMEGNGLSNTATAVITVTDVNDN

>sp|P33147|CADHO_XENLA Neural cadherin-2 OS=Xenopus laevis PE=2 SV=1
-----------TIPEGSK---PGTYVMVTIDGDPNGMLRYKILSQTPASSSPNMFTINNETGDIITLAGL
DREKVQRYTLIIQATDMEGNGLSNTATAVIAVTDVNDN

>sp|B2KI42|CADH2_RHIFE Cadherin-2 OS=Rhinolophus ferrumequinum GN=CDH2 PE=3 SV=1
-----------TVPEGSK---PGTYVMVTIDDDLNGMLRYRILSQAPSTPSPNMFTINNETGDIITVAGL
DREKVQQYMLIIQATDTEGSGLSNTATAVITVTDVNDN

>sp|Q9Z1Y3|CADH2_RAT Cadherin-2 OS=Rattus norvegicus GN=Cdh2 PE=1 SV=1
-----------SVPEGSK---PGTYVMVTIDADLNGMLRYRILSQAPSTPSPNMFTINNETGDIITVAGL
DREKVQQYTLIIQATDMEGNGLSNTATAVITVTDVNDN

>sp|Q5R9X1|CADH2_PONAB Cadherin-2 OS=Pongo abelii GN=CDH2 PE=2 SV=1
-----------TVPEGSK---PGTYVMVTIDADLNGMLRYRILSQAPSTPSPNMFTINNETGDIITVAGL
DREKVQQYTLIIQATDMEGNGLSNTATAIITVTDVNDN

>sp|B4USZ0|CADH2_OTOGA Cadherin-2 OS=Otolemur garnettii GN=CDH2 PE=3 SV=1
-----------TVPEGSK---PGTYVMVTIDADLNGMLRYRILSQAPSTPSPNMFTINNETGDIITVAGL
DREKVQQYTLIIQATDMEGNGLSNTATAIITVTDVNDN

>sp|P15116|CADH2_MOUSE Cadherin-2 OS=Mus musculus GN=Cdh2 PE=1 SV=2
-----------SVPEGSK---PGTYVMVTIDADLNGMLRYRILSQAPSTPSPNMFTINNETGDIITVAGL
DREKVQQYTLIIQATDMEGNGLSNTATAVITVTDVNDN

>sp|P19022|CADH2_HUMAN Cadherin-2 OS=Homo sapiens GN=CDH2 PE=1 SV=4
-----------TVPEGSK---PGTYVMVTIDADLNGMLRYRIVSQAPSTPSPNMFTINNETGDIITVAGL
DREKVQQYTLIIQATDMEGNGLSNTATAVITVTDVNDN

>sp|B0KW95|CADH2_CALJA Cadherin-2 OS=Callithrix jacchus GN=CDH2 PE=3 SV=1
-----------TVPEGSK---PGTYVMVTIDADLNGMLRYRILSQAPSTPSPNMFTINNETGDIITVAGL
DREKVQQYTLIIQATDMEGNGLSNTATAIITVTDVNDN

>sp|P20310|CADHN_XENLA Neural cadherin-1 OS=Xenopus laevis PE=2 SV=1
-----------SIPEGSK---PGTYVMVTIDGDPNGMLRYKILSQTPAISSPNMFTINNETGDIITLAGL
DREKVQRYTLIIQATDMEGNGLSNTATAVIAVTDVNDN

>tr|Q9UII7|Q9UII7_HUMAN E-cadherin OS=Homo sapiens PE=2 SV=1
-----------SVMEGAL---PGTSVMVTTDADYNAAIAYTILSQDPELPDKNMFTINRNTGVISVVTGL
DRESFPTYTLVVQAADLQGEGLSTTATAVITVTDTNDN

>tr|F5GYI6|F5GYI6_HUMAN Uncharacterized protein OS=Homo sapiens GN=CDH1 PE=3 SV=1
-----------SVMEGAL---PGTSVMVTTDADYNAAIAYTILSQDPELPDKNMFTINRNTGVISVVTGL
DRESFPTYTLVVQAADLQGEGLSTTATAVITVTDTNDN

>tr|F7DGM2|F7DGM2_MACMU Uncharacterized protein (Fragment) OS=Macaca mulatta GN=CDH4 PE=4 SV=1
-----------SVDEGSK---PGAFSFTRSSPNPGNGDSHHVVTRRPRG-GQGLGTQTCAAGDIVSLRGM
SREKVQQYTVIVQATDMEGNGLSNTATAIITVTDVNDN

>tr|Q1L8K3|Q1L8K3_DANRE Cadherin 2, neuronal OS=Danio rerio GN=cdh2 PE=2 SV=2
-----------TVDEGAK---PGTFVMVTQDKDANGMLRYKILSQTPESPSSNMFTINNKTGKIITVAGL
DREKVPQYTLIIQATDMEGNGLSNTATAVIRLLDVNDN

>sp|Q90275|CADH2_DANRE Cadherin-2 OS=Danio rerio GN=cdh2 PE=2 SV=2
-----------TVDEGAK---PGTFVMVTQDKDANGMLRYKILSQTPESPSSNMFTINNKTGKIITVAGL
DREKVPQYTLIIQATDMEGNGLSNTATAVIRLLDVNDN

>tr|D2HLJ4|D2HLJ4_AILME Putative uncharacterized protein (Fragment) OS=Ailuropoda melanoleuca GN=PANDA_012372 PE=3 SV=1
-----------SVMEGAL---PGTSVMVTTDADYNAAIAYRIVTQEPPLPSSMMFTINKDTGVISVLTGL
DRETIPKYTLVVEAADLQGEGLSTTATAVITVTDANDN

>tr|F6WI86|F6WI86_MACMU Uncharacterized protein (Fragment) OS=Macaca mulatta GN=CDH2 PE=4 SV=1
-----------TVPEGSK---PGTYVMVTIDADLNGMLRYRILSQAPSTPSPNMFTINNETGDIITVAGL
DREKVQQYTLIIQATDMEGNGLSNTATAIITVTDVNDN

>sp|P08641|CADH1_CHICK Cadherin-1 OS=Gallus gallus GN=CDH1 PE=1 SV=2
-----------YIEENAK---PGTSVMVNTDADDNGIVSYSIVSQQPPRPHPQMFTIDPAKGIISVLTGL
DRETTPNYTLIVQATDQEGKGLSNTATAIIEVTDANDN

>tr|B7NZB4|B7NZB4_RABIT Cadherin 2, type 1 preproprotein (Predicted) (Fragment) OS=Oryctolagus cuniculus GN=CDH2 PE=3 SV=1
-----------TVPEGSK---PGTYVMVTIDADLNGMLRYRILSQAPSTPSPNMFTINNETGDIITVAGL
DREKVQQYTLIIQATDMEGNGLSNTATAVITVTDVNDN

>tr|B3EX48|B3EX48_SORAR Cadherin 2, type 1 preproprotein (Predicted) (Fragment) OS=Sorex araneus GN=CDH2 PE=3 SV=1
-----------TVPEGSK---PGTYVMVTIDADQNGMLRYRIVSQAPSTPSPNMFTINNETGDIITVAGL
DREKVQQYTLIIQATDMEGNGLSNTATAVITVTDVNDN

>tr|B1MTE7|B1MTE7_CALMO Cadherin 2, type 1 preproprotein (Predicted) (Fragment) OS=Callicebus moloch GN=CDH2 PE=3 SV=1
-----------TVPEGSK---PGTYVMVTIDADLNGMLRYRILSQAPSTPSPNMFTINNETGDIITVAGL
DREKVQQYTLIIQATDMEGNGLSNTATAIITVTDVNDN

>sp|Q9R0T4|CADH1_RAT Cadherin-1 OS=Rattus norvegicus GN=Cdh1 PE=2 SV=1
-----------SVAEGAL---PGTSVMVSTDADYNAAIAYTILSQDPELPHKNMFTVNRDTGVISVVSGL
DRESYPTYTLVVQAADLQGEGLSTTAKAVITVKDINDN

>tr|Q6NTM0|Q6NTM0_XENLA Xb-cad protein OS=Xenopus laevis GN=xb-cad PE=2 SV=1
-----------SVREGVQ---PGTKVMVSTDDDLNGVIAYSILKQDPEEPIPNLFTINRETGVISLITGL
DREKFPEYTLTVQAADLDGAGLTAEGKAVIEITDANDN

>tr|Q4KML8|Q4KML8_MOUSE Cadherin 1, isoform CRA_a OS=Mus musculus GN=Cdh1 PE=2 SV=1
-----------SVAEGAV---PGTSVMVSTDADYNAAIAYTIVSQDPELPHKNMFTVNRDTGVISVLSGL
DRESYPTYTLVVQAADLQGEGLSTTAKAVITVKDINDN

>sp|P33152|CADHB_XENLA Blastomere cadherin OS=Xenopus laevis PE=2 SV=3
-----------SVREGVQ---PGTKVMVSTDDDLNGVIAYSILKQDPEEPIPNLFTINRETGVISLITGL
DREKFPEYTLTVQAADLDGAGLTAEGKAVIEITDANDN

>sp|P09803|CADH1_MOUSE Cadherin-1 OS=Mus musculus GN=Cdh1 PE=1 SV=1
-----------SVAEGAV---PGTSVMVSTDADYNAAIAYTIVSQDPELPHKNMFTVNRDTGVISVLSGL
DRESYPTYTLVVQAADLQGEGLSTTAKAVITVKDINDN

>tr|F1MCJ4|F1MCJ4_BOVIN Uncharacterized protein OS=Bos taurus GN=CDH1 PE=3 SV=1
-----------SVLEGAL---PGTSVMVTTDIDYNAAIGYKILAQDPMLPHNKMFTINKETGVISVLTGL
DRESFPTYTLMVQAADLNGEGLSTTATAVITVLDTNDN

>tr|C6EVT4|C6EVT4_PIG E-cadherin OS=Sus scrofa PE=2 SV=1
-----------SVMEGAL---PGTSVMVTTDKDYNAAIAYTILSQEPTLPHNQMFTINSDTGVISVLTGL
DRESFPTYTLVIQAADLQGDGLSTTATAMITVTDINDN

>tr|A6QLC4|A6QLC4_BOVIN CDH1 protein OS=Bos taurus GN=CDH1 PE=2 SV=1
-----------SVLEGAL---PGTSVMVTTDIDYNAAIGYKILAQDPMLPHNKMFTINKETGVISVLTGL
DRESFPTYTLMVQAADLNGEGLSTTATAVITVLDTNDN

>tr|D3XNU5|D3XNU5_HUMAN E-cadherin 1 OS=Homo sapiens GN=CDH1 PE=3 SV=1
-----------SVMESAL---PGTSVMVTTDADYNAAIAYTILSQDPELPDKNMFTINRNTGVISVVTGL
DRESFPTYTLVVQAADLQGEGLSTTATAVITVTDTNDN

>tr|A8K1U7|A8K1U7_HUMAN Cadherin 1, type 1, E-cadherin (Epithelial), isoform CRA_b OS=Homo sapiens GN=CDH1 PE=2 SV=1
-----------SVMEGAL---PGTSVMVTTDADYNAAIAYTILSQDPELPDKNMFTINRNTGVISVVTGL
DRESFPTYTLVVQAADLQGEGLSTTATAVITVTDTNDN

>sp|Q5RAX1|CADH1_PONAB Cadherin-1 OS=Pongo abelii GN=CDH1 PE=2 SV=1
-----------SVMEGAL---PGTSVMVTTDADYNAAIAYTILSQDPELPDKNMFTINRNTGVISVVTGL
DRESFPTYTLVVQAADLQGEGLSTTATAVITVTDTNDN

>sp|P12830|CADH1_HUMAN Cadherin-1 OS=Homo sapiens GN=CDH1 PE=1 SV=3
-----------SVMEGAL---PGTSVMVTTDADYNAAIAYTILSQDPELPDKNMFTINRNTGVISVVTGL
DRESFPTYTLVVQAADLQGEGLSTTATAVITVTDTNDN

>sp|Q6R8F2|CADH1_BOVIN Cadherin-1 OS=Bos taurus GN=CDH1 PE=2 SV=1
-----------SALEGAL---PGTSVMVTTDIDYTAAIGYTIPAQDPMLPHNKMFTINKETGVISVLTGL
DRESFPTYTLMVQAADLNGEGLSTTATAVITVLDTNDN

>tr|F6QAX3|F6QAX3_XENTR Uncharacterized protein OS=Xenopus tropicalis GN=cdh1 PE=4 SV=1
-----------SVREGVQ---PGTRVMVSTDDDLNGVISYSILKQDPEQPTPNLFTINRETGVISLITGL
DREKFPEYILTVQAADLDGAGLSTEGKAIIEITDANDN

>tr|C0H958|C0H958_SALSA Epithelial cadherin OS=Salmo salar GN=CADH1 PE=2 SV=1
-----------TVPEASK---PGDEVMVTTDADANSDVRYTILSQEPPLPSPNMFVINSVTGGIRVNPGL
DREKIPKYTLAIQAADMEGNGLTSFGKAIITLTDSNDN

>tr|F1N619|F1N619_BOVIN Uncharacterized protein OS=Bos taurus GN=CDH1 PE=3 SV=1
-----------SVLEGAL---PGTSVMVTTDIDYNAAIGYKILAQDPMLPHNKMFTINKETGVISVLTGL
DRESFPTYTLMVQAADLNGEGLSTTATAVITVLDTNDN

>sp|P33148|CADHF_XENLA EP-cadherin OS=Xenopus laevis PE=1 SV=2
-----------SVREGVQ---PGTQVMVSTDEDLNGVLSYSILKQDPEEPIPNLFTINRETGVISLITGL
DREKFPEYTLTVQATDLEGAGLSVEGKAIIQITDANDN

>tr|F7GAW7|F7GAW7_CALJA Uncharacterized protein OS=Callithrix jacchus GN=CDH1 PE=4 SV=1
-----------SVMEGAL---PGTSVMVSTDADYNAAIAYTILSQAPELPYQKMFTINKDTGVISVLTGL
DRESFPTYTLVVQAADLQGEGLSTTATAVITVTDANDN

>sp|P19534|CADH2_BOVIN Cadherin-2 (Fragment) OS=Bos taurus GN=CDH2 PE=2 SV=1
-----------TVPEGSK---PGTYVMVTIDADLNGMLRYRILSQAPSTPSPNMFTINNETGDIITVAGL
DREKVQQYTLIIQATDMEGNGLSNTATAVITVTDVNDN

>tr|Q4RVH8|Q4RVH8_TETNG Chromosome 15 SCAF14992, whole genome shotgun sequence. (Fragment) OS=Tetraodon nigroviridis GN=GSTENG00028326001 PE=3 SV=1
-----------TVPEGSK---PGTFVMVTVDKDANGMLRYKILSQTPES-SSNMFTINNKTGGIITVAGL
DREKVPQYTLIIQATDMEGNGLSNTATAVIKITDVNDN

>tr|F7I6V3|F7I6V3_CALJA Uncharacterized protein (Fragment) OS=Callithrix jacchus PE=4 SV=1
-----------TVPEGSK---PGTYVMVTIDADLNGMLRYRILSQAPSTPSPNMFTINNETGDIITVAGL
DREKVQQYTLIIQATDMEGNGLSNTATAIITVTDVNDN

>tr|Q5RB18|Q5RB18_PONAB Putative uncharacterized protein DKFZp469B1218 OS=Pongo abelii GN=DKFZp469B1218 PE=2 SV=1
-----------TVPEGSK---PGTYVMVTIDADLNGMLRYRILSQAPSTPSPNMFTINNETGDIITVAGL
DREKVLQYTLIIQATDMEGNGLSNTATAIITVTDVNDN

>tr|F7HZT3|F7HZT3_CALJA Uncharacterized protein OS=Callithrix jacchus PE=4 SV=1
-----------TVPEGSK---PGTYVMVTIDADLNGMLRYRILSQAPSTPSPNMFTINNETGDIITVAGL
DREKVQQYTLIIQATDMEGNGLSNTATAIITVTDVNDN

>tr|A8MWK3|A8MWK3_HUMAN Uncharacterized protein OS=Homo sapiens GN=CDH2 PE=2 SV=1
-----------TVPEGSK---PGTYVMVTIDADLNGMLRYRIVSQAPSTPSPNMFTINNETGDIITVAGL
DREKVQQYTLIIQATDMEGNGLSNTATAVITVTDVNDN

>tr|F6SV97|F6SV97_HORSE Uncharacterized protein (Fragment) OS=Equus caballus GN=CDH2 PE=4 SV=1
-----------TVPEGSK---PGTYVMVTIDADLNGMLRYRILSQAPSTPSPNMFTINNETGDIITVAGL
DREKVQQYTLIIQATDMEGNGLSNTATAVITVTDVNDN

>tr|F1PEC4|F1PEC4_CANFA Uncharacterized protein (Fragment) OS=Canis familiaris GN=CDH2 PE=3 SV=1
-----------TVPEGSK---PGTYVMVTIDADLNGMLRYRILSQAPSTPSPNMFTINNETGDIITVAGL
DREKVQQYTLIIQATDMEGNGLSNTATAVITVTDVNDN

>tr|F7E6I8|F7E6I8_MONDO Uncharacterized protein (Fragment) OS=Monodelphis domestica GN=CDH4 PE=4 SV=1
-----------SVDEGSK---PGTYVMVTNDADANGMVRYRIVTQTPQSPSQNMFTINSETGDIVTVAGL
DREKVQQYTVIVQATDMEGNGLSNTATAIITVTDVNDN

>tr|F7B3Y9|F7B3Y9_CALJA Uncharacterized protein OS=Callithrix jacchus PE=4 SV=1
-----------SVMEGAL---PGTSVMVSTDADYNAAIAYTILSQAPELPYQKMFTINKDTGVISVLTGL
DRESFPTYTLVVQAADLQGEGLSTTATAVITVTDANDN

>tr|F6QBI8|F6QBI8_XENTR Uncharacterized protein OS=Xenopus tropicalis GN=cdh1 PE=4 SV=1
-----------YVPEGSK---PGTPVMVSTDADYNGVITYSILNQDPKEPNNQMFTIDSQSGLISVVTGL
DREKIPVYTLTIQAADGEGKDRTTTAKAVIIVTDTNDN

>sp|P30944|CADH1_XENLA Cadherin-1 OS=Xenopus laevis GN=cdh1 PE=1 SV=2
-----------SVPEGSK---PGTAVMVSTDADYNGVITYSILNQEPKEPTNKMFTIHSESGLISVLTGL
DREKNPVYTLTIQAADGEGKDRTTTATALIVVMDTNDN

>tr|F7C3L7|F7C3L7_CALJA Uncharacterized protein (Fragment) OS=Callithrix jacchus PE=4 SV=1
-----------SVMEGAL---PGTSVMVSTDADYNAAIAYTILSQAPELPYQKMFTINKDTGVISVLTGL
DRESFPTYTLVVQAADLQGEGLSTTATAVITVTDANDN

>tr|Q90Z37|Q90Z37_DANRE E-cadherin OS=Danio rerio GN=cdh1 PE=2 SV=1
-----------NVPEALE---KGEVFMVTTDADDNADISYVIISQDPPSPKPNMFAINPVSGGISVLKGL
DREQWFRYTLVITATDMNGEGLSTTGTAVITVTDSNDN

>tr|F1QXB1|F1QXB1_DANRE Uncharacterized protein OS=Danio rerio GN=cdh1 PE=3 SV=1
-----------NVPEALE---KGEVFMVTTDADDNADISYVIISQDPPSPKPNMFAINPVSGGISVLKGL
DREQWFRYTLVITATDMNGEGLSTTGTAVITVTDSNDN

>tr|F1QVI3|F1QVI3_DANRE Uncharacterized protein (Fragment) OS=Danio rerio GN=CU861475.1 PE=3 SV=1
-----------SVAEGSK---PGTSVMVTFDADANGLVHYRILSQTPHIPIPNMFTINGATGEISTIAGI
DREKVSQYTVIVQATDMEGNGLSNTATALISISDINDN

>tr|F1LUR0|F1LUR0_RAT Uncharacterized protein (Fragment) OS=Rattus norvegicus GN=Cdh4 PE=3 SV=1
-----------SVDEGSK---PGTYVMVTNDADANGMVRYRIVTQTPQSPSQNMFTINSETGDIVTVAGL
DREKVQQYTVIVQATDMEGNGLSNTATAIITVTDVNDN

>tr|F7AGQ2|F7AGQ2_ORNAN Uncharacterized protein (Fragment) OS=Ornithorhynchus anatinus GN=CDH2 PE=4 SV=1
-----------TVPEGSK---PGTYVMVTIDADQNGMLRYRILSQAPNTPSPNMFTINNETGDIITVAGL
DREKVQQYTLIIQATDMEGNGLSNTATAVITVTDVNDN

>tr|F6YYR6|F6YYR6_ORNAN Uncharacterized protein (Fragment) OS=Ornithorhynchus anatinus GN=CDH2 PE=4 SV=1
-----------TVPEGSK---PGTYVMVTIDADQNGMLRYRILSQAPNTPSPNMFTINNETGDIITVAGL
DREKVQQYTLIIQATDMEGNGLSNTATAVITVTDVNDN

>tr|F1PV46|F1PV46_CANFA Uncharacterized protein (Fragment) OS=Canis familiaris GN=CDH4 PE=3 SV=1
-----------SVDEGSK---PGTYVMVTNDADANGMVRYRIVTQTPQSPSQNMFTINSETGDIVTVAGL
DREKVQQYTVIVQATDMEGNGLSNTATAIITVTDVNDN

>tr|F1PV52|F1PV52_CANFA Uncharacterized protein (Fragment) OS=Canis familiaris GN=CDH4 PE=3 SV=1
-----------SVDEGSK---PGTYVMVTNDADANGMVRYRIVTQTPQSPSQNMFTINSETGDIVTVAGL
DREKVQQYTVIVQATDMEGNGLSNTATAIITVTDVNDN

>tr|D2HE63|D2HE63_AILME Putative uncharacterized protein (Fragment) OS=Ailuropoda melanoleuca GN=PANDA_009062 PE=3 SV=1
-----------SVDEGSK---PGTYVMVTNDADANGMVRYRIVTQTPQSPSQNMFTINSETGDIVTVAGL
DREKVQQYTVIIQATDMEGNGLSNTATAIITVTDVNDN

>tr|F6WUU1|F6WUU1_XENTR Uncharacterized protein (Fragment) OS=Xenopus tropicalis GN=cdh2 PE=4 SV=1
-----------TIPEGSK---PGTIFLFSNIFQAENNVSYCRTSEASHFPKMTTFKIISKNLEILTCWGA
ISHKVQRYTLIIQATDMEGNGLSNTATAVIAVTDVNDN

>tr|D2H3V3|D2H3V3_AILME Putative uncharacterized protein (Fragment) OS=Ailuropoda melanoleuca GN=PANDA_004403 PE=3 SV=1
-----------TVPEGSK---PGTYVMVTIDADLNGMLRYRILSQAPSTPSPNMFTINNETGDIITVAGL
DREKVQQYTLIIQATDMEGNGLSNTATAVITVTDVNDN

>tr|D3YYT0|D3YYT0_MOUSE Uncharacterized protein OS=Mus musculus GN=Cdh2 PE=3 SV=1
-----------SVPEGSK---PGTYVMVTIDADLNGMLRYRILSQAPSTPSPNMFTINNETGDIITVAGL
DREKVQQYTLIIQATDMEGNGLSNTATAVITVTDVNDN

>tr|A9X175|A9X175_PAPAN Cadherin 2, type 1, N-cadherin (Predicted) (Fragment) OS=Papio anubis GN=CDH2 PE=3 SV=1
-----------TVPEGSK---PGTYVMVTIDADLNGMLRYRILSQAPSTPSPNMFTINNETGDIITVAGL
DREKVQQYTLIIQATDMEGNGLSNTATAIITVTDVNDN

>tr|F7CPQ1|F7CPQ1_HORSE Uncharacterized protein OS=Equus caballus PE=4 SV=1
-----------SVDEGSK---PGTYVMVTNDADANGMVRYRIVTQTPQSPSQNMFTINSETGDIVTVAGL
DREKVQQYTVIIQATDMEGNGLSNTATAIVTVTDVNDN

>tr|B3KWB8|B3KWB8_HUMAN cDNA FLJ42734 fis, clone BRAWH2014414, highly similar to Cadherin-4 OS=Homo sapiens PE=2 SV=1
-----------SVDEGSK---PGTYVMVTNDADANGMVRYRIVTQTPQSPSQNMFTINSETGDIVTVAGL
DREKVQQYTVIVQATDMEGNGLSNTATAIITVTDVNDN

>tr|F1PAA9|F1PAA9_CANFA Uncharacterized protein (Fragment) OS=Canis familiaris GN=CDH1 PE=3 SV=1
-----------SVTEGAL---PGTSVMVTTDADYNAAIAYSILTQDPLLPSSMMFTINKDTGVISVLTGL
DREGVPMYTLVVQAADLQGEGLTTTATAVITVTDINDN

>tr|E1BGT1|E1BGT1_BOVIN Uncharacterized protein OS=Bos taurus PE=3 SV=1
-----------SVLEGVL---PGTSVMVTTDEDYNGVVAYSIHSQEPKDPNDLMFTVHRSTGTISVISGL
DRERVPEYTLTIHATDMDGDGSSTTAMAIVEILDANDN

>tr|F6T0X0|F6T0X0_MONDO Uncharacterized protein (Fragment) OS=Monodelphis domestica GN=CDH1 PE=4 SV=1
-----------FVMEGAH---PGTSVMVSTDKDYNAMIAYSILSQEPRSPHDGMFTINRGTGVISVLTGL
DRETNPQYTLIVQAADLDGEGLSTTATAVITVTDTNDN

>sp|P22223|CADH3_HUMAN Cadherin-3 OS=Homo sapiens GN=CDH3 PE=1 SV=2
-----------SVLEGVL---PGTSVMVTTDEDYNGVVAYSIHSQEPKDPHDLMFTIHRSTGTISVISGL
DREKVPEYTLTIQATDMDGDGSTTTAVAVVEILDANDN

>tr|F7H4T6|F7H4T6_MACMU Uncharacterized protein (Fragment) OS=Macaca mulatta GN=CDH1 PE=4 SV=1
-----------SVMEGAL---PGTSVMVTTDADYNAAIAYSILSQDPELPDKNMFTINKNTGVISVVTGL
DRESFPMYTLVVQAADLQGEGLSTTATAVITVTDTNDN

>tr|F6TMF7|F6TMF7_ORNAN Uncharacterized protein (Fragment) OS=Ornithorhynchus anatinus GN=CDH1 PE=4 SV=1
-----------SVVEGSS---PGTSVMVNTDKDYNAALVYSIVSQDPKDPQDNIFTINPTSGMITLLSGL
DRETIPQYKLIVQVADMNGEGLSTTATAVINVADSNDN

>tr|Q8NB64|Q8NB64_HUMAN cDNA FLJ34177 fis, clone FCBBF3016451, highly similar to RETINAL-CADHERIN OS=Homo sapiens PE=2 SV=1
-----------SVDEGSK---PGTYVMVTNDADANGMVRYRIVTQTPQSPSQNMFTINSETGDIVTVAGL
DREKVQQYTVIVQATDMEGNGLSNTATAIITVTDVNDN

>tr|F5GY85|F5GY85_HUMAN Uncharacterized protein OS=Homo sapiens GN=CDH4 PE=3 SV=1
-----------SVDEGSK---PGTYVMVTNDADANGMVRYRIVTQTPQSPSQNMFTINSETGDIVTVAGL
DREKVQQYTVIVQATDMEGNGLSNTATAIITVTDVNDN

>tr|F7H4U0|F7H4U0_MACMU Uncharacterized protein (Fragment) OS=Macaca mulatta GN=CDH1 PE=4 SV=1
-----------SVMEGAL---PGTSVMVTTDADYNAAIAYSILSQDPELPDKNMFTINKNTGVISVVTGL
DRESFPMYTLVVQAADLQGEGLSTTATAVITVTDTNDN

>sp|P10287|CADH3_MOUSE Cadherin-3 OS=Mus musculus GN=Cdh3 PE=2 SV=2
-----------SVLEGVM---PGTSVMVTTDEDYNGVVAYSIHSQEPKEPHDLMFTIHKSTGTISVISGL
DREKVPEYRLTVQATDMDGEGSTTTAEAVVQILDANDN

>tr|Q8BRE1|Q8BRE1_MOUSE Cadherin 3, isoform CRA_a OS=Mus musculus GN=Cdh3 PE=2 SV=1
-----------SVLEGVM---PGTSVMVTTDEDYNGVVAYSIHSQEPKEPHDLMFTIHKSTGTISVISGL
DREKVPEYRLTVQATDMDGEGSTTTAEAVVQILDANDN

>tr|F6RUQ9|F6RUQ9_HORSE Uncharacterized protein OS=Equus caballus GN=CDH2 PE=4 SV=1
-----------TVPEGSK---PGTYVMVTIDADLNGMLRYRILSQAPSTPSPNMFTINNETGDIITVAGL
DREKVQQYTLIIQATDMEGNGLSNTATAVITVTDVNDN

>tr|Q9UII8|Q9UII8_HUMAN Cadherin 1, type 1, E-cadherin (Epithelial), isoform CRA_c OS=Homo sapiens GN=CDH1 PE=2 SV=1
-----------SVMEGAL---PGTSVMVTTDADYNAAIAYTILSQDPELPDKNMFTINRNTGVISVVTGL
DRESFPTYTLVVQAADLQGEGLSTTATAVITVTDTNDN

>tr|F6Q549|F6Q549_HORSE Uncharacterized protein OS=Equus caballus PE=4 SV=1
-----------TVPEGSK---PGTYVMVTIDADLNGMLRYRILSQAPSTPSPNMFTINNETGDIITVAGL
DREKVQQYTLIIQATDMEGNGLSNTATAVITVTDVNDN

>sp|P55291|CAD15_HUMAN Cadherin-15 OS=Homo sapiens GN=CDH15 PE=1 SV=1
-----------RVLEGAV---PGTYVTAETDADDNAALRFSILQQG----SPELFSIDELTGEIRTVVGL
DREVVAVYNLTLQVADMSGDGLTATASAIITLDDINDN

>tr|Q6T1F3|Q6T1F3_DANRE M-cadherin OS=Danio rerio GN=cdh15 PE=2 SV=1
-----------TIPEFSV---PGTSVMVTVDFDDNAALSYSIIGQEPPHGNKTMFGINNKTGVIYIRVGL
DRDVVQSFRLTLQVADMSGMGLTSSSRAIIHISDINNH

>tr|F7B421|F7B421_CALJA Uncharacterized protein (Fragment) OS=Callithrix jacchus GN=CDH1 PE=4 SV=1
-----------SVMEGAL---PGTSVMVSTDADYNAAIAYTILSQAPELPYQKMFTINKDTGVISVLTGL
DRESFPTYTLVVQAADLQGEGLSTTATAVITVTDANDN

>tr|E7EYG9|E7EYG9_DANRE Uncharacterized protein OS=Danio rerio GN=OTTDARG00000020298 PE=3 SV=1
-----------TIPEFSV---PGTSVMVTVDFDDNAALSYSIIGQEPPHGNKTMFGINNKTGVIYIRVGL
DRDVVQSFRLTLQVADMSGMGLTSSSRAIIHISDINNH

>tr|F7AGP2|F7AGP2_ORNAN Uncharacterized protein (Fragment) OS=Ornithorhynchus anatinus GN=CDH2 PE=4 SV=1
-----------TVPEGSK---PGTYVMVTIDADQNGMLRYRILSQAPNTPSPNMFTINNETGDIITVAGL
DREKVQQYTLIIQATDMEGNGLSNTATAVITVTDVNDN

>tr|F6Y0D9|F6Y0D9_HORSE Uncharacterized protein OS=Equus caballus PE=4 SV=1
-----------SVMEGAL---PGTSVMVTTDADYNAAIVYSILSQEPMLPHKQMFTINRDTGVISVLTGL
DRESFPTYTLVVQAADLQGEGLSTTATAVITVTDANDN

>tr|Q4SI27|Q4SI27_TETNG Chromosome 5 SCAF14581, whole genome shotgun sequence. (Fragment) OS=Tetraodon nigroviridis GN=GSTENG00017875001 PE=3 SV=1
-----------AVSEFSV---PGTSVMVSTDADENAILSYSIIGQEPPNATKVMFGINNETGTIYTRVGL
DREVVKSFRLRLQIADMSGQGLTSEGVAIIQVSDINNH

>tr|E9QEL7|E9QEL7_DANRE Uncharacterized protein OS=Danio rerio GN=cdh15 PE=3 SV=1
-----------TIPEFSV---PGTSVMVTVDFDDNAALSYSIIGQEPPHGNKTMFGINNKTGVIYIRVGL
DRDVVQSFRLTLQVADMSGMGLTSSSRAIIHISDINNH

>tr|F7APF7|F7APF7_XENTR Uncharacterized protein (Fragment) OS=Xenopus tropicalis GN=cdh15 PE=4 SV=1
-----------HLAEGAI---PGTFVLVETDADDNAELKYSIIQQD----TPEMFSINQNTGEIRTVVGL
DREVVGFYNLTIQVADMLGEGLTNTARAVITIEDINDN

>tr|E1BMZ3|E1BMZ3_BOVIN Uncharacterized protein OS=Bos taurus PE=3 SV=1
-----------RVLEGAV---PGTYVTAETDADDNAALRYSILEQG----GPQLFSIDPLTGEIRTVVGL
DREVVAVYNLTLQVADMSGDGLTATASAIITLEDINDN

>tr|Q75NI5|Q75NI5_RAT Cadherin 15 OS=Rattus norvegicus GN=Cdh15 PE=2 SV=1
-----------RILEGAI---PGTFVTAETDADDNAALRFSILEQG----SPELFSIDEHTGEIRTVVGL
DREVVAVYNLTLQVADMSGDGLTATASAIISVDDVNDN

>sp|P33146|CAD15_MOUSE Cadherin-15 OS=Mus musculus GN=Cdh15 PE=1 SV=3
-----------RILEGAI---PGTFVTAETDADDNAALRFSILEQG----SPEFFSIDEHTGEIRTVVGL
DREVVAVYNLTLQVADMSGDGLTATASAIISIDDINDN

>tr|F1LQ16|F1LQ16_RAT Uncharacterized protein (Fragment) OS=Rattus norvegicus GN=Cdh15 PE=3 SV=1
-----------RILEGAI---PGTFVTAETDADDNAALRFSILEQG----SPELFSIDEHTGEIRTVVGL
DREVVAVYNLTLQVADMSGDGLTATASAIISVDDVNDN

>tr|E2R4D6|E2R4D6_CANFA Uncharacterized protein OS=Canis familiaris GN=CDH15 PE=3 SV=1
-----------RVLEGAV---PGTYVTAETDADDNAALRYSILEQG----SPQLFSIDEHTGDIRTVVGL
DREVVAVYNLTLQVADMSGDGLTATASAIITLEDVNDN

>tr|F7D992|F7D992_MACMU Uncharacterized protein (Fragment) OS=Macaca mulatta GN=CDH3 PE=4 SV=1
-----------SVLEGVL---PGTSVMVTTDEDYNGVVAYSIHSQEPKDPHDLMFTIHRSTGTISVISGL
DREKVPEYTLTIQATDMDGDGSTTTAVAVVEILDANDN

>tr|Q4T7X7|Q4T7X7_TETNG Chromosome undetermined SCAF7949, whole genome shotgun sequence. (Fragment) OS=Tetraodon nigroviridis GN=GSTENG00005507001 PE=3 SV=1
-----------EVPEASP---TNFEVIVNTDLDYNSDIRYKILSQEPKLPSDNLFTINPTTGVIRVNGGL
DREKYPEYTLEVQAADLEGIGLTGVAKVILTVTDSNDN

>tr|F7EGB5|F7EGB5_MONDO Uncharacterized protein (Fragment) OS=Monodelphis domestica GN=CDH3 PE=4 SV=1
-----------SVTEGAM---PGTSVMVSTDADDNGAIAYFILDQNPKDPHDHMFTIHRETGAISVISGL
DRERVAEYTLTIQVADMEGEGLSTTASAVVEIADANDN

>tr|F6ZMA4|F6ZMA4_CALJA Uncharacterized protein (Fragment) OS=Callithrix jacchus GN=CDH3 PE=4 SV=1
-----------SVLEGVL---PGTSVMVTTDEDYNGVVAYSIHSQEPKDPHDLMFTIHRNTGTISVISGL
DREKVPEYTLTIQATDMDGDGSTTTAVAIVEILDVNDN

>tr|F5GZX7|F5GZX7_HUMAN Uncharacterized protein OS=Homo sapiens GN=CDH3 PE=3 SV=1
-----------SVLEGVL---PGTSVMVTTDEDYNGVVAYSIHSQEPKDPHDLMFTIHRSTGTISVISGL
DREKVPEYTLTIQATDMDGDGSTTTAVAVVEILDANDN

>tr|B4DLF0|B4DLF0_HUMAN cDNA FLJ50795, highly similar to Cadherin-3 OS=Homo sapiens PE=2 SV=1
-----------SVLEGVL---PGTSVMVTTDEDYNGVVAYSIHSQEPKDPHDLMFTIHRSTGTISVISGL
DREKVPEYTLTIQATDMDGDGSTTTAVAVVEILDANDN

>tr|F7CSV8|F7CSV8_ORNAN Uncharacterized protein (Fragment) OS=Ornithorhynchus anatinus GN=CDH15 PE=4 SV=1
-----------HVLEGAI---PGTYVTAETDADDNAALRYSILEQG----GAEIFSIDGSTGEIRTVVGL
DREVVGVYNLTLQVADLHGDGLTNTATAVIYIDDVNDN

>tr|F1LMI3|F1LMI3_RAT Uncharacterized protein (Fragment) OS=Rattus norvegicus GN=Cdh3 PE=3 SV=1
-----------SVPEGVM---PGTSVMVTTDEDYNGVVAYSIHSQEPKEPHDLMFTIHKSTGTISVISGL
DREKVPEYTLTIQATDMDGDGSTTTAEAVVQILDTNDN

>tr|F1PAA4|F1PAA4_CANFA Uncharacterized protein (Fragment) OS=Canis familiaris PE=3 SV=1
-----------SVTEGAL---PGTSVMVTTDADYNAAIAYSILTQDPLLPSSMMFTINKDTGVISVLTGL
DREGVPMYTLVVQAADLQGEGLTTTATAVITVTDINDN

>tr|F6TME8|F6TME8_ORNAN Uncharacterized protein (Fragment) OS=Ornithorhynchus anatinus GN=CDH1 PE=4 SV=1
-----------SVVEGSS---PGTSVMVNTDKDYNAALVYSIVSQDPKDPQDNIFTINPTSGMITLLSGL
DRETIPQYKLIVQVADMNGEGLSTTATAVINVADSNDN

>tr|E9PYA8|E9PYA8_MOUSE Uncharacterized protein OS=Mus musculus GN=Cdh3 PE=3 SV=1
-----------SVLEGVM---PGTSVMVTTDEDYNGVVAYSIHSQEPKEPHDLMFTIHKSTGTISVISGL
DREKVPEYRLTVQATDMDGEGSTTTAEAVVQILDANDN

>tr|F6YYQ0|F6YYQ0_ORNAN Uncharacterized protein (Fragment) OS=Ornithorhynchus anatinus GN=CDH2 PE=4 SV=1
-----------TVPEGSK---PGTYVMVTIDADQNGMLRYRILSQAPNTPSPNMFTINNETGDIITVAGL
DREKVQQYTLIIQATDMEGNGLSNTATAVITVTDVNDN

>tr|F7EBN5|F7EBN5_MONDO Uncharacterized protein (Fragment) OS=Monodelphis domestica GN=CDH15 PE=4 SV=1
-----------HILEGAI---PGTYVTAETDADDNAALRYSILDQG----ETEHFSIDELTGEIRTVVGL
DREVVGVYNLTLQVADMSGEGLTNTAIAVIYVDDINDN

>tr|F6Q9W8|F6Q9W8_MACMU Uncharacterized protein (Fragment) OS=Macaca mulatta GN=CDH15 PE=4 SV=1
-----------HVLEGAA---PGTYVTAETDADDNAALRFSILQQG----GPELFSIDELTGEIRTVVGL
DREVVAVYNLTLQVADMSGDGLTATASAIITLDDINDN

>tr|F7B140|F7B140_MONDO Uncharacterized protein (Fragment) OS=Monodelphis domestica GN=CDH15 PE=4 SV=1
-----------HILEGAI---PGTYVTAETDADDNAALRYSILDQG----ETEHFSIDELTGEIRTVVGL
DREVVGVYNLTLQVADMSGEGLTNTAIAVIYVDDINDN

>tr|B3GN61|B3GN61_HUMAN Truncated E-cadherin OS=Homo sapiens GN=CDH1 PE=2 SV=1
-----------SVMEGAL---PGTSVMVTTDADYNAAIAYTILSQDPELPDKNMFTINRNTGVISVVTGL
DRESFPTYTLVVQAADLQGEGLSTTATAVITVTDTNDN

>tr|F6Q379|F6Q379_MACMU Uncharacterized protein (Fragment) OS=Macaca mulatta GN=CDH15 PE=4 SV=1
-----------HVLEGAA---PGTYVTAETDADDNAALRFSILQQG----GPELFSIDELTGEIRTVVGL
DREVVAVYNLTLQVADMSGDGLTATASAIITLDDINDN

>tr|F7G0Y3|F7G0Y3_MONDO Uncharacterized protein (Fragment) OS=Monodelphis domestica GN=CDH15 PE=4 SV=1
-----------HILEGAI---PGTYVTAETDADDNAALRYSILDQG----ETEHFSIDELTGEIRTVVGL
DREVVGVYNLTLQVADMSGEGLTNTAIAVIYVDDINDN

>tr|F6Q9Y0|F6Q9Y0_MACMU Uncharacterized protein (Fragment) OS=Macaca mulatta GN=CDH15 PE=4 SV=1
-----------HVLEGAA---PGTYVTAETDADDNAALRFSILQQG----GPELFSIDELTGEIRTVVGL
DREVVAVYNLTLQVADMSGDGLTATASAIITLDDINDN

>tr|F7B155|F7B155_MONDO Uncharacterized protein (Fragment) OS=Monodelphis domestica GN=CDH15 PE=4 SV=1
-----------HILEGAI---PGTYVTAETDADDNAALRYSILDQG----ETEHFSIDELTGEIRTVVGL
DREVVGVYNLTLQVADMSGEGLTNTAIAVIYVDDINDN

>tr|F1QKC1|F1QKC1_DANRE Uncharacterized protein (Fragment) OS=Danio rerio GN=si:busm1-180o5.1 PE=4 SV=1
-----------NVPEALE---KGEVFMVTTDADDNADISYAIISQDPPSPKPIMFAINPVSGGISVLTGL
DREQWSRYTLVITATDMNGEGGSTTGTAVITVMDSNDN

>tr|F7GRQ4|F7GRQ4_CALJA Uncharacterized protein (Fragment) OS=Callithrix jacchus GN=CDH15 PE=4 SV=1
-----------RVLEGAA---PGTYVTAETDADDNAALRFSILHQA----SPELFSIDELTGQIRTVVGL
DRELMGAWHEAEPTEEDSGGPWEA-----VTHKTGNPE

>tr|F7B161|F7B161_MONDO Uncharacterized protein (Fragment) OS=Monodelphis domestica GN=CDH15 PE=4 SV=1
-----------HILEGAI---PGTYVTAETDADDNAALRYSILDQG----ETEHFSIDELTGEIRTVVGL
DREVVGVYNLTLQVADMSGEGLTNTAIAVIYVDDINDN

>tr|F7G0Z7|F7G0Z7_MONDO Uncharacterized protein (Fragment) OS=Monodelphis domestica GN=CDH15 PE=4 SV=1
-----------HILEGAI---PGTYVTAETDADDNAALRYSILDQG----ETEHFSIDELTGEIRTVVGL
DREVVGVYNLTLQVADMSGEGLTNTAIAVIYVDDINDN

>tr|A3KQ94|A3KQ94_DANRE Novel protein similar to vertebrate cadherin family protein OS=Danio rerio GN=DKEY-238C7.4-001 PE=3 SV=1
-----------EVLERAK---PNTPVMVTEDLDSNSIVRYKLLKQEP---NSGVFHIDQTTGVISLAMGL
DRETDAVYNLAVEAADMDGHGLSSTCMVAIKITDSNDH

>tr|F6RPA3|F6RPA3_MACMU Uncharacterized protein OS=Macaca mulatta GN=CDH3 PE=4 SV=1
-----------SVLEGVL---PGTSVMVTTDEDYNGVVAYSIHSQEPKDPHDLMFTIHRSTGTISVISGL
DREKVPEYTLTIQATDMDGDGSTTTAVAVVEILDANDN

>tr|F7HB21|F7HB21_MACMU Uncharacterized protein (Fragment) OS=Macaca mulatta GN=CDH15 PE=4 SV=1
-----------HVLEGAA---PGTYVTAETDADDNAALRFSILQQG----GPELFSIDELTGEIRTVVGL
DREVVAVYNLTLQVADMSGDGLTATASAIITLDDINDN

>tr|Q4S7A3|Q4S7A3_TETNG Chromosome 1 SCAF14716, whole genome shotgun sequence OS=Tetraodon nigroviridis GN=GSTENG00022901001 PE=4 SV=1
RPKRGWIWNQFFVLEEHMGPDPQYVGKLHSNSDKDGSVRYILDGEGAGT----IFIIDEVTGDIHATKSL
DREKKSHYVLHAQALDRYTEALEPKSEFIIKVQDINDN

>tr|F7G0B0|F7G0B0_ORNAN Uncharacterized protein (Fragment) OS=Ornithorhynchus anatinus PE=4 SV=1
--------------------------------------------------------VEPDSGFLFVTRPL
DREEQAQYTLQVRPAQPTSGAAPAPLPPAHGWGSENDN

>tr|Q4T7X8|Q4T7X8_TETNG Chromosome undetermined SCAF7949, whole genome shotgun sequence OS=Tetraodon nigroviridis GN=GSTENG00005506001 PE=4 SV=1
--------------------------------------------------------MDKVSGTLFVTQQL
DREQQARYTLKAHAVAEGSGTAEDPMDIIVNVIDQNDN

>tr|A7T7P4|A7T7P4_NEMVE Predicted protein (Fragment) OS=Nematostella vectensis GN=v1g223469 PE=4 SV=1
-----------DVQENTK-VGQQVI-SVKTYGDSNALLQYSFS---GNLGD--AFCIDS-GQ-ITVAQPL
DREVLPSYTLRVRV---ALGNNEDFTEVVVSLTDINDD

>tr|Q1WA86|Q1WA86_ICTPU Protocadherin 2 alpha b 10 (Fragment) OS=Ictalurus punctatus PE=2 SV=1
-----------KVNENAS-EGTKIL-TVSEDADENGEVSYSIS---DEENSADLFSINS-GD-ITVKANI
DYEEHPAVELRIQA---GHSPRRSTCKVLIEVVDVNDN

>tr|O93302|O93302_DANRE Protocadherin extracellular domain (Fragment) OS=Danio rerio GN=pcdhb PE=2 SV=1
-----------TVDENIP-VGSVIA-LVGSDRDTNGKVTLTMN---RALP----FLLNQSSDHLLVSKPL
DREVVPEYEITLVVTDKGNPPLSDNETITVHLLDVNDN

>tr|O93300|O93300_DANRE Protocadherin extracellular domain (Fragment) OS=Danio rerio GN=pcdh10a PE=2 SV=1
-----------SVSEQAA-PGTVIA-LLSTDRDSNGQMTCELH---GEVP----FKLKSSFKNIVTDGPL
DREKAESYTLTVVAKDKGVPSLSTSKSIKVHVSDENDN

>tr|F1QXA9|F1QXA9_DANRE Uncharacterized protein (Fragment) OS=Danio rerio GN=pcdhb PE=4 SV=1
-----------TVDENIP-VGSVIA-LVGSDRDTNGKVTLTMN---RALP----FLLNQSSDHLLVSKPL
DREVVPEYEITLVVTDKGNPPLSDNETITVHLLDVNDN

>tr|Q9YGR0|Q9YGR0_CHICK Cadherin (Fragment) OS=Gallus gallus PE=2 SV=1
-----------IVQENNT-PGAYLL-SVSRDPDLNGSVSYQIV---RDMPVFTYVSINPNSGDL---RSF
NHEQTKAFEFKVLAKDGGNPSLQSNATVRVIVLDV---

>tr|Q6V0N7|Q6V0N7_CHICK Protocadherin68-like (Fragment) OS=Gallus gallus PE=2 SV=1
-----------ALSEAAP-PGTVIA-LVRTDRDSNGQLQCRVP---GAVP----FTLEENYDNVVTDRPL
DREAQDEYNVTIVARDGGNPPLNSTKSFSVRIL-----

>tr|Q6V0P6|Q6V0P6_CHICK Fat3-like (Fragment) OS=Gallus gallus PE=2 SV=1
-----------SVKESSR-IGTSVL-QVVQDEDSDGEIQYSIG---SGLGR---FSIDEETGV--TADVL
DRETTKSYWLTVYATDHGVVPLYATIEVYIEVED----

>tr|F1NXZ4|F1NXZ4_CHICK Uncharacterized protein (Fragment) OS=Gallus gallus PE=4 SV=1
-----------SVKENSR-IGTSVL-QVVRDEDSDGEIQYSIG---SGLGR---FSIDEETGV--TADVL
DRETTKSYWLTVYATDHGVVPLYATIEVYIEVED----

>tr|Q9YGQ9|Q9YGQ9_CHICK Cadherin (Fragment) OS=Gallus gallus PE=2 SV=1
-----------VISEDAP-PFTSVL-QISTDRDANGRVQYTFD---GDGD----FTIEPTSGIIRTVRRL
DRENVPVYELTAYAVDRGIPAQRTPVHIQVTIQDV---

>tr|Q9YGR5|Q9YGR5_CHICK Cadherin (Fragment) OS=Gallus gallus PE=2 SV=1
-----------SLSEDAL-PGTVVA-VIHKDRDSQGKVQCYVS---PDLP----FQLRKDYEHLLTRTRL
DRERVAYYNVTISASDLGSPPLSRHTILPITLVDV---

>tr|Q6V0P1|Q6V0P1_CHICK Protocadherin19-like (Fragment) OS=Gallus gallus PE=2 SV=1
-----------EVSENAP-PGYVIA-LVRSDRDSNGRVQCKLL---GNVP----FRLQE-YESILVDGRL
DREQRDQYNLTIQAKDNGVPSLQATKSFTVKIT-----

>tr|O46536|O46536_PIG Protocadherin 42-like protein (Fragment) OS=Sus scrofa PE=2 SV=1
-----------YVKENLQ-PNSPVG-MVTMDADKNAEMSLYIE---ENSNI---FSIENDTGT--STMSF
DREHQTTYTFRVKAVDGGDPPRSATATVSLFVMDE---

>tr|O15203|O15203_HUMAN Cadherin (Fragment) OS=Homo sapiens GN=ME6 PE=2 SV=1
-----------QIMEDSP-PGVVVA-LFKRDQDSNGEVRCSLS---RGVP----FKIHSSSNNLVTDEAL
GREQTPEYNVTIVATDRGKPPLFFSKTITLHITDG---

>tr|O15201|O15201_HUMAN Cadherin (Fragment) OS=Homo sapiens GN=ME3 PE=2 SV=1
-----------SISEDCL-PGTVIA-LFSPDGDSNGEIACSIP---RNLP----FKLEKSVDNLLTTRDL
DREETSDYNITLTVMDHGTPPLSTESHIPLKVADV---

>tr|Q6V0P3|Q6V0P3_CHICK Ebip7226-like (Fragment) OS=Gallus gallus PE=2 SV=1
-----------EIVENLS-PRKLLT-VAA-DRDGNGQLIYEIE---GNTEN--SFSINRATGEIRSVRPL
DRERLSRYTLTIKASDKGTPLQSTTVKVIINVL-----

>tr|Q6V0P2|Q6V0P2_CHICK Protocadherin gammaC5-like (Fragment) OS=Gallus gallus PE=2 SV=1
-----------PVPEDTP-PETVVG-LFNRDRDSNGDVSLEIS---PNVP----FAVK-SLQNLVTRQSL
DRETTSQYVVQLTAQDSGSPVLTTSLTLLLNVS-----

>tr|F1NQD7|F1NQD7_CHICK Uncharacterized protein (Fragment) OS=Gallus gallus PE=4 SV=1
-----------EIVENLS-PRKLLT-VAA-DRDSNGQLIYEIE---GNTEN--SFSINRATGEIRSVRPL
DREKLSRYTLTIKASDKGTPLQSTTVKVIINVL-----

>tr|O15200|O15200_HUMAN Cadherin (Fragment) OS=Homo sapiens GN=ME2 PE=2 SV=1
-----------PIPENT--PETVVM-VFSQDIDSTEELCVPFR---KTSH----SVLKSSVENLETERPL
DRESTAEYNITITVTDLGIPRLKTEHNTTVLVSDV---

>tr|O15199|O15199_HUMAN Cadherin (Fragment) OS=Homo sapiens GN=ME1 PE=2 SV=1
-----------PIPENS--PEIVVA-VFSSDPDSNGKTISSIQ---EDLP----FLLKPSVKNLVTERAL
DREARAEYNITLTVTDMGTPRLKTGHNITVQISDV---

>tr|E0VDI8|E0VDI8_PEDHC Protocadherin fat 2, putative OS=Pediculus humanus subsp. corporis GN=Phum_PHUM117300 PE=4 SV=1
--------------------LGTRLTTIQRDLGYNGKLVFGISGGDQ----DSVFKIDSDTGELKVIGYL
DRERTDEYLLNISVFDLGRPQKSSSKILPITILDINDN

>sp|Q9VW71|FAT2_DROME Fat-like cadherin-related tumor suppressor homolog OS=Drosophila melanogaster GN=kug PE=1 SV=2
--------------------LGETVAWIEKDLGYNGKLVFAISDGDY----DSVFRIDPDRGELQIIGYL
DRERQNEYVLNITVYDLGNPTKSTSKMLPITILDVNDN

>tr|B4MXP4|B4MXP4_DROWI GK20296 OS=Drosophila willistoni GN=GK20296 PE=4 SV=1
--------------------LGETVAWIERDLGYNGKLVFVISDGDY----DSVFRVDPDLGELKIIGYL
DRERQNEYVLNITVYDLGYPMKSQSKMLPITIIDVNDN

>tr|B4LFN6|B4LFN6_DROVI GJ13735 OS=Drosophila virilis GN=GJ13735 PE=4 SV=1
--------------------LGTTVAVIERDLGYNGKLVFAIADGDY----DSVFRIDPDSGELQIIGYL
DRERLSEYILNITVYDLGHPTKSDSKILPITITDANDN

>tr|D6WAG5|D6WAG5_TRICA Cadherin OS=Tribolium castaneum GN=TcasGA2_TC000401 PE=4 SV=1
--------------------LGTTLVKLKRDLGYNGKLIYGISGGDK----HSQFCVDMDTGELKVIGYL
DRERESEYFLNITLYDLGKPQKSASRMLPITVLDVNDN

>tr|A2BGT8|A2BGT8_DANRE FAT tumor suppressor homolog 1 OS=Danio rerio GN=fat PE=4 SV=1
--------------------VGARIVHLSSDSGFNGKLVYVISGGDA----ESRFIIDMDSGWLKVFAPL
DRETTDHYTLNITVYDLGIPQKSSSRLLDVKILDANDN

>tr|Q8AXB7|Q8AXB7_DANRE Protocadherin OS=Danio rerio GN=fat1 PE=2 SV=1
--------------------VGARIVHLSSDSGFNGKLVYVISGGDA----ESRFIIDMDSGWLKVFAPL
DRETTDHYTLNITVYDL-VPQKSSSRLLDVKILDANDN

>tr|E9QCG2|E9QCG2_DANRE Uncharacterized protein OS=Danio rerio GN=fat1 PE=4 SV=1
--------------------VGARIVHLSSDSGFNGKLVYVISGGDA----ESRFIIDMDSGWLKVFAPL
DRETTDHYTLNITVYDLGIPQKSSSRLLDVKILDANDN

>tr|F1QPR9|F1QPR9_DANRE Uncharacterized protein OS=Danio rerio GN=fat1 PE=4 SV=1
--------------------VGARIVHLSSDSGFNGKLVYVISGGDA----ESRFIIDMDSGWLKVFAPL
DRETTDHYTLNITVYDLGIPQKSSSRLLDVKILDANDN

>tr|F7CS68|F7CS68_CALJA Uncharacterized protein OS=Callithrix jacchus GN=FAT1 PE=4 SV=1
--------------------VGSSVILMNTDTGFNGKLVYAISGGNE----DSCFIIDMETGMLKILSPL
DRETTDKYTLNITVYDLGIPQKAAWRLLDVAVVDANDN

>tr|E2R363|E2R363_CANFA Uncharacterized protein OS=Canis familiaris GN=FAT1 PE=4 SV=1
--------------------VGSNIIVLNTDTGFNGKLVYAISGGNE----DSCFIIDMETGMLKILSPL
DRETTDKYTLNITVSDLGIPQKAAWRLIDIRVLDANDN

>tr|D2HF65|D2HF65_AILME Putative uncharacterized protein (Fragment) OS=Ailuropoda melanoleuca GN=PANDA_009494 PE=4 SV=1
--------------------VGSSIIFMNTDTGFNGKLVYAISGGNE----DSCFIIDMETGMLKILSPL
DRETTDKYTLNVTVSDLGIPQKAAWRLLDVRVLDANDN

>tr|F1NWW5|F1NWW5_CHICK Uncharacterized protein OS=Gallus gallus GN=FAT PE=4 SV=1
--------------------VGSSIILMNTDTGFNGKLVYVISGGNE----DSSFIVDMESGMLKILSPL
DREVKDKYNLNVTVYDLGIPQKSAWHLLDIRILDANDN

>tr|F7AFG6|F7AFG6_HORSE Uncharacterized protein OS=Equus caballus PE=4 SV=1
--------------------VGSNIISMNTDTGFNGKLVYAISGGNE----DSCFIIDMETGMLKILSPL
DRETTDKYTLNISVSDLGIPQKAAWHLLDIRVLDANDN

>tr|E2R353|E2R353_CANFA Uncharacterized protein OS=Canis familiaris GN=FAT1 PE=4 SV=1
--------------------VGSNIIVLNTDTGFNGKLVYAISGGNE----DSCFIIDMETGMLKILSPL
DRETTDKYTLNITVSDLGIPQKAAWRLIDIRVLDANDN

>tr|F7DJ38|F7DJ38_XENTR Uncharacterized protein OS=Xenopus tropicalis GN=fat1 PE=4 SV=1
--------------------VGANIIHMENDAGFSGKLLYAISGGND----DSCFAVDMETGWLKILSPL
DRELKDQYNLNITVYDLGIPQKSSWRLLDVNVLDVNDN

>tr|F2Z4A3|F2Z4A3_MOUSE Uncharacterized protein OS=Mus musculus GN=Fat1 PE=4 SV=1
--------------------VGANILFMNTDSGFNGKLVYAISGGND----DSCFTIDMETGVLKVLSPL
DREVMDKYTLNITVYDLGIPQRAAWRLLDVTVLDANDN

>tr|Q9WU10|Q9WU10_RAT Protocadherin OS=Rattus norvegicus GN=Fat1 PE=2 SV=1
--------------------VGASILFMNTDSGFNGKLVYAISGGND----DSCFTVDMETGMLKVLSPL
DREVTDKYTLNITVYDLGIPQRAAWRLLDVTVLDANDN

>tr|F1LR23|F1LR23_RAT Uncharacterized protein OS=Rattus norvegicus GN=Fat1 PE=4 SV=1
--------------------VGASILFMNTDSGFNGKLVYAISGGND----DSCFTVDMETGMLKVLSPL
DREVTDKYTLNITVYDLGIPQRAAWRLLDVTVLDANDN

>sp|Q8TDW7|FAT3_HUMAN Protocadherin Fat 3 OS=Homo sapiens GN=FAT3 PE=2 SV=2
--------------------VGANILKIKYDSGFNGKVLFTISDGNT----DSCFNIDMETGQLKVLMPM
DREHTDLYLLNITIYDLGNPQKSSWRLLTINVEDANDN

>tr|E9PYL7|E9PYL7_MOUSE Uncharacterized protein OS=Mus musculus GN=Fat1 PE=4 SV=1
--------------------VGANILFMNTDSGFNGKLVYAISGGND----DSCFTIDMETGVLKVLSPL
DREVMDKYTLNITVYDLGIPQRAAWRLLDVTVLDANDN

>tr|F7AFC8|F7AFC8_HORSE Uncharacterized protein OS=Equus caballus GN=FAT1 PE=4 SV=1
--------------------VGSNIISMNTDTGFNGKLVYAISGGNE----DSCFIIDMETGMLKILSPL
DRETTDKYTLNISVSDLGIPQKAAWHLLDIRVLDANDN

>tr|F1SER9|F1SER9_PIG Uncharacterized protein OS=Sus scrofa GN=FAT1 PE=4 SV=1
--------------------VGSSVIFMNTDTGFNGKLVYAISGGNE----DSCFIIDMETGVLKILSPL
DRETTDRYSLNITVSDLGLPQKAAWRLLEIRVLDANDN

>tr|E1BKL9|E1BKL9_BOVIN Uncharacterized protein OS=Bos taurus GN=FAT1 PE=4 SV=1
--------------------VGSSLLVMNTDTGFNGKLVYAVSGGNE----DSCFIMDMETGMLKILSPL
DRETTDRYTLNITVSDLGLPQRAAWHLLEIRVLDANDN

>sp|Q14517|FAT1_HUMAN Protocadherin Fat 1 OS=Homo sapiens GN=FAT1 PE=1 SV=2
--------------------VGSSVIFMNTDTGFNGKLVYAVSGGNE----DSCFMIDMETGMLKILSPL
DRETTDKYTLNITVYDLGIPQKAAWRLLHVVVVDANDN

>tr|Q9QXA3|Q9QXA3_MOUSE Fat 1 cadherin (Fragment) OS=Mus musculus GN=Fat1 PE=2 SV=1
--------------------VGANILFMNTDSGFNGKLVYAISGGND----DSCFTIDMETGVLKVLSPL
DREVMDKYTLNITVYDLGIPQKAAWRLLDVTVLDANDN

>tr|F7ER09|F7ER09_MACMU Uncharacterized protein OS=Macaca mulatta GN=FAT1 PE=4 SV=1
--------------------VGSSVIFMNTDTGFNGKLVYAISGGNE----DSCFMIDMETGMLKILSPL
DRETTDKYTLNITVYDLGIPQKAAWRLLDVVVVDANDN

>tr|F7D1T7|F7D1T7_CALJA Uncharacterized protein OS=Callithrix jacchus GN=FAT3 PE=4 SV=1
--------------------VGANILKIKYDSGFNGKVLFTISDGNT----DSCFNIDMETGQLKVLMPM
DREHTDLYLLNITIYDLGNPQKSSWRLLTINVEDANDN

>tr|F1LP84|F1LP84_RAT Uncharacterized protein OS=Rattus norvegicus GN=Fat1 PE=4 SV=1
--------------------VGASILFMNTDSGFNGKLVYAISGGND----DSCFTVDMETGMLKVLSPL
DREVTDKYTLNITVYDLGIPQRAAWRLLDVTVLDANDN

>tr|F7FEG7|F7FEG7_MONDO Uncharacterized protein (Fragment) OS=Monodelphis domestica GN=FAT3 PE=4 SV=1
--------------------VGANILKIKFDSGFNGKVVFTISDGNT----DSCFNIDMETGQLKVLMPM
DREQTDLYLLNITIYDLGKPQKSSWRLLTINVEDANDN

>tr|F7FEH7|F7FEH7_MONDO Uncharacterized protein (Fragment) OS=Monodelphis domestica GN=FAT3 PE=4 SV=1
--------------------VGANILKIKFDSGFNGKVVFTISDGNT----DSCFNIDMETGQLKVLMPM
DREQTDLYLLNITIYDLGKPQKSSWRLLTINVEDANDN

>tr|F6UR80|F6UR80_CALJA Uncharacterized protein (Fragment) OS=Callithrix jacchus GN=FAT1 PE=4 SV=1
--------------------VGSSVILMNTDTGFNGKLVYAISGGNE----DSCFIIDMETGMLKILSPL
DRETTDKYTLNITVYDLGIPQKAAWRLLDVAVVDANDN

>tr|F1NXZ5|F1NXZ5_CHICK Uncharacterized protein OS=Gallus gallus GN=FAT3 PE=4 SV=1
--------------------VGATILRIKYDSGFNGKVVYTISDGNA----DSCFNIDIETGVLKVLMPL
DREKTDLYILNITIYDLGNPQKSAWRLLTVTVGDANDN

>tr|F6WDK1|F6WDK1_MONDO Uncharacterized protein OS=Monodelphis domestica GN=FAT3 PE=4 SV=1
--------------------VGANILKIKFDSGFNGKVVFTISDGNT----DSCFNIDMETGQLKVLMPM
DREQTDLYLLNITIYDLGKPQKSSWRLLTINVEDANDN

>tr|F1LMF4|F1LMF4_RAT Uncharacterized protein OS=Rattus norvegicus GN=Fat3 PE=4 SV=1
--------------------VGTNILKIKYDSGFNGKVLFTISDGNT----DSCFNIDMETGQLKVLMPM
DREHTDLYVLNITIYDLGKPQKSSWRLLTVNVEDANDN

>sp|Q8R508|FAT3_RAT Protocadherin Fat 3 OS=Rattus norvegicus GN=Fat3 PE=1 SV=1
--------------------VGTNILKIKYDSGFNGKVLFTISDGNT----DSCFNIDMETGQLKVLMPM
DREHTDLYVLNITIYDLGKPQKSSWRLLTVNVEDANDN

>sp|Q8BNA6|FAT3_MOUSE Protocadherin Fat 3 OS=Mus musculus GN=Fat3 PE=1 SV=2
--------------------VGTNILKIKYDSGFNGKVLFTISDGNT----DSCFNIDMETGQLKVLMPM
DREHTDLYVLNITIYDLGKPQKSSWRLLTVNVEDANDN

>tr|E9QK16|E9QK16_MOUSE Uncharacterized protein OS=Mus musculus GN=Fat3 PE=4 SV=1
--------------------VGTNILKIKYDSGFNGKVLFTISDGNT----DSCFNIDMETGQLKVLMPM
DREHTDLYVLNITIYDLGKPQKSSWRLLTVNVEDANDN

>tr|F1QA09|F1QA09_DANRE Uncharacterized protein (Fragment) OS=Danio rerio GN=CR388051.1 PE=4 SV=1
--------------------VGTSVFQVKLDTGFNGQLLHAIADGNT----DSCFSIGILNGVISIFLPL
DREKTDRYLLNITLYDLGQPQRSTWRLLTVYIADANDN

>tr|F7A0N3|F7A0N3_ORNAN Uncharacterized protein OS=Ornithorhynchus anatinus PE=4 SV=1
--------------------VGAGILKIQSDAGFNGKVVFTISDGNT----DGRFAIDLETGQLRVLMPL
DREQTDLYLLNITIYDLGKPQRSSWRLLTVNVEDANDN

>tr|F1PRA9|F1PRA9_CANFA Uncharacterized protein (Fragment) OS=Canis familiaris GN=FAT1 PE=4 SV=1
--------------------VGSNIIVLNTDTGFNGKLVYAISGGNE----DSCFIIDMETGMLKILSPL
DRETTDKYTLNITVSDLGIPQKAAWRLIDIRVLDANDN

>tr|B4J1R8|B4J1R8_DROGR GH17186 OS=Drosophila grimshawi GN=GH17186 PE=4 SV=1
--------------------LGTTVAVIERDLGYNGKLVFAIADGDF----DSVFRIDPDSGELQIIGYL
DRERLSEYILNITVYDLGHPAKSDSKILPITITDANDN

>tr|F7ERH9|F7ERH9_MONDO Uncharacterized protein (Fragment) OS=Monodelphis domestica GN=FAT1 PE=4 SV=1
--------------------VGSNIILVNTDSGFNSKLVYAISGGND----DSCFMIDLETGMLKVLSPL
DREATEKYTLNITVYDLGIPQKASWRLLDIRVLDANDN

>tr|A8Q2K1|A8Q2K1_BRUMA Cadherin domain containing protein OS=Brugia malayi GN=Bm1_41340 PE=4 SV=1
-----------------------VVGRIEHDMG--GLIRF----GTF----DKF-AL--------LLAPL
N--KQMEYIVEIIACDWGQPVRCTNGTVTF--------

>tr|E7F8B9|E7F8B9_DANRE Uncharacterized protein OS=Danio rerio GN=BX323012.1 PE=4 SV=1
--------------------VGTSVALLRADSGFNGKLLFVISGGDF----DSCFTIESDTGWLKVFQPL
DRETTDRYTLKITVYDLGLPQKSSSHLLDVKILDANDN

>tr|B3NE25|B3NE25_DROER GG16079 OS=Drosophila erecta GN=GG16079 PE=4 SV=1
--------------------LGETVAWIEKDLGYNGKLVFAILDGDY----DSVFRIDPDRGELQIIGYL
DRERQNEYVLNITVYDLGNPTKSTSKMLPITILDVNDN

>tr|E9PQ73|E9PQ73_HUMAN Uncharacterized protein OS=Homo sapiens GN=FAT3 PE=4 SV=1
--------------------VGANILKIKYDSGFNGKVLFTISDGNT----DSCFNIDMETGQLKVLMPM
DREHTDLYLLNITIYDLGNPQKSSWRLLTINVEDANDN

>tr|A8XSX4|A8XSX4_CAEBR CBR-CDH-4 protein OS=Caenorhabditis briggsae GN=cdh-4 PE=4 SV=2
-----------------------VVAKLQSDAG--GLIRYVIQDGSS----HEI-SV--------VASDL
E--KVVEIQVKVSAVDAGTPVKSATRTMKL--------

>tr|E3MCY5|E3MCY5_CAERE CRE-CDH-4 protein OS=Caenorhabditis remanei GN=Cre-cdh-4 PE=4 SV=1
-----------------------IVAKLQSDSG--GLIRYVIHEESY----LEI-SV--------VASDL
E--EIVEIQVKVSAIDAGNPVKSTTKTMKL--------

>tr|F1NWT2|F1NWT2_CHICK Uncharacterized protein (Fragment) OS=Gallus gallus GN=FAT2 PE=4 SV=1
--------------------INSTIADLSVDTGFNGKLVYVISDGNV----DSCFTIDLELGLLQILSPL
DHERTSFYILNITVYDLGTPQKSSWKLLAVNVLDTNDN

>tr|E2RM62|E2RM62_CANFA Uncharacterized protein OS=Canis familiaris GN=FAT2 PE=4 SV=1
--------------------VNTSLARLATDTGFNGKLVYVIADGND----EGCFDIELETGMLTVAAPL
DYEVTSFYILNVTVYDLGTPQKSSWKLLTVNVKDWNDN

>tr|F1LPM1|F1LPM1_RAT Uncharacterized protein OS=Rattus norvegicus GN=Fat2 PE=4 SV=1
--------------------INTPLARLATDTGFHGKLVYVISDGNE----EGCFDIELETGLLMVAAAL
DYETTSFYVLNVTVYDLGTPPKSSWKLLTVTVKDWNDN

>tr|D3ZCU2|D3ZCU2_RAT Uncharacterized protein OS=Rattus norvegicus GN=Fat2 PE=4 SV=1
--------------------INTPLARLATDTGFHGKLVYVISDGNE----EGCFDIELETGLLMVAAAL
DYETTSFYVLNVTVYDLGTPPKSSWKLLTVTVKDWNDN

>tr|D2HFC7|D2HFC7_AILME Putative uncharacterized protein (Fragment) OS=Ailuropoda melanoleuca GN=PANDA_009583 PE=4 SV=1
--------------------VNTSLARLAIDTGFNGKLVYVIADGNE----EGCFDMELETGLLTVAAPL
DYEATSFYILNVTVYDLGTPRKSSWKLLTVNVKDWNDN

>sp|O88277|FAT2_RAT Protocadherin Fat 2 OS=Rattus norvegicus GN=Fat2 PE=1 SV=1
--------------------INTPLARLATDTGFHGKLVYVISDGNE----EGCFDIELETGLLMVAAAL
DYETTSFYVLNVTVYDLGTPPKSSWKLLTVTVKDWNDN

>sp|Q5F226|FAT2_MOUSE Protocadherin Fat 2 OS=Mus musculus GN=Fat2 PE=2 SV=1
--------------------VNTPLAHLATDPGFHGRLVYVIADGNE----EGCFDIELETGLLTVAAAL
DYETTSFYVLNVTVYDLGTPPKSSWKLLTVTVKDWNDK

>tr|F1RQB2|F1RQB2_PIG Uncharacterized protein OS=Sus scrofa GN=FAT2 PE=4 SV=1
--------------------LNTPLARLATDAGFNGKLVYVIADGNE----EGCFDIGLESGLLTIASPL
DYEATSFYILNVTVYDLGTPQKSSWKVLTVNVEDWNDN

>tr|F7E6Z1|F7E6Z1_MACMU Uncharacterized protein OS=Macaca mulatta GN=FAT2 PE=4 SV=1
--------------------INTPLARLATDAGFNGKLVYVIADGNE----EGCFDIELETGLLTVAAPL
DYEATNFYILNVTVYDLGTPQKSSWKLLTVNVKDWNDN

>tr|F7C8D7|F7C8D7_HORSE Uncharacterized protein OS=Equus caballus PE=4 SV=1
--------------------LNILLARLATDTGFNGKLVYVIADGNE----EGCFDIELETGLLTVAAPL
DYEATSFYILNVTVYDLGTPQKSSWKLLTVNVKDWNDN

>sp|Q9NYQ8|FAT2_HUMAN Protocadherin Fat 2 OS=Homo sapiens GN=FAT2 PE=1 SV=2
--------------------INTPLARLATDAGFNGKLVYVIADGNE----EGCFDIELETGLLTVAAPL
DYEATNFYILNVTVYDLGTPQKSSWKLLTVNVKDWNDN

>tr|F7BMD8|F7BMD8_CALJA Uncharacterized protein OS=Callithrix jacchus PE=4 SV=1
--------------------VNTSLARLATDAGFNGKLVYVIADGNE----EGCFDIELETGLLTIAAPL
DYETTNFYILNVTVYDLGTPQKSSWKLLTVNVKDWNDN

>tr|E7FB42|E7FB42_DANRE Uncharacterized protein OS=Danio rerio GN=CR376800.1 PE=4 SV=1
--------------------LNRSVLQFNTDSGFNGKLVYSISSGNE----DGCFTIDVNAGDLKVICAL
DREQKEFYILNITVYDLGYPQTSTWKLLAVNILDANDN

>tr|F1MPF3|F1MPF3_BOVIN Uncharacterized protein (Fragment) OS=Bos taurus GN=FAT2 PE=4 SV=1
--------------------LNTPLAHLATDAGFNGKLVYVIADGNE----EGCFDIELETGLLTVAAPL
DYEATSFYVLNVTVYDLGTPQKSSWKLLTVNVEDWNDN

>tr|F6Y9Z1|F6Y9Z1_ORNAN Uncharacterized protein (Fragment) OS=Ornithorhynchus anatinus GN=FAT2 PE=4 SV=1
--------------------VNSTIAHLTTDSGFNGMLVYSLAEGNE----ASCFDIDLETGLLRVVAPL
DHEASSFYVLNVTVHDLGIPQKSSWKQLAVNVGDANDN

>sp|Q19319|CADH4_CAEEL Cadherin-4 OS=Caenorhabditis elegans GN=cdh-4 PE=1 SV=3
-----------------------VVAKLQNDTG--GFIRYVIHDGSS----HEV-TV--------VASDL
E--EVLDVQLKVSAIDAGTPVKSSVKTMKL--------

>tr|B6VBS9|B6VBS9_9PELO Putative uncharacterized protein OS=Caenorhabditis sp. PS1010 GN=Csp3_JD01.004 PE=4 SV=1
-----------------------IIAKLRTDTG--GFVRYVIHDDSKI--ADQI-SI--------IASNL
E--KSADFLLKVTAEDAGNPRKFAEKMLKL--------

>tr|A7S3G3|A7S3G3_NEMVE Predicted protein (Fragment) OS=Nematostella vectensis GN=v1g20161 PE=4 SV=1
--------------------IATVVSQFMTDKGYNGLVLYSIVEGDV----DSVFNINMFTGELTVAMPL
DRETISSYTLNISAVDCGKHRKSAYTILNVKITDVNDC

>tr|F6UR99|F6UR99_CALJA Uncharacterized protein OS=Callithrix jacchus GN=FAT1 PE=4 SV=1
--------------------VGSSVILMNTDTGFNGKLVYAISGGNE----DSCFIIDMETGMLKILSPL
DRETTDKYTLNITVYDLGIPQKAAWRLLDVAVVDANDN

>tr|F6R8M3|F6R8M3_CIOIN Uncharacterized protein (Fragment) OS=Ciona intestinalis GN=Cin.3832 PE=4 SV=1
--------------------IGTVVTKVQVDNGFNGKLWYTITSGNG----DSCFNINTQTGVISIVKLL
DRERTSRYNLTVSVSDMGSPTKTAFTKITIIVADVNDN

>tr|F6R8J8|F6R8J8_CIOIN Uncharacterized protein (Fragment) OS=Ciona intestinalis GN=Cin.3832 PE=4 SV=1
--------------------IGTVVTKVQVDNGFNGKLWYTITSGNG----DSCFNINTQTGVISIVKLL
DRERTSRYNLTVSVSDMGSPTKTAFTKITIIVADVNDN

>tr|F7AHE6|F7AHE6_HORSE Uncharacterized protein OS=Equus caballus GN=FAT3 PE=4 SV=1
--------------------VGANILRIKYDSGFNGKVLFTISDGNT----DSCFNIDMETGQLKVLMPM
DREHTDLYLLNITIYDLGNPQKSSWRLLTINVEDANDN

>tr|F6R8T0|F6R8T0_CIOIN Uncharacterized protein (Fragment) OS=Ciona intestinalis GN=Cin.3832 PE=4 SV=1
--------------------IGTVVTKVQVDNGFNGKLWYTITSGNG----DSCFNINTQTGVISIVKLL
DRERTSRYNLTVSVSDMGSPTKTAFTKITIIVADVNDN

>tr|F1PRC1|F1PRC1_CANFA Uncharacterized protein (Fragment) OS=Canis familiaris GN=FAT1 PE=4 SV=1
--------------------VGSNIIVLNTDTGFNGKLVYAISGGNE----DSCFIIDMETGMLKILSPL
DRETTDKYTLNITVSDLGIPQKAAWRLIDIRVLDANDN

>tr|F6TZL3|F6TZL3_MONDO Uncharacterized protein (Fragment) OS=Monodelphis domestica GN=FAT3 PE=4 SV=1
--------------------VGANILKIKFDSGFNGKVVFTISDGNT----DSCFNIDMETGQLKVLMPM
DREQTDLYLLNITIYDLGKPQKSSWRLLTINVEDANDN

>tr|F1NXZ3|F1NXZ3_CHICK Uncharacterized protein (Fragment) OS=Gallus gallus PE=4 SV=1
--------------------VGATILRIKYDSGFNGKVVYTISDGNA----DSCFNIDIETGVLKVLMPL
DREKTDLYILNITIYDLGNPQKSAWRLLTVTVGDANDN

>tr|F6UEZ7|F6UEZ7_CALJA Uncharacterized protein (Fragment) OS=Callithrix jacchus PE=4 SV=1
--------------------VNTSLARLATDAGFNGKLVYVIADGNE----EGCFDIELETGLLTIAAPL
DYETTNFYILNVTVYDLGTPQKSSWKLLTVNVKDWNDN

>tr|F6YAC8|F6YAC8_ORNAN Uncharacterized protein OS=Ornithorhynchus anatinus GN=FAT2 PE=4 SV=1
--------------------VNSTIAHLTTDSGFNGMLVYSLAEGNE----ASCFDIDLETGLLRVVAPL
DHEASSFYVLNVTVHDLGIPQKSSWKQLAVNVGDANDN

>tr|E2R2C2|E2R2C2_CANFA Uncharacterized protein OS=Canis familiaris GN=FAT1 PE=4 SV=1
--------------------VGSNIIVLNTDTGFNGKLVYAISGGNE----DSCFIIDMETGMLKILSPL
DRETTDKYTLNITVSDLGIPQKAAWRLIDIRVLDANDN

>tr|F6URW6|F6URW6_CALJA Uncharacterized protein (Fragment) OS=Callithrix jacchus GN=FAT1 PE=4 SV=1
--------------------VGSSVILMNTDTGFNGKLVYAISGGNE----DSCFIIDMETGMLKILSPL
DRETTDKYTLNITVYDLGIPQKAAWRLLDVAVVDANDN

>tr|E1BJW9|E1BJW9_BOVIN Uncharacterized protein OS=Bos taurus PE=4 SV=1
--------------------LNTPLAHLATDAGFNGKLVYVIADGNE----EGCFDIELETGLLTVAAPL
DYEATSFYVLNVTVYDLGTPQKSSWKLLTVNVEDWNDN

>tr|F7B1R9|F7B1R9_MONDO Uncharacterized protein OS=Monodelphis domestica PE=4 SV=1
--------------------VNTTLAYLASDTGFNGKLVYVLAGGNE----ESRFNVELETGLLKVAAPL
DHETTSFYILNVTVYDLGTPQKSTWKHLAVNVGDENDN

>tr|F7IF00|F7IF00_CALJA Uncharacterized protein (Fragment) OS=Callithrix jacchus GN=CDH26 PE=4 SV=1
--SQRWVITTLELEEEDPGPFPKLIGELFNNMSDNMSLMYLISGPGVDEPEIGLFSLEHENGRIYVHRPV
DRETTPSFMVYFDVVDHTGKIVDKSLIFNIRISDVNDH

>tr|F5H817|F5H817_HUMAN Uncharacterized protein OS=Homo sapiens GN=FAT3 PE=4 SV=1
---------------KEDLPVGANILKIKADSGFNGKVLFTISDGNTD----SCFNIDMETGQLKVLMPM
DREHTDLYLLNITIYDLGNPQKSSWRLLTINVEDANDN

>tr|F4WK23|F4WK23_9HYME Putative fat-like cadherin-related tumor suppressor-like protein OS=Acromyrmex echinatior GN=G5I_06065 PE=4 SV=1
---------------NESLKLGTVLVQIRRDLDYNGKLVFVISSGDRD----SVFGIDPDTGDLNTIGYL
DRERENEYYLNISVFDLGKPQKSASKMLPITILDVNDN

>tr|B7PLS5|B7PLS5_IXOSC Cadherin, putative OS=Ixodes scapularis GN=IscW_ISCW005817 PE=4 SV=1
---------------NESLPVGSVLAYLELDHGYNGRLVYVVSNGDED----SCFRMDMHQGSLHLSAPL
DREVTPSYVLNITAYDLGQPSKSESKTVVVKVVDVNDN

>tr|C3Y3A0|C3Y3A0_BRAFL Putative uncharacterized protein (Fragment) OS=Branchiostoma floridae GN=BRAFLDRAFT_249059 PE=4 SV=1
---------------GEDSSVGTVLATVNSDTGYNGMVVYVIAEGNTD----SCFTIGMQSGELSILSPL
DRERTESYILNITATDLGKPSKGAWKRITINVMDANDN

>tr|F6XN79|F6XN79_ORNAN Uncharacterized protein OS=Ornithorhynchus anatinus GN=FAT3 PE=4 SV=1
---------------SEAVPVGSVVAQLNADCGYDGKVVYALSGGNDA----GHFTVDVESGLLRVLSPL
DREAQDEYTLNVTAFDLGIPQRAAWRLLGIQILDANDN

>tr|Q4SRX9|Q4SRX9_TETNG Chromosome 18 SCAF14485, whole genome shotgun sequence. (Fragment) OS=Tetraodon nigroviridis GN=GSTENG00013702001 PE=4 SV=1
---------------KEDLPVGARIVHLSSDSGFNGKLVYVISGGNTG----SHFVVDMETGWLQVYSPL
DRETADSYTLNVTVYDLGIPQKSSSRLLGVKIRDANDN

>tr|Q16QV3|Q16QV3_AEDAE Cadherin (Fragment) OS=Aedes aegypti GN=AAEL011166 PE=4 SV=1
---------------NESIPLGTTVTWIKRDLGYNGKLVFGISGGDDD----SVFRLDPDNGELKIIGYL
DRERRDEYLLNITVYDLGKPQKSVSKVLPITVLDENDN

>tr|F1PJH1|F1PJH1_CANFA Uncharacterized protein (Fragment) OS=Canis familiaris GN=FAT3 PE=4 SV=1
---------------KENLPVGANILKIKADTGFNGKVLFTISDGNTD----SCFNIDMETGQLKVLLPM
DREHTDLYLLNITIYDLGDPQKSSWRLLTINVEDANDN

>tr|D2HFA9|D2HFA9_AILME Putative uncharacterized protein (Fragment) OS=Ailuropoda melanoleuca GN=PANDA_009559 PE=4 SV=1
---------------KENLPVGANILKIKADSGFNGKVLFTISDGNTD----SCFNIDMETGQLKVLLPM
DREHTDLYLLNITIYDLGNPQKSSWRLLTINVEDANDN

>tr|E2BB18|E2BB18_9HYME Putative fat-like cadherin-related tumor suppressor-like protein OS=Harpegnathos saltator GN=EAI_06786 PE=4 SV=1
---------------NESAKLGTTLVRIRRDLDYNGKLVFCISSGDRD----SVFGIEPDTGELEVIGYL
DRERESEYYLNISVYDLGKPQKSASKMLPVTVLDVNDN

>tr|E2AES2|E2AES2_9HYME Putative fat-like cadherin-related tumor suppressor-like protein OS=Camponotus floridanus GN=EAG_15958 PE=4 SV=1
---------------NESLKLGTTLVRIRRDLDYNGKLVFVISSGDRD----SVFGIDPDTGDLNTIGYL
DRERESEYYLNISVFDLGKPQKSASKMLPVTILDVNDN

>tr|Q4SRY3|Q4SRY3_TETNG Chromosome 18 SCAF14485, whole genome shotgun sequence OS=Tetraodon nigroviridis GN=GSTENG00013697001 PE=4 SV=1
---------------KEDLPVGARIVHLSSDSGFNGKLVYVISGGNTG----SHFVVDMETGWLQVYSPL
DRETANSYTLNVTVYDLGIPQKSSSRLLGVKIRNANDN

>tr|Q3TU38|Q3TU38_MOUSE Putative uncharacterized protein OS=Mus musculus GN=2610005L07Rik PE=2 SV=1
---------------------------LHSDIDGDGNIKYILSGEGAGT----IFVIDDKSGNIHATKTL
DREERAQYTLMAQAVDRDTNPLGPPSEFIDKDQDINDN

>tr|D3ZN45|D3ZN45_RAT Uncharacterized protein OS=Rattus norvegicus GN=Cdh11 PE=4 SV=1
---------------------------LHSDIDGDGNIKYILSGEGAGT----IFVIDDKSGNIHATKTL
DREERAQYTLMAQAVDRDTNPLEPPSEFIVKVQDINDN

>tr|Q90X63|Q90X63_DANRE Cadherin-17 OS=Danio rerio GN=cdh17 PE=2 SV=1
-----------DVPEATPV--PYAFFKFTSAV---EDVSYRVSGET-----EDKIRISS-DGWLYLEQPL
EWSPEKKHHLLIEALSEDGKTLDGPAQVVLQVIDVNNN

>tr|Q803S8|Q803S8_DANRE Cadherin 17, LI cadherin (Liver-intestine) OS=Danio rerio GN=cdh17 PE=2 SV=1
-----------DVPEATPV--PYAFFKFTSAV---EDVSYRVSGET-----EDKIRISS-DGWLYLEQPL
EWSPEKKHHLLIEALSEDGKTLDGPAQVVLQVIDVNNN

>tr|Q6P3M3|Q6P3M3_DANRE Cadherin 17, LI cadherin (Liver-intestine) OS=Danio rerio GN=cdh17 PE=2 SV=1
-----------DVPEATPV--PYAFFKFTSAV---EDVSYRVSGET-----EDKIRISS-DGWLYLEQPL
EWSPEKKHHLLIEALSEDGKTLDGPAQVVLQVIDVNNN

>tr|F1RD80|F1RD80_DANRE Uncharacterized protein OS=Danio rerio GN=cdh17 PE=4 SV=1
-----------DVPEATPV--PYAFFKFTSAV---EDVSYHVSGET-----EDKVRISS-DGWLYLEQPL
EWSPEKKHHLLIEALSEDGKTLDGPARVVLQVIDVNNN

>tr|B5X2J2|B5X2J2_SALSA Cadherin-17 OS=Salmo salar GN=CAD17 PE=2 SV=1
-----------DVPEGTPV--PYALYQFQASH---LEVDFRLTGET-----EGKISVSE-DGWLYLEQTL
DWAHTQTHTLELEALV-GSEPVEGPVSITINVVDVNNH

>tr|E1BX79|E1BX79_CHICK Uncharacterized protein OS=Gallus gallus GN=CDH17 PE=4 SV=1
-----------SIPEGTG---VRAIYQFTSES---PDVIFRATGEK-----DGLIDIVPDTGILYLNGSL
DWETKAVHKLQVEILNKNGDVVKGPCAVTIYVEDINDN

>tr|F7GJC2|F7GJC2_MACMU Uncharacterized protein OS=Macaca mulatta GN=CDH17 PE=4 SV=1
-----------SIYEGQEP--SQIIFQFKANP---PAVTFELTGET-----DNIFKIER-EGLLYYTKAL
DRETRSTHNLQVAALDANGAIVEGPVPITIEVKDVNDN

>tr|F7DC67|F7DC67_CALJA Uncharacterized protein OS=Callithrix jacchus GN=CDH17 PE=4 SV=1
-----------PIFEGQEP--SQIIFQFKANP---PAVTFELTGET-----DNIFMIER-DGLLYYTRAL
DREARSTHNLQVAALDASGAIVEGPVPITIEVKDINDN

>tr|F1PK94|F1PK94_CANFA Uncharacterized protein (Fragment) OS=Canis familiaris GN=CDH17 PE=4 SV=1
-----------SVFEGQQG--SQVIFQFKASP---PAMTFKLTGET-----DGIFQIQP-DGLLYHNGAL
DRETRAVHKLQVSALNAQGATVQGPVPITIEVKDINDN

>tr|A6H7H6|A6H7H6_BOVIN CDH17 protein OS=Bos taurus GN=CDH17 PE=2 SV=1
-----------SIFEGQEP--SQPIFQFKANP---PAVTFKLTGET-----DGIFQIQS-DGLLYHNKSL
DRETRAVHRLQVSALDAQGNTVEGPVPVTIEVKDINDN

>tr|B2R778|B2R778_HUMAN cDNA, FLJ93317, highly similar to Homo sapiens cadherin 17, LI cadherin (liver-intestine) (CDH17), mRNA OS=Homo sapiens PE=2 SV=1
-----------SIYEGQEP--SQIIFQFKANP---PAVTFELTGGT-----DNIFVIER-EGLLYYNRAL
DRETRSTHNLQVAALDANGIIVEGPVPITIEVKDINDN

>sp|Q12864|CAD17_HUMAN Cadherin-17 OS=Homo sapiens GN=CDH17 PE=1 SV=3
-----------SIYEGQEP--SQIIFQFKANP---PAVTFELTGET-----DNIFVIER-EGLLYYNRAL
DRETRSTHNLQVAALDANGIIVEGPVPITIKVKDINDN

>tr|E7FF20|E7FF20_DANRE Uncharacterized protein OS=Danio rerio GN=BX511136.1 PE=4 SV=1
-----------------------LTVNGD----------------D-----EGIFGV--ESGFLYALKPL
DREKQPSYSLQATFKTTVTWVPDSQIFKKVCVIDKNDN

>tr|F6VCS5|F6VCS5_MACMU Uncharacterized protein OS=Macaca mulatta GN=CDH16 PE=4 SV=1
-----------------------IMLSGD----------------A-----QGPFAMD-PSGFLLVTRAL
DREEQAEYQLQVTLETQDRRVLWGPQPVLVRVKDENDQ

>tr|F1RY44|F1RY44_PIG Uncharacterized protein OS=Sus scrofa GN=CDH17 PE=4 SV=1
-----------SIFEGQEP--SQIIFQFKADP---PAVTFVLTGET-----DGIFQIQP-DGLLYHNKAL
DRETRAVHKLQVSALDAHGNTVEGPVPITIEVKDINDN

>tr|B4F710|B4F710_XENTR Putative uncharacterized protein OS=Xenopus tropicalis GN=cdh17 PE=2 SV=1
-----------TIQEEGR---SSLIYQFLPRKL--TSKTFILDGET-----DGVIEVLPHDGWLQTKGPL
DWEKRKVHKLTIRTLNETGITEEGPFSITIIVEDINDN

>tr|Q66H67|Q66H67_RAT Cadherin 16 OS=Rattus norvegicus GN=Cdh16 PE=2 SV=1
-----------------------IVLSGD----------------A-----ENTFAVD-PSGFLVATRAL
DREEKAEYQLQVTLESEDGQVLWGPQLVTVHVKDENDQ

>tr|Q546A8|Q546A8_MOUSE Cadherin 16 OS=Mus musculus GN=Cdh16 PE=2 SV=1
-----------------------IVLSGD----------------D-----QNTFAVD-TSGFLVATRTL
DREEKAEYQLQVTLESEDGRILWGPQLVTVHVKDENDQ

>tr|F6PPF8|F6PPF8_HORSE Uncharacterized protein (Fragment) OS=Equus caballus PE=4 SV=1
-----------SVFEGQEP--SQIIFQFKANP---PAVTFKLTGET-----DGIFHIQP-DGLLYHNGTL
DRETRAVHKLEVSALDAHGATVDGPVHITVEVKDINDN

>sp|O88338|CAD16_MOUSE Cadherin-16 OS=Mus musculus GN=Cdh16 PE=2 SV=1
-----------------------IVLSGD----------------D-----QNTFAVD-TSGFLVATRTL
DREEKAEYQLQVTLESEDGRILWGPQLVTVHVKDENDQ

>tr|F7EU65|F7EU65_XENTR Uncharacterized protein OS=Xenopus tropicalis GN=cdh17 PE=4 SV=1
-----------TIQEEGR---SSLIYQFLPRKL--TSKTFILDGET-----DGVIEVLPHDGWLQTKGPL
DWEKRKVHKLTIRTLNETGITEEGPFSITIIVEDINDN

>tr|Q5E9G7|Q5E9G7_BOVIN Cadherin 16 OS=Bos taurus GN=CDH16 PE=2 SV=1
-----------------------IVVSGD----------------G-----EGLFAVD-PSGFLLVTRAL
DREEQAEYQLQVTLETENRRVLWGPQPVRVRVKDENDQ

>tr|F6S9P9|F6S9P9_HORSE Uncharacterized protein OS=Equus caballus PE=4 SV=1
-----------------------IVLSGN----------------A-----EGPFAVD-SSDFLLVTRTL
DREEQAEYRLQVTLETEDGRVLWGPQPVLVHVKDENDQ

>tr|E2REV2|E2REV2_CANFA Uncharacterized protein OS=Canis familiaris GN=CDH16 PE=4 SV=1
-----------------------IVLSGN----------------A-----EGPFAVD-PSGFLLVTRAL
DREEQAEYRLQVTLETEAGHVLWGAQPVLVRVKDENDQ

>tr|B2R7S8|B2R7S8_HUMAN cDNA, FLJ93586, highly similar to Homo sapiens cadherin 16, KSP-cadherin (CDH16), mRNA OS=Homo sapiens PE=2 SV=1
-----------------------IVLSGD----------------T-----EGPFAMD-PSGFLLVTRAL
DREEQAEYQLQVTLEMQDGHVLWGPQPVLVHVKDENDQ

>sp|Q28634|CAD16_RABIT Cadherin-16 OS=Oryctolagus cuniculus GN=CDH16 PE=1 SV=1
-----------------------VVLSGD----------------A-----EGPFSVE-ASGFLLVTRAL
DREEQAEYQIQVTLEAEDGHVLWGPQSVTVHVKDENDQ

>sp|O75309|CAD16_HUMAN Cadherin-16 OS=Homo sapiens GN=CDH16 PE=1 SV=1
-----------------------IVLSGD----------------T-----EGPFAMD-PSGFLLVTRAL
DREEQAEYQLQVTLEMQDGHVLWGPQPVLVHVKDENDQ

>tr|Q3U1Y7|Q3U1Y7_MOUSE Putative uncharacterized protein OS=Mus musculus GN=Cdh17 PE=2 SV=1
-----------SIFEGQEP--SQVIFQFKTNP---PAVTFELTGET-----DGIFKIEK-DGLLYHTRAL
DRETRAVHHLQLAALDSHGAIVDGPVPITIEVKDINDN

>tr|Q3TAN0|Q3TAN0_MOUSE Putative uncharacterized protein OS=Mus musculus GN=Cdh17 PE=2 SV=1
-----------SIFEGQEP--SQVIFQFKTNP---PAVTFELTGET-----DGIFKIEK-DGLLYHTRAL
DRETRAVHHLQLAALDSHGAIVDGPVPITIEVKDINDN

>tr|A2AKS8|A2AKS8_MOUSE Cadherin 17 OS=Mus musculus GN=Cdh17 PE=4 SV=1
-----------SIFEGQEP--SQVIFQFKTNP---PAVTFELTGET-----DGIFKIEK-DGLLYHTRAL
DRETRAVHHLQLAALDSHGAIVDGPVPITIEVKDINDN

>sp|P55281|CAD17_RAT Cadherin-17 OS=Rattus norvegicus GN=Cdh17 PE=2 SV=1
-----------SIFEGQEP--SQIIFQFKANP---PAVTFELTGET-----DGIFKIEK-DGLLYHTRVL
DRETRAVHHLQLAALDSQGAIVDGPVPIIIEVKDINDN

>sp|Q9R100|CAD17_MOUSE Cadherin-17 OS=Mus musculus GN=Cdh17 PE=1 SV=1
-----------SIFEGQEP--SQVIFQFKTNP---PAVTFELTGET-----DGIFKIEK-DGLLYHTRAL
DRETRAVHHLQLAALDSHGAIVDGPVPITIEVKDINDN

>tr|F6XDX9|F6XDX9_XENTR Uncharacterized protein (Fragment) OS=Xenopus tropicalis GN=cdh16 PE=4 SV=1
-----------------------TELAGN----------------D-----EEIFGVD-PSGFLYALKPF
DRERKASYTLQVTLRKGVEEILSQMVTIHIMVKDENDN

>tr|F7BTH8|F7BTH8_MONDO Uncharacterized protein (Fragment) OS=Monodelphis domestica GN=CDH16 PE=4 SV=1
-----------------------AIIQVA----------------A-----EGLFGVE-SSGFLFVTRPL
DREEQAQYNLQVTITAEDGSLLWGPQPLIVHVKDVNDQ

>tr|F6ZMS8|F6ZMS8_MONDO Uncharacterized protein OS=Monodelphis domestica GN=CDH17 PE=4 SV=1
-----------SISEGEEK-TNQVIFQFKTNT---PNGKFQLSGET-----DNIFHINP-DGILYYTGIL
DREKRAVHNLQVEVLDASGKLVEGPFPITIEVKDINDN

>tr|Q8C730|Q8C730_MOUSE Uncharacterized protein OS=Mus musculus GN=Cdh16 PE=2 SV=1
-----------------------IVLSGD----------------D-----QNTFAVD-TSGFLVATRTL
DREEKAEYQLQVTLESEDGRILWGPQLVTVHVKDENDQ

>tr|F7C650|F7C650_CALJA Uncharacterized protein OS=Callithrix jacchus GN=CDH16 PE=4 SV=1
-----------------------LLFLFE----------------R-----EYVHSSS-PALFLSHVVSL
YSTEGPR-------EIEEA---WETLPSL--------S

>tr|E2REV1|E2REV1_CANFA Uncharacterized protein OS=Canis familiaris GN=CDH16 PE=4 SV=1
-----------------------IVLSGN----------------A-----EGPFAVD-PSGFLLVTRAL
DREEQAEYRLQVTLETEAGHVLWGAQPVLVRVKDENDQ

>tr|Q3TPA4|Q3TPA4_MOUSE Uncharacterized protein OS=Mus musculus GN=Cdh16 PE=2 SV=1
-----------------------IVLSGD----------------D-----QNTFAVD-TSGFLVATRTL
DREEKAEYQLQVTLESEDGRILWGPQLVTVHVKDENDQ

>tr|F5H184|F5H184_HUMAN Uncharacterized protein OS=Homo sapiens GN=CDH16 PE=4 SV=1
-----------------------IVLSGE-----------------------------------------
--------------EMQDGHVLWGPQPVLVHVKDENDQ

>tr|B4DPH1|B4DPH1_HUMAN cDNA FLJ53455, highly similar to Cadherin-16 OS=Homo sapiens PE=2 SV=1
-----------------------IVLSGE-----------------------------------------
--------------EMQDGHVLWGPQPVLVHVKDENDQ

>tr|B4DPA8|B4DPA8_HUMAN cDNA FLJ57831, highly similar to Cadherin-16 OS=Homo sapiens PE=2 SV=1
-----------------------IVLSGD----------------T-----EGPFAMD-PSGFLLVTRAL
DREEQAEYQLQVTLEMQDGHVLWGPQPVLVHVKDENDQ

>tr|D2H9C6|D2H9C6_AILME Putative uncharacterized protein (Fragment) OS=Ailuropoda melanoleuca GN=PANDA_006911 PE=4 SV=1
-----------------------IVLSGT----------------A-----EGPFAVD-PSGFLLVTRAL
DREEQAEYRLKVTLETEDGRVLWGPQPVLVRVKDENDQ

>tr|D2I4I3|D2I4I3_AILME Putative uncharacterized protein (Fragment) OS=Ailuropoda melanoleuca GN=PANDA_020508 PE=4 SV=1
--------------------------QFKASP---PAVNFKLTGET-----DGIFQIQP-DGLLYHNKAL
DRETRAVHKLQVSALDAQGTVVEGPVPITIEVKDINDN

>tr|Q5R5C7|Q5R5C7_PONAB Putative uncharacterized protein DKFZp469M1531 OS=Pongo abelii GN=DKFZp469M1531 PE=2 SV=1
----------------------------------------------------------------------
-----------VTLETQDGRVLWGPQLVLVHVKDENDQ

>tr|F6VCT3|F6VCT3_MACMU Uncharacterized protein OS=Macaca mulatta GN=CDH16 PE=4 SV=1
----------------------------------------------------------------------
----------QVTLETQDRRVLWGPQPVLVRVKDENDQ

>tr|F6UJ02|F6UJ02_CALJA Uncharacterized protein OS=Callithrix jacchus GN=CDH16 PE=4 SV=1
---------------------------------------------K-----EYVHV--------------
------R-------EIEEA---WETLPSL--------S

>tr|E2R0U4|E2R0U4_CANFA Uncharacterized protein OS=Canis familiaris GN=CDH16 PE=4 SV=1
----------------------------------------------------------------------
-----------VTLETEAGHVLWGAQPVLVRVKDENDQ

>tr|A2AKS7|A2AKS7_MOUSE Cadherin 17 OS=Mus musculus GN=Cdh17 PE=4 SV=1
-----------SIFEGQEP--SQVIFQFKTNP---PAVTFELTGET-----DGIFKIEK-DGLLYHTRAL
DRETRAVHHLQLAALDSHGAIVDGPVPITIEVKDINDN

>tr|Q4SKE5|Q4SKE5_TETNG Chromosome 13 SCAF14566, whole genome shotgun sequence OS=Tetraodon nigroviridis GN=GSTENG00016759001 PE=4 SV=1
RFKRSLLVPPMIVTENQRAPFPRIIGRVISA-EKSRSHIFRLTGPGADQDPKGLFIIDMETGDVLVSRSL
DREAIESYQVCV--------------------------

>tr|Q5TP77|Q5TP77_ANOGA AGAP009715-PA (Fragment) OS=Anopheles gambiae GN=AGAP009715 PE=4 SV=3
---------------------------------------------------NSYFDINKATGEIFVLKVD
PPHGRASWKFTVFAQDEGGEGLVGFTEVQINLKDVNDN

>tr|F1NNT5|F1NNT5_CHICK Uncharacterized protein (Fragment) OS=Gallus gallus GN=CDH13 PE=4 SV=1
----------------------------------------------------------------------
--------QLEVEVTDLSGKIIDGPVRLDISVIDQNDN

>tr|F1P5T8|F1P5T8_CHICK Uncharacterized protein (Fragment) OS=Gallus gallus PE=4 SV=1
----------------------------------------------------------------------
--------QLEVEVTDLSGKIIDGPVRLDISVIDQNDN

>tr|C4MH67|C4MH67_MUSPF Cadherin-4 (Fragment) OS=Mustela putorius furo GN=CDH4 PE=2 SV=1
-------------------------------------------------PPMEVFSIDSMSGRMYVTRPM
DREERASYHLRAHAVDMNGNKVENPIDLYIYVIDMNDN

>tr|D0VE19|D0VE19_AEDAE Cadherin (Fragment) OS=Aedes aegypti PE=4 SV=1
----------------------------------------------------------------------
---------------DEGGEGLVGFTEVQIKLKDINDN

>tr|D0VE16|D0VE16_AEDAE Cadherin (Fragment) OS=Aedes aegypti PE=4 SV=1
----------------------------------------------------------------------
---------------DEGGEGLVGFTEVQIKLKDINDN

>tr|D0VE12|D0VE12_AEDAE Cadherin (Fragment) OS=Aedes aegypti PE=4 SV=1
----------------------------------------------------------------------
---------------DEGGEGLVGFTEVQIKLKDINDN

>tr|D0VE10|D0VE10_AEDAE Cadherin (Fragment) OS=Aedes aegypti PE=4 SV=1
----------------------------------------------------------------------
---------------DEGGEGLVGFTEVQIKLKDINDN

>tr|E0VDI8|E0VDI8_PEDHC Protocadherin fat 2, putative OS=Pediculus humanus subsp. corporis GN=Phum_PHUM117300 PE=4 SV=1
----------HILSEGVL---PGYVTSIEVDIDSTSNLRFYLTGEGAEK-----FSLDKTLGHLKTALPL
DREEQSKYQLVAHVQDRDKW--ECSSEVYILISDLNDN

>sp|Q9VW71|FAT2_DROME Fat-like cadherin-related tumor suppressor homolog OS=Drosophila melanogaster GN=kug PE=1 SV=2
----------ISTNESIS---IGTLVEVKIDFDS--KLRFYLSGKGADD-----FSIGKESGILKVASAL
DRETTPKYKLVAHVQDGKDQ--ECFSEIIITVNDINDN

>tr|B4MXP4|B4MXP4_DROWI GK20296 OS=Drosophila willistoni GN=GK20296 PE=4 SV=1
----------INVNESIP---AGVLTDVKIDFDDDFKLRYFISGKGSDD-----FTIDKDKGSLKVIKVL
DREICPKYKLVAHVQDGKEH--ECVSEIIITVNDVNDN

>tr|B4LFN6|B4LFN6_DROVI GJ13735 OS=Drosophila virilis GN=GJ13735 PE=4 SV=1
----------ITINESIA---IGTIVEVKMDFDTDFKLRYYISGKGSTD-----FVMGKESGVLKVAKLL
DRERTSKYKILAHVQDGKER--ECVSEIIITVNDINDN

>tr|D6WAG5|D6WAG5_TRICA Cadherin OS=Tribolium castaneum GN=TcasGA2_TC000401 PE=4 SV=1
----------QVLSEGIL---PGFVLSVLTDNDEHSKLRYILSGDGMDN-----FLLDKDSGHLKTVTYL
DREKQSKYTLTAHVHDKERW--KCSSQIELIISDLNDN

>tr|A2BGT8|A2BGT8_DANRE FAT tumor suppressor homolog 1 OS=Danio rerio GN=fat PE=4 SV=1
----------ESVPEDSP---AGLILQVSTDADSNAQISYELLGPGSEH-----FSIDSETGELKTLLPL
DREEEEVHKMKVRALDGGGR--FCEAEVEITVEDVNDN

>tr|Q8AXB7|Q8AXB7_DANRE Protocadherin OS=Danio rerio GN=fat1 PE=2 SV=1
----------ESVPEDSP---AGLILQVSTDADSNAQISYELLGPGSEH-----FSIDSETGELKTLLPL
DREEEEVHKMKVRALDGGGR--FCEAEVEITVEDVNDN

>tr|E9QCG2|E9QCG2_DANRE Uncharacterized protein OS=Danio rerio GN=fat1 PE=4 SV=1
----------ESVPEDSP---AGLILQVSTDADSNAQISYELLGPGSEH-----FSIDSETGELKTLLPL
DREEEEVHKMKVRALDGGGR--FCEAEVEITVEDVNDN

>tr|F1QPR9|F1QPR9_DANRE Uncharacterized protein OS=Danio rerio GN=fat1 PE=4 SV=1
----------ESVPEDSP---AGLILQVSTDADSNAQISYELLGPGSEH-----FSIDSETGELKTLLPL
DREEEEVHKMKVRALDGGGR--FCEAEVEITVEDVNDN

>tr|E2R363|E2R363_CANFA Uncharacterized protein OS=Canis familiaris GN=FAT1 PE=4 SV=1
----------DTIPEDAF---PGLIMQVSTDADSNAEITYTLFGPGAEK-----FKLNPDTGELKTLAPL
DREEQEVYNLLVKATDGGGR--FCEANIVLTVEDVNDN

>tr|D2HF65|D2HF65_AILME Putative uncharacterized protein (Fragment) OS=Ailuropoda melanoleuca GN=PANDA_009494 PE=4 SV=1
----------DTVPEDAS---PGLILQVSTDADSNAEITYTLLGPGAEK-----FTLNPDTGELRTLAPL
DREEQGVYNLLVKATDGGGR--SCQANLVLTLEDVNDN

>tr|F1NWW5|F1NWW5_CHICK Uncharacterized protein OS=Gallus gallus GN=FAT PE=4 SV=1
----------DTVPEDAL---PGLIMQVSTDADSNAEITYTLHGPGAEK-----FRLTADTGELKTLMPL
DREQQAVYYLLVKATDGGGR--FCQANIILTLEDVNDN

>tr|F7AFG6|F7AFG6_HORSE Uncharacterized protein OS=Equus caballus PE=4 SV=1
----------DTIPEDAF---PGLILQVSTDADSNAEITYTLFGPGAEK-----FKLNPDTGELKTLVPL
DREEQAVYNLLVKATDGGGR--FCQAHIVLTLEDVNDN

>tr|E2R353|E2R353_CANFA Uncharacterized protein OS=Canis familiaris GN=FAT1 PE=4 SV=1
----------DTIPEDAF---PGLIMQVSTDADSNAEITYTLFGPGAEK-----FKLNPDTGELKTLAPL
DREEQEVYNLLVKATDGGGR--FCEANIVLTVEDVNDN

>tr|F7DJ38|F7DJ38_XENTR Uncharacterized protein OS=Xenopus tropicalis GN=fat1 PE=4 SV=1
----------ETISEDAL---AGVILQVASDADSNAEIIYTLHGVGAEK-----FHLNPFTGELKTSLPL
DREILEVYHLMVKATDGGGR--FCQAAVELTLEDVNDN

>tr|F2Z4A3|F2Z4A3_MOUSE Uncharacterized protein OS=Mus musculus GN=Fat1 PE=4 SV=1
----------DTIPEDAL---PGLVMQVSTDADSNAEITYTLFGSGAEK-----FKLNPDTGELRTLALL
DREEQAVYNLLVKATDGGGR--SCQAAIVLTLEDVNDN

>tr|Q9WU10|Q9WU10_RAT Protocadherin OS=Rattus norvegicus GN=Fat1 PE=2 SV=1
----------DAIPEDAL---PGLVMQVSTDADSNAEITYTLFGSGAEK-----FKLNPDTGELRTLALL
DREEQAVYHLLVKATDGGGR--SCQATIVLTLEDVNDN

>tr|F1LR23|F1LR23_RAT Uncharacterized protein OS=Rattus norvegicus GN=Fat1 PE=4 SV=1
----------DAIPEDAL---PGLVMQVSTDADSNAEITYTLFGSGAEK-----FKLNPDTGELRTLALL
DREEQAVYHLLVKATDGGGR--SCQATIVLTLEDVNDN

>sp|Q8TDW7|FAT3_HUMAN Protocadherin Fat 3 OS=Homo sapiens GN=FAT3 PE=2 SV=2
----------ALLPEDIP---SNIILKVSKDADSNGYIRYSLYGSGNSE-----FFLDPESGELKTLALL
DRERIPVYSLMAKATDGGGR--FCQSNIHLILEDVNDN

>tr|E9PYL7|E9PYL7_MOUSE Uncharacterized protein OS=Mus musculus GN=Fat1 PE=4 SV=1
----------DTIPEDAL---PGLVMQVSTDADSNAEITYTLFGSGAEK-----FKLNPDTGELRTLALL
DREEQAVYNLLVKATDGGGR--SCQAAIVLTLEDVNDN

>tr|F7AFC8|F7AFC8_HORSE Uncharacterized protein OS=Equus caballus GN=FAT1 PE=4 SV=1
----------DTIPEDAF---PGLILQVSTDADSNAEITYTLFGPGAEK-----FKLNPDTGELKTLVPL
DREEQAVYNLLVKATDGGGR--FCQAHIVLTLEDVNDN

>tr|F1SER9|F1SER9_PIG Uncharacterized protein OS=Sus scrofa GN=FAT1 PE=4 SV=1
----------DMIPEDAF---PGLIMQVSTDADSNAEITYTLFGPGAEK-----FKLNPDTGELKTSAPL
DREEQATYNLLVKATDGGGR--FCQANIVLTLEDVNDN

>tr|E1BKL9|E1BKL9_BOVIN Uncharacterized protein OS=Bos taurus GN=FAT1 PE=4 SV=1
----------DTIPEDAF---PGLIMQVSTDADSNAEITYTLFGPGAEK-----FKLNPDTGELKTSAPL
DREEQAAYHLLVKATDGGGR--FCQASVVLTLEDVNDN

>sp|Q14517|FAT1_HUMAN Protocadherin Fat 1 OS=Homo sapiens GN=FAT1 PE=1 SV=2
----------DTIPEDVL---PGLIMQISTDADSNAEITYTLLGSGAEK-----FKLNPDTGELKTSTPL
DREEQAVYHLLVRATDGGGR--FCQASIVLTLEDVNDN

>tr|Q9QXA3|Q9QXA3_MOUSE Fat 1 cadherin (Fragment) OS=Mus musculus GN=Fat1 PE=2 SV=1
----------DTIPEDAL---PGLVMQVSTDADSNAEITYTLFGSGAEK-----FKLNPDTGELRTLALL
DREEQAVYNLLVKATDGGGR--SCQAAIVLTLEDVNDN

>tr|F7ER09|F7ER09_MACMU Uncharacterized protein OS=Macaca mulatta GN=FAT1 PE=4 SV=1
----------DTIPEDVL---PGLIMQISADADSNAEITYTLSGSGAEK-----FQLNPDTGELKTSAPL
DREEQAVYHLLVRATDRGGR--FCQASIVLTLEDVNDN

>tr|F7D1T7|F7D1T7_CALJA Uncharacterized protein OS=Callithrix jacchus GN=FAT3 PE=4 SV=1
----------ALLPEDIP---SNIILKVSKDADSNGDIRYTLYGSGNSE-----FFLDPESGELKTLALL
DRERVPVYTLIAKATDGGGR--FCQSNIHLILEDVNDN

>tr|F1LP84|F1LP84_RAT Uncharacterized protein OS=Rattus norvegicus GN=Fat1 PE=4 SV=1
----------DAIPEDAL---PGLVMQVSTDADSNAEITYTLFGSGAEK-----FKLNPDTGELRTLALL
DREEQAVYHLLVKATDGGGR--SCQATIVLTLEDVNDN

>tr|F7FEG7|F7FEG7_MONDO Uncharacterized protein (Fragment) OS=Monodelphis domestica GN=FAT3 PE=4 SV=1
----------ALFPEDIP---SNIILKISKDADPNGDIRYSLYGSGNNK-----FFLDPESGELKTLALL
DREKIPVYNLIARATDGGGR--FCQSDIRLILEDVNDN

>tr|F7FEH7|F7FEH7_MONDO Uncharacterized protein (Fragment) OS=Monodelphis domestica GN=FAT3 PE=4 SV=1
----------ALFPEDIP---SNIILKISKDADPNGDIRYSLYGSGNNK-----FFLDPESGELKTLALL
DREKIPVYNLIARATDGGGR--FCQSDIRLILEDVNDN

>tr|F6UR80|F6UR80_CALJA Uncharacterized protein (Fragment) OS=Callithrix jacchus GN=FAT1 PE=4 SV=1
----------DTIPEDAL---PGLIMQVSTDADSNAEITYTLLGSGAEK-----FRLNPDTDEVDLQGLK
SRSSLPLAGVESAIDDTGHK--RMQHCIILGNKTGTPD

>tr|F1NXZ5|F1NXZ5_CHICK Uncharacterized protein OS=Gallus gallus GN=FAT3 PE=4 SV=1
----------ALFPEDIP---SNVILKISKDADSNGDIRYSLYGPGNNK-----FFLDPENGELKSLAPL
DREKIPVYNLVARATDGGGR--FCQSEIHLILEDVNDN

>tr|F6WDK1|F6WDK1_MONDO Uncharacterized protein OS=Monodelphis domestica GN=FAT3 PE=4 SV=1
----------ALFPEDIP---SNIILKISKDADPNGDIRYSLYGSGNNK-----FFLDPESGELKTLALL
DREKIPVYNLIARATDGGGR--FCQSDIRLILEDVNDN

>tr|F1LMF4|F1LMF4_RAT Uncharacterized protein OS=Rattus norvegicus GN=Fat3 PE=4 SV=1
----------ASLPEDIP---SNIILKVSKDADSNGDIRYSLYGSGNSD-----FFLDPESGELKTLALL
DRERVPVYNLIARATDGGGR--FCSSTVLLLLEDVNDN

>sp|Q8R508|FAT3_RAT Protocadherin Fat 3 OS=Rattus norvegicus GN=Fat3 PE=1 SV=1
----------ASLPEDIP---SNIILKVSKDADSNGDIRYSLYGSGNSD-----FFLDPESGELKTLALL
DRERVPVYNLIARATDGGGR--FCSSTVLLLLEDVNDN

>sp|Q8BNA6|FAT3_MOUSE Protocadherin Fat 3 OS=Mus musculus GN=Fat3 PE=1 SV=2
----------ASLPEDIP---SNIILKVSKDADSNGDIRYSLYGSGNNE-----FFLDPESGELKTLAVL
DRERVPVYNLIARATDGGGR--FCSSSVLLLLEDVNDN

>tr|E9QK16|E9QK16_MOUSE Uncharacterized protein OS=Mus musculus GN=Fat3 PE=4 SV=1
----------ASLPEDIP---SNIILKVSKDADSNGDIRYSLYGSGNNE-----FFLDPESGELKTLAVL
DRERVPVYNLIARATDGGGR--FCSSSVLLLLEDVNDN

>tr|F1QA09|F1QA09_DANRE Uncharacterized protein (Fragment) OS=Danio rerio GN=CR388051.1 PE=4 SV=1
----------VSVSEDVP---LNQILRVKTDADSNAQIQFSLFGSGAED-----FFIHPHTGELKTAVAL
DREKVSRYSLVARATDGGGL--WCEAEVVVDLLDVNDS

>tr|F7A0N3|F7A0N3_ORNAN Uncharacterized protein OS=Ornithorhynchus anatinus PE=4 SV=1
----------ALIPEDIP---SNLILKISKDPDSNGDISYSLYGSGNNK-----FFLDPESGELKTLALL
DREKIPVYNLIVRATDGGGR--FCQSEVHLILEDVNDN

>tr|F1PRA9|F1PRA9_CANFA Uncharacterized protein (Fragment) OS=Canis familiaris GN=FAT1 PE=4 SV=1
----------DTIPEDAF---PGLIMQVSTDADSNAEITYTLFGPGAEK-----FKLNPDTGELKTLAPL
DREEQEVYNLLVKATDGGGR--FCEANIVLTVEDVNDN

>tr|B4J1R8|B4J1R8_DROGR GH17186 OS=Drosophila grimshawi GN=GH17186 PE=4 SV=1
----------ITVDESTP---IGTIVEVKIDLDD-FKLRYYMSGKGSDD-----FVIGKDSGVLKVAKTL
DREKIAKYKLYAHVQDGKER--ECVSEIIITVNDINDN

>tr|F7ERH9|F7ERH9_MONDO Uncharacterized protein (Fragment) OS=Monodelphis domestica GN=FAT1 PE=4 SV=1
----------DTIPEDTV---PGLIMQVSIDADSNAEITYTLSGPGAEK-----FKINADTGELKTLAPL
DREQQAVYNLLVQATDGGGR--FCQMSVLFTLEDVNDN

>tr|A8Q2K1|A8Q2K1_BRUMA Cadherin domain containing protein OS=Brugia malayi GN=Bm1_41340 PE=4 SV=1
----------------SP---TGII-----MGYVRKSLRFY--GSESNL-----FAVE-NSGTVVVRDQL
SS-ISNQVELFLRAE--ES---LCI-RIIV----TSKG

>tr|E7F8B9|E7F8B9_DANRE Uncharacterized protein OS=Danio rerio GN=BX323012.1 PE=4 SV=1
----------QAVPEDVL---IGHILQVSTDADSNAEITYQLSGSGAES-----FTIDSKTGAVKTLATL
DREVTDVYNLTVRAVDKDNH--FCQASLLITVEDANDN

>tr|B3NE25|B3NE25_DROER GG16079 OS=Drosophila erecta GN=GG16079 PE=4 SV=1
---------------------------------------------GADD-----FTIGKESGILKVASAL
DRETTPKYKLVAHVQDGKDQ--ECFSEIIITVNDINDN

>tr|E9PQ73|E9PQ73_HUMAN Uncharacterized protein OS=Homo sapiens GN=FAT3 PE=4 SV=1
----------ALLPEDIP---SNIILKVSKDADSNGYIRYSLYGSGNSE-----FFLDPESGELKTLALL
DRERIPVYSLMAKATDGGGR--FCQSNIHLILEDVNDN

>tr|A8XSX4|A8XSX4_CAEBR CBR-CDH-4 protein OS=Caenorhabditis briggsae GN=cdh-4 PE=4 SV=2
----------------SK---KGVV--------LGPNTTFK--EEGAENA----FVMNFRNGKVKEVGQI
DY-KTQEFELIRLTI--KDE--LCK-RITV----LNDN

>tr|E3MCY5|E3MCY5_CAERE CRE-CDH-4 protein OS=Caenorhabditis remanei GN=Cre-cdh-4 PE=4 SV=1
----------------SK---KGVV--------LGPNTTFK--GDGIENV----FVMNYRNGKVKDSGQV
DY-KNQEFEFYRSMI--NDE--LCK-RITV----INDN

>tr|F1NWT2|F1NWT2_CHICK Uncharacterized protein (Fragment) OS=Gallus gallus GN=FAT2 PE=4 SV=1
----------GRVSEDAQ---PGFILKISTDPDSNAQITYSLHGPGAEE-----FRLGPHTGELTTSAPL
DREQKPTYHLVAKATDGGGR--SCQADITLTIEDTNDN

>tr|E2RM62|E2RM62_CANFA Uncharacterized protein OS=Canis familiaris GN=FAT2 PE=4 SV=1
----------GKVSEDTS---PGFILKVSTDLDTNAQITYSLHGPGADE-----FKLDPHTGELTTLTAL
DREKKDTYSLVAKATDGGGQ--SCQADVTLHVEDVNDN

>tr|F1LPM1|F1LPM1_RAT Uncharacterized protein OS=Rattus norvegicus GN=Fat2 PE=4 SV=1
----------GKVREDVT---PGFILKVSIDVDTNAQITYSLHGPGAQE-----FKLDPHTGELTTLTVL
DRERKDVYNLVAKATDGGGQ--SCQAEVTLHIEDVNDN

>tr|D3ZCU2|D3ZCU2_RAT Uncharacterized protein OS=Rattus norvegicus GN=Fat2 PE=4 SV=1
----------GKVREDVT---PGFILKVSIDVDTNAQITYSLHGPGAQE-----FKLDPHTGELTTLTVL
DRERKDVYNLVAKATDGGGQ--SCQAEVTLHIEDVNDN

>tr|D2HFC7|D2HFC7_AILME Putative uncharacterized protein (Fragment) OS=Ailuropoda melanoleuca GN=PANDA_009583 PE=4 SV=1
----------GKVSEDTS---PGFILKVSTDLDTNAQITYSLHGPGADE-----FKLDPHTGELTTLTPL
DREKKDTYSLVAKATDGGGQ--SCQADVILHVEDVNDN

>sp|O88277|FAT2_RAT Protocadherin Fat 2 OS=Rattus norvegicus GN=Fat2 PE=1 SV=1
----------GKVREDVT---PGFILKVSIDVDTNAQITYSLHGPGAQE-----FKLDPHTGELTTLTVL
DRERKDVYNLVAKATDGGGQ--SCQAEVTLHIEDVNDN

>sp|Q5F226|FAT2_MOUSE Protocadherin Fat 2 OS=Mus musculus GN=Fat2 PE=2 SV=1
----------GKVREDVT---PGFILKVSIDVDTNAQITYSLHGPGAQE-----FKLDPHTGELTTLSVL
DRERKDVYNLVAKATDGGGQ--SCQAEVTLHIEDVNDN

>tr|F1RQB2|F1RQB2_PIG Uncharacterized protein OS=Sus scrofa GN=FAT2 PE=4 SV=1
----------GKVSEDVP---LGFILKISTDLDTNAQITYSLHGPGADD-----FKLDPHTGELITLTAL
DREKKDVYSLVAKATDGGGQ--SCQADVTLHVEDVNDN

>tr|F7E6Z1|F7E6Z1_MACMU Uncharacterized protein OS=Macaca mulatta GN=FAT2 PE=4 SV=1
----------GKVHEDVF---PGFILKVSTDLDTNAQITYSLHGPGAHE-----FKLDPHTGELTTLTAL
DRERKDVFNLVAKATDGGGR--SCQADVTLHVEDVNDN

>tr|F7C8D7|F7C8D7_HORSE Uncharacterized protein OS=Equus caballus PE=4 SV=1
----------GKVSEDVS---PGFILKVSTDLDTNAQITYSLHGPGADE-----FKLDPHTGELTTLTAL
DREKKDVYSLVAKATDGGGQ--SCQADVTLHVEDVNDN

>sp|Q9NYQ8|FAT2_HUMAN Protocadherin Fat 2 OS=Homo sapiens GN=FAT2 PE=1 SV=2
----------GKVHEDVF---PGFILKVSTDLDTNAQITYSLHGPGAHE-----FKLDPHTGELTTLTAL
DRERKDVFNLVAKATDGGGR--SCQADITLHVEDVNDN

>tr|F7BMD8|F7BMD8_CALJA Uncharacterized protein OS=Callithrix jacchus PE=4 SV=1
----------GKVHEDVF---PGFILKVSTDLDTNAQITYSLHGPGAHE-----FKLDPHTGELTTLTPL
DRERKDVFNLVVKATDGGGR--SCQADVTLHVEDVNDN

>tr|E7FB42|E7FB42_DANRE Uncharacterized protein OS=Danio rerio GN=CR376800.1 PE=4 SV=1
----------EAVMENSS---SGVILKISSDPDTNGQVSFTLHGPNADK-----FHLDPKTGELFTLAVL
DREREKEYDLVVKATDGGGR--SCQADVTLMVQDMNDN

>tr|F1MPF3|F1MPF3_BOVIN Uncharacterized protein (Fragment) OS=Bos taurus GN=FAT2 PE=4 SV=1
----------GKVSEDVP---PEFILKVSTDLDTNAQITYSLHGPGADE-----FKLDPHTGDLTTLTAL
DREKKDVYSLVAKATDGGGQ--SCQADVTLHVEDVNDN

>tr|F6Y9Z1|F6Y9Z1_ORNAN Uncharacterized protein (Fragment) OS=Ornithorhynchus anatinus GN=FAT2 PE=4 SV=1
----------GRVAEDVP---PGFILQVSVDADVNAQVTYSLHGPGADE-----FRLDPYTGELFTLTAL
DREEKDRYHLVAKATDGGGR--SCQADVILGVDDVNDN

>sp|Q19319|CADH4_CAEEL Cadherin-4 OS=Caenorhabditis elegans GN=cdh-4 PE=1 SV=3
----------------SK---KGVV--------LGPNVTFK--SDNDGNV----FVVNFRNGKVKESDQI
DY-KNQQLEFHRLTI--NSE--VCK-LITV----LNDN

>tr|B6VBS9|B6VBS9_9PELO Putative uncharacterized protein OS=Caenorhabditis sp. PS1010 GN=Csp3_JD01.004 PE=4 SV=1
----------------SK---KGVV--------SKKDYVFS--EENPIP-----FVINFRNGIVKVKENV
DF-KEQMFEITRVMM--KKI--ICE-KFMI----ENDN

>tr|A7S3G3|A7S3G3_NEMVE Predicted protein (Fragment) OS=Nematostella vectensis GN=v1g20161 PE=4 SV=1
----------EHIKENTP---LGTVLTVGTDADVNAELTYSVFGQGFGT-----FAVDKN-GKMTNLVEL
DRETRPFYNFMVSAADIGGQ--ACYSNISIHLDDVNDN

>tr|F6UR99|F6UR99_CALJA Uncharacterized protein OS=Callithrix jacchus GN=FAT1 PE=4 SV=1
----------DTIPEDAL---PGLIMQVSTDADSNAEITYTLLGSGAEK-----FRLNPDTGNAHTKCEI
TSCPFQIYSNALKLTDHFGI--FALCTYQVTHPSCDTE

>tr|F6R8M3|F6R8M3_CIOIN Uncharacterized protein (Fragment) OS=Ciona intestinalis GN=Cin.3832 PE=4 SV=1
----------GFVREDAA---TQLILNILTDADEAGRVSYQLTGTGSDQ-----FNLDPRTGELRTARAL
DREITSEYSLTAISIDGGDK--QCISKVHITVEDINDN

>tr|F6R8J8|F6R8J8_CIOIN Uncharacterized protein (Fragment) OS=Ciona intestinalis GN=Cin.3832 PE=4 SV=1
----------GFVREDAA---TQLILNILTDADEAGRVSYQLTGTGSDQ-----FNLDPRTGELRTARAL
DREITSEYSLTAISIDGGDK--QCISKVHITVEDINDN

>tr|F7AHE6|F7AHE6_HORSE Uncharacterized protein OS=Equus caballus GN=FAT3 PE=4 SV=1
----------ALFPEDIP---SNIILKVSKDADSNGDIRYSLYGSGNNE-----FFLDPESGELKTLARL
DRERVPVYSLIARATDGGGR--FCQSDVRLILEDVNDN

>tr|F6R8T0|F6R8T0_CIOIN Uncharacterized protein (Fragment) OS=Ciona intestinalis GN=Cin.3832 PE=4 SV=1
----------GFVREDAA---TQLILNILTDADEAGRVSYQLTGTGSDQ-----FNLDPRTGELRTARAL
DREITSEYSLTAISIDGGDK--QCISKVHITVEDINDN

>tr|F1PRC1|F1PRC1_CANFA Uncharacterized protein (Fragment) OS=Canis familiaris GN=FAT1 PE=4 SV=1
----------DTIPEDAF---PGLIMQVSTDADSNAEITYTLFGPGAEK-----FKLNPDTGELKTLAPL
DREEQEVYNLLVKATDGGGR--FCEANIVLTVEDVNDN

>tr|F6TZL3|F6TZL3_MONDO Uncharacterized protein (Fragment) OS=Monodelphis domestica GN=FAT3 PE=4 SV=1
----------ALFPEDIP---SNIILKISKDADPNGDIRYSLYGSGNNK-----FFLDPESGELKTLALL
DREKIPVYNLIARATDGGGR--FCQSDIRLILEDVNDN

>tr|F1NXZ3|F1NXZ3_CHICK Uncharacterized protein (Fragment) OS=Gallus gallus PE=4 SV=1
----------ALFPEDIP---SNVILKISKDADSNGDIRYSLYGPGNNK-----FFLDPENGELKSLAPL
DREKIPVYNLVARATDGGGR--FCQSEIHLILEDVNDN

>tr|F6UEZ7|F6UEZ7_CALJA Uncharacterized protein (Fragment) OS=Callithrix jacchus PE=4 SV=1
----------GKVHEDVF---PGFILKVSTDLDTNAQITYSLHGPGAHE-----FKLDPHTGELTTLTPL
DRERKDVFNLVVKATDGGGR--SCQADVTLHVEDVNDN

>tr|F6YAC8|F6YAC8_ORNAN Uncharacterized protein OS=Ornithorhynchus anatinus GN=FAT2 PE=4 SV=1
----------GRVAEDVP---PGFILQVSVDADVNAQVTYSLHGPGADE-----FRLDPYTGELFTLTAL
DREEKDRYHLVAKATDGGGR--SCQADVILGVDDVNDN

>tr|E2R2C2|E2R2C2_CANFA Uncharacterized protein OS=Canis familiaris GN=FAT1 PE=4 SV=1
----------DTIPEDAF---PGLIMQVSTDADSNAEITYTLFGPGAEK-----FKLNPDTGELKTLAPL
DREEQEVYNLLVKATDGGGR--FCEANIVLTVEDVNDN

>tr|F6URW6|F6URW6_CALJA Uncharacterized protein (Fragment) OS=Callithrix jacchus GN=FAT1 PE=4 SV=1
----------DTIPEDAL---PGLIMQVSTDADSNAEITYTLLGSGAEK-----FRLNPDTEGIYTTC-L
KRKPQKADESALATDADAGS--FGGCSCCARSPTCDTE

>tr|E1BJW9|E1BJW9_BOVIN Uncharacterized protein OS=Bos taurus PE=4 SV=1
----------GKVSEDVP---PEFILKVSTDLDTNAQITYSLHGPGADE-----FKLDPHTGDLTTLTAL
DREKKDVYSLVAKATDGGGQ--SCQADVTLHVEDVNDN

>tr|F7B1R9|F7B1R9_MONDO Uncharacterized protein OS=Monodelphis domestica PE=4 SV=1
----------SKVPEDVL---PGFILQVTTDLDVNALVTYSLHGPGADE-----FKLDPYTGELTTLMLL
DREEKDVYYLVAKATDGGGR--SCQADVTIRVEDVNDN

>tr|C4MH71|C4MH71_MUSPF Cadherin-11 (Fragment) OS=Mustela putorius furo GN=CDH11 PE=2 SV=1
--------------------------RLHSDIDSDGNIKYILSGEGAGT----IFVIDDKSGNIHATKTL
DREERAQYTLMAQAVDRDTNPLEPPSEFIVKVQDIKDN

>tr|F6QZX3|F6QZX3_ORNAN Uncharacterized protein (Fragment) OS=Ornithorhynchus anatinus GN=CDH22 PE=4 SV=1
----------------------------------NKNAKYVLQGPYVET----IFKVKEDTGDIYAYEKL
DREKIAEYHLTALIIDKYTNNLEPPSNFTIKVYDVNDN

>tr|F7HFS5|F7HFS5_CALJA Uncharacterized protein OS=Callithrix jacchus PE=4 SV=1
RTRRSWVWNQFFVIEEYAGPEPVLIGKLHSDVDREGRTKYLLTGEGAGT----VFVIDEATGNIHVTKSL
DREEKAQYVLLAQAVDRASNPLEPPSEFIIKVVT----

>tr|Q2TAL1|Q2TAL1_HUMAN CDH24 protein OS=Homo sapiens GN=CDH24 PE=2 SV=1
RTRRSWVWNQFFVIEEYAGPEPVLIGKLHSDVDREGRTKYLLTGEGAGT----VFVIDEATGNIHVTKSL
DREEKAQYVLLAQAVDRASNPLEPPSEFIIIIIT----

>tr|E7EMU3|E7EMU3_HUMAN Uncharacterized protein OS=Homo sapiens GN=CDH24 PE=3 SV=1
RTRRSWVWNQFFVIEEYAGPEPVLIGKLHSDVDREGRTKYLLTGEGAGT----VFVIDEATGNIHVTKSL
DREEKAQYVLLAQAVDRASNPLEPPSEFIIKIIT----

>tr|E5RJT3|E5RJT3_HUMAN Uncharacterized protein OS=Homo sapiens GN=CDH17 PE=4 SV=1
-----------------------IIFQFKAN---PPAVTFELTGE-----TDNIFVIERE-GLLYYNRAL
DRETRSTHNLQVAALDANGIIVEGPVPITIKVKDINDN

>tr|Q5Y190|Q5Y190_HUMAN Anchor protein OS=Homo sapiens GN=RESDA1 PE=2 SV=1
----------VSVLENA--PLGHSVIHIQADHGENARLEYSLTGVAPDTP----FVINSATGWVSVSGPL
DRESVEHYFFGVEARDHGSPPLSASASVTVTVLDVNDN

>tr|F7FMZ2|F7FMZ2_MONDO Uncharacterized protein (Fragment) OS=Monodelphis domestica GN=CELSR3 PE=4 SV=1
----------VSVLENA--PLGHSVIHIQADHGENARLEYKLTGMALDTP----FVVNSATGWITVSGPL
DRESVEHYFFGVEAVDHGSPPLSASASVTITVMDVNDN

>tr|F1N812|F1N812_CHICK Uncharacterized protein (Fragment) OS=Gallus gallus GN=CELSR3 PE=3 SV=1
----------ISVLENA--PLGHSVIHIQADYGENARLEYKLTGVSADTP----FVVNSATGWITVSGPL
DRELVEHYFFGVEARDHGSPSLSASASVTITVMDVNDN

>tr|B8A4Q1|B8A4Q1_DANRE Novel protein similar to vertebrate cadherin-like family (Fragment) OS=Danio rerio GN=si:dkey-16l23.1 PE=4 SV=1
RSRRSWIWNQFFVIEEYAGPEPVLIGRLHTDMDRDGRTKYVLRGEGAG----SVFVIDEKTGNIHVTKPL
DREEKDEYRLIATATDSQTEALEPSSQFIIRVQDINDN

>tr|F1LPC3|F1LPC3_RAT Uncharacterized protein OS=Rattus norvegicus GN=Celsr3 PE=3 SV=1
-----------SVLENA--PLGHSVIHIDADHGENSRLEYSLTGVASDTP----FVINSATGWVSVSGPL
DRESVEHYFFGVEARDHGSPPLSASASVTVTVLDVNDN

>sp|O88278|CELR3_RAT Cadherin EGF LAG seven-pass G-type receptor 3 OS=Rattus norvegicus GN=Celsr3 PE=2 SV=1
-----------SVLENA--PLGHSVIHIDADHGENSRLEYSLTGVASDTP----FVINSATGWVSVSGPL
DRESVEHYFFGVEARDHGSPPLSASASVTVTVLDVNDN

>sp|Q9NYQ7|CELR3_HUMAN Cadherin EGF LAG seven-pass G-type receptor 3 OS=Homo sapiens GN=CELSR3 PE=1 SV=2
-----------SVLENA--PLGHSVIHIDADHGENARLEYSLTGVAPDTP----FVINSATGWVSVSGPL
DRESVEHYFFGVEARDHGSPPLSASASVTVTVLDVNDN

>tr|E0V8A5|E0V8A5_MICOH Cadherin, EGF LAG seven-pass G-type receptor 3 (Flamingo homolog) OS=Microtus ochrogaster GN=CELSR3 PE=3 SV=1
-----------SVLENA--PLGHSVIHIDADHGENSRLEYSLTGVAPDTP----FVINSATGWVSVSGPL
DRESVEHYFFGVEARDHGSPPLSASASVTVTVLDVNDN

>tr|F7GBV2|F7GBV2_MACMU Uncharacterized protein OS=Macaca mulatta GN=CELSR3 PE=4 SV=1
-----------SVLENA--PLGHSVIHIDADHGENARLEYSLTGVASDTP----FVINSATGWVSVSGPL
DRESVEHYFFGVEARDHGSPPLSASASVTVTVLDVNDN

>tr|F6X224|F6X224_HORSE Uncharacterized protein OS=Equus caballus GN=CELSR3 PE=4 SV=1
-----------SVLENA--PLGHSVIHIDADHGENARLEYSLTGVAPDTP----FVINSATGWVSVSGPL
DRESVEHYFFGVEARDHGSPPLSASASVTVTVLDVNDN

>tr|D4AC66|D4AC66_RAT Uncharacterized protein OS=Rattus norvegicus PE=3 SV=1
-----------SVLENA--PLGHSVIHIDADHGENSRLEYSLTGVASDTP----FVINSATGWVSVSGPL
DRESVEHYFFGVEARDHGSPPLSASASVTVTVLDVNDN

>tr|E0V898|E0V898_MICOH Cadherin, EGF LAG seven-pass G-type receptor 3 (Flamingo homolog), 5 prime (Fragment) OS=Microtus ochrogaster GN=CELSR3 PE=3 SV=1
-----------SVLENA--PLGHSVIHIDADHGENSRLEYSLTGVAPDTP----FVINSATGWVSVSGPL
DRESVEHYFFGVEARDHGSPPLSASASVTVTVLDVNDN

>sp|Q91ZI0|CELR3_MOUSE Cadherin EGF LAG seven-pass G-type receptor 3 OS=Mus musculus GN=Celsr3 PE=2 SV=2
-----------SVLENA--PLGHSVIHIDADHGENSRLEYSLTGVASDTP----FVINSATGWVSVSGPL
DRESVEHYFFGVEARDHGSPPLSASASVTVTVLDVNDN

>tr|F1MHH5|F1MHH5_BOVIN Uncharacterized protein (Fragment) OS=Bos taurus GN=CELSR3 PE=3 SV=1
-----------SVLENA--PLGHSVIHIDADHGENSRLEYSLTGVAPDTP----FVINSATGWVSVSGPL
DRESVEHYFFGVEARDHGSPPLSASASVTVTVLDVNDN

>tr|F7HVM7|F7HVM7_CALJA Uncharacterized protein OS=Callithrix jacchus GN=CELSR3 PE=4 SV=1
-----------SVLENA--PLGHSVIHIDADHGENARLEYSLTGVAPDTP----FVINSATGWVSVSGPL
DRESVEHYFFGVEARDHGSPPLSASASVTVTVLDVNDN

>tr|F7B362|F7B362_XENTR Uncharacterized protein (Fragment) OS=Xenopus tropicalis GN=celsr3 PE=4 SV=1
-----------SVLENA--PLGHSIIHIDADYGENSRVEYKLTGMKPESP----FVINSATGWITVSGPL
DREMVEQYVFGVEARDHGNPSLSASAGVTITIMDVNDN

>tr|F1R8J2|F1R8J2_DANRE Uncharacterized protein (Fragment) OS=Danio rerio GN=celsr3 PE=3 SV=1
-----------TVLESA--PIGHSILHIDTDNGDNARLEYRLTGTGTDTP----FVINAATGWVTVSSEL
DRESVEHYFFGVEARDYGSPPLSATASVTITVMDVNDN

>tr|F7HVM8|F7HVM8_CALJA Uncharacterized protein OS=Callithrix jacchus GN=CELSR3 PE=4 SV=1
-----------SVLENA--PLGHSVIHIDADHGENARLEYSLTGVAPDTP----FVINSATGWVSVSGPL
DRESVEHYFFGVEARDHGSPPLSASASVTVTVLDVNDN

>tr|Q8TEG4|Q8TEG4_HUMAN FLJ00233 protein (Fragment) OS=Homo sapiens GN=FLJ00233 PE=2 SV=1
----------VSVVENIM--AGATVLFLNTDLDREESIIYSLE----GS---TQFRINARSGEITTTSLL
DRETKSEYILIVRAVDGGHNQKTGIATVNITLLDINDN

>tr|O93514|O93514_XENLA Axial protocadherin (Fragment) OS=Xenopus laevis GN=AXPC PE=2 SV=1
----------AELPENSP--MGHSVLQVKNDSDVNAEIDYSFHQ--ASDTVRRLLHLDRSTGLITVQGPI
DREDVGTLKFSVIAKDIGANPKIARTQVTIYMRDTNDN

>tr|A7SN98|A7SN98_NEMVE Predicted protein OS=Nematostella vectensis GN=v1g124570 PE=4 SV=1
----------GSVREDRT--VGTEVVQVQTDDDLAGEIVFAIT----GGDPEGLFSILNTSGKITVARSL
DREMKATYELTVTATDRAGDPKSTSVEVDITITDANDN

>tr|A7SHT2|A7SHT2_NEMVE Predicted protein (Fragment) OS=Nematostella vectensis GN=v1g118913 PE=4 SV=1
----------FSITEDVA--KGTVFGFVRNDADKNAKLSYSIP----DEDVRKTFAVDEITGNLSVVGDI
DRERTGIYSFVVVVTDHGSSPRVGFAVVSVQVKDVNDN

>tr|F7G864|F7G864_MACMU Uncharacterized protein (Fragment) OS=Macaca mulatta GN=CDH23 PE=4 SV=1
----------VSVVENIM--AGATVLFLNTDLDREESIIYSLE----GS---AQFRINARSGEITTTSLL
DRETKSEYILIVRAVDGGHNQKTGIATVNITLLDINDN

>tr|A7SSF3|A7SSF3_NEMVE Predicted protein (Fragment) OS=Nematostella vectensis GN=v1g129879 PE=4 SV=1
----------VSIPENIT--VGAHILLLNRDKDVNAEIRYFLK----DAIVSKRFSMNDTTGQITIKQAV
DYEERSSYSFEVFASDGGEARLTGSSSVRITIIDVNDN

>tr|F6VJH1|F6VJH1_CALJA Uncharacterized protein OS=Callithrix jacchus PE=4 SV=1
----------AAVLENLA--LGTEIVRVQYSID--NQITYRFDTY-TSAQAKALFKIDAITGVITVQDLV
DREKGDFYTLTVVADDG--SPKVDSTVVYITVLDENDN

>tr|Q8N1Z7|Q8N1Z7_HUMAN cDNA FLJ36499 fis, clone THYMU2019197, weakly similar to Homo sapiens FLAMINGO 1 mRNA OS=Homo sapiens PE=2 SV=1
----------AAILENLA--LGTEIVRVQYSID--NQITYRFDAY-TSTQAKALFKIDAITGVITVQGLV
DREKGDFYTLTVVADDG--GPKVDSTVVYITVLDENDN

>tr|E7ERT0|E7ERT0_HUMAN Uncharacterized protein OS=Homo sapiens GN=CDH23 PE=4 SV=1
----------AAILENLA--LGTEIVRVQYSID--NQITYRFNAY-TSTQAKALFKIDAITGVITVQGLV
DREKGDFYTLTVVADDG--GPKVDSTVVYITVLDENDN

>tr|F7GVN5|F7GVN5_MACMU Uncharacterized protein (Fragment) OS=Macaca mulatta GN=CDH23 PE=4 SV=1
----------VAILENLA--LGTEIVRVQYSID--NQIMYRFDAY-TSTQAKALFKIDAITGVITVQGLV
DREKGDFYTLTVVADDG--GPKVDSTVVYITVLDENDN

>tr|Q4RRF3|Q4RRF3_TETNG Chromosome 16 SCAF15002, whole genome shotgun sequence. (Fragment) OS=Tetraodon nigroviridis GN=GSTENG00030191001 PE=4 SV=1
----------AIISENLQ--PGSNILQVFTDDDDNGKVLYEINR--RQSDPDRYFVIDSQSGVITLNKPL
DFEMKRVHELVVQAQDNATQPEVSNAFVTIHVRDYNDN

>tr|C3ZWR0|C3ZWR0_BRAFL Putative uncharacterized protein (Fragment) OS=Branchiostoma floridae GN=BRAFLDRAFT_244702 PE=4 SV=1
-----------SVYENSP--VNTVVMTIREDPDRNSYVEYSMA-----SIPGNKFALDSVTGQLRVNGDL
DREATPSYVVTVTATDKGRPPMSASMDLTINLLDRNDN

>tr|E7F374|E7F374_DANRE Uncharacterized protein OS=Danio rerio GN=OTTDARG00000030517 PE=3 SV=1
RSRRSWIWNQFFVIEEYSGPEPVLIGRLHSSVDKDGRTKYILKGEGAG----SVFVIDSRTGNIHVTKPL
DREEKDQYRLIATATDRTGRALEPSSQFIIRVQDINDN

>tr|D1LX05|D1LX05_SACKO FAT tumor suppressor-like protein OS=Saccoglossus kowalevskii PE=2 SV=1
------------------------------DSGFNGDVIYTIQRGDR----LNQFHIGSKSGLISITSEL
DREQMSAYTLTIRASDQGHDPQFTDVTIQIRVSDINDN

>tr|F1PJH2|F1PJH2_CANFA Uncharacterized protein (Fragment) OS=Canis familiaris GN=FAT3 PE=4 SV=1
------------------------------DSQPNGQIRFSIVNGDR----DNEFAVEPVLGLVKVKKKL
DRERVSGYSLLVQAVDSGIPVMSSTATVNIDISDVNDN

>tr|F6YF86|F6YF86_MONDO Uncharacterized protein (Fragment) OS=Monodelphis domestica GN=FAT3 PE=4 SV=1
------------------------------DSPPNGQIRFSIVSGDR----DNEFAVDPVLGLVKVKKKL
DRERVSGYSLLIQATDSGVPAMSSTVTVNIDISDVNDN

>tr|Q497H5|Q497H5_MOUSE Fat1 protein (Fragment) OS=Mus musculus GN=Fat1 PE=2 SV=1
------------------------------DGPSNSHIHYSIIEGNQ----GSPFTIDPVRGEVKVTKPL
DRETISGYTLTVQAADNGNPPRVNTTTVNIDVSDVNDN

>tr|F6UP60|F6UP60_MONDO Uncharacterized protein (Fragment) OS=Monodelphis domestica GN=FAT1 PE=4 SV=1
------------------------------DGPSNSHIHYSIIDGNQ----GNPFTIDPVRGEIKVTQLL
DRETISGYTLTVQAADNGSPPRFNTTTVNIDVSDVNDN

>tr|F6T585|F6T585_ORNAN Uncharacterized protein (Fragment) OS=Ornithorhynchus anatinus GN=CDH23 PE=4 SV=1
------------------------------DGPSNSLIHYSIVDGNGGG-RGTPFIIDPAKGHVILTGPL
DRETVSGYTLTIRASDNGHPPRVTTTTANIDVSDVNDN

>tr|Q80XT9|Q80XT9_MOUSE Fat1 protein (Fragment) OS=Mus musculus GN=Fat1 PE=2 SV=1
---------------------------------------------------GSPFTIDPVRGEVKVTKPL
DRETISGYTLTVQAADNGNPPRVNTTTVNIDVSDVNDN

>tr|F6T574|F6T574_ORNAN Uncharacterized protein (Fragment) OS=Ornithorhynchus anatinus GN=CDH23 PE=4 SV=1
---------------------------------------------------GTPFIIDPAKGHVILTGPL
DRETVSGYTLTIRASDNGHPPRVTTTTANIDVSDVNDN

>tr|F7A085|F7A085_ORNAN Uncharacterized protein (Fragment) OS=Ornithorhynchus anatinus PE=4 SV=1
----------------------------------------------------------------------
---------------------LSAVATVNVNLTDVNDN

>tr|F1MAS4|F1MAS4_RAT Uncharacterized protein OS=Rattus norvegicus PE=3 SV=1
-----------AVLENV--PLGHSVLHIQADAGENARLQYRLVDTAPDFP----FQIHNSSGWITVCAEL
DRELLEHYSFGVEAVDHGSPPMSSSASVSITVLDVNDN

>sp|O35161|CELR1_MOUSE Cadherin EGF LAG seven-pass G-type receptor 1 OS=Mus musculus GN=Celsr1 PE=2 SV=3
-----------AVLENV--PLGHSVLHIQADAGENARLQYRLVDTAPDFP----FQIHNSSGWITVCAEL
DREEVEHYSFGVEAVDHGSPAMSSSASVSITVLDVNDN

>tr|A8MUW4|A8MUW4_HUMAN Uncharacterized protein OS=Homo sapiens GN=CELSR1 PE=3 SV=1
-----------TVLENV--PLGYPVVHIQADSGENARLHYRLVDTAPDFP----FQIHNSSGWITVCAEL
DREEVEHYSFGVEAVDHGSPPMSSSTSVSITVLDVNDN

>sp|Q9NYQ6|CELR1_HUMAN Cadherin EGF LAG seven-pass G-type receptor 1 OS=Homo sapiens GN=CELSR1 PE=1 SV=1
-----------TVLENV--PLGYPVVHIQADSGENARLHYRLVDTAPDFP----FQIHNSSGWITVCAEL
DREEVEHYSFGVEAVDHGSPPMSSSTSVSITVLDVNDN

>tr|F7DB32|F7DB32_MONDO Uncharacterized protein OS=Monodelphis domestica GN=CELSR1 PE=4 SV=1
-----------AVLENV--PLGHSVLHIQADSGENARLHYRLVD----FP----FQIHNSSGWITVCAEL
DREEAEHYSFGVEAVDHGSPAMSSSASVAITVLDVNDN

>tr|F1QBS8|F1QBS8_DANRE Uncharacterized protein OS=Danio rerio GN=celsr1b PE=3 SV=1
-----------SVLENV--PIGYSVIHIQADSGDNAHLEYKLTDTSPGFP----FVINNSTGWVTVSAEL
DRETTEFYSFGVEARDHGVPTMSSSASVSVTILDVNDN

>tr|E2R4F0|E2R4F0_CANFA Uncharacterized protein OS=Canis familiaris GN=CELSR2 PE=3 SV=1
-----------TVLESV--PLGYLVLHVQADAGDNARLEYRLAGVGHDFP----FAINNGTGWISVAAEL
DREEVDFYSFGVEARDHGTPVLTASASVSVTILDVNDN

>sp|Q9HCU4|CELR2_HUMAN Cadherin EGF LAG seven-pass G-type receptor 2 OS=Homo sapiens GN=CELSR2 PE=1 SV=1
-----------TVLESV--PLGYLVLHVQADAGDNARLEYRLAGVGHDFP----FTINNGTGWISVAAEL
DREEVDFYSFGVEARDHGTPALTASASVSVTVLDVNDN

>tr|E1BJ11|E1BJ11_BOVIN Uncharacterized protein OS=Bos taurus GN=CELSR2 PE=3 SV=1
-----------TVLESV--PLGYLVLHVQADAGDNARLEYRLAGVGHDFP----FTINNGTGWISVAAEL
DREEVDFYSFGVEARDHGTPALTASASVSVTILDVNDN

>sp|Q9R0M0|CELR2_MOUSE Cadherin EGF LAG seven-pass G-type receptor 2 OS=Mus musculus GN=Celsr2 PE=1 SV=2
-----------TVLESV--PLGYLVLHVQADAGDNARLEYSLAGVGHDFP----FTINNGTGWISVAAEL
DREEVDFYSFGVEARDHGTPALTASASVSVTILDVNDN

>tr|A2AEE7|A2AEE7_MOUSE Cadherin EGF LAG seven-pass G-type receptor 2 OS=Mus musculus GN=Celsr2 PE=3 SV=1
-----------TVLESV--PLGYLVLHVQADAGDNARLEYSLAGVGHDFP----FTINNGTGWISVAAEL
DREEVDFYSFGVEARDHGTPALTASASVSVTILDVNDN

>tr|F6U0Y6|F6U0Y6_MONDO Uncharacterized protein (Fragment) OS=Monodelphis domestica GN=CELSR2 PE=4 SV=1
-----------TVLESV--PLGYLVLHVQADAGDNARLEYRLAGVGPDFP----FTINNGTGWISVAAEL
DREEVDFYSFGVEARDHGTPPLTASASVSVTILDVNDN

>tr|F7ILW5|F7ILW5_CALJA Uncharacterized protein (Fragment) OS=Callithrix jacchus GN=CELSR2 PE=4 SV=1
-----------TVLESV--PLGYLVLHVQADAGDNARLEYRLAGVGHDFP----FTINNGTGWISVAAEL
DREEVDFYSFGVEARDHGTPALTASASVSVTVLDVNDN

>tr|F7ILV9|F7ILV9_CALJA Uncharacterized protein (Fragment) OS=Callithrix jacchus PE=4 SV=1
-----------TVLESV--PLGYLVLHVQADAGDNARLEYRLAGVGHDFP----FTINNGTGWISVAAEL
DREEVDFYSFGVEARDHGTPALTASASVSVTVLDVNDN

>tr|F6TIS4|F6TIS4_XENTR Uncharacterized protein (Fragment) OS=Xenopus tropicalis GN=celsr1 PE=4 SV=1
-----------TVLENV--PIGYSVVHIQADSGDNARIQYRLTDTPPNFP----FVINNNTGWITVSTEL
DRETVELYTFGVEARDQGEPAMTSSASVTITVLDVNDN

>tr|B7QGG7|B7QGG7_IXOSC Putative uncharacterized protein OS=Ixodes scapularis GN=IscW_ISCW022151 PE=3 SV=1
-----------TVPENV--PVGHSIVRVQADDGANAEISYTLSSSEPDLP----LNVDDVTGWVSTTRQL
DREESASFNFQVVARDHGTPSRSATASILLRVQDVNDN

>tr|F7AWS9|F7AWS9_XENTR Uncharacterized protein (Fragment) OS=Xenopus tropicalis GN=celsr2 PE=4 SV=1
-----------SVLENA--PIGYSVLQVQADSGDNARLDYCLSGTT---P----FSINNSTGWIMIQTEL
DREEIEFYNFIVEVWDRGQPSLSSSASVSVQVLDVNDN

>tr|F1N6Y9|F1N6Y9_BOVIN Uncharacterized protein (Fragment) OS=Bos taurus GN=CELSR1 PE=3 SV=1
-----------AVLENV--PLGHSVLHIQADAGENARLRYRLVDTAADFP----FQIHNSSGWITVCAEL
DREEVEHYSFGVEAVDHGSPPMSSSASVSITVLDVNDN

>tr|A7RKF4|A7RKF4_NEMVE Predicted protein OS=Nematostella vectensis GN=v1g84228 PE=3 SV=1
-----------MIPENY--AVGQEFYRVQKDHGTNGEITFSFM---NDLP----FSINENTGGISIKEEL
DREKVPKFTFGIKARDKGVPFKEGTAQITITLLDINDN

>tr|F6US58|F6US58_CIOIN Uncharacterized protein (Fragment) OS=Ciona intestinalis PE=4 SV=1
-----------VVLESA--PVGSKILQVEGDARSSSRIAYTILNRGSPVP----FRIDLQNGTIQLSQKL
DHERQGSYTFTVQASDHGSPRRTATTQVTINVRDVNDN

>tr|F7C292|F7C292_HORSE Uncharacterized protein (Fragment) OS=Equus caballus PE=4 SV=1
-----------AVLENV--PLGHSVLHIQADAGENARLRYRLVDTASDFP----FQIHNSSGWITVCAEL
DREAVEHYSFGVEAVDHGSPPMSSSASVSITVLDVNDN

>tr|F6URP5|F6URP5_CIOIN Uncharacterized protein (Fragment) OS=Ciona intestinalis PE=4 SV=1
-----------VVLESA--PVGSKILQVEGDARSSSRIAYTILNRGSPVP----FRIDLQNGTIQLSQKL
DHERQGSYTFTVQASDHGSPRRTATTQVTINVRDVNDN

>tr|Q9NL47|Q9NL47_CIOIN Cadherin OS=Ciona intestinalis GN=Ci-cadherin PE=2 SV=1
-----------SVQEGVSGTPVMTVVANDADDPKNGKVNYVLGPEEEVPPAPRRFAISPT--GVITVGDL
DIETAPTVNVVIIAKDFIGAGWSASATATIQIRDANDN

>tr|E4YDT0|E4YDT0_OIKDI Whole genome shotgun assembly, allelic scaffold set, scaffold scaffoldA_163 OS=Oikopleura dioica GN=GSOID_T00021618001 PE=3 SV=1
-----------QCEESTKGGSCGKVEAIDADDGN-GQVEYKILPNTET----GIFNIDSQTGEITLNPGW
DAEQYEYVEIEVTAQDAPGKNP---EKITIFIKDVNDN

>tr|E4WX47|E4WX47_OIKDI Whole genome shotgun assembly, reference scaffold set, scaffold scaffold_4 OS=Oikopleura dioica GN=GSOID_T00011474001 PE=3 SV=1
-----------QCEESTKGGSCGKVEAIDADDGN-GQVEYKILPNTET----GIFNIDSQTGEITLNPGW
DAEQYEYVEIEVTAQDAPGKNP---EKITIFIKDVNDN

>tr|F7HZU9|F7HZU9_CALJA Uncharacterized protein (Fragment) OS=Callithrix jacchus PE=4 SV=1
-----------TVPEGSKGTYVMTVTAIDADDPNNGMLRYRILSQAPSTPSPNMFTINNETGDIITVAGL
DREKVQQYTLIIQATDMEGNGLSNTATAIITVTDVNDN

>tr|F1QMV1|F1QMV1_DANRE Uncharacterized protein (Fragment) OS=Danio rerio GN=BX088687.1 PE=3 SV=1
-----------HVSESATGHEFMAVTATDADDPDNADVRYKIVSQDPLLPNPNMFEINLVTGGIYVKLGL
DREQLSRYTLVIQAADLQGDGMMTTGTAVITVTDSNDN

>tr|F6Z621|F6Z621_HORSE Uncharacterized protein OS=Equus caballus GN=CDH15 PE=4 SV=1
-----------SVLEGVLGTSVMQVTATDEDDANNGVVAYSIHSQEPKDPHDLMFTVHRSTGTISVISGL
DRERVPEYTLTIQATDMDGDGSTTTAVAVVEILDANDN

>tr|F1PY93|F1PY93_CANFA Uncharacterized protein (Fragment) OS=Canis familiaris PE=3 SV=1
-----------TVPEMSPGTSVIQVTATDADDPTSARVVYSILQGQP------YFSVDSKTGVIRTAMNM
DREAKEYYEVIIQAKDMGGQGLAGTTTVNITLSDVNDN

>tr|F6UD51|F6UD51_ORNAN Uncharacterized protein (Fragment) OS=Ornithorhynchus anatinus GN=CDH4 PE=4 SV=1
-----------SVDEGSKGTYVMTVTANDADDSTNGMVRYRIVTQTPQSPSQNMFTINSETGDIVTVAGL
DREKVQQYTVIVQATDMEGNGLSNTATAIITVTDVNDS

>tr|F1MW29|F1MW29_BOVIN Uncharacterized protein (Fragment) OS=Bos taurus GN=CDH4 PE=3 SV=1
-----------SVDEGSKGTYVMTVTANDADDATNGMVRYRIVTQTPQSPSQNMFTINSETGDIVTVAGL
DREKVQQYMVIIQATDMEGNGLSNTATAIITVTDVNDN

>tr|F1PHY7|F1PHY7_CANFA Uncharacterized protein (Fragment) OS=Canis familiaris GN=CDH4 PE=4 SV=1
-----------SVDEGSK--PGTYVMTVTNDADDGGMVRYRIVTQTPQSPSQNMFTINSETGDITVAAGL
DREKVQQYTVIVQATDMEGNLLSNTATAIITVTDVNDN

>sp|Q63149|CADH4_RAT Cadherin-4 (Fragment) OS=Rattus norvegicus GN=Cdh4 PE=2 SV=1
-----------SVDEGSK--PGTYVMTVTNDADDSGMVRYRIVTQTPQSPSQNMFTINSETGDITVAAGL
DREKVQQYTVIVQATDMEGNLLSNTATAIITVTDVNDN

>tr|B8JKV8|B8JKV8_DANRE Cadherin-like 23 (Fragment) OS=Danio rerio GN=cdh23 PE=4 SV=1
-----------NIMEDAP--PGYEVRKIRIDQDLG--IGYTIISGNTNS----MFALDYISGSLTVSGQL
DREN--GFIITVKATELN---SATVTTTFILLIDKNDN

>tr|F1R480|F1R480_DANRE Uncharacterized protein (Fragment) OS=Danio rerio GN=si:ch73-74h11.1 PE=4 SV=1
-----------SVKESSK--IGTPVMQIRTDADEESKIAYSIIKQSPAE-SGNMFSIDRATGNVVKEKIL
DRERHDKYTLIVQGVDMDGHPNTGTGTVHINILDINDN

>tr|F1PNE5|F1PNE5_CANFA Uncharacterized protein (Fragment) OS=Canis familiaris GN=CDH7 PE=4 SV=1
-----------GVPEMSP--VGTSVVQVTTDADDPSRVVYSILQGQP------YFSVEPKTGVITALPNM
DREAKDQYLLVIQAKDMVGQNLSGTTSVTVTLTDVNDN

>tr|F6WRL1|F6WRL1_ORNAN Uncharacterized protein (Fragment) OS=Ornithorhynchus anatinus PE=4 SV=1
-----------EVQENEK--IGSNIGVLKSDADKESFLSYRILEQIPETSGKNLFLLQLHTGVFLAQSSP
KKQDAPQYNLTVEVSDNEINYLFKTKCAVINIIDINDQ

>sp|O55075|CADH2_CRIGR Cadherin-2 (Fragment) OS=Cricetulus griseus GN=CDH2 PE=2 SV=1
-----------SVPEGSK--PGTYVMTVTIDADDPGMLRYRILSQAPSTPSPNMFTINNETGDITVAAGL
DREKVQQYTLIIQATDMEGNPLSNTATAVITVTDVNDN

>tr|Q8MY78|Q8MY78_ASTPE Ap-cadherin OS=Asterina pectinifera GN=ApCad PE=2 SV=1
-----------EVSENDP-NVPRQLLQVTVDGDADADIRYSLEGTGAG----TTFTIDAVTGQITLTEML
DRESVSIWKLLVKATDGGGTGLTGYADLEVTVLDENDN

>tr|Q6W4W6|Q6W4W6_CHICK CHz-cadherin OS=Gallus gallus PE=2 SV=1
-----------SILEELT-DLPVFVLKVSTDPDQENALSYSLHGQGAG----SEFSINENTGEISANRRL
DREKRSTWRFLVLATDESGEGLTGFADVVIEVRDTNDN

>tr|O61230|O61230_LYTVA G-cadherin OS=Lytechinus variegatus PE=2 SV=1
-----------SVEEDDS-NLPRILLSVATDGDADDAVVYGLVGTGAG----TIFTIDSQTGNITLTQAL
DREEIPTYNLAAVATDDNGNGLTSYVDVTIEVEDINDN

>tr|E7F284|E7F284_DANRE Uncharacterized protein OS=Danio rerio GN=OTTDARG00000033570 PE=3 SV=1
-----------SVMEELT-ELPVLVLEVSTDPDQERAVRYSLHGQGAG----SEFTIDEINGRIFAQRRL
DREVRSAWQFLVLATDENGAGLTGFADVLVDVQDINDN

>tr|F1NJK1|F1NJK1_CHICK Uncharacterized protein (Fragment) OS=Gallus gallus PE=3 SV=1
-----------SIIEELD-GLPVFVLQVMNDPDNNGDLSYSLHGHGAA----DIFTIDENTGSIYAHKML
DREERALWRFVVLATDEGGEGLTGFADVIINVWDINDN

>tr|F6U0Q2|F6U0Q2_XENTR Uncharacterized protein (Fragment) OS=Xenopus tropicalis PE=4 SV=1
-----------SILEAIT-DLPVYVLQVSTDPDQESALQYSLHGQGAN----SEFIIDQFNGKIYIQKEL
DREQRATWRFLVLATDENGEGLTGFADVIIDVKDVNDN

>tr|F1QK15|F1QK15_DANRE Uncharacterized protein (Fragment) OS=Danio rerio GN=CR339051.1 PE=3 SV=1
-----------SVTEELD-GSPVFVLQVTSDPDKDEALRYSLHGQGAE----SEFIIDEVTGKIYAQRTL
DREVRAVWRFVVLATDEGGEGLTGFTDVIINVWDINDN

>tr|F1P3P7|F1P3P7_CHICK Uncharacterized protein (Fragment) OS=Gallus gallus PE=3 SV=1
-----------SILEELT-DLPVFVLKVSTDPDQENALSYSLHGQGAG----SEFSINENTGEISANRRL
DREKRSTWRFLVLATDESGEGLTGFADVVIEVRDTNDN

>tr|F1NHQ1|F1NHQ1_CHICK Uncharacterized protein (Fragment) OS=Gallus gallus PE=3 SV=1
-----------SIIEELD-GLPVFVLQVMNDPDNNGDLSYSLHGHGAA----DIFTIDENTGSIYAHKML
DREERALWRFVVLATDEGGEGLTGFADVIINVWDINDN

>tr|F6ZD41|F6ZD41_XENTR Uncharacterized protein (Fragment) OS=Xenopus tropicalis PE=4 SV=1
-----------HVTEEQS-KLPVLVMQVSSDPDNGGSLKYSLHGKGAN----NIFTIDEERGNVFVQKAL
DREEHGLWRFVVLATDEEGEGLTGFADVIIYVVDINDN

>tr|F1NHQ5|F1NHQ5_CHICK Uncharacterized protein (Fragment) OS=Gallus gallus PE=3 SV=1
-----------SIIEELD-GLPVFVLQVMNDPDNNGDLSYSLHGHGAA----DIFTIDENTGSIYAHKML
DREERALWRFVVLATDEGGEGLTGFADVIINVWDINDN

>tr|C3ZBW0|C3ZBW0_BRAFL Putative uncharacterized protein (Fragment) OS=Branchiostoma floridae GN=BRAFLDRAFT_201381 PE=3 SV=1
-----------SIREEDS-NTPIPILQVTRDPDRGADIRYSLQGQGAN----DEFSINIITGQIYASKSL
DREERAVWRFIALATDEKGRGLVGFSDVAISLGDINDN

>tr|F1NBM7|F1NBM7_CHICK Uncharacterized protein (Fragment) OS=Gallus gallus PE=3 SV=1
-----------SILEELT-DLPVFVLKVSTDPDQENALSYSLHGQGAG----SEFSINENTGEISANRRL
DREKRSTWRFLVLATDESGEGLTGFADVVIEVRDTNDN

>tr|F1QG69|F1QG69_DANRE Uncharacterized protein (Fragment) OS=Danio rerio GN=si:dkey-22o22.2 PE=3 SV=1
-----------SVMEELT-ELPVLVLEVSTDPDQERAVRYSLHGQGAG----SEFTIDEINGRIFAQRRL
DREVRSAWQFLVLATDENGAGLTGFADVLVDVQDINDN

>tr|F6UJH5|F6UJH5_ORNAN Uncharacterized protein (Fragment) OS=Ornithorhynchus anatinus PE=4 SV=1
-----------HMLEELR-ELPIGILQVFMDPDQETALRYSLHGQGTG----GEFLIDEVTGQLSSWKSL
DREKRSVWHFLVLATDENGEGLTGFADVVVEVDDINDQ

>tr|E1GHM1|E1GHM1_LOALO Putative uncharacterized protein (Fragment) OS=Loa loa GN=LOAG_12672 PE=4 SV=1
----------LMVPENSP--SGTFVGILTGD----------ILLGH----PDA-IVMDSNTGIISTTAPF
DFEKENLYQFKAIT-----------CHI--HIIDKNDN

>tr|A7TBE1|A7TBE1_NEMVE Predicted protein (Fragment) OS=Nematostella vectensis GN=v1g153449 PE=4 SV=1
----------VTVREDIA--IGSSLIQLSSTKTNKL-IYYSIVPGNVPNPPR--FQIRISKGIVWNSHRL
DHKETSNFSLTIRA-ETTDPPMSAFANLKIFLEDVNDN

>tr|A7SN96|A7SN96_NEMVE Predicted protein (Fragment) OS=Nematostella vectensis GN=v1g40605 PE=4 SV=1
----------GSVREDST--VGTEVVQVQTDDDDGLAIVFAITGGD----PEGLFSILNTSGKITVARSL
DREMKATYELTVTATDRAGDPKSTSVEVDITITDANDN

>tr|C3YVE7|C3YVE7_BRAFL Putative uncharacterized protein (Fragment) OS=Branchiostoma floridae GN=BRAFLDRAFT_205548 PE=4 SV=1
----------IAIDEDTA--IGISIGQVTTDADNGLPVTYSFAATS----TK--FYIDEYTGDIRVKGAL
DKETQDTYTLTVVATDSGTTPAVRSNIVYIRIVDINDN

>tr|B4PFU3|B4PFU3_DROYA GE19644 OS=Drosophila yakuba GN=GE19644 PE=4 SV=1
----------ISTNESISGT---TLVEIKADFDFQSKLRFYLSGKGADD-----FTIGKESGILKVASAL
DRETTPKYKLVAHVQDGKDFTQECFSEIIITVNDINDN

>tr|E3X075|E3X075_ANODA Putative uncharacterized protein OS=Anopheles darlingi GN=AND_10582 PE=4 SV=1
----------EQLSEGARGT---FVVQVLADMDANSRLRFYLTGNGAED-----YNLDKDSGQLKTSRRL
DRESQARYSLMAHVQDRDHPGWECSSQIELTLTDLNDN

>tr|B0WSE9|B0WSE9_CULQU Cadherin OS=Culex quinquefasciatus GN=CpipJ_CPIJ010084 PE=4 SV=1
----------EQLSEGVHGT---FVLQIQADIDANSRLRFYLTGNGAED-----FNLDKDSGQLKTARQL
DRETQSKYQLTAHVQDRDHPGWECSSQIVIVVTDLNDN

>tr|E2AER9|E2AER9_9HYME Putative fat-like cadherin-related tumor suppressor-like protein OS=Camponotus floridanus GN=EAG_15955 PE=4 SV=1
----------EILSEGSHGA---YVLTVLADYDPNAKLRFYLTGDNNDK-----FSLDRETGVLKTVGQL
DRETQAKYSLMAHVQDRDKPTWECSSQLEILVSDLNDN

>tr|F4X0W2|F4X0W2_9HYME Putative fat-like cadherin-related tumor suppressor-like protein (Fragment) OS=Acromyrmex echinatior GN=G5I_11906 PE=4 SV=1
----------EILSEGSHGA---YVLTVLADYDPNAKLRFYLTGDNNDK-----FSLDKETGVLKTVGQL
DRETQAKYSLTAHVQDRDKPTWECSSQLEILVSDLNDN

>tr|E2BB13|E2BB13_9HYME Putative fat-like cadherin-related tumor suppressor-like protein OS=Harpegnathos saltator GN=EAI_06780 PE=4 SV=1
----------EVLSEGSHGA---YVLTVLADYDPNAKLRFYLTGENNDK-----FSLDKETGVLKTVGQL
DRETQARYSLIAHVQDRDKPMWECSSQLEILISDLNDN

>tr|Q3USA1|Q3USA1_MOUSE Putative uncharacterized protein (Fragment) OS=Mus musculus GN=Fat2 PE=2 SV=1
----------LKVPEDMPLG--TVLTFLDSDPGPAGEVKYILVDDV-----HGTFRVDPMTGALSLEKEL
DFERRAGYNLSFWASDSGRPLARRLCHVEVLVMDVNEN

>tr|F6XUW5|F6XUW5_MOUSE Uncharacterized protein (Fragment) OS=Mus musculus GN=Fat2 PE=4 SV=1
----------LKVPEDMPLG--TVLTFLDSDPGPAGEVKYILVDDV-----HGTFRVDPMTGALSLEKEL
DFERRAGYNLSFWASDSGRPLARRLCHVEVLVMDVNEN

>tr|D7URT4|D7URT4_HETGA Cadherin-11 (Fragment) OS=Heterocephalus glaber PE=2 SV=1
----------ANVPEGSNVG--TSVIQVDDDPGNSAKLVYSILEG------QPYFSVEAQTGIIRTAPNM
DREVKEEYHVVIQAKDMGGHMGGLTTKVMITLTDVNDN

>tr|A7T9P1|A7T9P1_NEMVE Predicted protein (Fragment) OS=Nematostella vectensis GN=v1g4597 PE=4 SV=1
----------ASVPENAYGG--YQVIRVSTDAGTNAQLAYNIVSGGDGFIIEGLFTLDPVLGSIRVSRPL
DRETNKTITLTVLAKDQGIPQ----ASVVIYLTDVNDN

>tr|Q17NI8|Q17NI8_AEDAE Cadherin OS=Aedes aegypti GN=AAEL000700 PE=3 SV=1
-------CYPLAVPENSELSVIHTVVASDADEGLNGEITYSISGGNIGN----KFSIDMNTGALT-ARPL
DREIHARYVLQITAQDRGSPSHQGHCNITVRVEDENDN

>tr|B4ID02|B4ID02_DROSE GM16650 OS=Drosophila sechellia GN=GM16650 PE=3 SV=1
-------CYGLSVPENSEPGVIHTVVASDLDEGPNADLIYSITGGNLGN----KFSIDSSSGDLS-ARPL
DREQNSRYTLQIQASDRGQPSRQGHCNITIFVEDQNDN

>tr|B0W509|B0W509_CULQU Cadherin OS=Culex quinquefasciatus GN=CpipJ_CPIJ001492 PE=3 SV=1
-------CYPLAVPENSDLSVIHTVAASDADEGLNGEITYSISGGNIGN----KFSIDINTGAIT-ARPL
DREVHARYVLQITAQDRGSPSQQGHCNITIRVEDENDN

>tr|Q7Q3J3|Q7Q3J3_ANOGA AGAP007905-PA (Fragment) OS=Anopheles gambiae GN=AGAP007905 PE=3 SV=4
-------CYPLAVPENSELSVIHTVVATDADDGLNGEITYSISGGNMGN----KFSIDLHTGALT-ARPL
DREVHARYVLQITAQDRGSPSHQGHCNITIRVEDENDN

>tr|E0W399|E0W399_PEDHC Cadherin-23, putative OS=Pediculus humanus subsp. corporis GN=Phum_PHUM602350 PE=3 SV=1
-------CYPIHVPENTDLSAIHKVVASDLDEGVNGEITYSITSGNIGN----KFSIDIHSGLLS-ARPL
DREVHSKYVLGITAQDRGNPSLQGSCNITIVVDDENDN

>tr|E2C0G6|E2C0G6_9HYME Protein dachsous OS=Harpegnathos saltator GN=EAI_00785 PE=3 SV=1
-------CYTLAVPENQEIFGIHTVAASDLDEGNNGEISYSIIGGNIGS----KFTLEPSSGMLS-MFSL
DRETISKYVLTISAKDKGRPSLEAHCNLTVIVLDVNDN

>tr|B7P2E9|B7P2E9_IXOSC Protocadherin-16, putative OS=Ixodes scapularis GN=IscW_ISCW000378 PE=4 SV=1
-------CHPLYVPENNELKVIHTLVASDEDVGPNADIVYSITDGNAGN----KFGVDSRTGRLS-SRPL
DREMQSQFHLTVLARDRGSPPRSGTCNMTVHVLDQNDN

>tr|F4W5G2|F4W5G2_9HYME Protein dachsous OS=Acromyrmex echinatior GN=G5I_00659 PE=3 SV=1
-------CYTLAVPENQETSVIHVIAATDLDDGKNGEIFYSIESGNIGA----KFVLNPSTGVLS-MLNL
DRENVPKYVLTISAKDRGRPSREAYCNLTVIVLDINDN

>tr|F7ACL0|F7ACL0_XENTR Uncharacterized protein (Fragment) OS=Xenopus tropicalis GN=DCHS1 PE=4 SV=1
-----------------------------------------IWGG--------------------LLEPL
SGM------VFVQATDLGEPPLSSTAVLVVHLREEAPQ

>tr|F6YXS9|F6YXS9_HORSE Uncharacterized protein OS=Equus caballus PE=4 SV=1
-------SRDIEVPENQEPGVVYTVLASDRDTGNNGAVKYHIIDGNTDE----YFAVNERSGELSTTRAL
DREQVNNFTLVILCSDLGDPPRSSIMQLQVRVLDDNDH

>tr|E2A617|E2A617_9HYME Protein dachsous OS=Camponotus floridanus GN=EAG_06231 PE=3 SV=1
-------CYTLAVPENQETSVIHTVAATDLDEEKNGEIFYSIAGGNIGT----KFTLNPMTGVLS-MSNL
DRETVPKYVLTILAKDRGRPSREARCNLTVIVLDINDN

>tr|F7GH79|F7GH79_MONDO Uncharacterized protein (Fragment) OS=Monodelphis domestica GN=DCHS2 PE=4 SV=1
-------SPEVQVLENQEPEVIYTVLAVDMDTGNNGAVQYHIIGGNTEQ----HFTINETSGELSTTCSL
DREHISNYTLIIECYDLGNPSRSSMGEIKVTVLDENDH

>tr|A9C3S7|A9C3S7_DANRE Cadherin, EGF LAG seven-pass G-type receptor 3 (Fragment) OS=Danio rerio GN=celsr3 PE=4 SV=1
--------------------------AIDTDNGDNARLEYRLTGTGTDTP----FVINAATGWVTVSSEL
DRESVEHYFFGVEARDYGSPPLSATASVTITVMDVNDN

>tr|B1H2V0|B1H2V0_XENTR Cdh4 protein OS=Xenopus tropicalis GN=cdh4 PE=2 SV=1
----------------------------------NGIVMYRIMAQNPQSPSQDMFVIHSETGVINTVAGL
DREKVQQYTVVIQATDMEGNGLSNTATAIITVADVNDN

>tr|Q7SZW2|Q7SZW2_DANRE Novel protein similar to zebrafish epithelial cadherin 1 (Cdh1) (Fragment) OS=Danio rerio GN=si:busm1-71b9.2 PE=4 SV=1
----------------------------------NADISYAIISQDPPSPKPNMFAINPVSGGISVLTGL
DRQQWSSYTLVITATDMNGEGGSTTGTAVITVTDSNNN

>tr|Q7ZYY8|Q7ZYY8_DANRE Novel protein similar to E-cadherin (Cdh1) (Fragment) OS=Danio rerio GN=si:busm1-180o5.1 PE=4 SV=1
----------------------------------NADISYAIISQDPPSAKPIMFAINPVSGGISVLTGL
DREQWSRYTLVITATDMNGEGGSTTGTAVITVMDSNDN

>tr|Q7ZYY6|Q7ZYY6_DANRE Novel protein similar to E-cadherin (Cdh1) (Fragment) OS=Danio rerio GN=si:busm1-180o5.2 PE=4 SV=1
----------------------------------NADISYAIISQDPPSPKPNMFAINPVSGGISMLTGL
DREQWSSYTLVITATDMNGEGGSTTGTAVITVTDSNNN

>sp|Q9QYP2|CELR2_RAT Cadherin EGF LAG seven-pass G-type receptor 2 (Fragment) OS=Rattus norvegicus GN=Celsr2 PE=2 SV=1
----------GSVYEDVP-PFTS-VLQISTDRDLNGRVFYTFQGG--DD--DGDFIVESTSGIVRTLRRL
DRENVAQYILRAYAVDKGMPP-ARPMEVTVTVLDVNDN

>tr|F7AQY1|F7AQY1_ORNAN Uncharacterized protein (Fragment) OS=Ornithorhynchus anatinus GN=CELSR1 PE=4 SV=1
----------VRVPEDVA-PDTA-VLRVRTDRDRNAALLYGIVSG--N--PDGRFHLHALTGALDVIHPL
DYETVREYTLRVKAQDGGRPPLINSGLVSVRVLDVNDN

>tr|F1MAS4|F1MAS4_RAT Uncharacterized protein OS=Rattus norvegicus PE=3 SV=1
-----------SVFEDAP-PS-TSVLQVSTDRDPNGRLLYTFQGGD-D--GDGDFYIEPTSGVIRTQRRL
DRENVAVYNLWALAVDRGNPPLSASVEVQVTVLDINDN

>sp|O35161|CELR1_MOUSE Cadherin EGF LAG seven-pass G-type receptor 1 OS=Mus musculus GN=Celsr1 PE=2 SV=3
-----------SVFEDAP-PS-TSVLQVSTDRDPNGRLLYTFQGGD-D--GDGDFYIEPTSGVIRTQRRL
DRENVAVYNLWALAVDRGSPPLSASVGIQVSVLDINDN

>tr|A8MUW4|A8MUW4_HUMAN Uncharacterized protein OS=Homo sapiens GN=CELSR1 PE=3 SV=1
-----------SIFEDAP-PS-TSILQVSTDRDPNGRLLYTFQGGD-D--GDGDFYIEPTSGVIRTQRRL
DRENVAVYNLWALAVDRGSPPLSASVEIQVTILDINDN

>sp|Q9NYQ6|CELR1_HUMAN Cadherin EGF LAG seven-pass G-type receptor 1 OS=Homo sapiens GN=CELSR1 PE=1 SV=1
-----------SIFEDAP-PS-TSILQVSTDRDPNGRLLYTFQGGD-D--GDGDFYIEPTSGVIRTQRRL
DRENVAVYNLWALAVDRGSPPLSASVEIQVTILDINDN

>tr|F7DB32|F7DB32_MONDO Uncharacterized protein OS=Monodelphis domestica GN=CELSR1 PE=4 SV=1
-----------SVFEDAP-PS-TSVLQVSTDRDPNGRLLYTFQGGD-D--GDGDFYIEPTSGVIRTQRRL
DRENVAVYSLRALAVDRGSPPLSASVDVQVTVLDINDN

>tr|F1QBS8|F1QBS8_DANRE Uncharacterized protein OS=Danio rerio GN=celsr1b PE=3 SV=1
-----------TVFEDAP-VY-TSVLQVSSDRDSNGRLSYTFQGGD-D--GEGDFFIEPYSGIIRTARKL
DRENVALYTLKAFAVDKGVPPLKAAVDIQVSVLDINDN

>tr|E2R4F0|E2R4F0_CANFA Uncharacterized protein OS=Canis familiaris GN=CELSR2 PE=3 SV=1
-----------SVYEDVP-PF-TSVLQISTDRDLNGRVFYTFQGGD-D--GDGDFIVESTSGIVRTLRRL
DRENVAQYILRAYAVDKGMPPARTPMEVTVTVLDVNDN

>sp|Q9HCU4|CELR2_HUMAN Cadherin EGF LAG seven-pass G-type receptor 2 OS=Homo sapiens GN=CELSR2 PE=1 SV=1
-----------SVYEDVP-PF-TSVLQISTDRDLNGRVFYTFQGGD-D--GDGDFIVESTSGIVRTLRRL
DRENVAQYVLRAYAVDKGMPPARTPMEVTVTVLDVNDN

>tr|E1BJ11|E1BJ11_BOVIN Uncharacterized protein OS=Bos taurus GN=CELSR2 PE=3 SV=1
-----------SVYEDVP-PF-TSVLQISTDRDLNGRVFYTFQGGD-D--GDGDFIVESTSGIVRTLRRL
DRENVAQYVLRAYAVDKGMPPARTPMDVTVTVLDVNDN

>sp|Q9R0M0|CELR2_MOUSE Cadherin EGF LAG seven-pass G-type receptor 2 OS=Mus musculus GN=Celsr2 PE=1 SV=2
-----------TVYEDVP-PF-TSVLQILTDRDLNGRVFYTFQGGD-D--GDGDFIVESTSGIVRTLRRL
DRENVAQYVLRAYAVDKGMPPARTPMEVTVTVLDGNDN

>tr|A2AEE7|A2AEE7_MOUSE Cadherin EGF LAG seven-pass G-type receptor 2 OS=Mus musculus GN=Celsr2 PE=3 SV=1
-----------SVYEDVP-PF-TSVLQISTDRDLNGRVFYTFQGGD-D--GDGDFIVESTSGIVRTLRRL
DRENVAQYVLRAYAVDKGMPPARTPMEVTVTVLDVNDN

>tr|F6U0Y6|F6U0Y6_MONDO Uncharacterized protein (Fragment) OS=Monodelphis domestica GN=CELSR2 PE=4 SV=1
-----------SIYEDVP-PF-TSVLQISTDRDLNGRVFYTFQGGD-D--GDGDFIVESTSGIVRTLRRL
DRENVAQYILRAFAVDKGVPPARTPVEVMVTVLDVNDN

>tr|F7ILW5|F7ILW5_CALJA Uncharacterized protein (Fragment) OS=Callithrix jacchus GN=CELSR2 PE=4 SV=1
-----------SVYEDVP-PF-TSVLQISTDRDLNGRVFYTFQGGD-D--GDGDFIVESTSGIVRTLRRL
DRENVAQYVLRAYAVDKGMPPARTPMEVTVTVLDVNDN

>tr|F7ILV9|F7ILV9_CALJA Uncharacterized protein (Fragment) OS=Callithrix jacchus PE=4 SV=1
-----------SVYEDVP-PF-TSVLQISTDRDLNGRVFYTFQGGD-D--GDGDFIVESTSGIVRTLRRL
DRENVAQYVLRAYAVDKGMPPARTPMEVTVTVLDVNDN

>tr|F6TIS4|F6TIS4_XENTR Uncharacterized protein (Fragment) OS=Xenopus tropicalis GN=celsr1 PE=4 SV=1
-----------SVFEDVP-LS-TSVLQISTDRDLNGRVTYTFQGGN-D--GDGDFKIEPTSGIIRTNAKL
DRENVPVYNLKVYAVDRGNPSLKSPVDILVTVLDINDN

>tr|B7QGG7|B7QGG7_IXOSC Putative uncharacterized protein OS=Ixodes scapularis GN=IscW_ISCW022151 PE=3 SV=1
-----------TVSEDAL-VG-TSVAHVSLDADLNGQIRYTFLGGN-D--GGGAFGIDPTSGIVRTNRAL
DRETVAAYHLVAFAVDRGSPSLSASVSVVVYVEDVNDS

>tr|F7AWS9|F7AWS9_XENTR Uncharacterized protein (Fragment) OS=Xenopus tropicalis GN=celsr2 PE=4 SV=1
-----------SVPEDSP-PY-TSVLQVSTDRDLNGRIFYTFAGGD-D--GDGDFTVEYTSGIVRTLRQL
DRENVVEYRLTVYAVDKGHPPHRTPAEVLVTVLDVNDN

>tr|F1N6Y9|F1N6Y9_BOVIN Uncharacterized protein (Fragment) OS=Bos taurus GN=CELSR1 PE=3 SV=1
-----------SVFEDAP-PS-TSVLQVSTDRDPNGRLLYTFQGGD-D--GDGDFYIEPTSGVIRTQRRL
DRENVAVYNLRALAVDRGSPSLSASVEIQVTVLDINDN

>tr|A7RKF4|A7RKF4_NEMVE Predicted protein OS=Nematostella vectensis GN=v1g84228 PE=3 SV=1
-----------KVREDIR-PG-GRVIEVSSDADKNAQIIYSFASNG-D--GQGTFTIDSTQGIIRTLKPL
DRETIPEYELTVVATDQGTPPGQASVKVKVILEDVKDS

>tr|F6US58|F6US58_CIOIN Uncharacterized protein (Fragment) OS=Ciona intestinalis PE=4 SV=1
-----------EVSEDSR-VS-QRVLTIHTDRDNNGEIRYTFEGGN-N--GNGYFSVDPHSGDIRTALPL
DREHIDKYDLVAFAVDQGTPKLSSSVAITINILDVDDN

>tr|F7C292|F7C292_HORSE Uncharacterized protein (Fragment) OS=Equus caballus PE=4 SV=1
-----------SVFEDAP-PS-TSVLQVSTDRDPNGRLLYTFQGGD-D--GDGDFYIEPTSGVIRTQRRL
DRENVAVYNLRALAVDRGSPPLSASVDIQVTVLDINDN

>tr|F6URP5|F6URP5_CIOIN Uncharacterized protein (Fragment) OS=Ciona intestinalis PE=4 SV=1
-----------EVSEDSR-VS-QRVLTIHTDRDNNGEIRYTFEGGN-N--GNGYFSVDPHSGDIRTALPL
DREHIDKYDLVAFAVDQGTPKLSSSVAITINILDVDDN

>tr|Q16QV0|Q16QV0_AEDAE Cadherin (Fragment) OS=Aedes aegypti GN=AAEL011164 PE=4 SV=1
-------------------HPGTYVLQIQANDDANSRLRFYLTGNGAED-----FNLDKDSGQLKTARQL
DRETQSKFHLVAHVQDRDHPGWECSSQIEITITDLNDN

>tr|B3M3K1|B3M3K1_DROAN GF24581 OS=Drosophila ananassae GN=GF24581 PE=4 SV=1
-------------------PIGTRLVEIKAVDDLQSKLRFYLSGKGADD-----FAIGKESGILKVASAL
DRETNAKYKLIAHVQDGKDFSQECFSEIIITVTDVNDN

>tr|F5H7U9|F5H7U9_HUMAN Uncharacterized protein OS=Homo sapiens GN=CDH11 PE=4 SV=1
RSKRGWVWNQFFVIEEYTGPDPVLVGRLHSDIDSDGNIKYILSGEGAGT----IFVIDDKSGNIHATKTL
DREERAQYTLMAQAVDRDTN------------------

>tr|B7Z2M1|B7Z2M1_HUMAN cDNA FLJ60090, highly similar to Cadherin-11 OS=Homo sapiens PE=2 SV=1
RSKRGWVWNQFFVIEEYTGPDPVLVGRLHSDIDSDGNIKYILSGEGAGT----IFVIDDKSGNIHATKTL
DREERAQYTLMAQAVDRDTN------------------

>tr|F1M014|F1M014_RAT Uncharacterized protein (Fragment) OS=Rattus norvegicus PE=4 SV=1
-----------SVDEGSK---PGTYVMTANDADANGMVRYRIVTQTPQSPSQNMFTINSETGDITVAAGL
DREKVQQYTVIVQATDMEGNLLSNTATAIITVTDVNDN

>tr|F1QA99|F1QA99_DANRE Uncharacterized protein OS=Danio rerio GN=si:dkey-16l23.1 PE=3 SV=1
RSRRSWIWNQFFVIEEYAGPEPVLIGRLHTDMDRDGRTKYVLRGEGAG----SVFVIDEKTGNIHVTKPL
DREEKDEYRLIATATDSQTEALEPSSQFIIRVQDINDN

>tr|A7S9Y3|A7S9Y3_NEMVE Predicted protein (Fragment) OS=Nematostella vectensis GN=v1g10520 PE=4 SV=1
-------------------------------HGSDGAISFAIIA----GNEEDKFLIDTTSGVIELKRPL
DRESTGSYILTVLARDHGSPNKSSNASVDVTVVDVNDN

>tr|F6T756|F6T756_CIOIN Uncharacterized protein (Fragment) OS=Ciona intestinalis PE=4 SV=1
------------------------------------------STDMLPSDATPPFIIERTTGR--VSRYL
DREVKEIHTLTIQVWDTPTPTLSSECLVEIQLTDVNDN

>tr|A7SN97|A7SN97_NEMVE Predicted protein (Fragment) OS=Nematostella vectensis GN=v1g40082 PE=4 SV=1
-------------------------------QGSNAAITYSM--------SYPGFAINSNTGSVTITRPL
DRETKQAYSFTVHARDGGGLE--SNVAVNVEIGDENDN

>tr|A7SSF2|A7SSF2_NEMVE Predicted protein (Fragment) OS=Nematostella vectensis GN=v1g129882 PE=4 SV=1
-------------------------------EGINGQVFYYIVT----SSVKGVFTTNSTTGVVSLTAEL
DRESVYQYNMLVVAQDGGSPPRTASAHVKVEVLDCNDN

>tr|B4GPR0|B4GPR0_DROPE GL15349 OS=Drosophila persimilis GN=GL15349 PE=4 SV=1
------------ISESAQGEFVARISVHDPDSKTEANVNVSLNGGE------GHFALTRDSSIVIVNLPL
DRESTSNYTLSVVATDKGTPPLHASKSIFLRITDVNDN

>tr|D2A2L7|D2A2L7_TRICA Fat protein OS=Tribolium castaneum GN=ft PE=4 SV=1
------------VDENAGGSVVAAVSVVDSDEGLNGETTVRIVSGNE----LNHFRLDYTPSFVRVNGVL
DREEISKYNLTVVATDKGTPPRTATAFLIIHVNDVNDH

>tr|F7GUS2|F7GUS2_CALJA Uncharacterized protein OS=Callithrix jacchus PE=4 SV=1
------------VSEGARGDYVARFSVSDADGDGDASISLSLEGGE------GAFALRGPPGVLCVDAPL
DRESRDLYELRLVATDAGSPPLSTEETLLLRVADLNDQ

>tr|F7DTS1|F7DTS1_ORNAN Uncharacterized protein OS=Ornithorhynchus anatinus PE=4 SV=1
--------------ESQREITLLNASAIDADSGYNGLVSYSLKGGES----K--IDID--TGFITLRKDL
DREMQALYNLTITASDQGQPPLTTELNITVIVEDVNDN

>tr|A7SLK9|A7SLK9_NEMVE Predicted protein (Fragment) OS=Nematostella vectensis GN=v1g122785 PE=4 SV=1
------------RSENSLNTNIAYILVTDKDSNTNSQTELKITNGDD----EGCFKVEFL-GFIQLQKPL
DRELVPFYNLTLNVTDKGVPSRSTLGFVLIDVTDVNDN

>tr|B7P9Y6|B7P9Y6_IXOSC Protocadherin fat, putative OS=Ixodes scapularis GN=IscW_ISCW017319 PE=4 SV=1
------------VDENAQGSVVAAVSVIDHDEGPNGDTVVQIHGGNE----LGHFRLEKTPSFVRVNGVL
DRERVSRYNLTVTATDRGSPARSSTAYLLILVNDVNDH

>tr|A2AJW6|A2AJW6_MOUSE Cadherin-like 26 OS=Mus musculus GN=Cdh26 PE=4 SV=1
----------ISVKESQAGQPIFQLLTVDLDQENNSQVLYFLVSQTPLLRES-GFRIDLISGEVRLSGCL
HYETAPLFTLIVRASDCGEPSLTSTATIHVSVEDSNNH

>sp|P59862|CAD26_MOUSE Cadherin-like protein 26 OS=Mus musculus GN=Cdh26 PE=2 SV=1
----------ISVKESQAGQPIFQLLTVDLDQENNSQVLYFLVSQTPLLRES-GFRIDLISGEVRLSGCL
HYETAPLFTLIVRASDCGEPSLTSTATIHVSVEDSNNH

>tr|D3ZUU9|D3ZUU9_RAT Uncharacterized protein OS=Rattus norvegicus GN=Cdh26 PE=4 SV=1
----------ITVKESQAGQPIFQLLTVDLDQENNSQVLYFLVSQTPLLRES-GFRIDLISGEVRLSGCL
HYETAPRFTLIIRASDCGEPSLSSTATIHISVEDSNNH

>tr|B9EG96|B9EG96_HUMAN CDH26 protein OS=Homo sapiens GN=CDH26 PE=2 SV=1
----------ITVQENQSGQPIFQMLAVDLDEENNSQVLYFLISQTPLLKES-GFRVDRLSGEIRLSGCL
DYETAPQFTLLIRARDCGEPSLSSTTTVHVDVQEGNNH

>tr|Q3V1P3|Q3V1P3_MOUSE Cadherin-like 26 OS=Mus musculus GN=Cdh26 PE=2 SV=1
----------ISVKESQAGQPIFQLLTVDLDQENNSQVLYFLVSQTPLLRES-GFRIDLISGEVRLSGCL
HYETAPLFTLIVRASDCGEPSLTSTATIHVSVEDSNNH

>tr|D3ZRX5|D3ZRX5_RAT Uncharacterized protein OS=Rattus norvegicus PE=4 SV=1
----------ITVKESQAGQPIFQLLTVDLDQENNSQVLYFLVSQTPLLRES-GFRIDLISGEVRLSGCL
HYETAPRFTLIIRASDCGEPSLSSTATIHISVEDSNNH

>tr|F1PUK9|F1PUK9_CANFA Uncharacterized protein (Fragment) OS=Canis familiaris GN=CDH26 PE=4 SV=1
----------ITVQETHPGQPIFQMVTVDLDEENNSQVFYFLISQTPLLKES-GFQIDHISGEIRLSGCL
DYETAQQFTLLIGARDFGEPSLTSTATVHVNVQEGNNH

>tr|F7EIX2|F7EIX2_ORNAN Uncharacterized protein (Fragment) OS=Ornithorhynchus anatinus GN=CDH26 PE=4 SV=1
----------ISIKESHNSISIFQVVAVDIDQKNNSQVTYLLVSQMPSQKEI-RFRIDQNNGKIQFSGCL
DYETVNLFKLLIQASDNGNPQQTSTTVVNVKVEDGNNH

>tr|F6YML4|F6YML4_MONDO Uncharacterized protein (Fragment) OS=Monodelphis domestica GN=CDH26 PE=4 SV=1
----------ITVKNNHNDYPIFQVEAVDLDKEQNSEVIYSLVSQVPLLKRS-GFHIDRTTGKITVSGCL
HYEDAQLFKLLIRANDQGEPPLSSTATINIAVQDGNNH

>tr|F7FSF3|F7FSF3_MONDO Uncharacterized protein (Fragment) OS=Monodelphis domestica GN=CDH2 PE=4 SV=1
----------GTVPEGSKGTYVMTVTAIDADDPNNGMLRYRILSQAPVSPSSNMFTINNETGDIITVAAL
DREKVQQYTLIIQATDMEGNGLSNTATAVITVTDVNDN

>tr|F6WC75|F6WC75_HORSE Uncharacterized protein (Fragment) OS=Equus caballus PE=4 SV=1
----------VNVREDHDGQPIFQMSTVDLDQENNSQVFYFLVSQTPVLKES-GFRIERYSGEIRLSGCL
DYETAPRFTLVIGARDYGEPQLSSTATVHVNVQEGNNR

>tr|F1PIP3|F1PIP3_CANFA Uncharacterized protein (Fragment) OS=Canis familiaris GN=CDH26 PE=4 SV=1
----------ITVQETHPGQPIFQMVTVDLDEENNSQVFYFLISQTPLLKES-GFQIDHISGEIRLSGCL
DYETAQQFTLLIGARDFGEPSLTSTATVHVNVQEGNNH

>tr|F7FUL6|F7FUL6_MONDO Uncharacterized protein (Fragment) OS=Monodelphis domestica GN=CDH13 PE=4 SV=1
----------GHVMEGSPGTTVMRMTAFDADDPSNALLRYNILQQTPDKPSPNMFYIDPEKGDIVTVVSL
DRETLEKYELIIEAQDMAGLGLTGTATATILIDDKNDH

>tr|F1R6D1|F1R6D1_DANRE Uncharacterized protein (Fragment) OS=Danio rerio GN=si:ch211-122a20.1 PE=4 SV=1
----------GEVLEGSPGTTVMTMTAYDADDPNNAVLRYIIVRQQPDKPSPNMFYIDPERGDIVTVIAL
DRETLPQYELEIVAKDMAGSGLTGTATATITITDRNDH

>tr|Q1L8D6|Q1L8D6_DANRE Novel protein similar to vertebrate cadherin 13, H-cadherin (Heart) (CDH13) (Fragment) OS=Danio rerio GN=si:ch211-122a20.1 PE=4 SV=1
----------GEVLEGSPGTTVMTMTAYDADDPNNAVLRYIIVRQQPDKPSPNMFYIDPERGDIVTVIAL
DRETLPQYELEIVAKDMAGSGLTGTATATITITDRNDH

>tr|F1MKX3|F1MKX3_BOVIN Uncharacterized protein (Fragment) OS=Bos taurus GN=CDH26 PE=4 SV=1
----------ISVKEDHAGQPVFQMSAVDLDQENNSQVLYFLVSQTPVLRES-GFRIDRVSGEVRLSGCL
DYEMAPRFTLLIEARDCGNPPLSSTATVHVHVQDSNNH

>tr|Q2L6P5|Q2L6P5_PELSI E-cadherin (Fragment) OS=Pelodiscus sinensis GN=PsE-cadherin PE=2 SV=1
----------GSVEEGAKGTSVMRVTATDADDSNNGVPVYTIQEQIPAQPQAQMFTIDRDKGIISLIATL
DRETTPNYTLIVLATDMEGKGFAATATALIEVTDANDN

>tr|F7EIW7|F7EIW7_ORNAN Uncharacterized protein (Fragment) OS=Ornithorhynchus anatinus GN=CDH26 PE=4 SV=1
----------ISIKESHNSISIFQVVAVDIDQKNNSQVTYLLVSQMPSQKEI-RFRIDQNNGKIQFSGCL
DYETVNLFKLLIQASDNGNPQQTSTTVVNVKVEDGNNH

>tr|E7FBM5|E7FBM5_DANRE Uncharacterized protein OS=Danio rerio GN=CABZ01021229.1 PE=4 SV=1
-----------S-PEMSEGTSVFQVTAT---DPYS--VVYSVLHGQP-------FSVDPKTGIIRTALAM
DREAREHYSVVIQAKDMAGQGLSGSTTVN---TDVNDN

>tr|D6RF86|D6RF86_HUMAN Uncharacterized protein OS=Homo sapiens GN=CDH6 PE=4 SV=1
-----------T-PEMSDGTFVVQVTAT---DPYS--VVYSILQGQP-------FSVESETGIIKTALLM
DRENREQYQVVIQAKDMGGQGLSGTTTVN---TDVNDN

>tr|Q38G62|Q38G62_MESAU N-cadherin (Fragment) OS=Mesocricetus auratus PE=2 SV=1
----------GSVPEGSKGTYVMTVTAIGADDPNNGMLRYRILSQAPSTPSPNMFTINNETGDIITVAAL
DREKVQQYTLIIQATDMEGNGLSNTATAVITVTDVNDN

>tr|Q4SKV9|Q4SKV9_TETNG Chromosome undetermined SCAF14565, whole genome shotgun sequence. (Fragment) OS=Tetraodon nigroviridis GN=GSTENG00016535001 PE=3 SV=1
-----------TVPEMSQGTS---VIQVSTDADDSARVVYSILGQP-------YFSVDAKTGMLRVSLDM
DRETRENYTVVIQAKDMGGQGLAGTTTVNVMLTDINDN

>tr|Q4RIZ0|Q4RIZ0_TETNG Chromosome undetermined SCAF15040, whole genome shotgun sequence. (Fragment) OS=Tetraodon nigroviridis GN=GSTENG00033673001 PE=3 SV=1
-----------SVPERSDGTS---VIQVTTDADDSAKLVYSISGHP-------YFSVDPNTGVIRTALDM
DREQREHYQVVIEAKDMAGQGLTGTTVVNITLTDVNDN

>tr|A8K0L9|A8K0L9_HUMAN cDNA FLJ76999, highly similar to Homo sapiens cadherin-like 22 (CDH22), mRNA OS=Homo sapiens PE=2 SV=1
-----------SVAELSPGTS---VMQVMSDADDSARLVYSVLGEH-------HFTVDPKTGVIRTAVDL
DRESQERYEVVIQATDMAGQGLSGSTTVTIVVTDVNDN

>sp|Q9UJ99|CAD22_HUMAN Cadherin-22 OS=Homo sapiens GN=CDH22 PE=2 SV=2
-----------SVAELSPGTS---VMQVMSDADDSARLVYSVLGEH-------HFTVDPKTGVIRTAVDL
DRESQERYEVVIQATDMAGQGLSGSTTVTIVVTDVNDN

>tr|E2RJN9|E2RJN9_CANFA Uncharacterized protein OS=Canis familiaris GN=CDH22 PE=3 SV=1
-----------SVAELSPGTS---VMQVMSDADDSARLVYSVLGEH-------HFTVDPKTGVIRTAVDL
DRESQERYEVVIQATDMAGQGLSGSTTVTIVVTDVNDN

>tr|E6ZJ92|E6ZJ92_DICLA Cadherin-7 OS=Dicentrarchus labrax GN=CDH7 PE=3 SV=1
-----------GVPEMSPGTM---VVQVATDADDSARVVYSIIGQP-------YFSVEPKTGVIRTALNM
DRETRDQYVLVIQAKDMVGQGLSGTTSVTVTLTDVNDN

>tr|F6UDC8|F6UDC8_MACMU Uncharacterized protein OS=Macaca mulatta GN=CDH24 PE=4 SV=1
-----------TVPEMSNGTS---VIQVTHDADDSAKLVYTVLGLP-------FFSVDPQTGVVRTAINM
DRETQEEFLVVIQAKDMGGHGLSGSTTVTVTLSDVNDN

>sp|Q86UP0|CAD24_HUMAN Cadherin-24 OS=Homo sapiens GN=CDH24 PE=1 SV=1
-----------TVPEMSNGTS---VIQVTHDADDSAKLVYTVLGLP-------FFSVDPQTGVVRTAINM
DRETQEEFLVVIQAKDMGGHGLSGSTTVTVTLSDVNDN

>tr|F7FU28|F7FU28_CALJA Uncharacterized protein OS=Callithrix jacchus PE=4 SV=1
-----------TVPEMSNGTS---VIQVTHDADDSAKLVYTVLGLP-------FFSVDPQTGVVRTAINM
DRETQEEFLVVIQAKDMGGHGLSGSTTVTVTLSDVNDN

>sp|Q63315|CAD22_RAT Cadherin-22 OS=Rattus norvegicus GN=Cdh22 PE=1 SV=1
-----------SVAELSPGTS---VMQVMSDADDSARLVYSVLGEH-------HFTVDPKTGVIRTAVDL
DRESQERYEVVIQATDMAGQGLSGSTTVTIVVTDVNDN

>sp|Q9WTP5|CAD22_MOUSE Cadherin-22 OS=Mus musculus GN=Cdh22 PE=2 SV=1
-----------SVAELSPGTS---VMQVMSDADDSARLVYSVLGEH-------HFTVDPKTGVIRTAVDL
DRESQERYEVVIQATDMAGQGLSGSTTVTIVVTDVNDN

>tr|D3ZWM4|D3ZWM4_RAT Uncharacterized protein OS=Rattus norvegicus GN=Cdh22 PE=3 SV=1
-----------SVAELSPGTS---VMQVMSDADDSARLVYSVLGEH-------HFTVDPKTGVIRTAVDL
DRESQERYEVVIQATDMAGQGLSGSTTVTIVVTDVNDN

>tr|B3DGG4|B3DGG4_DANRE Cadherin 11, osteoblast OS=Danio rerio GN=cdh11 PE=2 SV=1
-----------RVAEMSNGTS---VIKVTTDADDSARLVYSILGQP-------YFSVEPQTGIIRTALNM
DREARQEYDVVIQAKDMGGHGLSGTTQVKITLTDVNDN

>tr|B0V236|B0V236_DANRE Novel cadherin protein OS=Danio rerio GN=si:dkeyp-68h1.1 PE=3 SV=1
-----------SVPEMSPGTY---VTQITTDADDSARIVYSILGQP-------YFSVDPKTGVIRVALNM
DREVKETYQVVIQAKDMGGQGLAGTTTINITLRDVNDN

>tr|A6YJX2|A6YJX2_CHICK Cadherin 8 OS=Gallus gallus PE=2 SV=1
-----------TVPEMSVGTF---VTKVTTDADDSAKLVYSILGQP-------YFSIEPHTAIIKTALNM
DREAKEEYFVVIQAKDMGGHGLSGTTTVTITLTDVNDN

>tr|F7I0Z5|F7I0Z5_CALJA Uncharacterized protein OS=Callithrix jacchus GN=CDH8 PE=4 SV=1
-----------TVPEMSVGTS---VTNVTTDADDSAKLVYSILGQP-------YFSIEPETAIIKTALNM
DREAKEEYLVVIQAKDMGGHGLSGTTTLTVTLTDVNDN

>tr|F7EXZ6|F7EXZ6_MONDO Uncharacterized protein OS=Monodelphis domestica GN=CDH8 PE=4 SV=1
-----------TVPEMSIGTS---VTNVTTDADDSAKLVYSILGQP-------YFSIEPETAIIKTALNM
DREAKEEYLVVIQAKDMGGHGLSGTTTLTVTLTDVNDN

>tr|F7A8W3|F7A8W3_MACMU Uncharacterized protein OS=Macaca mulatta GN=CDH8 PE=4 SV=1
-----------TVPEMSIGTS---VTNVTTDADDSAKLVYSILGQP-------YFSIEPETAIIKTALNM
DREAKEEYLVVIQAKDMGGHGLSGTTTLTVTLTDVNDN

>tr|F6WDC3|F6WDC3_HORSE Uncharacterized protein OS=Equus caballus PE=4 SV=1
-----------TVPEMSIGTS---VTNVTTDADDSAKLVYSILGQP-------YFSIEPETAIIKTALNM
DREAKEEYLVVIQAKDMGGHGLSGTTTLTVTLTDVNDN

>sp|O54800|CADH8_RAT Cadherin-8 OS=Rattus norvegicus GN=Cdh8 PE=2 SV=1
-----------TVPEMSIGTS---VTNVTTDADDSAKLVYSILGQP-------YFSIEPETAIIKTALNM
DREAKEEYLVVIQAKDMGGHGLSGTTTLTVTLTDVNDN

>sp|P97291|CADH8_MOUSE Cadherin-8 OS=Mus musculus GN=Cdh8 PE=1 SV=1
-----------TVPEMSIGTS---VTNVTTDADDSAKLVYSILGQP-------YFSIEPETAIIKTALNM
DREAKEEYLVVIQAIDMGGHGLSGTTTLTVTLTDVNDN

>sp|P55286|CADH8_HUMAN Cadherin-8 OS=Homo sapiens GN=CDH8 PE=1 SV=2
-----------TVPEMSIGTS---VTNVTTDADDSAKLVYSILGQP-------YFSIEPETAIIKTALNM
DREAKEEYLVVIQAKDMGGHGLSGTTTLTVTLTDVNDN

>tr|E6ZJF5|E6ZJF5_DICLA Cadherin-20 OS=Dicentrarchus labrax GN=CDH20 PE=3 SV=1
-----------SVPEMSKGTS---VIQLTTDADDSARVVYSILGQP-------YFSVDAKTGVVRVSLDM
DRETRENYTVVIQAKDMGGQGLAGTTTVNITLSDINDN

>tr|A5WVR1|A5WVR1_DANRE Cadherin 11, osteoblast OS=Danio rerio GN=cdh11 PE=3 SV=1
-----------RVAEMSNGTS---VIKVTTDADDSARLVYSILGQP-------YFSVEPQTGIIRTALNM
DREARQEYDVVIQAKDMGGHGLSGTTQVKITLTDVNDN

>tr|E1C235|E1C235_CHICK Uncharacterized protein OS=Gallus gallus GN=CDH12 PE=3 SV=1
-----------SVPEMSPGAY---VLQVKTDADDSARVVYSILGQP-------YFSIDPKTGVIRTALNM
DREVKEQYQVLIQAKDMGGQGLAGTTTVNITLTDVNDN

>tr|F7ABP2|F7ABP2_MONDO Uncharacterized protein OS=Monodelphis domestica GN=CDH18 PE=4 SV=1
-----------TVPEMSDGTS---VLQVTTDADDSARVVYSILGQP-------YFSVDPKTGVIRTALNM
DREAREHYSVVIQAKDMAGQGLSGSTTVNITLSDVNDN

>tr|D2HTK7|D2HTK7_AILME Putative uncharacterized protein (Fragment) OS=Ailuropoda melanoleuca GN=PANDA_015518 PE=3 SV=1
-----------NVPERSNGTS---VIQVTSDADDSAKLVYSILGQP-------YFSVEAQTGIIRTALNM
DREAKEEYHVVIQAKDMGGHGLSGTTKVTITLTDVNDN

>tr|E2R790|E2R790_CANFA Uncharacterized protein OS=Canis familiaris GN=CDH12 PE=3 SV=1
-----------SVPEMSPGAY---VLQVKTDADDSARVVYSILGQP-------YFSIDPKTGVIRTALNM
DREVKEQYQVLIQAKDMGGQGLAGTTVVNITLTDVNDN

>tr|Q5EAM2|Q5EAM2_XENTR Cadherin 11, type 2, OB-cadherin (Osteoblast) OS=Xenopus tropicalis GN=cdh11 PE=2 SV=1
-----------NVPEMSNGTS---VIQVTSDADDSAKLVYSILGQP-------YFSVEAQTGIIRTALNM
DREAKEEYHVVIQAKDMGGHGLSGTTKVTITLTDVNDN

>tr|O93264|O93264_XENLA Cadherin OS=Xenopus laevis GN=cdh11 PE=2 SV=1
-----------NVPEMSNGTS---VIQVTSDADDSAKLVYSILGQP-------YFSVEAQSGIIRTALNM
DREAKEEYHVVIQAKDMGGHGLSGTTKVTITLTDVNDN

>tr|Q5RD36|Q5RD36_PONAB Putative uncharacterized protein DKFZp459N1033 OS=Pongo abelii GN=DKFZp459N1033 PE=2 SV=1
-----------TVPEMSPGAY---VLQVKTDADDSARVVYSILGQP-------YFSIDPKTGVIRTALNM
DREVKEQYQVLIQAKDMGGQGLAGTTIVNITLTDVNDN

>tr|F7FYA3|F7FYA3_CALJA Uncharacterized protein OS=Callithrix jacchus GN=CDH12 PE=4 SV=1
-----------TVPEMSPGAY---VLQVKTDADDSARVVYSILGQP-------YFSIDPKTGVIRTALNM
DREVKEQYQVLIQAKDMGGQGLAGTTIVNITLTDVNDN

>tr|F7D1V0|F7D1V0_HORSE Uncharacterized protein OS=Equus caballus GN=CDH12 PE=4 SV=1
-----------SVPEMSPGAY---VLQVKTDADDSARVVYSILGQP-------YFSIDPKTGIIRTALNM
DREVKEQYQVLIQAKDMGGQGLAGTTVVNITLTDVNDN

>tr|F6WUV0|F6WUV0_MACMU Uncharacterized protein OS=Macaca mulatta GN=CDH12 PE=4 SV=1
-----------TVPEMSPGAY---VLQVKTDADDSARVVYSILGQP-------YFSIDPKTGVIRTALNM
DREVKEQYQVLIQAKDMGGQGLAGTTIVNITLTDVNDN

>tr|F6VER0|F6VER0_ORNAN Uncharacterized protein (Fragment) OS=Ornithorhynchus anatinus GN=CDH9 PE=4 SV=1
-----------SVPEMSAGTS---VIQVLTDADDSAKIVYSILGQP-------YFSVDPDSGIIKTALDM
SRENREQYQVVIQAKDMGGQGLSGTTTVNITLTDVNDN

>tr|F1SRL7|F1SRL7_PIG Uncharacterized protein OS=Sus scrofa GN=CDH12 PE=3 SV=1
-----------SVPEMSPGAY---VLQVKTDADDSARVVYSILGQP-------YFSIDPKTGVIRTALNM
DREVKEQYQVLIQAKDMGGQGLAGTTIVNITLTDVNDN

>tr|F1N416|F1N416_BOVIN Uncharacterized protein (Fragment) OS=Bos taurus GN=CDH22 PE=3 SV=1
-----------SVAELSPGTS---VMQVMSDADDSARLVYSVLGEH-------HFTVDPKTGVIRTAVDL
DRESQERYEVVIQATDMAGQGLSGSTTVTIVVTDVNDN

>sp|Q5RJH3|CAD12_MOUSE Cadherin-12 OS=Mus musculus GN=Cdh12 PE=2 SV=1
-----------SVPEMSPGAY---VLQVKTDADDSARVVYSILGQP-------YFSIDPKTGVIRTALNM
DREVKEQYQVLIQAKDMGGQGLAGTTVVNITLTDVNDN

>sp|P55289|CAD12_HUMAN Cadherin-12 OS=Homo sapiens GN=CDH12 PE=1 SV=2
-----------TVPEMSPGAY---VLQVKTDADDSARVVYSILGQP-------YFSIDPKTGVIRTALNM
DREVKEQYQVLIQAKDMGGQGLAGTTIVNITLTDVNDN

>tr|E2R3B2|E2R3B2_CANFA Uncharacterized protein OS=Canis familiaris GN=CDH18 PE=3 SV=1
-----------TVPEMSDGTS---VLQVTTDADDSARVVYSILGQP-------YFSVDPKTGVIRTALNM
DREAREHYSVVIQAKDMAGQGLSGSTTVNITLTDVNDN

>tr|E1C3A7|E1C3A7_CHICK Uncharacterized protein OS=Gallus gallus GN=CDH22 PE=3 SV=1
-----------SVAELSPGTS---VMQVMSDADDSARIVYSVLGEQ-------HFTVDSKTGVIRTAVDL
DRETQDRYEVVIRATDMAGQGLSGSTTVTIVVTDVNDN

>tr|F6SRQ2|F6SRQ2_XENTR Uncharacterized protein OS=Xenopus tropicalis GN=cdh9 PE=4 SV=1
-----------SVPEMSEGTS---VIQVTLDNDDSAKIVYSIIGQP-------YFSIDPESGIIKTALDM
NRENREHYQVVIQAKDMGGQGLSGTTTVNITLTDVNDN

>tr|F1NPQ8|F1NPQ8_CHICK Uncharacterized protein OS=Gallus gallus GN=CDH18 PE=3 SV=1
-----------TVPEMSEGTS---VLQVTTDADDSARVVYSILGQP-------YFSVDPKTGVIRTALNM
DREAREHYSVVIQAKDMAGQGLSGSTTVNITLTDVNDN

>tr|B0S5D7|B0S5D7_DANRE Novel protein similar to vertebrate cadherin 18, type 2 (CDH18, zgc:153531) OS=Danio rerio GN=DKEY-257G8.1 PE=3 SV=1
-----------SVPEMADGTS---VFQITTDADDSAKIVYSVLGQP-------FFTVDPKTGVIRTALNM
DRETREMYSVIIQAKDMAGSGLSGSTTINITLSDVNDN

>tr|F7GIE7|F7GIE7_MACMU Uncharacterized protein OS=Macaca mulatta GN=CDH22 PE=4 SV=1
-----------SVAELSPGTS---VMQVMSDADDSARLVYSMLGEH-------HFTVDPKTGVIRTAVDL
DRESQRKQVILTSTSALVGK----AATTVNINSKISMK

>tr|F7FMS7|F7FMS7_MACMU Uncharacterized protein OS=Macaca mulatta GN=CDH18 PE=4 SV=1
-----------TVPEMSDGTS---VLQVTTDADDSARVVYSILGQP-------YFSVDPKTGVIRTALNM
DREAREHYSVVIQAKDMAGQGLSGSTTVNITLTDVNDN

>tr|F7BLF0|F7BLF0_HORSE Uncharacterized protein OS=Equus caballus PE=4 SV=1
-----------TVPEMSDGTS---VLQVTTDADDSARVVYSILGQP-------YFSVDPKTGVIRTALNM
DREAREHYSVVIQAKDMAGQGLSGSTTVNITLTDVNDN

>tr|F7AWA5|F7AWA5_HORSE Uncharacterized protein (Fragment) OS=Equus caballus PE=4 SV=1
-----------SVPEMSGGTS---VLRVTVDADDHASVVYRVLGKE-------YFSIDGS-GLIVTTNNL
DRERTPSIKIVVEAQDVQG-GDSGTATVQVILQDINDN

>sp|Q91838|CAD20_XENLA Cadherin-20 OS=Xenopus laevis GN=cdh20 PE=2 SV=1
-----------SVPEMSPGTS---IIQVSTDADDSARVVYSILGQP-------YFSVDSKTGIIRTALNM
DRESRDYYEVIIQAKDMGGQGLAGTTTVNVTLSDVNDN

>sp|Q13634|CAD18_HUMAN Cadherin-18 OS=Homo sapiens GN=CDH18 PE=2 SV=1
-----------TVPEMSDGTS---VLQVTTDADDSARVVYSILGQP-------YFSVDPKTGVIRTALNM
DREAREHYSVVIQAKDMAGQGLSGSTTVNITLTDVNDN

>sp|Q08DJ5|CAD18_BOVIN Cadherin-18 OS=Bos taurus GN=CDH18 PE=2 SV=1
-----------TVPEMSDGTS---VLQVTTDADDSARVVYSILGQP-------YFSVDPKTGVIRTALNM
DREAREHYSVVIQAKDMAGQGLSGSTTVNITLTDVNDN

>tr|F1NQC1|F1NQC1_CHICK Uncharacterized protein OS=Gallus gallus GN=CDH10 PE=3 SV=1
-----------SVPEMSVGTS---VVQVTTDADDSARIIYSILGQP-------YFSVEPETGIIRTALNM
NRENREQYQVVIQAKDMGGQGLSGTTTVNITLTDVNDN

>tr|E1C264|E1C264_CHICK Uncharacterized protein OS=Gallus gallus GN=CDH9 PE=3 SV=1
-----------SIPEMSGGTS---VIQVTTDADDSAKVVYSILGQP-------YFSVDPETGIIKTALDM
SRENREQYQVVIQAKDMGGQGLSGTTTVNITLTDVNDN

>tr|F7FJE1|F7FJE1_ORNAN Uncharacterized protein (Fragment) OS=Ornithorhynchus anatinus GN=CDH20 PE=4 SV=1
-----------TVAEMSPGTS---VIQVTTDADDSARVVYSILGQP-------YFSVDSKTGLIRTALNM
DREAKESYEVIIQAKDMGGQGLAGTATVNISLSDVNDN

>tr|F6UBJ7|F6UBJ7_MONDO Uncharacterized protein OS=Monodelphis domestica GN=CDH9 PE=4 SV=1
-----------SVPEMSGGTS---VIQVLTDADDSAKIVYSILGQP-------YFSVDPESGIIKTALDM
SRENREQYQVVIQAKDMGGQGLSGTTTVNITLTDVNNN

>tr|F6TS41|F6TS41_CALJA Uncharacterized protein OS=Callithrix jacchus GN=CDH10 PE=4 SV=1
-----------SVPEMSVGTS---VVQVTTDADDSARVIYSILGQP-------YFSVEPETGIIRTALNM
NRENREQYQVVIQAKDMGGQGLSGTTTVNITLTDVNDN

>tr|E2R971|E2R971_CANFA Uncharacterized protein OS=Canis familiaris GN=CDH9 PE=3 SV=1
-----------SVPEMSGGTS---VIQVTTDADDSAKVVYSILGQP-------YFSVDPESGIIKTALDM
SRENREQYQVVIQAKDMGGQGLSGTTTVNITLTDVNNN

>sp|P79995|CAD10_CHICK Cadherin-10 OS=Gallus gallus GN=CDH10 PE=2 SV=1
-----------SVPEMSVGTS---VVQVTTDADDSARIIYSILGQP-------YFSVEPETGIIRTALNM
NRENREQYQVVIQAKDMGGQGLSGTTTVNITLTDVNDN

>tr|F7BIQ7|F7BIQ7_MONDO Uncharacterized protein OS=Monodelphis domestica GN=CDH10 PE=4 SV=1
-----------SVPEMSVGTS---VVQVTTDADDSARVIYSILGQP-------YFSVEPETGIIRTALNM
NRENREQYQVVIQAKDMGGQGLSGTTTVNITLTDVNDN

>tr|F6VET9|F6VET9_ORNAN Uncharacterized protein OS=Ornithorhynchus anatinus GN=CDH10 PE=4 SV=1
-----------SVPEMSVGTS---VVQVTTDADDSARIIYSILGQP-------YFSVEPETGIIRTALNM
NRENREQYQVVIQAKDMGGQGLSGTTTVNITLTDVNDN

>sp|Q9Y6N8|CAD10_HUMAN Cadherin-10 OS=Homo sapiens GN=CDH10 PE=1 SV=2
-----------SVPEMSVGTS---VVQVTTDADDSARVIYSILGQP-------YFSVEPETGIIRTALNM
NRENREQYQVVIQAKDMGGQGLSGTTTVNITLTDVNDN

>tr|Q203V7|Q203V7_DANRE Cadherin-7 type II OS=Danio rerio GN=cdh7 PE=2 SV=1
-----------QVPEMSPGTS---VVEVKTDADDSARVVYSILGQP-------YFSVEPKTGIVRTALNM
DREARDQYLLVIQAKDMVGQGLSGTTSVTVTLTDVNDN

>tr|F7BTR8|F7BTR8_XENTR Uncharacterized protein (Fragment) OS=Xenopus tropicalis GN=cdh18 PE=4 SV=1
-----------TVPEMSEGTS---VIQVTTDGDDSARVVYSILGQP-------YFSVDPKTGVIRTALNM
DREAREHYTVVIQAKDMAGQGLSGSTTINVTLTDVNDN

>tr|E7F317|E7F317_DANRE Uncharacterized protein OS=Danio rerio GN=OTTDARG00000024955 PE=3 SV=1
-----------QVPEMSPGTS---VVEVKTDADDSARVVYSILGQP-------YFSVEPKTGIVRTALNM
DREARDQYLLVIQAKDMVGQGLSGTTSVTVTLTDVNDN

>tr|B0S6D4|B0S6D4_DANRE Cadherin 7, type 2 OS=Danio rerio GN=cdh7 PE=2 SV=1
-----------QVPEMSPGTS---VVEVKTDADDSARVVYSILGQP-------YFSVEPKTGIVRTALNM
DREARDQYLLVIQAKDMVGQGLSGTTSVTVTLTDVNDN

>tr|F7G9H7|F7G9H7_ORNAN Uncharacterized protein OS=Ornithorhynchus anatinus GN=CDH6 PE=4 SV=1
-----------TVPEMADGTF---VVQVTTDADDSARVVYSILGQP-------YFSVESETGIIRTALNM
DRENREQYQVVIQAKDMGGQGLSGTTTVNITLTDVNDN

>sp|P70407|CADH9_MOUSE Cadherin-9 OS=Mus musculus GN=Cdh9 PE=2 SV=2
-----------SVPEMSGGTS---VIQVTTDADDSAKVVYSILGQP-------YFSVDPESGIIKTALDM
SRENKEQYQVVIQAKDMGGQGLSGTTTVNITLTDVNNN

>tr|Q2MLR9|Q2MLR9_DANRE Cadherin 10 type II OS=Danio rerio GN=cdh10 PE=2 SV=1
-----------SVPEMSDGTF---VIEVNTDADDSAKLVYSILGQP-------YFSVEPETGIVRIALNM
DREVRKDYQVVIQAKDMAGQGLSGTTMVNVTLTDVNDS

>tr|F1P1D4|F1P1D4_CHICK Uncharacterized protein OS=Gallus gallus PE=3 SV=1
-----------GVPEMSPGTS---VVQVTTDADDSARVVYSILGQP-------YFSVEPKTGIIKTALNM
DREAKDQYLLVIQAKDMVGQGLSGTTSVTVTLTDVNDN

>tr|B2RUF4|B2RUF4_MOUSE Cadherin 7, type 2 OS=Mus musculus GN=Cdh7 PE=2 SV=1
-----------GVPEMSPGTS---VVQVTTDADDSARVVYSILGQP-------YFSVEPKTGVIKTALNM
DREAKDQYLLVIQAKDMVGQGLSGTTSVTVTLTDVNDN

>tr|F7ILV6|F7ILV6_CALJA Uncharacterized protein OS=Callithrix jacchus PE=4 SV=1
-----------GVPEMSPGTS---VVQVTTDADDSARVVYSILGQP-------YFSVEPKTGVIKTALNM
DREAKDQYLLVIQAKDMVGQGLSGTTSVTVTLTDVNDN

>tr|F7CBX9|F7CBX9_MONDO Uncharacterized protein OS=Monodelphis domestica GN=CDH7 PE=4 SV=1
-----------GVPEMSPGTS---VVQVTTDADDSARVVYSILGQP-------YFSVEPKTGVIKTALNM
DREAKDQYLLVIQAKDMVGQGLSGTTSVTVTLTDVNDN

>tr|F6ZW11|F6ZW11_MACMU Uncharacterized protein OS=Macaca mulatta PE=4 SV=1
-----------GVPEMSPGTS---VVQVTTDADDSARVVYSILGQP-------YFSVEPKTGVIKTALNM
DREAKDQYLLVIQAKDMVGQGLSGTTSVTVTLTDVNDN

>tr|F6TSF0|F6TSF0_HORSE Uncharacterized protein OS=Equus caballus GN=CDH7 PE=4 SV=1
-----------GVPEMSPGTS---VVQVTTDADDSARVVYSILGQP-------YFSVEPKTGVIKTALNM
DREAKDQYLLVIQAKDMVGQGLSGTTSVTVTLTDVNDN

>tr|E2R083|E2R083_CANFA Uncharacterized protein OS=Canis familiaris GN=CDH7 PE=3 SV=1
-----------GVPEMSPGTS---VVQVTTDADDSARVVYSILGQP-------YFSVEPKTGVIKTALNM
DREAKDQYLLVIQAKDMVGQGLSGTTSVTVTLTDVNDN

>tr|E1BF53|E1BF53_BOVIN Uncharacterized protein OS=Bos taurus GN=CDH7 PE=3 SV=1
-----------GVPEMSPGTS---VVQVTTDADDSARVVYSILGQP-------YFSVEPKTGVIKTALNM
DREAKDQYLLVIQAKDMVGQGLSGTTSVTVTLTDVNDN

>tr|D2HQX2|D2HQX2_AILME Putative uncharacterized protein (Fragment) OS=Ailuropoda melanoleuca GN=PANDA_014331 PE=3 SV=1
-----------GVPEMSPGTS---VVQVTTDADDSARVVYSILGQP-------YFSVEPKTGVIKTALNM
DREAKDQYLLVIQAKDMVGQGLSGTTSVTVTLTDVNDN

>sp|Q5DWV2|CADH7_RAT Cadherin-7 OS=Rattus norvegicus GN=Cdh7 PE=2 SV=1
-----------GVPEMSPGTS---VVQVTTDADDSARVVYSILGQP-------YFSVEPKTGVIKTALNM
DREAKDQYLLVIQAKDMVGQGLSGTTSVTVTLTDVNDN

>sp|Q8BM92|CADH7_MOUSE Cadherin-7 OS=Mus musculus GN=Cdh7 PE=2 SV=1
-----------GVPEMSPGTS---VVQVTTDADDSARVVYSILGQP-------YFSVEPKTGVIKTALNM
DREAKDQYLLVIQAKDMVGQGLSGTTSVTVTLTDVNDN

>sp|Q9ULB5|CADH7_HUMAN Cadherin-7 OS=Homo sapiens GN=CDH7 PE=2 SV=2
-----------GVPEMSPGTS---VVQVTTDADDSARVVYSILGQP-------YFSVEPKTGVIKTALNM
DREAKDQYLLVIQAKDMVGQGLSGTTSVTVTLTDVNDN

>sp|Q90763|CADH7_CHICK Cadherin-7 OS=Gallus gallus GN=CDH7 PE=2 SV=1
-----------GVPEMSPGTS---VVQVTTDADDSARVVYSILGQP-------YFSVEPKTGIIKTALNM
DREAKDQYLLVIQAKDMVGQGLSGTTSVTVTLTDVNDN

>tr|Q3TJ23|Q3TJ23_MOUSE Putative uncharacterized protein OS=Mus musculus GN=Cdh5 PE=2 SV=1
-----------SVPEMSAGTS---VIRVTVDADDHATVLYQIVGNE-------YFSIDNS-GLIFTKINL
DREKQAEYKIVVETQDALG-GESGTATVMIRLEDINDN

>tr|F7I369|F7I369_CALJA Uncharacterized protein OS=Callithrix jacchus PE=4 SV=1
-----------GVPEMSPGTS---VVQVTTDADDSARVVYSILGQP-------YFSVEPKTGVIKTALNM
DREAKDQYLLVIQAKDMVGQGLSGTTSVTVTLTDVNDN

>sp|P55284|CADH5_MOUSE Cadherin-5 OS=Mus musculus GN=Cdh5 PE=1 SV=2
-----------SVPEMSAGTS---VIRVTVDADDHATVLYQIVGNE-------YFSIDNS-GLIFTKINL
DREKQAEYKIVVETQDALG-GESGTATVMIRLEDINDN

>tr|F7DV57|F7DV57_XENTR Uncharacterized protein OS=Xenopus tropicalis GN=cdh7 PE=4 SV=1
-----------GIPEMSPGTS---VLQVTTDADDSARVSYSILGQP-------YFSVEPKTGIIRTALHM
DREAKDQYLLVIQAKDMVGQGLTGTTSVTVTLTDVNDN

>sp|Q6URK6|CADH5_BOVIN Cadherin-5 OS=Bos taurus GN=CDH5 PE=2 SV=1
-----------SVPEMSGGTS---VIQVTMDADDHASVVYQLTGKE-------NFDIRGS-GLIVTMNHL
DRETQDKYEVVVKAEDAQG-GESGTATVFITLQDVNDN

>tr|Q8WNW5|Q8WNW5_PIG VE cadherin OS=Sus scrofa PE=2 SV=1
-----------SVPEMSVGTS---VIQLTVDADDHASVIYRLKGEE-------HFRIRGP-GLIETASNL
DRETVPMYKIVVETQDAQG-GDSGTATVFITLQDVNDN

>tr|B4YYE0|B4YYE0_PIG Cadherin 5 OS=Sus scrofa PE=2 SV=1
-----------SVPEMSVGTS---VIQLTVDADDHASVIYRLKGEE-------HFRIRGP-GLIETASNL
DRETVPMYKIVVETQDAQG-GDSGTATVFITLQDVNDN

>sp|O02840|CADH5_PIG Cadherin-5 OS=Sus scrofa GN=CDH5 PE=2 SV=1
-----------SVPEMSVGTS---VIQLTVDADDHASVIYRLKGEE-------HFRIRGP-GLIETASNL
DRETVPMYKIVVETQDAQG-GDSGTATVFITLQDVNDN

>tr|E6ZFT7|E6ZFT7_DICLA Cadherin-4 OS=Dicentrarchus labrax GN=CDH4 PE=3 SV=1
-----------SVAEGSKGSS---VMQVTTDSDDNGMVRYRILQTPHSP-IPNMFTINSETGDIVTVAGL
DREKVSQYTIIVQATDMEGNGLSNTATALISITDINDN

>tr|D3ZTI3|D3ZTI3_RAT Similar to Cadherin-like 24 (Predicted) OS=Rattus norvegicus GN=Cdh24 PE=3 SV=1
-----------TVPEMSNGTS---VIQVTHDADDSAKLVYTVLGLP-------FFSVDPQTGVVRTAINM
DRETQEEFLVVIQAKDMGGHGLSGSTTVTVTLSDVNDN

>tr|F7EML7|F7EML7_CALJA Uncharacterized protein OS=Callithrix jacchus GN=CDH24 PE=4 SV=1
-----------TVPEMSNGTS---VIQVTHDADDSAKLVYTVLGLP-------FFSVDPQTGVVRTAINM
DRETQEEFLVVIQAKDMGGHGLSGSTTVTVTLSDVNDN

>tr|F6RAF1|F6RAF1_MACMU Uncharacterized protein OS=Macaca mulatta GN=CDH24 PE=4 SV=1
-----------TVPEMSNGTS---VIQVTHDADDSAKLVYTVLGLP-------FFSVDPQTGVVRTAINM
DRETQEEFLVVIQAKDMGGHGLSGSTTVTVTLSDVNDN

>tr|E2QX22|E2QX22_CANFA Uncharacterized protein OS=Canis familiaris GN=CDH24 PE=3 SV=1
-----------TVPEMSNGTS---VIQVTHDADDSAKLVYTVLGLP-------FFSVDPQTGVVRTAVNM
DRETQEEFLVVIQAKDMGGHGLSGSTTVTVTLSDVNDN

>tr|A8K0L1|A8K0L1_HUMAN cDNA FLJ77485, highly similar to Homo sapiens cadherin-like 24 (CDH24), transcript variant 2, mRNA OS=Homo sapiens PE=2 SV=1
-----------TVPEMSNGTS---VIQVTHDADDSAKLVYTVLGLP-------FFSVDPQTGVVRTAINM
DRETQEEFLVVIQAKDMGGHGLSGSTTVTVTLSDVNDN

>sp|Q6PFX6|CAD24_MOUSE Cadherin-24 OS=Mus musculus GN=Cdh24 PE=2 SV=1
-----------TVPEMSNGTS---VIQVTHDADDSAKLVYTVLGLP-------FFSVDPQTGVVRTAINM
DRETQEEFLVVIQAKDMGGHGLSGSTTVTVTLSDVNDN

>tr|E2R0Z0|E2R0Z0_CANFA Uncharacterized protein OS=Canis familiaris GN=CDH6 PE=3 SV=1
-----------TVPEMSDGTF---VVQVTTDADDSAKVVYSILGQP-------YFSVESETGIIKTALNM
DRENREQYQVVIQAKDMGGQGLSGTTTVNITLTDVNDN

>tr|F1PIX1|F1PIX1_CANFA Uncharacterized protein (Fragment) OS=Canis familiaris GN=CDH19 PE=3 SV=1
-----------IVPEMSPGTL---VIQVTTDADDNARLLYSLLGQP-------YFSIEPTTGVIRISSKM
DRELQDEYWVIIQAKDMIGLALSGTTSVLIKLSDVNDN

>tr|F1P1E2|F1P1E2_CHICK Uncharacterized protein OS=Gallus gallus GN=CDH19 PE=3 SV=1
-----------TVPEMSPGTS---VTQVTTDGDDNARLLYSLIGQP-------YFSVEPKTGVIRMTSQM
DRETKDQYLVVIQAKDMVGQAFSATATVTINLSDVNDN

>tr|E7FAC7|E7FAC7_DANRE Uncharacterized protein OS=Danio rerio GN=CABZ01067945.1 PE=3 SV=1
-----------SVSEMSNGAF---VMKVTSDADDSAKLVYSILGQP-------YFSIEPETGVIRTALNM
IRENREHYQVVIQAKDMAGQGLSGTTTVNITLLDVNNS

>tr|A6YJX3|A6YJX3_CHICK Cadherin 19 OS=Gallus gallus PE=2 SV=1
-----------TVPEMSPGTS---VTQVTTDGDDNARLLYSLIGQP-------YFSVEPKTGVIRMTSQM
DRETKDQYLVVIQAKDMVGQAFSATATVTINLSDVNDN

>tr|Q1KKR4|Q1KKR4_TAKRU Cadherin 5 OS=Takifugu rubripes PE=3 SV=1
-----------SIMERSMGTK---VVEVRTDADDNGELRYSLIDQS-------AFEIDSI-TGVISCKTL
DRETKSQYVVVVKAQDLRGMGSTATTSVSITITDTNDN

>tr|F7IA45|F7IA45_CALJA Uncharacterized protein OS=Callithrix jacchus GN=CDH19 PE=4 SV=1
-----------SVPEMSPGTL---VIQVTSDADDNARLLYSLLGQP-------YFSVEPTTGVIRISSKM
DRELQDEYWVIIQAKDMIGQALSGTTSVLIKLSDVNDN

>tr|F6Z6U0|F6Z6U0_MACMU Uncharacterized protein OS=Macaca mulatta GN=CDH19 PE=4 SV=1
-----------IVPEMSPGTL---VIQVTSDADDNARLLYSLLGQP-------YFSVEPTTGVIRISSKM
DRELQDEYWVIIQAKDMIGQALSGTTSVLIKLSDVNDN

>tr|F6VIT6|F6VIT6_HORSE Uncharacterized protein OS=Equus caballus GN=CDH19 PE=4 SV=1
-----------IVPEMSPGTL---VIQVTSDADDNARLLYSLLGQP-------YFSIEPTTGVIRISSKM
DRELQDEYWVIIQAKDMLGLALSGTTSVLIKLSDVNDN

>tr|F1PIK1|F1PIK1_CANFA Uncharacterized protein (Fragment) OS=Canis familiaris GN=CDH4 PE=3 SV=1
-----------SVDEGSKGTY---VMTVTNDADDNGMVRYRIVQTPQSP-SQNMFTINSETGDIVTVAGL
DREKVQQYTVIVQATDMEGNGLSNTATAIITVTDVNDN

>sp|Q9H159|CAD19_HUMAN Cadherin-19 OS=Homo sapiens GN=CDH19 PE=2 SV=1
-----------IVPEMSPGTL---VIQVTSDADDNARLLYSLLGQP-------YFSVEPTTGVIRISSKM
DRELQDEYWVIIQAKDMIGQALSGTTSVLIKLSDVNDN

>tr|F7CBY6|F7CBY6_MONDO Uncharacterized protein OS=Monodelphis domestica GN=CDH19 PE=4 SV=1
-----------SIPEMSPGTS---VIQVTTDNDDNARLIYSILGRP-------YFSVEPTTGVIRISSQM
DREAEDQYLVVVQATDMLGLGLSGTTTVTINLSDVNDN

>tr|D2HIK2|D2HIK2_AILME Putative uncharacterized protein (Fragment) OS=Ailuropoda melanoleuca GN=PANDA_011042 PE=3 SV=1
-----------IVPEMSPGTL---VIQVTSDADDNARLLYSLLGQP-------YFSTEPTTGVIRISSKM
DRELQDEYWVIIQAKDMIGLALSGTTSVLIKLSDVNDN

>tr|Q5NUI3|Q5NUI3_RAT Cadherin19 OS=Rattus norvegicus GN=Cdh19 PE=2 SV=1
-----------IVPEMSPGTF---VIKVTNDADDHARILYNLEGQP-------YFSVEPTTGVIRISSKM
DRELQDTYCVIIQAKDMLGQALSGTTTISIKLSDINDN

>tr|E9Q3A7|E9Q3A7_MOUSE Uncharacterized protein OS=Mus musculus GN=Cdh19 PE=3 SV=1
-----------IVPEMSPGTF---VIKVTNDADDHARILYNLEGQP-------YFSVEPTTGVIRISSKM
DRELQDTYCVIIQAKDMLGQALSGTTTVSIKLSDINDN

>tr|B2RXP4|B2RXP4_MOUSE Cadherin 19, type 2 OS=Mus musculus GN=Cdh19 PE=2 SV=1
-----------IVPEMSPGTF---VIKVTNDADDHARILYNLEGQP-------YFSVEPTTGVIRISSKM
DRELQDTYCVIIQAKDMLGQALSGTTTVSIKLSDINDN

>tr|F1SMY0|F1SMY0_PIG Uncharacterized protein OS=Sus scrofa GN=CDH19 PE=3 SV=1
-----------IVPEMSPGTL---VIQVTSDADDNARLLYSLLGQP-------YFSIEPTTGVIRISSKM
DRELQDEYWVIIQAKDMIGLALSGTTSVLITLSDINDN

>tr|F7CRQ5|F7CRQ5_MONDO Uncharacterized protein (Fragment) OS=Monodelphis domestica GN=CDH5 PE=4 SV=1
-----------SVPEMSAGTS---VTRVTVDADDHASVTYNIIGRE-------YFTIDGS-GTIFTTVNL
DREKQSKYEIVVEAKDGPG-GESSTATVVITVSDINDN

>tr|E1BGM9|E1BGM9_BOVIN Uncharacterized protein OS=Bos taurus PE=3 SV=1
-----------IVPEMSPGTL---VIQVTSDADDNARLVYSLLGQP-------YFSIEPTTGKIRISSKM
DRELQDEYWVIIQAKDMIGLALSGTTSVLIKLSDVNDN

>tr|E6ZJ91|E6ZJ91_DICLA Cadherin-7 OS=Dicentrarchus labrax GN=CDH7 PE=3 SV=1
-----------SIPEMCPGTT---VAQVTTDADDNAKLIYSILGEP-------YFSVEPKTGIIVTSWNM
DREAREQYLVVVQVKDMLGLGYSSSTTVTVSLTDVNDN

>tr|Q68SP4|Q68SP4_DANRE Cadherin 5 OS=Danio rerio GN=cdh5 PE=2 SV=1
-----------SISESSRGTT---IMKVKTDADDNGRIDFKLLGTD-------LFKIKPN-GDLIALKDL
DREKQSQYLIAVQAKDMPEHGNSATTVVTINIKDINDN

>tr|F1QBW4|F1QBW4_DANRE Uncharacterized protein OS=Danio rerio GN=cdh5 PE=3 SV=1
-----------SISESSRGTT---IMKVKTDADDNGRIDFKLLGTD-------LFKIKPN-GDLIALKDL
DREKQSQYLIAVQAKDMPEHGNSATTVVTINIKDINDN

>tr|B3DJF6|B3DJF6_DANRE Cadherin 5 OS=Danio rerio GN=cdh5 PE=2 SV=1
-----------SISESSRGTT---IMKVKTDADDNGRIDFKLLGTD-------LFKIKPN-GDLIALKDL
DREKQSQYLIAVQAKDMPEHGNSATTVVTINIKDINDN

>tr|F1RAY1|F1RAY1_DANRE Uncharacterized protein (Fragment) OS=Danio rerio GN=CABZ01108997.1 PE=3 SV=1
-----------AVQENSPGTL---VVQVSTDADDSARIVYSITGQP-------YFSVEARTGIIRTALNM
DRELRDQYVLVIQARDMEGQGLSGSTSVTVTLTDVNDN

>tr|Q4SGA8|Q4SGA8_TETNG Chromosome 17 SCAF14597, whole genome shotgun sequence. (Fragment) OS=Tetraodon nigroviridis GN=GSTENG00018728001 PE=3 SV=1
-----------RVPEMSNEVP---SPLISAGEDNIRRRAYSSFNQ---------YMDERKTGLIERLLSL
TDGVKEDSDYLFRRGQERGRRKRERKNWKITLAKRKTK

>tr|F6UDX0|F6UDX0_ORNAN Uncharacterized protein (Fragment) OS=Ornithorhynchus anatinus GN=CDH11 PE=4 SV=1
-----------DVIEMSLGTS---VIQVTSDADDSAKLVYSILGQP-------YFSVEAQTGIIRTALNM
DREAKEEYHVVIQAKDMGGHGLSGTTKVTITLTDVNDN

>tr|Q4S5K3|Q4S5K3_TETNG Chromosome 9 SCAF14729, whole genome shotgun sequence OS=Tetraodon nigroviridis GN=GSTENG00023702001 PE=3 SV=1
-----------SVDEGSKGTY---VMHVSFDADDNGMVRYRILQMPHSP-IPNMFTINSETGDIVTVAGL
DRE-----------------------------------

>tr|F7FUP5|F7FUP5_MACMU Uncharacterized protein (Fragment) OS=Macaca mulatta GN=CDH22 PE=4 SV=1
-----------SVAELSPGTS---VMQVMSDADDSARLVYSMLGEH-------HFTVDPKTGVIRTAVDL
DRE-KKDESLLKVCCSHIRPGLTPRETTVNINSKISMK

>tr|F6VFN7|F6VFN7_ORNAN Uncharacterized protein (Fragment) OS=Ornithorhynchus anatinus GN=CDH18 PE=4 SV=1
-----------TVPEMAEGTS---VLQVTTDADDSARVVYSILGQP-------YFSVDPKTGVIRTALNM
DREAREHYSVVIQAKDMAGQGLSGSTTVNITLTDVNDN

>tr|F6XH57|F6XH57_CIOIN Uncharacterized protein (Fragment) OS=Ciona intestinalis PE=4 SV=1
-----------RVKERSAGTK---VTDVIHDADD--QIRYSVLSPGDA---ATKFIIHHERGTVSTITNL
DREESDTYELVIQARDDPNASFSSSTTLTISVIDVNDN

>tr|Q8BRK4|Q8BRK4_MOUSE Putative uncharacterized protein OS=Mus musculus GN=Cdh8 PE=2 SV=1
-----------TVPEMSIGTS---VTNVTTDADDSAKLVYSILGQP-------YFSIEPETAIIKTALNM
DREAKEEYLVVIQAKDMGGHGLSGTTTLTVTLTDVNDN

>tr|E9Q451|E9Q451_MOUSE Uncharacterized protein OS=Mus musculus GN=Cdh8 PE=3 SV=1
-----------TVPEMSIGTS---VTNVTTDADDSAKLVYSILGQP-------YFSIEPETAIIKTALNM
DREAKEEYLVVIQAKDMGGHGLSGTTTLTVTLTDVNDN

>tr|F6QZ37|F6QZ37_CALJA Uncharacterized protein OS=Callithrix jacchus PE=4 SV=1
-----------TVPEMSP-------------------------------------------GVIRTALNM
DREVKEQYQVLIQAKDMGGQGLAGTTIVNITLTDVNDN

>tr|B7Z2U6|B7Z2U6_HUMAN Uncharacterized protein OS=Homo sapiens GN=CDH12 PE=2 SV=1
-----------TVPEMSP-------------------------------------------GVIRTALNM
DREVKEQYQVLIQAKDMGGQGLAGTTIVNITLTDVNDN

>tr|Q80VY6|Q80VY6_MOUSE Cdh3 protein (Fragment) OS=Mus musculus GN=Cdh3 PE=2 SV=1
-----------SVLEGVMGTS---VMQVTTDEDDNGVVAYSIHQEPKEP-HDLMFTIHKSTGTISVISGL
DREKVPEYRLTVQATDMDGEGSTTTAEAVVQILDANDN

>tr|F7GW70|F7GW70_CALJA Uncharacterized protein OS=Callithrix jacchus PE=4 SV=1
-----------TVPEMSPGTS---VIQVTTDADDSARVVYSILGQP-------YFSVDSKTGVIRTALNM
DREAKEYYEVIIQAKDMGGQGLAGTTTVNITLSDVNDN

>tr|F7CSF7|F7CSF7_MONDO Uncharacterized protein (Fragment) OS=Monodelphis domestica GN=CDH8 PE=4 SV=1
-----------TVPEMSIGTS---VTNVTTDADDSAKLVYSILGQP-------YFSIEPETAIIKTALNM
DREAKEEYLVVIQAKDMGGHGLSGTTTLTVTLTDVNDN

>tr|F6WEI6|F6WEI6_HORSE Uncharacterized protein (Fragment) OS=Equus caballus PE=4 SV=1
-----------RVLEGAVGTY---VTKAETDADDNAALRYSILQGGP-----QLFSIHEHTGEIRTVQGL
DREVVAVHNLTLQVADMSGDGLTATALAIITLEDVNDN

>tr|F1PAA3|F1PAA3_CANFA Uncharacterized protein (Fragment) OS=Canis familiaris GN=CDH3 PE=3 SV=1
-----------SVLEGVLGTS---VMQVTTDEDDNGVVAYSIHQEPKDP-HDLMFTVHRSTGTISVISGL
DRERVPEYTLTIQATDMDGDGSTTTAVAIVEILDANDN

>tr|F7IRX0|F7IRX0_CALJA Uncharacterized protein OS=Callithrix jacchus GN=CDH5 PE=4 SV=1
----------------------------------HTSVMYQILGKE-------YFAIDNT-GLIVTATNL
DREKQARYEIVVEARDAQG-GDSGTATVLVTLQDINDN

>tr|F7FUR4|F7FUR4_MACMU Uncharacterized protein (Fragment) OS=Macaca mulatta GN=CDH22 PE=4 SV=1
-----------SVAELSPGTS---VMQVMSDADDSARLVYSMLGEH-------HFTVDPKTGVIRTAVDL
DRE--TRLAYHLASHPHLDLGWKAGVTTVNINSKISMK

>tr|B4DU18|B4DU18_HUMAN cDNA FLJ51093, highly similar to Cadherin-5 OS=Homo sapiens PE=2 SV=1
----------------------------------HASVMYQILGKE-------YFAIDNS-GRIITITSL
DREKQARYEIVVEARDAQG-GDSGTATVLVTLQDINDN

>tr|F6ZLP0|F6ZLP0_CALJA Uncharacterized protein (Fragment) OS=Callithrix jacchus GN=CDH3 PE=4 SV=1
-----------SVLEGVLGTS---VMQVTTDEDDNGVVAYSIHQEPKDP-HDLMFTIHRNTGTISVISGL
DREKVPEYTLTIQATDMDGDGSTTTAVAIVEILDVNDN

>tr|F7FXS9|F7FXS9_MACMU Uncharacterized protein (Fragment) OS=Macaca mulatta GN=CDH22 PE=4 SV=1
-----------SVAELSPGTS---VMQVMSDADDSARLVYSMLGEH-------HFTVDPKTGVIRTAVDL
DRE--TRLAYHLASHPHLDLGWKAGVTTVNINSKISMK

>tr|F7FXT4|F7FXT4_MACMU Uncharacterized protein (Fragment) OS=Macaca mulatta GN=CDH22 PE=4 SV=1
-----------SVAELSPGTS---VMQVMSDADDSARLVYSMLGEH-------HFTVDPKTGVIRTAVDL
DRE--TRLAYHLASHPHLDLGWKAGVTTVNINSKISMK

>tr|F7E6E9|F7E6E9_MONDO Uncharacterized protein (Fragment) OS=Monodelphis domestica GN=CDH4 PE=4 SV=1
-----------SVDEGSKGTY---VMTVTNDADDNGMVRYRIVQTPQSP-SQNMFTINSETGDIVTVAGL
DREKVQQYTVIVQATDMEGNGLSNTATAIITVTDVNDN

>tr|F1N595|F1N595_BOVIN Uncharacterized protein (Fragment) OS=Bos taurus GN=790083 PE=3 SV=1
-----------NVPERSNGTS---VIQVTSDADDSAKLVYSILGQP-------YFSVEAQTGIIRTALNM
DREAKEEYHVVIQAKDMGGHGLSGTTKVTITLTDVNDN

>tr|F7BIU2|F7BIU2_MONDO Uncharacterized protein OS=Monodelphis domestica GN=CDH19 PE=4 SV=1
-----------SIPEMSPGTS---VIQVTTDNDDNARLIYSILGRP-------YFSVEPTTGVIRISSQM
DREAEDQYLVVVQATDMLGLGLSGTTTVTINLSDVNDN

>tr|F6WVN9|F6WVN9_XENTR Uncharacterized protein (Fragment) OS=Xenopus tropicalis GN=cdh19 PE=4 SV=1
-----------TVPEMSPGTF---VTQVTTDMDDSARLVYSILGQP-------HFSIEPKSGIIRVVSQM
DREAKDLYFVVIQAKDMAGSGLSTTTTVTVSLSDVNDN

>tr|F6VWH3|F6VWH3_MONDO Uncharacterized protein (Fragment) OS=Monodelphis domestica GN=CDH10 PE=4 SV=1
-----------SVPEMSVGTS---VVQVTTDADDSARVIYSILGQP-------YFSVEPETGIIRTALNM
NRENREQYQVVIQAKDMGGQGLSGTTTVNITLTDVNDN

>tr|F1NSW9|F1NSW9_CHICK Uncharacterized protein (Fragment) OS=Gallus gallus PE=3 SV=1
-----------TVPEMSPGTS---VTQVTTDGDDNARLLYSLIGQP-------YFSVEPKTGVIRMTSQM
DRETKDQYLVVIQAKDMVGQAFSATATVTINLSDVNDN

>tr|F1R963|F1R963_DANRE Uncharacterized protein (Fragment) OS=Danio rerio GN=si:dkey-30c15.12 PE=3 SV=1
-----------EVLERAKNTP---VMQVTEDLDDNSIVRYKLLQEPNS----GVFHIDQTTGVISLALGL
DRETDAVYNLAVEAADMDGHGLSSTCMVAIKITDSNDH

>tr|Q1LX34|Q1LX34_DANRE Novel cadherin domain containing protein (Fragment) OS=Danio rerio GN=si:dkey-30c15.12 PE=3 SV=1
-----------EVLERAKNTP---VMQVTEDLDDNSIVRYKLLQEPNS----GVFHIDQTTGVISLALGL
DRETDAVYNLAVEAADMDGHGLSSTCMVAIKITDSNDH

>tr|F7HYL2|F7HYL2_CALJA Uncharacterized protein OS=Callithrix jacchus PE=4 SV=1
-----------TVPEMSVGTS---VTNVTTDADDSAKLVYSILGQP-------YFSIEPETAIIKTALNM
DREAKEEYLVVIQAKDMGGHGLSGTTTLTVTLTDVNDN

>tr|F7ITB7|F7ITB7_CALJA Uncharacterized protein OS=Callithrix jacchus GN=CDH9 PE=4 SV=1
-----------SVPEMSGGTS---VIQVTTDADDSAKVVYSILGQP-------YFSVDPESGIIKTALDM
SRENREQYQVVIQAKDMGGQGLSGTTTVNITLTDVNNN

>tr|F6X6N4|F6X6N4_XENTR Uncharacterized protein (Fragment) OS=Xenopus tropicalis GN=cdh22 PE=4 SV=1
-----------SVPELSPGTS---VMVVSWDADDSARVVYSVLGEK-------HFTVDSKTGVIRTAVDL
DRESQDRYDLVIQATDMAGQGLSGSTTVTIVITDVNDN

>tr|F7B2F9|F7B2F9_HORSE Uncharacterized protein OS=Equus caballus PE=4 SV=1
-----------SVPEMSVGTS---VVQVTTDADDSARVIYSILGQP-------YFSVEPETGIIRTALNM
NRENREQYQVVIQAKDMGGQGLSGTTTVNITLTDVNDN

>tr|E1BJ74|E1BJ74_BOVIN Uncharacterized protein OS=Bos taurus PE=3 SV=1
-----------TVPEMSIGTS---VTNVTTDADDSAKLVYSILGQP-------YFSIEPETAIIKTALNM
DREAKEEYLVVIQAKDMGGHGLSGTTTLTVTLTDVNDN

>sp|P33145|CADHK_CHICK B-cadherin (Fragment) OS=Gallus gallus GN=K-CAM PE=2 SV=1
-----------SVPEGALGTS---VMRVNTDADDNGVIAYSILQEPREP-HPHMFTVNRATGTLSVIAGL
DRERVREYTLTMQAADLDGQGLTTTALAVIEITDVNDN

>tr|F7G9H3|F7G9H3_ORNAN Uncharacterized protein OS=Ornithorhynchus anatinus GN=CDH6 PE=4 SV=1
-----------TVPEMADGTF---VVQVTTDADDSARVVYSILGQP-------YFSVESETGIIRTALNM
DRENREQYQVVIQAKDMGGQGLSGTTTVNITLTDVNDN

>tr|F7CSU4|F7CSU4_ORNAN Uncharacterized protein (Fragment) OS=Ornithorhynchus anatinus GN=CDH15 PE=4 SV=1
-----------RWIEPRLGTY---VTKAETDADDNAALRYSILQGGA-----EIFSIDGSTGEIRTVQGL
DREVVGVYNLTLQVADLHGDGLTNTATAVIYIDDVNDN

>tr|F6U735|F6U735_HORSE Uncharacterized protein OS=Equus caballus PE=4 SV=1
-----------GVPEMSPGTS---VVQVTTDADDSARVVYSILGQP-------YFSVEPKTGVIKTALNM
DREAKDQYLLVIQAKDMVGQGLSGTTSVTVTLTDVNDN

>tr|F7EPX0|F7EPX0_MONDO Uncharacterized protein (Fragment) OS=Monodelphis domestica GN=CDH24 PE=4 SV=1
-----------TVPEMSNGTS---VIQVTQDADDSAKLVYTVLGLP-------FFSVDPQTGVVRTAINM
DRETQEVFLVVIQAKDMGGHGLSGSTTVTVTLSDVNDN

>tr|F7ICI7|F7ICI7_CALJA Uncharacterized protein (Fragment) OS=Callithrix jacchus GN=CDH22 PE=4 SV=1
-----------SVAELSPGTS---VMQVMSDADDSARLVYSVLGEH-------HFTVDPKTGVIRTAVDL
DRESQERYEVVIQATDMAGQGLSGSTTVTIVVTDVNDN

>tr|F7E9B0|F7E9B0_XENTR Uncharacterized protein (Fragment) OS=Xenopus tropicalis GN=cdh24 PE=4 SV=1
-----------TVPEMSNGTS---VIQVTSDADDSARLVYTILGQP-------YFSVDPQTGVIRTAINM
DRETQNEFLVVIQAKDMGGHGLSGSTTVTVTLSDVNDN

>tr|F6VFM7|F6VFM7_ORNAN Uncharacterized protein (Fragment) OS=Ornithorhynchus anatinus GN=CDH18 PE=4 SV=1
-----------TVPEMAEEAY---ILQVTTDADDSARVVYSILGQP-------YFSVDPKTGVIRTALNM
DREAREHYSVVIQAKDMAGQGLSGSTTVNITLTDVNDN

>tr|F6SF63|F6SF63_XENTR Uncharacterized protein (Fragment) OS=Xenopus tropicalis GN=cdh8 PE=4 SV=1
-----------TVPEMSIGTY---VTKLTTDADDSAKLVYSILGQP-------YFSIEPHTAIIKTALNM
DREAREEYLVVIQAKDMGGHGLSGTTTVTVTLTDVNDN

>tr|F6VEP8|F6VEP8_ORNAN Uncharacterized protein (Fragment) OS=Ornithorhynchus anatinus GN=CDH9 PE=4 SV=1
-----------SVPEMSAGTS---VIQVLTDADDSAKIVYSILGQP-------YFSVDPDSGIIKTALDM
SRENREQYQVVIQAKDMGGQGLSGTTTVNITLTDVNDN

>tr|F6WV54|F6WV54_CIOIN Uncharacterized protein (Fragment) OS=Ciona intestinalis PE=4 SV=1
-----------RVPEDSTGTK---VTDVIHDADD--QIRYSVLSPGDA---ATKFIIHHERGTVSTITNL
DREESDTYELVIQARDDPNASFSSSTTLTISVIDVNDN

>tr|F1RBH1|F1RBH1_DANRE Uncharacterized protein (Fragment) OS=Danio rerio GN=CABZ01039638.1 PE=3 SV=1
-----------SVPEMSPGTY---VMKVTTDADDSARVVYSILGQP-------YFSVDPKTGVIRTALNM
DREVKELYQVLIQAKDMGGQGLAGTTTINITLSDVNDN

>tr|F1MDS9|F1MDS9_BOVIN Uncharacterized protein (Fragment) OS=Bos taurus GN=CDH18 PE=3 SV=1
-----------TVPEMSDGTS---VLQVTTDADDSARVVYSILGQP-------YFSVDPKTGVIRTALNM
DREAREHYSVVIQAKDMAGQGLSGSTTVNITLTDVNDN

>tr|F1M7E5|F1M7E5_RAT Uncharacterized protein (Fragment) OS=Rattus norvegicus GN=Cdh5 PE=3 SV=1
-----------SVPEMSAGTS---VIRVTTDADDHATVLYQMVGNE-------YFAIDNS-GLIFTKDNL
DRETRAEYKIVVEAQDAQG-GESGTATVLIRLEDINDN

>tr|Q8C449|Q8C449_MOUSE Cadherin 8 OS=Mus musculus GN=Cdh8 PE=2 SV=1
-----------TVPEMSIGTS---VTNVTTDADDSAKLVYSILGQP-------YFSIEPETAIIKTALNM
DREAKEEYLVVIQAKDMGGHGLSGTTTLTVTLTDVNDN

>tr|Q8C375|Q8C375_MOUSE Putative uncharacterized protein OS=Mus musculus GN=Cdh8 PE=2 SV=1
-----------TVPEMSIGTS---VTNVTTDADDSAKLVYSILGQP-------YFSIEPETAIIKTALNM
DREAKEEYLVVIQAKDMGGHGLSGTTTLTVTLTDVNDN

>tr|F1SMX9|F1SMX9_PIG Uncharacterized protein (Fragment) OS=Sus scrofa GN=CDH7 PE=3 SV=1
-----------GVPEMSPGTS---VVQVTTDADDSARVVYSILGQP-------YFSVEPKTGVIKTALNM
DREAKDQYLLVIQAKDMVGQGLSGTTSVTVTLTDVNDN

>tr|F1S9C8|F1S9C8_PIG Uncharacterized protein (Fragment) OS=Sus scrofa GN=CDH24 PE=3 SV=1
-----------TVPEMSNGTS---VIQVTHDADDSAKLVYTVLGLP-------FFSVDPQTGVVRTAINM
DRETQEEFLVVIQAKDMGGHGLSGSTTVTVTLSDVNDN

>tr|F6PHG3|F6PHG3_XENTR Uncharacterized protein (Fragment) OS=Xenopus tropicalis GN=cdh10 PE=4 SV=1
-----------SVPEMSDGTY---VVQVTADADDSAKVIYSILGQP-------YFSVEPETGIIRTALNM
NRENREHYQVVIQAKDMGGQGLSGTTTVNITLSDVNDN

>tr|F1QAB8|F1QAB8_DANRE Uncharacterized protein (Fragment) OS=Danio rerio GN=BX897749.1 PE=3 SV=1
-----------SVPEMSQGAS---VTRVTSDADDSAKLVYSILGQP-------YFSIDQTTAIIRVALGM
DREMREEYLVVIQAKDMGGHGLSGTTTVTVTLTDINDN

>tr|Q3UTL9|Q3UTL9_MOUSE Putative uncharacterized protein OS=Mus musculus GN=Cdh8 PE=2 SV=1
-----------TVPEMSIGTS---VTNVTTDADDSAKLVYSILGQP-------YFSIEPETAIIKTALNM
DREAKEEYLVVIQAKDMGGHGLSGTTTLTVTLTDVNDN

>tr|E9PYB2|E9PYB2_MOUSE Uncharacterized protein OS=Mus musculus GN=Cdh8 PE=3 SV=1
-----------TVPEMSIGTS---VTNVTTDADDSAKLVYSILGQP-------YFSIEPETAIIKTALNM
DREAKEEYLVVIQAKDMGGHGLSGTTTLTVTLTDVNDN

>tr|F7DRD8|F7DRD8_MACMU Uncharacterized protein (Fragment) OS=Macaca mulatta GN=CDH10 PE=4 SV=1
-----------SVPEMSVGTS---VVQVTTDADDSARVIYSILGQP-------YFSVEPETGIIRTALNM
NRENREQYQVVIQAKDMGGQGLSGTTTVNITLTDVNDN

>tr|F1NZZ6|F1NZZ6_CHICK Uncharacterized protein OS=Gallus gallus GN=CDH8 PE=3 SV=1
-----------TVPEMSVGTF---VTKVTTDADDSAKLVYSILGQP-------YFSIEPHTAIIKTALNM
DREAKEEYFVVIQAKDMGGHGLSGTTTVTITLTDVNDN

>tr|F1PXT6|F1PXT6_CANFA Uncharacterized protein (Fragment) OS=Canis familiaris GN=CDH8 PE=3 SV=1
-----------TVPEMSIGTS---VTNVTTDADDSAKLVYSILGQP-------YFSIEPETAIIKTALNM
DREAKEEYLVVIQAKDMGGHGLSGTTTLTVTLTDVNDN

>tr|A8MUN9|A8MUN9_HUMAN Uncharacterized protein OS=Homo sapiens GN=CDH8 PE=3 SV=1
-----------TVPEMSIGTS---VTNVTTDADDSAKLVYSILGQP-------YFSIEPETAIIKTALNM
DREAKEEYLVVIQAKDMGGHGLSGTTTLTVTLTDVNDN

>tr|Q4S1I3|Q4S1I3_TETNG Chromosome 6 SCAF14768, whole genome shotgun sequence. (Fragment) OS=Tetraodon nigroviridis GN=GSTENG00025545001 PE=3 SV=1
-----------SIPEMCPGTT---VARVTTDADDNAKLIYSILGEP-------YFSVEPKTGIIVTSWNM
DREARDQYLVVVQAKDMLGLGHSSSTTVTVSLTDVNDN

>tr|F6VES8|F6VES8_ORNAN Uncharacterized protein (Fragment) OS=Ornithorhynchus anatinus GN=CDH10 PE=4 SV=1
-----------SVPEMSVGTS---VVQVTTDADDSARIIYSILGQP-------YFSVEPETGIIRTALNM
NRENREQYQVVIQAKDMGGQGLSGTTTVNITLTDVNDN

>tr|Q4S7B2|Q4S7B2_TETNG Chromosome 1 SCAF14716, whole genome shotgun sequence OS=Tetraodon nigroviridis GN=GSTENG00022880001 PE=3 SV=1
-----------SVPEMSDGTT---VVTITTDADDSAKLVYSILGQP-------YFSVDSENGTIKTALGM
DREVKEHYQVVIQAKDMAGQGLSGTTTVSITLSDVNDS

>tr|C4MH73|C4MH73_MUSPF Cadherin-20 (Fragment) OS=Mustela putorius furo GN=CDH20 PE=2 SV=1
-----------TVPEMSPGTS---VIQVTTDADDSARVVYSILGQP-------YFSVDSKTGVIRTALNM
DREAKEYYEVIIQAKDMGGQGLAGTTTVNITLLDVNDN

>tr|F1SAM3|F1SAM3_PIG Uncharacterized protein (Fragment) OS=Sus scrofa GN=CDH2 PE=3 SV=1
-----------TVPEGSKGTYVMTVTAIDADDALNGMLRYRILSQAPSTPSPNMFTINNETGDITVAAGL
DREKVQQYTLIIQATDMEGNPLSNTATAVITVTDVNDN

>tr|Q4S7C5|Q4S7C5_TETNG Chromosome 1 SCAF14716, whole genome shotgun sequence. (Fragment) OS=Tetraodon nigroviridis GN=GSTENG00022846001 PE=4 SV=1
---------------------------LHSDSDRDGSVRYVLTGDGAGT----IFKIDEKSGDIHATKRL
DREEKAYYILYAKAINRFNAALEGQSEFIIKIHDINDN

>tr|F6QFG9|F6QFG9_MONDO Uncharacterized protein (Fragment) OS=Monodelphis domestica GN=FAT4 PE=4 SV=1
----------AHIQENEP--AGSYITTVSSDPDSNGTVKYSISA-GD---TSGVFTINQFTGHLTTSSII
DREEQSFYQLKVVASGG-LVTG--ETLVNITVKDLNDN

>tr|F7EHP9|F7EHP9_ORNAN Uncharacterized protein (Fragment) OS=Ornithorhynchus anatinus GN=FAT4 PE=4 SV=1
----------ASVPENAP--VGFTVTRATSDEDENAVSRYSIA-------DSGLFAIDPSTGDITVSRPL
DREDVARYRIRVSAHDS-GWTV--STDVAVAVTDVNDN

>tr|B0W5P8|B0W5P8_CULQU Putative uncharacterized protein OS=Culex quinquefasciatus GN=CpipJ_CPIJ002423 PE=4 SV=1
----------FSVSEDLA--VGQLVAQITTDPDTLGTLEYSLVK-G----TTGKFQLEKDTGRLRLRDTL
DRETEDTYRLVVSVTDG-VQST--ETTITIQVTDTNDN

>tr|Q8MY78|Q8MY78_ASTPE Ap-cadherin OS=Asterina pectinifera GN=ApCad PE=2 SV=1
------------------------IGTVSSDPGVFGQFTFSID---PASDPDGLFSIEEIRADVKTAKPL
DRENVETHVLTLRATDLGVPPLTGYATLNLTLDDVNDT

>tr|Q6W4W6|Q6W4W6_CHICK CHz-cadherin OS=Gallus gallus PE=2 SV=1
------------------------VVQVSVDLGLNGRFSFHLL---NKSDPGGQFSVAS-DGWVIVAGVL
DHETVTQYQLIVIATDMGQPPLACSATVLVTLQDVNDN

>tr|O61230|O61230_LYTVA G-cadherin OS=Lytechinus variegatus PE=2 SV=1
------------------------VGTFTSATDEPGTLNYIID---PTTDPDGQFAINE-NQQLIVASPL
DRETVASYELKVYAVDNGEPPMSGTATVAVTVTDVNDT

>tr|E7F284|E7F284_DANRE Uncharacterized protein OS=Danio rerio GN=OTTDARG00000033570 PE=3 SV=1
------------------------VAQVTMDLGQNGRFTYSIA---PESDPFQQFLVDK-SGWVVVADSL
DREKVAQHRLMILATDMGSPALTGSAIVLVTVQDVNDN

>tr|F1NJK1|F1NJK1_CHICK Uncharacterized protein (Fragment) OS=Gallus gallus PE=3 SV=1
------------------------VTTVRTDKGLNGNIIYSIK---SDSDPMRQFVIDQ-HGHVIVANKL
DREVIQKYSLIVQASDQGTPAETGSATVLINLLDVNDN

>tr|F6U0Q2|F6U0Q2_XENTR Uncharacterized protein (Fragment) OS=Xenopus tropicalis PE=4 SV=1
------------------------VVHLSIDLGQNGKFSYHIL---NSSDVGGLFSVAT-DGWVVVAGHL
DRETLAEHNLVILATDLGEPALTGSTSVLIIIGDVNDN

>tr|F1QK15|F1QK15_DANRE Uncharacterized protein (Fragment) OS=Danio rerio GN=CR339051.1 PE=3 SV=1
------------------------LASVASDLGLNREITYTIA---AESDPYHLFSVDQ-SGLVTVASEL
DREKVAQHHLVILAADHGTPPLTGTATIQMALLDVNDN

>tr|F1P3P7|F1P3P7_CHICK Uncharacterized protein (Fragment) OS=Gallus gallus PE=3 SV=1
------------------------VVQVSVDLGLNGRFSFHLL---NKSDPGGQFSVAS-DGWVIVAGVL
DHETVTQYQLIVIATDMGQPPLACSATVLVTLQDVNDN

>tr|F1NHQ1|F1NHQ1_CHICK Uncharacterized protein (Fragment) OS=Gallus gallus PE=3 SV=1
------------------------VTTVRTDKGLNGNIIYSIK---SDSDPMRQFVIDQ-HGHVIVANKL
DREVIQKYSLIVQASDQGTPAETGSATVLINLLDVNDN

>tr|F6ZD41|F6ZD41_XENTR Uncharacterized protein (Fragment) OS=Xenopus tropicalis PE=4 SV=1
------------------------LTQVISDAGINGQIRYSIW---PSSDVLGEFFVDP-AGFVKVKKAL
DREVDSQYHLVILASDEGFPSQTGSATVSFSLLDVNDN

>tr|F1NHQ5|F1NHQ5_CHICK Uncharacterized protein (Fragment) OS=Gallus gallus PE=3 SV=1
------------------------VTTVRTDKGLNGNIIYSIK---SDSDPMRQFVIDQ-HGHVIVANKL
DREVIQKYSLIVQASDQGTPAETGSATVLINLLDVNDN

>tr|C3ZBW0|C3ZBW0_BRAFL Putative uncharacterized protein (Fragment) OS=Branchiostoma floridae GN=BRAFLDRAFT_201381 PE=3 SV=1
------------------------LRILSTDRGNNAVFKYSIN---PSSDPDQQFLIGAQNGILTVNKAL
DRETLPQHRLTIQATDIGPPSLVGNATFVVNLLDINDN

>tr|F1NBM7|F1NBM7_CHICK Uncharacterized protein (Fragment) OS=Gallus gallus PE=3 SV=1
------------------------VVQVSVDLGLNGRFSFHLL---NKSDPGGQFSVAS-DGWVIVAGVL
DHETVTQYQLIVIATDMGQPPLACSATVLVTLQDVNDN

>tr|F1QG69|F1QG69_DANRE Uncharacterized protein (Fragment) OS=Danio rerio GN=si:dkey-22o22.2 PE=3 SV=1
------------------------VAQVTMDLGQNGRFTYSIA---PESDPFQQFLVDK-SGWVVVADSL
DREKVAQHRLMILATDMGSPALTGSAIVLVTVQDVNDN

>tr|F6UJH5|F6UJH5_ORNAN Uncharacterized protein (Fragment) OS=Ornithorhynchus anatinus PE=4 SV=1
------------------------IAQVSVDLGPNGRVSYHLQ---DQPYAGGRFSVDG-DGRVKVAGPL
DREAVGQHRLVILAVDEGRPALTGSATVLVTLRDVNDH

>tr|E9QK76|E9QK76_MOUSE Uncharacterized protein OS=Mus musculus GN=Pcdh20 PE=4 SV=1
---------ELTIEENNANAF---LTKLYTDADEMGRVSYFL---GPDAP--SYFSLDSVTGILTVSTQL
DREEKEKYRYTVRAVDCGTPPRESVATVALTVLDKNDN

>tr|D4ADD1|D4ADD1_RAT Protocadherin 20 (Predicted) OS=Rattus norvegicus GN=Pcdh20 PE=4 SV=1
---------ELTIEENNANAF---LTKLYTDADEMGRVSYFL---GPDAP--SYFSLDSVTGILTVSTQL
DREEKEKYRYTVRAVDCGKPPRESVATVALTVLDKNDN

>tr|B2RWR1|B2RWR1_MOUSE Protocadherin 20 OS=Mus musculus GN=Pcdh20 PE=2 SV=1
---------ELTIEENNANAF---LTKLYTDADEMGRVSYFL---GPDAP--SYFSLDSVTGILTVSTQL
DREEKEKYRYTVRAVDCGTPPRESVATVALTVLDKNDN

>tr|F7HQ41|F7HQ41_CALJA Uncharacterized protein OS=Callithrix jacchus GN=PCDH20 PE=4 SV=1
---------ELTIEENNTNAF---LTKLHTDADERGQVSYFL---GPDAP--SYFSLDSVTGILTVSTQL
DREEKEKYRYTVRAVDCGKPPRESVATVALTVLDKNDN

>tr|D2H481|D2H481_AILME Putative uncharacterized protein (Fragment) OS=Ailuropoda melanoleuca GN=PANDA_004564 PE=4 SV=1
---------ELTIEENNANAF---LTKLYTDADERGQVSYFL---GPDAP--SYFSLDRVTGILTVSTQL
DREEKEKYRYTVRAVDSGKPPRESVATVALTVLDKNDN

>tr|F1P802|F1P802_CANFA Uncharacterized protein (Fragment) OS=Canis familiaris GN=PCDH20 PE=4 SV=1
---------ELTIEENNANAF---LTKLYTDADERGQVSYFL---GPDAP--SYFSLDSVTGILTVSTQL
DREEKEKYRYTVRAVDSGKPPRESVATVALTVLDKNDN

>tr|A8K1K9|A8K1K9_HUMAN Protocadherin 20 OS=Homo sapiens GN=PCDH20 PE=2 SV=1
---------ELTIEENNSNAF---LTKLYTDADERGQVSYFL---GPDAP--SYFSLDSVTGILTVSTQL
DREEKEKYRYTVRAVDCGKPPRESVATVALTVLDKNDN

>tr|Q68FM5|Q68FM5_MOUSE Pcdh20 protein (Fragment) OS=Mus musculus GN=Pcdh20 PE=2 SV=1
---------ELTIEENNANAF---LTKLYTDADEMGRVSYFL---GPDAP--SYFSLDSVTGILTVSTQL
DREEKEKYRYTVRAVDCGTPPRESVATVALTVLDKNDN

>tr|F7FDM2|F7FDM2_MONDO Uncharacterized protein OS=Monodelphis domestica GN=PCDH20 PE=4 SV=1
---------ELSIEENNANAF---LTKLHTDADERGQVSYFL---GPDAP--SYFLLDRITGILTVSTQL
DREEKEKYRYTVKAVDSGVPPQESIATVAITVLDKNDN

>tr|F7BU21|F7BU21_ORNAN Uncharacterized protein OS=Ornithorhynchus anatinus GN=PCDH20 PE=4 SV=1
---------ELSIEENNADAF---LTKLHTDADERGAVSYFL---GPDAP--SYFSLDKLTGVLTVSTQL
DREEKEKYRYTVRAVDSGLPPRESVATVAITVLDKNDN

>tr|F6W1H1|F6W1H1_MACMU Uncharacterized protein OS=Macaca mulatta GN=PCDH20 PE=4 SV=1
---------ELTIEENNSNAF---LTKLYTDADERGQVSYFL---GPDAP--SYFSLDSVTGILTVSTQL
DREEKERYRYTVRAVDGGKPPRESVATVALTVLDKNDN

>sp|Q8BIZ0|PCD20_MOUSE Protocadherin-20 OS=Mus musculus GN=Pcdh20 PE=2 SV=2
---------ELTIEENNANAF---LTKLYTDADEMGRVSYFL---GPDAP--SYFSLDSVTGILTVSTQL
DREEKEKYRYTVRAVDCGTPPRESVATVALTVLDKNDN

>tr|B2RBD0|B2RBD0_HUMAN cDNA, FLJ95446, highly similar to Homo sapiens protocadherin 20 (PCDH20), mRNA OS=Homo sapiens PE=2 SV=1
---------ELTIEENNSNAF---LTKLYTDADERGQVSYFL---GPDAP--SYFSLDSVTGILTVSTQL
DREEKEKYRYTVRAVDCGKPPRESVATVALTVLDKNDN

>sp|Q8N6Y1|PCD20_HUMAN Protocadherin-20 OS=Homo sapiens GN=PCDH20 PE=2 SV=1
---------ELTIEENNSNAF---LTKLYTDADERGQVSYFL---GPDAP--SYFSLDSVTGILTVSTQL
DREEKEKYRYTVRAVDCGKPPRESVATVALTVLDKNDN

>tr|F7BU13|F7BU13_ORNAN Uncharacterized protein (Fragment) OS=Ornithorhynchus anatinus GN=PCDH20 PE=4 SV=1
---------ELSIEENNADAF---LTKLHTDADERGAVSYFL---GPDAP--SYFSLDKLTGVLTVSTQL
DREEKEKYRYTVRAVDSGLPPRESVATVAITVLDKNDN

>tr|B4DSA0|B4DSA0_HUMAN cDNA FLJ61367, highly similar to Protocadherin-11 X-linked OS=Homo sapiens PE=2 SV=1
---------TVSIPENNSGIQ---LTKVSMDADPNAKINYLL---GPDAP--PEFSLDCRTGMLTVVKKL
DREKEDKYLFTILAKDNGVPPLTSNVTVFVSIIDQNDN

>tr|F1NY34|F1NY34_CHICK Uncharacterized protein (Fragment) OS=Gallus gallus GN=PCDH20 PE=4 SV=1
---------ELSIEENNVNAF---LTKLHTDADERGEVSYFL---GPDAP--SYFSLDKTTGVLTVATQL
DREEKEKYRYTVKAVDSGFPPRESIATVTITVLDKNDN

>tr|B7ZAE8|B7ZAE8_HUMAN cDNA, FLJ79162, highly similar to Protocadherin-11 X-linked (Fragment) OS=Homo sapiens PE=2 SV=1
---------TVSIPENNSGIQ---LTKVSMDADPNAKINYLL---GPDAP--PEFSLDCRTGMLTVVKKL
DREKEDKYLFTILAKDNGVPPLTSNVTVFVSIIDQNDN

>tr|B4DSM3|B4DSM3_HUMAN cDNA FLJ56943, highly similar to Protocadherin-11 X-linked (Fragment) OS=Homo sapiens PE=2 SV=1
---------TVSIPENNSGIQ---LTKVSMDADPNAKINYLL---GPDAP--PEFSLDCRTGMLTVVKKL
DREKEDKYLFTILAKDNGVPPLTSNVTVFVSIIDQNDN

>tr|F6V555|F6V555_XENTR Uncharacterized protein OS=Xenopus tropicalis GN=pcdh20 PE=4 SV=1
---------EITIEENNENAF---LAKLYTDADESGQVSYFL---GPDAP--SYFTLDSVTGILSVSTIL
DREEKEKYRFTVKARDAGFPSRESVATVHITVLDKNDN

>tr|A4IIL5|A4IIL5_XENTR Pcdh20 protein OS=Xenopus tropicalis GN=pcdh20 PE=2 SV=1
---------EITIEENNENAF---LAKLYTDADESGQVSYFL---GPDAP--SYFTLDSVTGILSVSTIL
DREEKEKYRFTVKARDAGFPSRESVATVHITVLDKNDN

>tr|A8K0W1|A8K0W1_HUMAN cDNA FLJ76645, highly similar to Homo sapiens protocadherin 11 Y-linked (PCDH11Y), transcript variant a, mRNA (Fragment) OS=Homo sapiens PE=2 SV=1
---------TVSIPENNSGIQ---LMKVSTDADPNAEINYLL---GPDAP--PEFSLDRRTGMLTVVKKL
DREKEDKYLFTILAKDNGVPPLTSNVTVFVSIIDQNDN

>tr|F7D8U3|F7D8U3_XENTR Uncharacterized protein (Fragment) OS=Xenopus tropicalis PE=4 SV=1
---------EVSVEENNSGAV---ILELSFDRDSNGIIDYSF---GAELP--MEFFIDASHGILTASVSF
DREQKTSYTVIVLASDHGSPAQNGSCTVIITILDQNDN

>tr|E7F9B5|E7F9B5_DANRE Uncharacterized protein OS=Danio rerio GN=CABZ01069996.1 PE=4 SV=1
---------EIAVEENNPNTF---LAQLQSDADSRGQVYYQL---GADAP--TIFNIDSYTGVLTVSTSL
DREEKETYRFMVRALDRGTPKKESIATVIITVQDRNDN

>tr|Q3TPS2|Q3TPS2_MOUSE Putative uncharacterized protein (Fragment) OS=Mus musculus GN=Pcdh20 PE=2 SV=1
---------ELTIEENNANAF---LTKLYTDADEMGRVSYFL---GPDAP--SYFSLDSVTGILTVSTQL
DREEKEKYRYTVRAVDCGTPPRESVATVALTVLDKNDN

>tr|Q4SHW0|Q4SHW0_TETNG Chromosome 5 SCAF14581, whole genome shotgun sequence. (Fragment) OS=Tetraodon nigroviridis GN=GSTENG00017967001 PE=4 SV=1
---------KILIDENNSNTF---LTQLQTDQDERGEVVYLL---GGDAP--EIFVLDRVTGVLTVATSL
DREEKETYRFIVRAVDKGTPKRESIATVVLTVQDRNDN

>tr|Q95KK0|Q95KK0_MACFA Putative uncharacterized protein (Fragment) OS=Macaca fascicularis PE=2 SV=1
---------ELSVSENNRGLY---LTTISTDEDKNADIVYQL---GPNA---SFFDLDRKTGVLTASRVF
DREEQERFIFTVTARDNGTPPLQSQAAVIVTVLDENDN

>tr|F7HN57|F7HN57_MACMU Uncharacterized protein (Fragment) OS=Macaca mulatta PE=4 SV=1
---------EVTLSESEPNSR---FFKVQSDKDANGEIAYTI---AE-----DAF-----DGQLYIKSEL
DRELQDRYVLMVVASDRAVEPLS--VNVTVI---DNDN

>tr|F6UMF4|F6UMF4_CALJA Uncharacterized protein OS=Callithrix jacchus PE=4 SV=1
---------ELTIEENNTNAF---LTKLHTDADERGQVSYFL---GPDAP--SYFSLDSVTGILTVSTQL
DREEKEKYRYTVRAVDCGKPPRESVATVALTVLDKNDN

>tr|B3KSZ7|B3KSZ7_HUMAN cDNA FLJ37361 fis, clone BRAMY2023514, highly similar to Protocadherin-20 OS=Homo sapiens PE=2 SV=1
---------ELTIEENNSNAF---LTKLYTDADERGQVSYFL---GPDAP--SYFSLDSVTGILTVSTQL
DREEKEKYRYTVRAVDCGKPPRESVATVALTVLDKNDN

>tr|C4MH79|C4MH79_MUSPF Protocadherin-11 (Fragment) OS=Mustela putorius furo GN=PCDH11 PE=2 SV=1
---------SLSLPENNSGTK---LTKISTDGDYNAEINYLL---GVDAP--SEFSLDHHTGILTAVRKL
DREKQEKYSFTVLAKDNGMPPLITNATVSVTILDQNDN

>tr|C4MH74|C4MH74_MUSPF Protocadherin-1 (Fragment) OS=Mustela putorius furo GN=PCDH1 PE=2 SV=1
---------EVAFPENNKGEV---VAEVTSDADSNAELVYSL---EPEAK--GLFTISPDTGEIRVKTSL
DREQRDSYELKVVAADRGSPSLQGTATVLVNVLDCNDN

>tr|A7T100|A7T100_NEMVE Predicted protein OS=Nematostella vectensis GN=v1g248422 PE=4 SV=1
-------------------------TKITLDKDIGDTISYSIA----NGDPYGLFTIDNVTGEIRTVAEL
DRENVTQYELFVQAKDS--NLVSDLLKVVVQVEDVNDN

>tr|B3RVM9|B3RVM9_TRIAD Putative uncharacterized protein (Fragment) OS=Trichoplax adhaerens GN=TRIADDRAFT_84 PE=4 SV=1
-------------------------LTVTSDDDEGGLISYSLVL---DANQPKHFNIDAKTGAITTNREF
DRERQSLYSITVRATDGNSEVMSGFCTFNVRVTDINDN

>tr|F6T7I9|F6T7I9_CIOIN Uncharacterized protein (Fragment) OS=Ciona intestinalis PE=4 SV=1
-------------------------GTIENDDDVGGIVTYRILR--Q--ETQSGITIDPNTGELRVRGTL
DREK-GLFRITVLATDSLINQLSKMGIVNVIVDDINDV

>tr|C3ZFS0|C3ZFS0_BRAFL Putative uncharacterized protein (Fragment) OS=Branchiostoma floridae GN=BRAFLDRAFT_133692 PE=4 SV=1
-------------------------ISVTVDSDSGGTVVYSIE----EGNSEQKFVIEENTGELSVALPL
DREYTDSYTLTVKAMDSNSQALSNFTTVNITLEDVNDN

>tr|A7RQM0|A7RQM0_NEMVE Predicted protein (Fragment) OS=Nematostella vectensis GN=v1g30053 PE=4 SV=1
-------------------------VKLNTDSD-GTPLTFDIV----EGNAGSSFKIDQSSGLISVAKRL
DRETTANYTLVVRATET-GQGESVYNNATIRVLDVNDN

>tr|F1DH42|F1DH42_CANFA Cadherin 6 (Fragment) OS=Canis familiaris PE=2 SV=1
--------------------------KLHSDQDRDGSLKYILSGDGAG----DLFIINENTGDIQATKRL
DREEKPVYILRAQAINRTGRPVEPESEFIIKIHDINDN

>tr|Q4SCT6|Q4SCT6_TETNG Chromosome 7 SCAF14650, whole genome shotgun sequence. (Fragment) OS=Tetraodon nigroviridis GN=GSTENG00020345001 PE=4 SV=1
----------VDFAEENQ---SGERVASDADSGTNAELLYNILGDSAI---KGLFEIDPNTGEVRARSPL
DREHKERYEFRVTAADKGSPVHKGTATVVIKVLDRNDN

>tr|Q68HB6|Q68HB6_RAT Protocadherin 7c OS=Rattus norvegicus GN=Pcdh7 PE=2 SV=1
----------VYFPENNI---PGERVATDADSGKNAEIAYSLDSSVM-----GTFAIDPDSGDILVNTVL
DREQTDRYEFKVNAKDKGIPVLQGSTTVIVQVADKNDN

>tr|E9Q2S0|E9Q2S0_MOUSE Uncharacterized protein OS=Mus musculus GN=Pcdh7 PE=4 SV=1
----------VYFPENNI---PGERVATDADSGKNAEIAYSLDSSVM-----GTFAIDPDSGDILVNTVL
DREQTDRYEFKVNAKDKGIPVLQGSTTVIVQVADKNDN

>tr|F5GWJ1|F5GWJ1_HUMAN Uncharacterized protein OS=Homo sapiens GN=PCDH7 PE=4 SV=1
----------VYFPENNI---PGERVATDADSGKNAEIAYSLDSSVM-----GIFAIDPDSGDILVNTVL
DREQTDRYEFKVNAKDKGIPVLQGSTTVIVQVADKNDN

>tr|Q68HB5|Q68HB5_RAT Protocadherin 7, isoform CRA_b OS=Rattus norvegicus GN=Pcdh7 PE=2 SV=1
----------VYFPENNI---PGERVATDADSGKNAEIAYSLDSSVM-----GTFAIDPDSGDILVNTVL
DREQTDRYEFKVNAKDKGIPVLQGSTTVIVQVADKNDN

>tr|F7E1W0|F7E1W0_MACMU Uncharacterized protein OS=Macaca mulatta GN=PCDH1 PE=4 SV=1
----------VAFPENNK---PGEVIASDADSGSNAELVYSLEPEPAA---KGLFTISPETGEIQVKTSL
DREQRDSYELKVVAADRGSPSLQGTATVLVNVLDCNDN

>tr|F6QZS4|F6QZS4_CALJA Uncharacterized protein OS=Callithrix jacchus GN=PCDH1 PE=4 SV=1
----------VAFPENNK---PGEVIASDADSGSNAELVYSLEPEPAA---KGLFTISPETGEIQVKTSL
DREQRDSYELKVVAADRGSPSLQGTATVLVNVLDCNDN

>tr|D2GUL7|D2GUL7_AILME Putative uncharacterized protein (Fragment) OS=Ailuropoda melanoleuca GN=PANDA_000345 PE=4 SV=1
----------VAFPENNK---PGEVVASDADSGSNAELVYSLEPEPAA---KGLFTISPDTGEIRVKTSL
DREQRDSYELKVVAADRGSPSLQGTATVLVNVLDCNDN

>tr|E2QX93|E2QX93_CANFA Uncharacterized protein OS=Canis familiaris GN=PCDH1 PE=4 SV=1
----------VAFPENNK---PGEVVASDADSGSNAELVYSLEPEPAA---KGLFTISPDTGEIRVKTSL
DREQRDSYELKVVAADRGSPSLQGTATVLVNVLDCNDN

>tr|F7ET26|F7ET26_MONDO Uncharacterized protein (Fragment) OS=Monodelphis domestica GN=PCDH1 PE=4 SV=1
----------VAFPENNK---PGDLVASDADSGSNAQLVYSLEPEPAA---KGLFTISPETGEIWVKTSL
DREQRDSYELKVVAADQGNPSLQGTATVLVNVLDCNDN

>tr|F7HN04|F7HN04_MACMU Uncharacterized protein OS=Macaca mulatta GN=PCDH7 PE=4 SV=1
----------VYFPENNI---PGERVATDADSGKNAEIAYSLDSSVM-----GIFAIDPDSGDILVNTVL
DREQTDRYEFKVNAKDKGIPVLQGSTTVIVQVADKNDN

>tr|E7F743|E7F743_DANRE Uncharacterized protein OS=Danio rerio GN=si:dkey-18f22.3 PE=4 SV=1
----------VEFAEENQ---PGEKVASDADSGTNAELVYSIIADSST---RGLFEIDPNSGEVRARSPL
DREHKDRYEFRVTAADKGVPSHRGTATVVIKVLDRNDN

>tr|F7DRI0|F7DRI0_HORSE Uncharacterized protein OS=Equus caballus GN=PCDH1 PE=4 SV=1
----------VAFPENNK---PGEVVASDADSGSNAELVYSLEPEPAA---KGLFTISPETGEIRVKTSL
DREQRDSYELKVVAADRGSPSLQGTATVLVNVLDCNDN

>tr|F1NI71|F1NI71_CHICK Uncharacterized protein (Fragment) OS=Gallus gallus PE=4 SV=1
----------VAFPENNE---PNDLVASDADSGSNAKLVYSLVTDPSS---KDSFTIDPDSGEIRVKAVL
DREQRERYEFLVVAADKGSPSLKGTASVAINVMDRNDN

>tr|F6TDV0|F6TDV0_MONDO Uncharacterized protein (Fragment) OS=Monodelphis domestica GN=PCDH1 PE=4 SV=1
----------VAFPENNK---PGDLVASDADSGSNAQLVYSLEPEPAA---KGLFTISPETGEIWVKTSL
DREQRDSYELKVVAADQGNPSLQGTATVLVNVLDCNDN

>tr|B0UX50|B0UX50_DANRE Novel protocadherin protein (Fragment) OS=Danio rerio GN=DKEY-104N16.1 PE=4 SV=1
----------VSFPENNA---PGERVALDADSGKNAEISYSLDSSVN-----GIFSIDADTGDIRVNTIL
DREQTERYEFKVIAKDKGMPVLQGSATVVVLVADKNDN

>tr|Q68HB7|Q68HB7_RAT Protocadherin 7b OS=Rattus norvegicus GN=Pcdh7 PE=2 SV=1
----------VYFPENNI---PGERVATDADSGKNAEIAYSLDSSVM-----GTFAIDPDSGDILVNTVL
DREQTDRYEFKVNAKDKGIPVLQGSTTVIVQVADKNDN

>tr|E7F376|E7F376_DANRE Uncharacterized protein OS=Danio rerio GN=BX323881.1 PE=4 SV=1
----------VEFFEENQ---PGDKVATDADSGTNAELTYSITGGSVP---EGLFEINPNTGEVRVMSQL
DREQLDHYQFLVAAADKGVPSLRGTATVVVKVLDRNDN

>tr|E1BT47|E1BT47_CHICK Uncharacterized protein OS=Gallus gallus GN=PCDH7 PE=4 SV=1
----------VSFPENNL---PGERVATDADSGKNAELTYSLEPSPLSSEPSGIFSIDPDSGDVSVQVVL
DREQRDTYEFQVTARDKGVPSLQGSTMVVVRVADRNDN

>tr|F7BJK1|F7BJK1_MOUSE Uncharacterized protein (Fragment) OS=Mus musculus GN=Pcdh1 PE=4 SV=1
----------VAFPENNK---PGEVVASDADSGSNAELVYSLEPEPAA---QGLFTISPENGEIRVKTSL
DREQRDSYELKVVAADRGSPSLQGTATVLVNVLDCNDN

>tr|F7ENA2|F7ENA2_CALJA Uncharacterized protein OS=Callithrix jacchus GN=PCDH7 PE=4 SV=1
----------VYFPENNI---PGERVATDADSGKNAEIAYSLDSSVM-----GIFAIDPDSGDILVNTVL
DREQTDRYEFKVNAKDKGIPVLQGSTTVIVQVADKNDN

>tr|E1BCK4|E1BCK4_BOVIN Uncharacterized protein OS=Bos taurus GN=PCDH7 PE=4 SV=1
----------VYFPENNI---PGERVATDADSGKNAEIAYSLDSSVM-----GIFAIDPDSGDILVNTML
DREQTDRYEFKVNARDKGVPVLQGSTTVIVQVADKNDN

>tr|Q68HB8|Q68HB8_RAT Protocadherin 7, isoform CRA_c OS=Rattus norvegicus GN=Pcdh7 PE=2 SV=1
----------VYFPENNI---PGERVATDADSGKNAEIAYSLDSSVM-----GTFAIDPDSGDILVNTVL
DREQTDRYEFKVNAKDKGIPVLQGSTTVIVQVADKNDN

>tr|Q3USI1|Q3USI1_MOUSE Putative uncharacterized protein OS=Mus musculus GN=Pcdh7 PE=2 SV=1
----------VYFPENNI---PGERVATDADSGKNAEIAYSLDSSVM-----GTFAIDPDSGDILVNTVL
DREQTDRYEFKVNAKDKGIPVLQGSTTVIVQVADKNDN

>tr|Q3TVS7|Q3TVS7_MOUSE Putative uncharacterized protein OS=Mus musculus GN=Pcdh7 PE=2 SV=1
----------VYFPENNI---PGERVATDADSGKNAEIAYSLDSSVM-----GTFAIDPDSGDILVNTVL
DREQTDRYEFKVNAKDKGIPVLQGSTTVIVQVADKNDN

>tr|O88185|O88185_MOUSE BH-protocadherin-a OS=Mus musculus GN=Pcdh7 PE=2 SV=1
----------VYFPENNI---PGERVATDADSGKNAEIAYSLDSSVM-----GTFAIDPDSGDILVNTVL
DREQTDRYEFKVNAKDKGIPVLQGSTTVIVQVADKNDN

>tr|A2RS43|A2RS43_MOUSE Protocadherin 7 OS=Mus musculus GN=Pcdh7 PE=2 SV=1
----------VYFPENNI---PGERVATDADSGKNAEIAYSLDSSVM-----GTFAIDPDSGDILVNTVL
DREQTDRYEFKVNAKDKGIPVLQGSTTVIVQVADKNDN

>tr|F7HN08|F7HN08_MACMU Uncharacterized protein OS=Macaca mulatta GN=PCDH7 PE=4 SV=1
----------VYFPENNI---PGERVATDADSGKNAEIAYSLDSSVM-----GIFAIDPDSGDILVNTVL
DREQTDRYEFKVNAKDKGIPVLQGSTTVIVQVADKNDN

>tr|F7ENB3|F7ENB3_CALJA Uncharacterized protein OS=Callithrix jacchus PE=4 SV=1
----------VYFPENNI---PGERVATDADSGKNAEIAYSLDSSVM-----GIFAIDPDSGDILVNTVL
DREQTDRYEFKVNAKDKGIPVLQGSTTVIVQVADKNDN

>sp|O60245|PCDH7_HUMAN Protocadherin-7 OS=Homo sapiens GN=PCDH7 PE=1 SV=2
----------VYFPENNI---PGERVATDADSGKNAEIAYSLDSSVM-----GIFAIDPDSGDILVNTVL
DREQTDRYEFKVNAKDKGIPVLQGSTTVIVQVADKNDN

>tr|Q6AX49|Q6AX49_XENLA Putative uncharacterized protein OS=Xenopus laevis PE=2 SV=1
----------VVFPENND---INDLVATDADSGSNAQLHYSILPDPSA---RGVFSINPDSGQIRVNMVL
DREQREHYDFHVVAVDKGIPSLKGTASVVITVLDRNDN

>tr|F6ZXH1|F6ZXH1_XENTR Uncharacterized protein OS=Xenopus tropicalis GN=pcdh1 PE=4 SV=1
----------VVFPENND---INDLVATDADSGPNSQLHYSILPDPSA---RGIFSINPDSGQIRVNTVL
DREQREHYDFHVVAVDKGIPSLKGTASVVITVLDRNDN

>tr|A4II80|A4II80_XENTR Pcdh1 protein OS=Xenopus tropicalis GN=pcdh1 PE=2 SV=1
----------VVFPENND---INDLVATDADSGPNSQLHYSILPDPSA---RGIFSINPDSGQIRVNTVL
DREQREHYDFHVVAVDKGIPSLKGTASVVITVLDRNDN

>tr|O57537|O57537_XENLA NF-protocadherin OS=Xenopus laevis GN=pcdh7 PE=2 SV=1
----------VAFPENNV---LGERVATDADSGKNAEIAYSLEPPMD-----GIFSIHPDTGDITVNIIL
DREQTDRYEFRVVAKDKGIPVLQGATSVVVQVADRNDN

>tr|F1RJ38|F1RJ38_PIG Uncharacterized protein (Fragment) OS=Sus scrofa PE=4 SV=1
----------LSVSENN---------ATDEDSGKNADIVYQLGPNA------SFFDLDRKTGVLTASRVF
DREEQERFIFTVTARDNGTPPLQSQAAVIVTVLDENDN

>tr|F7CRL7|F7CRL7_HORSE Uncharacterized protein OS=Equus caballus PE=4 SV=1
----------LSVPENN---------ATDADSGRNAEISYLLGIDAP-----SEFNLDRRTGILTAVKKL
DREKQEKYSFTVLAKDNGIPPLTTNATVLVTVLDQNDN

>tr|F6XE74|F6XE74_XENTR Uncharacterized protein (Fragment) OS=Xenopus tropicalis GN=pcdh1 PE=4 SV=1
----------VVFPENND---INDLVATDADSGPNSQLHYSILPDPSA---RGIFSINPDSGQIRVNTVL
DREQREHYDFHVVAVDKGIPSLKGTASVVITVLDRNDN

>tr|F7GIW8|F7GIW8_CALJA Uncharacterized protein OS=Callithrix jacchus PE=4 SV=1
----------LSVPENN---------ATDIDSGPNGEISYLLGTDAP-----PEFDLDRRTGMLTAVKKL
DREKQEKYLFTILAKDNGVPPLTSNVSVFVNVLDQNDN

>tr|F7E1P4|F7E1P4_MACMU Uncharacterized protein OS=Macaca mulatta GN=PCDH1 PE=4 SV=1
----------VAFPENNK---PGEVIASDADSGSNAELVYSLEPEPAA---KGLFTISPETGEIQVKTSL
DREQRDSYELKVVAADRGSPSLQGTATVLVNVLDCNDN

>tr|F6USJ6|F6USJ6_MACMU Uncharacterized protein OS=Macaca mulatta PE=4 SV=1
----------VSIPENN---------ATDADTGPNAEINFLLGPDAP-----PEFSLDRRTGMLTVLKKL
DREKEEKYFFTVLAKDNGVPPLTSNVTVFVSVIDQNDN

>tr|F1MQW9|F1MQW9_BOVIN Uncharacterized protein (Fragment) OS=Bos taurus GN=PCDH9 PE=4 SV=1
----------LSVSENN---------ATDEDSGKNADIVYQLGPNA------SFFDLDRKTGVLTASRVF
DREEQERFIFTVTARDNGTPPLQSQAAVIVTVLDENDN

>tr|F7GQD4|F7GQD4_CALJA Uncharacterized protein OS=Callithrix jacchus PE=4 SV=1
----------LSVPENN---------ATDIDSGPNGEISYLLGTDAP-----PEFDLDRRTGMLTAVKKL
DREKQEKYLFTILAKDNGVPPLTSNVSVFVNVLDQNDN

>tr|E1BVK1|E1BVK1_CHICK Uncharacterized protein OS=Gallus gallus PE=4 SV=1
----------LSIPENN---------ATDADSGRNAEISYILGSDAP-----PIFNLDRRTGILTAVRKL
DREKQDRYSFTVLAKDNGMPPLQTNATVTVSVLDQNDN

>tr|F7EIF7|F7EIF7_MACMU Uncharacterized protein OS=Macaca mulatta PE=4 SV=1
----------VSIPENN---------ATDADTGPNAEINFLLGPDAP-----PEFSLDRRTGMLTVLKKL
DREKEEKYFFTVLAKDNGVPPLTSNVTVFVSVIDQNDN

>tr|E2R9G4|E2R9G4_CANFA Uncharacterized protein OS=Canis familiaris GN=PCDH1 PE=4 SV=1
----------VAFPENNK---PGEVVASDADSGSNAELVYSLEPEPAA---KGLFTISPDTGEIRVKTSL
DREQRDSYELKVVAADRGSPSLQGTATVLVNVLDCNDN

>tr|F7H0T2|F7H0T2_CALJA Uncharacterized protein OS=Callithrix jacchus PE=4 SV=1
----------LSVPENN---------ATDIDSGPNGEISYLLGTDAP-----PEFDLDRRTGMLTAVKKL
DREKQEKYLFTILAKDNGVPPLTSNVSVFVNVLDQNDN

>tr|D2I321|D2I321_AILME Putative uncharacterized protein (Fragment) OS=Ailuropoda melanoleuca GN=PANDA_019861 PE=4 SV=1
----------LSLPENN---------ATDSDSGHNAEINYLLGIDAP-----SEFNLDHHTGILTAVKKL
DREKQEKYSFTVLAKDNGMPSLMTNATVLVTILDQNDN

>tr|Q90ZF2|Q90ZF2_XENLA Axial protocadherin OS=Xenopus laevis GN=pcdh1 PE=2 SV=1
----------VVFPENND---INDLVATDADSGSNAQLHYSILPDPSA---RGVFSINPDSGQIRVNMVL
DREQREHYDFHVVAVDKGIPSLKGTASVVITVLDRNDN

>tr|D2GVT9|D2GVT9_AILME Putative uncharacterized protein (Fragment) OS=Ailuropoda melanoleuca GN=PANDA_000867 PE=4 SV=1
----------LSVSENN---------ATDEDSGKNADIVYQLGPNA------SFFDLDRKTGVLTASRVF
DREEQERFIFTVTARDNGTPPLQSQAAVIVTVLDENDN

>tr|F1LS01|F1LS01_RAT Uncharacterized protein OS=Rattus norvegicus GN=Pcdh9 PE=4 SV=1
----------LSVSENN---------ATDEDSGKNADIVYQLGPNA------SFFDLDRKTGVLTASRVF
NREEQERFIFTVTARDNGTPPLQSQAAVIVTVLDENDN

>tr|F1M8K1|F1M8K1_RAT Uncharacterized protein (Fragment) OS=Rattus norvegicus GN=Pcdh1 PE=4 SV=1
----------VAFPENNK---PGEVVASDADSGSNAELVYSLEPEPAA---QGLFTISPENGEVRVKTSL
DREQRDSYELKVVAADRGSPSLQGTATVLVNVLDCNDN

>tr|F1MMW5|F1MMW5_BOVIN Uncharacterized protein (Fragment) OS=Bos taurus PE=4 SV=1
----------LSVSENN---------ATDEDSGKNADIVYQLGPNA------SFFDLDRKTGVLTASRVF
DREEQERFIFTVTARDNGTPPLQSQAAVIVTVLDENDN

>tr|D4A497|D4A497_RAT Uncharacterized protein OS=Rattus norvegicus GN=Pcdh11x PE=4 SV=1
----------LSVPENN---------ATDADSGRNAEINYLLGFDAP-----PEFNLDRRTGILTAVKKL
DREKQEKYYFTVLAQDNGIPPLMSNATVFVTVLDQNDN

>tr|F7FF46|F7FF46_MONDO Uncharacterized protein OS=Monodelphis domestica PE=4 SV=1
----------ISVPENN---------ATDKDSGKNGEITYLIANEGP-----YPFSLDNRTGVLSAVEQL
DRETKDKYTFTVTARDNGEPHLQSNATVTVTVLDQNDN

>tr|F6S0G8|F6S0G8_MONDO Uncharacterized protein OS=Monodelphis domestica GN=PCDH7 PE=4 SV=1
----------VYFPENNI---PGERVATDADSGKNAEIAYSLDSAVV-----GIFAIDPDSGDILVNTVL
DREQNDRYEFKVTAKDKGIPILQGSTTVIVQVADKNDN

>tr|B3KQM8|B3KQM8_HUMAN cDNA FLJ90752 fis, clone PLACE3000181, highly similar to Homo sapiens protocadherin 1 (cadherin-like 1) (PCDH1), transcript variant 2, mRNA OS=Homo sapiens PE=2 SV=1
----------VAFPENNK---PGEVIASDADSGSNAELVYSLEPEPAA---KGLFTISPETGEIQVKTSL
DREQRESYELKVVAADRGSPSLQGTATVLVNVLDCNDN

>tr|F6YVR8|F6YVR8_XENTR Uncharacterized protein OS=Xenopus tropicalis GN=pcdh11x PE=4 SV=1
----------LSFVENN---------ATDADSGRNAELSYMLGPNAP-----TIFNLDRRTGILTAVRKL
DREKQDRYTFTVIAKDNGNPSLQTNTTVTLSVLDQNDN

>tr|F1P7Y5|F1P7Y5_CANFA Uncharacterized protein (Fragment) OS=Canis familiaris GN=PCDH9 PE=4 SV=1
----------LSVSENN---------ATDEDSGKNADIVYQLGPNA------SFFDLDRKTGVLTASRVF
DREEQERFIFTVTARDNGTPPLQSQAAVIVTVLDENDN

>tr|F1PIR6|F1PIR6_CANFA Uncharacterized protein (Fragment) OS=Canis familiaris GN=PCDH7 PE=4 SV=1
----------VYFPENNV---PGERVATDADSGKNAEIAYSLDSAVM-----GTFAIDPDSGDILVNTVL
DREQTDRYEFKVNAKDKGIPVLQGSTTVIVQVADRNDN

>tr|Q8QZT6|Q8QZT6_MOUSE Pcdh1 protein (Fragment) OS=Mus musculus GN=Pcdh1 PE=2 SV=1
----------VAFPENNK---PGEVVASDADSGSNAELVYSLEPEPAA---QGLFTISPENGEIRVKTSL
DREQRDSYELKVVAADRGSPSLQGTATVLVNVLDCNDN

>tr|B5DE50|B5DE50_XENTR Pcdh7 protein OS=Xenopus tropicalis GN=pcdh7 PE=2 SV=1
----------VAFPENNV---LGERVATDADSGKNAEIAYSLEPSME-----GIFSIHPDTGDITVNIIL
DREQTDRYEFKVIAKDKGIPVLQGTTSVVVQVADRNDN

>tr|Q6DE81|Q6DE81_XENLA Putative uncharacterized protein (Fragment) OS=Xenopus laevis PE=2 SV=1
----------VAFPENNV---LGERVATDADSGKNAEIAYSLEPPMD-----GIFSIHPDTGDITVNIIL
DREQTDRYEFRVVAKDKGIPVLQGATSVVVQVADRNDN

>tr|F6UA35|F6UA35_XENTR Uncharacterized protein OS=Xenopus tropicalis GN=pcdh7 PE=4 SV=1
----------VAFPENNV---LGERVATDADSGKNAEIAYSLEPSME-----GIFSIHPDTGDITVNIIL
DREQTDRYEFKVIAKDKGIPVLQGTTSVVVQVADRNDN

>tr|A4IID3|A4IID3_XENTR Pcdh7 protein (Fragment) OS=Xenopus tropicalis GN=pcdh7 PE=2 SV=1
----------VAFPENNV---LGERVATDADSGKNAEIAYSLEPSME-----GIFSIHPDTGDITVNIIL
DREQTDRYEFKVIAKDKGIPVLQGTTSVVVQVADRNDN

>tr|B4LTP4|B4LTP4_DROVI GJ19658 OS=Drosophila virilis GN=GJ19658 PE=3 SV=1
--------ATVYVSDATRGELVTHIVAVDSDAGENGRISYDIVSGNG----EGRFRIKPQSGIIELAKTL
PLDKTGRFMLTIRASDHGAPAQQTTLSLQLLVQGSHSN

>tr|B4JDS3|B4JDS3_DROGR GH10500 OS=Drosophila grimshawi GN=GH10500 PE=3 SV=1
--------ATVYVSDATRGEMVTHILAVDRDAGENGRISYDIVNGNG----EGRFRIKPQSGIIELAKTL
PLDKTGRFTLTIRASDHGVPPKQTTLSLQLMVQGSHSN

>tr|B5DIW2|B5DIW2_DROPS GA26057 OS=Drosophila pseudoobscura pseudoobscura GN=GA26057 PE=3 SV=1
--------ASVFLSDATRGETVAHVVALDRDAGDNGRLAYDIEGGNG----EGRFRISAATGVIELVKSL
PADKNGRFTLLISAVDHGLPPRKSTLSLQLLVQGSHNN

>tr|B3MLQ6|B3MLQ6_DROAN GF14875 OS=Drosophila ananassae GN=GF14875 PE=3 SV=1
--------ASIFINDATRGEVVAHIVAVDEDTGENGRITYEISGGNG----EGRFRINPQTGVIELAKSL
PEDKSGRFNLLITAKDHGEPAKSSQMSLQILVQGNHNN

>tr|B4P2W3|B4P2W3_DROYA GE15963 OS=Drosophila yakuba GN=GE15963 PE=3 SV=1
--------ASLSISDATRGEVVAHIVAVDRDSGDNGRLTYEITGGNG----EGRFRINSQTGIIELVKSL
PVEKGGRFNLIINAKDHGQPPKQSSLNLHLIVQGSHNN

>tr|B3N7T5|B3N7T5_DROER GG24633 OS=Drosophila erecta GN=GG24633 PE=3 SV=1
--------ASLFISDATRGEVVAHIVAVDEDSGDNGRLTYEITGGNG----EGRFRINSQTGIIELVKSL
PVEKGGRFNLIISAKDHGQPPKKSSLNLHLIVQGSHNN

>sp|Q24292|DS_DROME Protein dachsous OS=Drosophila melanogaster GN=ds PE=1 SV=3
--------ASLFISDATRGEVVAHIVAVDEDSGDNGQLTYEITGGNG----EGRFRINSQTGIIELVKSL
PVEKGGRFNLIIGAKDHGQPPKKSSLNLHLIVQGSHNN

>tr|D2A0X7|D2A0X7_TRICA Dachsous OS=Tribolium castaneum GN=ds PE=3 SV=1
--------PTAFISESSSGMKITHLVAVDSDSGDNGRVTYVISSGNE----GSLFALGYDTGVLTLAKPL
P-DAQRTYVLNVTATDHGTPTLHADMELKLIVQGSEVN

>tr|B4N0S5|B4N0S5_DROWI GK24627 OS=Drosophila willistoni GN=GK24627 PE=3 SV=1
--------PLVYVSDAIRGEVVTHVVAMDPDKGANGQISYSILSGNG----EGRFRINSETGEIELVKSL
PLDKNGRFNLLIRAADHGQPSLESTLKLQIVVKGSHSH

>tr|F1MQP6|F1MQP6_BOVIN Uncharacterized protein (Fragment) OS=Bos taurus GN=DCHS2 PE=4 SV=1
--------PIAHVREDAAGSLVHHITAQDPDAGRNGRVTFSILSGNE----NMAFMLDESSGFLTTASPL
DYEIKSQHILTLLALDGGTPTLSSSQTLTITVLDVNDE

>sp|Q96JQ0|PCD16_HUMAN Protocadherin-16 OS=Homo sapiens GN=DCHS1 PE=2 SV=1
--------SRVRLPEDQPGPAALHVVARDPDLGEAARVSYRLASG-G----DGHFRLHSSTGALSVVRPL
DREQRAEHVLTVVASDHGSPPRSATQVLTVSVADVNDE

>tr|E1B969|E1B969_BOVIN Uncharacterized protein OS=Bos taurus GN=DCHS1 PE=4 SV=1
--------SRVRLPEDHPGPTALHVVARDPDLGEAARVSYRLAAG-A----DGCFRLHPSTGALSVVRSL
DREQRAEYVLTVVASDHGSPPRSATQLLTVSVADVNDE

>tr|F7BXD9|F7BXD9_MACMU Uncharacterized protein OS=Macaca mulatta GN=DCHS1 PE=4 SV=1
--------SRVRLPEDQPGPAALHVVARDPDLGEAARVSYRLASG-G----DGHFRLHSSTGALSVVQPL
DREQRAEHVLIVVASDHGSPPRSATQVLTVSVADVNDE

>tr|E2QZM9|E2QZM9_CANFA Uncharacterized protein OS=Canis familiaris GN=DCHS1 PE=4 SV=1
--------SRVRIPEDQPGPVALHVVARDPDLGEAARVSYRLAAG-G----DGYFRLHSGTGALSVVRSL
DREQRAEHLLTVVASDHGSPPRSATQLLTVSVADVNDE

>tr|E9PVD3|E9PVD3_MOUSE Uncharacterized protein OS=Mus musculus GN=Dchs1 PE=4 SV=1
--------SRVRLPEDQPGPAALHVVARDPDLGEAARVSYRLAAG-G----DGHFRLHATTGALSVVRPL
DREQRAEHVLTVVALDHGSPPRSSTQLLTVSVVDVNDE

>tr|F1QGX1|F1QGX1_DANRE Uncharacterized protein OS=Danio rerio GN=dchs1 PE=4 SV=1
--------TAVSVMEDQPGFVLLYVMAWDADQGENGRVSYRIQSGNT----AGRFVLSSNSGSLSILKPL
DREEQESYNLTIVAEDHGIPQHSTTQVLSIQVIDVNDE

>tr|Q4SRZ9|Q4SRZ9_TETNG Chromosome 18 SCAF14485, whole genome shotgun sequence OS=Tetraodon nigroviridis GN=GSTENG00013680001 PE=3 SV=1
--------VSVQVMEDAEGSLLHRFVAKDGDEGENGLVSYTILTGNK----KGMFTLEGNTGKMPLASAL
DYESQRLHRLIVEAVDHGLPSLSSTQTFTVEVADVNDQ

>tr|D4ACX8|D4ACX8_RAT Dachsous 1 (Drosophila) (Predicted) OS=Rattus norvegicus GN=Dchs1 PE=4 SV=1
--------SRMRLPEDQPGPAALHVVARDPDLGEAARVSYRLAAG-G----DGHFRLHATTGALSVVRPL
DREQRAEHVLTVVASDHGSPPRSSTQLLTVSVVDVNDE

>tr|F6XB32|F6XB32_HORSE Uncharacterized protein OS=Equus caballus GN=DCHS1 PE=4 SV=1
--------SHVRLPEDQPGPTALHVVARDPDLGEAARVSYRLAAG-G----DGYFRLHSSTGALSVVRSL
DREQRAEHVLTVVASDHGSPPRSATQLLTISVADINDE

>tr|F7GZT7|F7GZT7_CALJA Uncharacterized protein (Fragment) OS=Callithrix jacchus PE=4 SV=1
--------PIAHVKEDVTGSLVHHITAHDPDEGRNGKVTYSILSGNE----NMAFMLDESSGLLTTTCPL
DYEMKTQHILTVLALDDGTPALSSSQTLTITVLDVNDE

>tr|F6V6W3|F6V6W3_XENTR Uncharacterized protein (Fragment) OS=Xenopus tropicalis GN=dchs2 PE=4 SV=1
--------PVASVMEDAQGSLVHRIVAKDPDEGRNGKIGFHIKEGNA----QQVFLLDETTGWLTLHSEI
DREVQDHYILTILALDDGIPSLSVTQTLTISLIDVNDK

>tr|E9FRI4|E9FRI4_DAPPU Putative uncharacterized protein (Fragment) OS=Daphnia pulex GN=DAPPUDRAFT_6 PE=3 SV=1
--------TRVDIMEDEPGYPLLHVIAVDRDARDNGRVSYSIVSGNE----DGAFSLDVASGVLAVTRPL
DRESQNRYALNVTATDHGRPARASWQLVHIHVEDINDN

>tr|F7G250|F7G250_MONDO Uncharacterized protein (Fragment) OS=Monodelphis domestica GN=DCHS1 PE=4 SV=1
--------PTALLPEDHPGSVALYVVARDPDLGEAARLSYQLAGGSG----DGHFHLHPSSGALSVTRPL
DREQRAEHTLTVVASDHGSPPRSATQLLTVSVVDINDE

>tr|F1LY95|F1LY95_RAT Uncharacterized protein (Fragment) OS=Rattus norvegicus PE=4 SV=1
--------PITYVREDAEGSVVHRLSAQDPDAEKNGDVAYSILSGNE----DMVFVLDSSSGLLRTACPL
DYEVKAQHVLTIVAQDGGVPTRSSSQTLTVTVLDVNDE

>tr|F1R256|F1R256_DANRE Uncharacterized protein (Fragment) OS=Danio rerio GN=CR388091.1 PE=4 SV=1
--------SVVSVMEDQPGFVVVYVMAVDADQGENGRVTYRIQSGNV----RGKFSINPDTGSLSILRPI
DREEEDLYNLTIVAEDHGLQQRSSSQLLSVQVIDVNDE

>tr|F7BYL7|F7BYL7_CALJA Uncharacterized protein OS=Callithrix jacchus GN=DCHS1 PE=4 SV=1
---------------------------------EVTNLPYRSLER------------------FPWCGPL
DREQRAEHVLTVMASDHGSPPRSATQVLTVSVADVNDE

>tr|F7CD78|F7CD78_CALJA Uncharacterized protein OS=Callithrix jacchus GN=DCHS1 PE=4 SV=1
---------------------------------EVTNLPYRSLER------------------FPWCGPL
DREQRAEHVLTVMASDHGSPPRSATQVLTVSVADVNDE

>tr|B4Q669|B4Q669_DROSI GD22944 OS=Drosophila simulans GN=GD22944 PE=4 SV=1
--------ASLFISDATRGEVVAHIVAVDEDSGDNGRLTYEITGGNG----EGRFRINSQTGIIELVKSL
PVEKGGRFNLIITAKDHGQPPKKSSLSLHLVVQGSHNN

>tr|B4KF91|B4KF91_DROMO GI18019 OS=Drosophila mojavensis GN=GI18019 PE=3 SV=1
--------ATVYVSDATRGEMVTHIVAVDRDAGENGRISYDIVSGNG----EGRFRIKAQSGIIELAKTL
PLDKTGRFILTIRASDHGAPPQHTTLSLQLLVQGSHSN

>tr|F6YY52|F6YY52_CIOIN Uncharacterized protein (Fragment) OS=Ciona intestinalis GN=Cin.1657 PE=4 SV=1
--------HVTFVAEDEPGFPISQISAEDADAGTNGRVVYSIVS-T---------------GV--VAKQ-
-YERSKTHFINVSASDLA-QPRTTYQMFTIHVTDVNDI

>tr|B4PFU3|B4PFU3_DROYA GE19644 OS=Drosophila yakuba GN=GE19644 PE=4 SV=1
-----------------------KILDIKADSDVNGLVTYNIEKG----DNIGQFSIEPKNGTISVSRPL
DRETISHYTLEIQACDQGNPQRCNSVPININILDTNDN

>tr|E3X075|E3X075_ANODA Putative uncharacterized protein OS=Anopheles darlingi GN=AND_10582 PE=4 SV=1
-----------------------RILQVRADAEENGRVSYTIERG----DRMEQFAIEPDTGYISVAGTL
DRESISNYVLEVQARDHGVPTLTAYVLVNIEISDANDN

>tr|B0WSE9|B0WSE9_CULQU Cadherin OS=Culex quinquefasciatus GN=CpipJ_CPIJ010084 PE=4 SV=1
-----------------------KILQVRADAEENGRVSYKIERG----DRMGQFAIEPETGYISVAGTL
DRESISNYVLEVQARDNGLPTLTAYVLVNIEISDANDN

>tr|E2AER9|E2AER9_9HYME Putative fat-like cadherin-related tumor suppressor-like protein OS=Camponotus floridanus GN=EAG_15955 PE=4 SV=1
-----------------------KVTQVYADSEENGNISYYIERG----DRQKQFSIDRKTGQIIVAAPL
DREEIASYVLEVHARDNGIPMLSSFVMVNIEILDANDN

>tr|F4X0W2|F4X0W2_9HYME Putative fat-like cadherin-related tumor suppressor-like protein (Fragment) OS=Acromyrmex echinatior GN=G5I_11906 PE=4 SV=1
-----------------------KVTQIYADSEENGNVSYYIERG----DRQKQFSIDRKTGQIAVTAPL
DREEIASYVLEVHARDNGIPMLSSFVMVNIEVLDANDN

>tr|E2BB13|E2BB13_9HYME Putative fat-like cadherin-related tumor suppressor-like protein OS=Harpegnathos saltator GN=EAI_06780 PE=4 SV=1
-----------------------KVAQVYADSEENGNVSYYIERG----DRQKQFSIDRKTGQITVAAPL
DREEIANYVLEVHARDSGIPMLSSFVMVNIEIMDANDN

>tr|F6QFG9|F6QFG9_MONDO Uncharacterized protein (Fragment) OS=Monodelphis domestica GN=FAT4 PE=4 SV=1
--------APKFLKDLYQATISEQVLRVSSDVDSNGQIHYSVVKG----NEEKMFAIDSATGQVSLAGQL
DHEATSSYSLLIQAVDSGAVSLNSTCTLSIDILDENDN

>tr|F7EHP9|F7EHP9_ORNAN Uncharacterized protein (Fragment) OS=Ornithorhynchus anatinus GN=FAT4 PE=4 SV=1
--------PPRFLSAGYSTPVPKRVIQVAADDGLNSRVEYLLTGQ----EPAARFGLDAETGWVSVAAPL
TGDVDRTFRLSVTARDGGRPPLSAGATVRILVTEANAH

>tr|B0W5P8|B0W5P8_CULQU Putative uncharacterized protein OS=Culex quinquefasciatus GN=CpipJ_CPIJ002423 PE=4 SV=1
--------APIFDPMSYSNEIFEDVVTVSTDTDINGRIEYSITSG----DDNEDFQI-L-NGTIRTRRAL
DRESKSSYSLIVSARDCA---LSSTVQVTIVLKDVNDL

>tr|F7E6S1|F7E6S1_CALJA Uncharacterized protein OS=Callithrix jacchus PE=4 SV=1
-----------------------IIFQFKAN---PPAVTFELTGE-----TDNIFMIERD-GLLYYTRAL
DREARSTHNLQVAALDASGAIVEGPVPITIEVKDINDN

>tr|E7EN24|E7EN24_HUMAN Uncharacterized protein OS=Homo sapiens GN=CDH17 PE=4 SV=1
-----------------------IIFQFKAN---PPAVTFELTGE-----TDNIFVIERE-GLLYYNRAL
DRETRSTHNLQVAALDANGIIVEGPVPITIKVKDINDN

>tr|B4DVA8|B4DVA8_HUMAN cDNA FLJ53459, highly similar to Cadherin-17 OS=Homo sapiens PE=2 SV=1
-----------------------IIFQFKAN---PPAVTFELTGE-----TDNIFVIERE-GLLYYNRAL
DRETRSTHNLQVAALDANGIIVEGPVPITIEVKDINDN

>tr|E7F924|E7F924_DANRE Uncharacterized protein OS=Danio rerio GN=si:dkey-27i16.3 PE=4 SV=1
-----------DIKENNK-P-GEFLLKVQTDSHQFGKVEYRITNG---SP----FRIQEETGVILVTEPL
DREQQGTYILTVLAQDGGDPSQEAFAIVFVNVLDMNDN

>tr|Q4SJS0|Q4SJS0_TETNG Chromosome 1 SCAF14573, whole genome shotgun sequence. (Fragment) OS=Tetraodon nigroviridis GN=GSTENG00017076001 PE=4 SV=1
-----------EVEENNR-P-GMTLLHVSSDGGCNGRVTYRLGNH---TST--VFSVHPVTGRLSASTSL
DREQQAAHLIRVFARDSGSPPLESAATVSVRVLDQNDN

>tr|Q8TEG4|Q8TEG4_HUMAN FLJ00233 protein (Fragment) OS=Homo sapiens GN=FLJ00233 PE=2 SV=1
-----------ALRENEPSVTQLVRLR-ATDEDPNNQITYSIVSA----SAFGSYSLYEGYGVISVSRPL
DYEQISLIYLTVMAMDAGNPPLNSTVPVTIEVFDENDN

>tr|O93514|O93514_XENLA Axial protocadherin (Fragment) OS=Xenopus laevis GN=AXPC PE=2 SV=1
-----------SIPENTMVGMLFPIPA-ATDRDVNGVSSYLIVGP----EAQDLFGLQV----LIVMGKL
DREQRDSYDLTIKVQDGGTPARASSALLRISILDTNDN

>tr|A7SN98|A7SN98_NEMVE Predicted protein OS=Nematostella vectensis GN=v1g124570 PE=4 SV=1
-----------EMVEHSPTTFTVVKVGETTDRDSNGRISYSIVSG----NVDGAFVIDSS-SVIRVVALV
DREAHPAYSLLVVARDHGYPTNAATARVNITISDINDN

>tr|A7SHT2|A7SHT2_NEMVE Predicted protein (Fragment) OS=Nematostella vectensis GN=v1g118913 PE=4 SV=1
-----------AISEESWVRLPVLQVT-AVDMDSNSQVTYSIVDG------NSSFSIDPNTGQIIVHRTL
DFEVTRSFILRVQARDNGKPASRDYAYVTINITDENDN

>tr|F7G864|F7G864_MACMU Uncharacterized protein (Fragment) OS=Macaca mulatta GN=CDH23 PE=4 SV=1
----------------------------ATDEDPNNQITYSIVSA----SAFGSYSLYEGYGVISVSRPL
DYEQISLIYLTVMAKDAGNPPLNSTVPVTIEVFDENDN

>tr|A7SSF3|A7SSF3_NEMVE Predicted protein (Fragment) OS=Nematostella vectensis GN=v1g129879 PE=4 SV=1
-----------EITEGTRESTMILTLQ-ATDADMNAKLVYSILNT----TSNGTFTVDPHTGVLRTSQRL
DRETVTEYTLTITVHDSGDPMAAQPAIVSITVLDENDN

>tr|F6VJH1|F6VJH1_CALJA Uncharacterized protein OS=Callithrix jacchus PE=4 SV=1
-----------GLRETAGIGTSVIVVR-ATDRDDGGLVNYSILSG-----AEGKFEIDESTGLIITVDYL
DYETKTSYVMNVSATDQAPPFNQGFCNVYITLLNELDE

>tr|Q8N1Z7|Q8N1Z7_HUMAN cDNA FLJ36499 fis, clone THYMU2019197, weakly similar to Homo sapiens FLAMINGO 1 mRNA OS=Homo sapiens PE=2 SV=1
-----------GLRETAGIGTSVIVVQ-ATDRDDGGLVNYRILSG-----AEGKFEIDESTGLIITVNYL
DYETKTSYMMNVSATDQAPPFNQGFCSVYITLLNELDE

>tr|E7ERT0|E7ERT0_HUMAN Uncharacterized protein OS=Homo sapiens GN=CDH23 PE=4 SV=1
-----------GLRETAGIGTSVIVVQ-ATDRDDGGLVNYRILSG-----AEGKFEIDESTGLIITVNYL
DYETKTSYMMNVSATDQAPPFNQGFCSVYITLLNELDE

>tr|F7GVN5|F7GVN5_MACMU Uncharacterized protein (Fragment) OS=Macaca mulatta GN=CDH23 PE=4 SV=1
-----------GLRETAGIGTSVIVVR-ATDRDDGGLVNYRILSG-----AEGKFEIDESTGLIITVDYL
DYETKTSYMMNVSATDQAPPFNQGFCSVYITLLNELDE

>tr|Q4RRF3|Q4RRF3_TETNG Chromosome 16 SCAF15002, whole genome shotgun sequence. (Fragment) OS=Tetraodon nigroviridis GN=GSTENG00030191001 PE=4 SV=1
-----------------AIGTRFPLEP-AVDADQLTTQGYLIKDG----NVGQAFTLET----LVVNTIL
DREKRSTYTLSLEAFDGGSPKRTDVMSLDITVQDINDN

>tr|C3ZWR0|C3ZWR0_BRAFL Putative uncharacterized protein (Fragment) OS=Branchiostoma floridae GN=BRAFLDRAFT_244702 PE=4 SV=1
-----------DISEDVPAGTSILTVS-ATDRDPNAEMDFSIVSG----DPNDQFSIQSD-GTIVTAAAL
DREQNYLYNLVVMATDRAIPALSSTAQVEIIVNDINDN

>tr|E1GHM1|E1GHM1_LOALO Putative uncharacterized protein (Fragment) OS=Loa loa GN=LOAG_12672 PE=4 SV=1
------------------------------DLGHNGQLQYRIL---PWSNPEGLFIINPVLGYLLVRDQI
DAEERKDYHLLVEAKDYGIPKRS-IVSIAVTVLANNKG

>tr|A7TBE1|A7TBE1_NEMVE Predicted protein (Fragment) OS=Nematostella vectensis GN=v1g153449 PE=4 SV=1
------------------------------DVGNNAVMTYALL---FDAN--GLFSIDRDTGVIRTRRML
DREKRSSYDIVVAATDGGDPPQEGKVKVKVIVDDANDQ

>tr|A7SN96|A7SN96_NEMVE Predicted protein (Fragment) OS=Nematostella vectensis GN=v1g40605 PE=4 SV=1
------------------------------DSGKDSKITYNIS---AGDPL-DHFAINHLTGLVTTAAKL
DRESRDDYVITVQATDNGQTPRVGYTSVVIHVTDINDN

>tr|C3YVE7|C3YVE7_BRAFL Putative uncharacterized protein (Fragment) OS=Branchiostoma floridae GN=BRAFLDRAFT_205548 PE=4 SV=1
------------------------------DLGTNADISYSIS---TTSTLGQFYNIDSTSGQISVKEAN
DRETLDFVQMFLVATDGGSPQLSSLVEVNVSISDVNDN

>tr|E0W375|E0W375_PEDHC Putative uncharacterized protein OS=Pediculus humanus subsp. corporis GN=Phum_PHUM601710 PE=4 SV=1
----------KRVLENVQ--YPEIVLTVKVDLDNDT-IAYTISGENSN-----YFIVNETSGEIRVNVSL
DREKRSFYKFNVTASDKNLSGTKITVQAVIEVLDVNDN

>tr|F4WV67|F4WV67_9HYME Cadherin-23 OS=Acromyrmex echinatior GN=G5I_09858 PE=4 SV=1
----------ISVLESAK--PSKIVLNVQLDMDSSKEVRYSLTGENAN-----LFEVDPIMGNIQINTTL
DREKQSVLRFYVVASDMPQGGAEQRVLVTIDVLDVNDN

>tr|E2CAA8|E2CAA8_9HYME Cadherin-23 OS=Harpegnathos saltator GN=EAI_04831 PE=4 SV=1
----------ISVLESAK--SSKVVLNVDVDMDSSSEVRYSLTGENAN-----LFEVDPILGNIQINTTL
DRERQSVLRFYVVASDMPQGGAEQRVLVTVDVIDVNDN

>tr|E1ZWE4|E1ZWE4_9HYME Cadherin-23 OS=Camponotus floridanus GN=EAG_05882 PE=4 SV=1
----------ISVLESAK--PSKIVLNVKTDMDSSNEVRYSLTGENAN-----LFEVDPITGNIQINTTL
DRERQSVLRFYVVASDMPQGGAEQRALVTIDVLDVNDN

>tr|B0WT78|B0WT78_CULQU Cadherin OS=Culex quinquefasciatus GN=CpipJ_CPIJ009874 PE=4 SV=1
----------VTVMESDR--YPHQVITVQHDSDAILSLSYSLAGSHAN-----LFTINNRTGEIAIGQTL
DREKQSVLKLSVIAEDSPGKTADAYAEVIVDVLDVNDN

>tr|Q16VA8|Q16VA8_AEDAE Cadherin OS=Aedes aegypti GN=AAEL009616 PE=4 SV=1
----------VTVMESDR--HPHQVITVKTDADAVLSVWYSLAGSHAN-----LFTIDNKTGSISIGQSL
DREKQSVLKLMITAEDSPGKATDAYTEVIIDVLDVNDN

>tr|Q2LZH1|Q2LZH1_DROPS GA19599 OS=Drosophila pseudoobscura pseudoobscura GN=GA19599 PE=4 SV=2
----------ATIIENRM--HPERVVHVRVDKDAVLKIIYSLQGEHAM-----LFEINNITGEVVVDQTI
DRERTPHIRLQVKAEDSPGKPTDAVVDLLIDVLDVNDN

>tr|B3M6C0|B3M6C0_DROAN GF24316 OS=Drosophila ananassae GN=GF24316 PE=4 SV=1
----------ATIIENRP--HPERVIRVRLDKDAVLKIIYSLQGEHAA-----LFEINNTTGEVRVGQVI
DRERTPRIMLQIKAEDSPGSPTDAVVDLLIEVLDVNDN

>tr|E9J9Q4|E9J9Q4_SOLIN Putative uncharacterized protein (Fragment) OS=Solenopsis invicta GN=SINV_80319 PE=4 SV=1
----------ISVLESAK--PSKIVLNVQMDMDSSKEVRYSLTGENAN-----LFEVDPIMGNIQINTTL
DRERQSVLRFYVVASDMPQGGAEQRALVTIDVLDVNDN

>tr|B4MMR2|B4MMR2_DROWI GK17565 OS=Drosophila willistoni GN=GK17565 PE=4 SV=1
----------ATIVENKS--YPERVVRVMRDKDAVLKIIYSLQGEYAM-----LFEINNLTGEVVVHQQI
DRERTPHIRLQVKAEDSPGKPTDAVVELLIDVLDVNDN

>tr|Q7PPB2|Q7PPB2_ANOGA AGAP006256-PA OS=Anopheles gambiae GN=AGAP006256 PE=4 SV=4
----------VTVLESDR--YPHVVTTVSTDQDVVRVIRYSLFGSHSN-----LFTIDNQTGEIRIGQVL
DREKQSVLKLIVVAEDAPGRPQDATTEVMVDVLDVNDN

>tr|Q9VVG0|Q9VVG0_DROME Cad74A, isoform A OS=Drosophila melanogaster GN=Cad74A PE=2 SV=1
----------ATIIENRP--HPERVIRVRLDKDAVLKIIYSLQGEHAM-----LFDINNTTGEIIVGQTI
DRERTPRIQLQIKAEDSPGRPTDAVVELQIEVLDVNDN

>tr|Q8IGX4|Q8IGX4_DROME RE10062p OS=Drosophila melanogaster GN=Cad74A PE=2 SV=1
----------ATIIENRP--HPERVIRVRLDKDAVLKIIYSLQGEHAM-----LFDINNTTGEIIVGQTI
DRERTPRIQLQIKAEDSPGRPTDAVVELQIEVLDVNDN

>tr|B4PJW5|B4PJW5_DROYA GE22158 OS=Drosophila yakuba GN=GE22158 PE=4 SV=1
----------ATIIENRP--HPERVIRVRLDKDAVLKIIYSLQGEHAM-----LFDINNTTGEIIVGQTI
DRERTPRIQLQIKAEDSPGRPTDAVVELQIEVLDVNDN

>tr|B4LE98|B4LE98_DROVI GJ13033 OS=Drosophila virilis GN=GJ13033 PE=4 SV=1
----------ATIIENKG--HPERVLQVRQDKDAALRIIYSLQGEYAM-----LFEINNLTGQIIVNQTI
DRERTPTIRLQVKAEDSPGKPTDAIVELLIDVLDVNDN

>tr|B3NHW3|B3NHW3_DROER GG15818 OS=Drosophila erecta GN=GG15818 PE=4 SV=1
----------ATIIENRP--HPERVIRVRLDKDAVLKIIYSLQGEHAM-----LFDINNTTGEIIVGQTI
DRERTPRIQLQIKAEDSPGRPTDAVVELQIEVLDVNDN

>tr|E9HGV3|E9HGV3_DAPPU Putative uncharacterized protein OS=Daphnia pulex GN=DAPPUDRAFT_62647 PE=4 SV=1
----------VKISESIH--HPD-LVTVSTDKDSGKQILYYVSGDGAD-----LFVIDPTNGIVRVNVSL
DREKQPSYTFTVIAADQPQGSEEQSALVMVELIDVNDN

>tr|E3WT93|E3WT93_ANODA Putative uncharacterized protein OS=Anopheles darlingi GN=AND_06391 PE=4 SV=1
----------LTVLESDR--YPHLLTTVHTDSDAVRTVSYSLYGSHSN-----LFTIDNATGEIRIGQGL
DREKQSVLKLIVVAEDAPGRPTEANLELVVDVLDVNDN

>tr|B4HKR4|B4HKR4_DROSE GM24339 OS=Drosophila sechellia GN=GM24339 PE=4 SV=1
----------ATIIENRP--HPERVIRVRLDKDAVLKIIYSLQGEHAM-----LFDINNTTGEIIVGQTI
DRERTPRIQLQIKAEDSPGCPTDAVVELQIEVLDENDN

>tr|B4H6L4|B4H6L4_DROPE GL15491 OS=Drosophila persimilis GN=GL15491 PE=4 SV=1
----------ATIIENRM--HPERVVHVRVDKDAVLKIIYSLQGEHAM-----LFEINNITGEVVVDQTI
DRERTPHIRLQVKAEDSPGKPTDAVVDLLIDVLDVNDN

>tr|B4KZ25|B4KZ25_DROMO GI12892 OS=Drosophila mojavensis GN=GI12892 PE=4 SV=1
----------ATIIENKG--HPEPVLQVRQDKDAALKIIYSLQGEHAM-----LFEINNLTGQIIVNQTI
DRERTPSIRLQVKAEDSPGKPTDAVVELLIDVLDVNDN

>tr|B4J244|B4J244_DROGR GH14914 OS=Drosophila grimshawi GN=GH14914 PE=4 SV=1
----------ATIIENKG--YPEPVIQVKQDKDAALKIIYSLQGEYAM-----LFEINNLTGQIVVNQTI
DRERTPTIRLQVKAEDSPGKPTDAVVELLIDVLDVNDN

>tr|C4MH78|C4MH78_MUSPF Protocadherin-10 (Fragment) OS=Mustela putorius furo GN=PCDH10 PE=2 SV=1
-----------SLPENS--PPGTLVIQLNPDEGQNGEVVYSFSS-HISPRARELFGLSPRTGRLEVSGEL
DYEESPVYQVYVQAKDLGPNAVPAHCKVLVRVLDANDN

>tr|Q925M0|Q925M0_MOUSE Protocadherin-betaI (Fragment) OS=Mus musculus GN=Pcdhb9 PE=2 SV=1
-----------QVLESS--PPDSPVLTVLADAGNFGRVSYGFFQ-A-SDEIQQTFSINATSGDMRLKKKL
DFEKIKSYHVEIEAIDGG--GLSGKGSVTIEVVDVNDN

>tr|C3ZWR1|C3ZWR1_BRAFL Putative uncharacterized protein (Fragment) OS=Branchiostoma floridae GN=BRAFLDRAFT_183786 PE=4 SV=1
-----------SLNESA--PIGTSVLTVRIDEGTNAEITYLLDS-G----EPATFQIDPRTGVVTLAQNL
-SPSQTFYTLVVSATDQGPGRRSSTSEITFFITSPNNN

>tr|F7DA74|F7DA74_MONDO Uncharacterized protein OS=Monodelphis domestica GN=FAT4 PE=4 SV=1
-----------AADPSV--VIGSILTTIVPDEGANGEVEYEIIN-G----DTETFMVDRYSGDLRVSSAL
-VPSQLIYSLIISATDLGPERRKSTTEMTIILQGLD--

>tr|C3YE37|C3YE37_BRAFL Putative uncharacterized protein (Fragment) OS=Branchiostoma floridae GN=BRAFLDRAFT_194831 PE=4 SV=1
-----------ELFENE--TVDTVVASVEPDEGTNGNVFYEIRS-G----AEGRFTVNPRTGEVKIAGKL
-RETKDFYQMEIFASDGGNTPEVSNGYLNIRVEDVNDN

>tr|Q4T4H5|Q4T4H5_TETNG Chromosome undetermined SCAF9646, whole genome shotgun sequence. (Fragment) OS=Tetraodon nigroviridis GN=GSTENG00007320001 PE=4 SV=1
-----------MLPENA--PLGSAVVQVNLDEGQNGEVYYSFGN-SVSNNLLHLFDINSLTGEITVRGPI
DYEQKDKYEIEIEASDKGSVPLKTEKSVIVDITDVNDN

>tr|Q4TIN4|Q4TIN4_TETNG Chromosome undetermined SCAF1937, whole genome shotgun sequence. (Fragment) OS=Tetraodon nigroviridis GN=GSTENG00037526001 PE=4 SV=1
-----------LLQENA--PVGTTVIQVNADEGANGEVVYSFSN-SMNQNVLDLFEINELTGEITIKGPI
DYEENDRYEVEVEASDKGFVPLKTERSVMIEITDVNDN

>tr|A7T100|A7T100_NEMVE Predicted protein OS=Nematostella vectensis GN=v1g248422 PE=4 SV=1
----------------------------ASDKDTNAKLSYVLS---------GVFAIDPDTGNITTREPL
NREETGSYTLTLRAVDSAIRAREGTTRVIITVTDANDH

>tr|B3RVM9|B3RVM9_TRIAD Putative uncharacterized protein (Fragment) OS=Trichoplax adhaerens GN=TRIADDRAFT_84 PE=4 SV=1
----------------------------AYMAGSNAWITYALEP-G--NLPKTNFSINIITGQIGVTDSL
DYEVTPQFELKIGRLDNGNQQVTTFSTVIIQIIDVNDN

>tr|F6T7I9|F6T7I9_CIOIN Uncharacterized protein (Fragment) OS=Ciona intestinalis PE=4 SV=1
----------------------------ATGNQ-----AYYITS-TTS--NSESFAIHHTTGIISNLMTL
DRENVTSYTVQVVAVDNVNNPRITSTNVVVSILDFNDN

>tr|C3ZFS0|C3ZFS0_BRAFL Putative uncharacterized protein (Fragment) OS=Branchiostoma floridae GN=BRAFLDRAFT_133692 PE=4 SV=1
----------------------------ATDADDGGELTYVVTS-G--EDEYGIFVIDSAAGVVTLGSYL
DRETLDEYVLNITVYDGEASDSGTLTDFIVVVTDVNDN

>tr|A7RQM0|A7RQM0_NEMVE Predicted protein (Fragment) OS=Nematostella vectensis GN=v1g30053 PE=4 SV=1
----------------------------ASDPDANGRVTYSIIS-G--NH--GNFRIDSTTGRITVVGVV
DREALASYNLTISAKDSGVPPWVSTAFVAITVADENDN

>tr|Q4S7X0|Q4S7X0_TETNG Chromosome 9 SCAF14710, whole genome shotgun sequence OS=Tetraodon nigroviridis GN=GSTENG00022600001 PE=4 SV=1
--------------------------AIDTDSGDNARLEYKLTGTSSDTP----FIINSATGWVTVRSTL
DRESVEHYFFGVEARDYGTPPLSATASVTITVMDVNDN

>tr|F6VZT8|F6VZT8_CIOIN Uncharacterized protein (Fragment) OS=Ciona intestinalis GN=Cin.6902 PE=4 SV=1
----------VEVPENR--PAGFVVVRVELDSGSNADLSYT-GVVSAQDK-A-IFQLNPDTGAISIKAPL
DYENRTIHHLTVEAR-DGP-S-SAYTTVTVKVIDINDE

>tr|F1NEU5|F1NEU5_CHICK Uncharacterized protein (Fragment) OS=Gallus gallus PE=4 SV=1
----------VSIPENA--PVGTSVSQLHADLGSNAQIHFY-NQISSLAK-K-LFAIDNATGLITIREPL
DREESPVHKLTVLAS-DGS-T-PSRATVTVNVTDINDN

>tr|F1NEU7|F1NEU7_CHICK Uncharacterized protein (Fragment) OS=Gallus gallus PE=4 SV=1
----------VSIPENA--PVGTSVSQLHADLGSNAQIHFY-NQISSLAK-K-LFAIDNATGLITIREPL
DREESPVHKLTVLAS-DGS-T-PSRATVTVNVTDINDN

>tr|C3XXE1|C3XXE1_BRAFL Putative uncharacterized protein (Fragment) OS=Branchiostoma floridae GN=BRAFLDRAFT_163745 PE=4 SV=1
----------VDIMENT--PVGSLVIDLNPDEGTNGEIVYS-STVPDSMK-K-LFVLDSVTGKLTVAAPL
DHEASPVYQLTVQAQ-DKG-A-PTFATVIVNVGDKNDN

>tr|Q4SVN1|Q4SVN1_TETNG Chromosome 1 SCAF13750, whole genome shotgun sequence. (Fragment) OS=Tetraodon nigroviridis GN=GSTENG00011902001 PE=4 SV=1
----------ARVNENA--PAGSPVIQLSLDEGDNGRVVYSFVKRGNFNPAD-VFVIDAESGEVTVKAAL
DYETQSAFEVHVQARDKGFSRS-ANSKLLVEVVDVNDN

>tr|F7HQ29|F7HQ29_MACMU Uncharacterized protein (Fragment) OS=Macaca mulatta GN=PCDH10 PE=4 SV=1
----------VSLPENS--PPGTLVIQLNPDEGQNGEVVYSFSHISPRARE--LFGLSPRTGRLEVSGEL
DYEESPVYQVYVQAKDLGPNAVPAHCKVLVRVLDANDN

>tr|F1Q3N5|F1Q3N5_CANFA Uncharacterized protein (Fragment) OS=Canis familiaris GN=PCDH1 PE=4 SV=1
----------AELSENS--PIGHSVIQVKSDQGANAEIDYT-HQAPEVVR-R-LLRLDRNTGLITVQGPV
DREDLSTLRFSVLAK-DRG-N-PARAQVVVTVKDMNDN

>tr|A4FUP4|A4FUP4_HUMAN PCDHGA3 protein (Fragment) OS=Homo sapiens GN=PCDHGA3 PE=2 SV=1
----------VSVWENV--PVGTRLLTVNPDEGFNAQVSYILDKMPGKIAE--IFHLNSVSGEVSILKSL
DYEDAMFYEIKIEAQD-GPGLL-SRAKILVTVLDVNDN

>tr|A4FUP3|A4FUP3_HUMAN PCDHGA3 protein (Fragment) OS=Homo sapiens GN=PCDHGA3 PE=2 SV=1
----------VSVWENV--PVGTRLLTVNPDEGFNAQVSYILDKMPGKIAE--IFHLNSVSGEVSILKSL
DYEDAMFYEIKIEAQD-GPGLL-SRAKILVTVLDVNDN

>tr|A4IF53|A4IF53_HUMAN PCDHGA3 protein (Fragment) OS=Homo sapiens GN=PCDHGA3 PE=2 SV=1
----------VSVWENV--PVGTRLLTVNPDEGFNAQVSYILDKMPGKIAE--IFHLNSVSGEVSILKSL
DYEDAMFYEIKIEAQD-GPGLL-SRAKILVTVLDVNDN

>tr|F6X3L3|F6X3L3_XENTR Uncharacterized protein OS=Xenopus tropicalis GN=pcdh8.2 PE=4 SV=1
----------VDLIEDA--PLGYLLLDLHDDEGVNGEIVYGFALTSQEVRQ--LFKINSRTGSVTLEGQV
DFESKQTYEFEVQAQDMGPNPLTATCKVTVDIIDVNDN

>tr|E1BH41|E1BH41_BOVIN Uncharacterized protein OS=Bos taurus PE=4 SV=1
----------VHIPENA--PVGTSVIQLHADIGSNAEIRYI-AQVAPATK-R-LFALNNTTGLITVQRSL
DREETAIHKVTVLAS-DGS-T-PARATVTINVTDVNDN

>tr|Q6GL51|Q6GL51_XENTR Protocadherin 8, gene 2 OS=Xenopus tropicalis GN=pcdh8.2 PE=2 SV=1
----------VDLIEDA--PLGYLLLDLHDDEGVNGEIVYGFALTSQEVRQ--LFKINSRTGSVTLEGQV
DFESKQTYEFEVQAQDMGPNPLTATCKVTVHIIDVNDN

>tr|D9N4D2|D9N4D2_XENLA Protocadherin 18 (Fragment) OS=Xenopus laevis GN=Pcdh18 PE=2 SV=1
----------VQLPENS--PMGTLLLDLNPDEGANGKVVYSFSHVPPKITE--TFKIDPESGQLTVIKPV
DYETTKSYEIDVQAQDMGPNSIPAHCKIIINVVDVNDN

>tr|F1RMU1|F1RMU1_PIG Uncharacterized protein (Fragment) OS=Sus scrofa GN=PCDHGC5 PE=4 SV=1
----------ARVPEDA--PPGTRVVQVRLDEGPNGEIIYSFSHNRAGVRE--LFSLDLVTGMLTIKGRL
DFEDVKLHEIYIQAKD-KGANPEAHCKVLVEVVDVNDN

>tr|F1RMT8|F1RMT8_PIG Uncharacterized protein (Fragment) OS=Sus scrofa GN=PCDHGC5 PE=4 SV=1
----------ARVPEDA--PPGTRVVQVRLDEGPNGEIIYSFSHNRAGVRE--LFSLDLVTGMLTIKGRL
DFEDVKLHEIYIQAKD-KGANPEAHCKVLVEVVDVNDN

>tr|Q4T0W8|Q4T0W8_TETNG Chromosome 1 SCAF10821, whole genome shotgun sequence. (Fragment) OS=Tetraodon nigroviridis GN=GSTENG00009106001 PE=4 SV=1
----------TSLPENS--PLDTLVITVSADEGVNSEITYGFDHVSDDKPP---FSLNPKTGEVRVASSI
DYERKSMYELQISAKD-GLGLG-SYATLIIEITDVNDN

>tr|Q499D8|Q499D8_MOUSE Pcdhb18 protein OS=Mus musculus GN=Pcdhb18 PE=2 SV=1
----------IQAPENS--PIGLVVIKVTVDSGVNAEISYSFFDASEDIRA--TFQINPFSGEITLKALL
DYEFIKSYKLNVQAVD-GGGLS-ARCTVLVRVLDVNDN

>tr|E9PXJ6|E9PXJ6_MOUSE Uncharacterized protein OS=Mus musculus GN=Pcdhb18 PE=3 SV=1
----------IQAPENS--PIGLVVIKVTVDSGVNAEISYSFFDASEDIRA--TFQINPFSGEITLKALL
DYEFIKSYKLNVQAVD-GGGLS-ARCTVLVRVLDVNDN

>tr|F6SWR8|F6SWR8_CALJA Uncharacterized protein OS=Callithrix jacchus PE=4 SV=1
----------AQVPENN--PLGSLIITVSLDAGSFGEVSYALFQ-DDDVNQ--PFEINAITGEIRLRKAL
DFEEVQSYDVDVEATD-GGGLT-GKCSLVVRVLDVNDN

>tr|F5H887|F5H887_HUMAN Uncharacterized protein OS=Homo sapiens GN=CDH1 PE=4 SV=1
-----------------------------------AAIAYTILSQDPELPDKNMFTINRNTGVISVTTGL
DRESFPTYTLVVQAADLQGEGLSTTATAVITVTDTNDN

>tr|B4DNH0|B4DNH0_HUMAN cDNA FLJ60313, highly similar to Epithelial-cadherin OS=Homo sapiens PE=2 SV=1
-----------------------------------AAIAYTILSQDPELPDKNMFTINRNTGVISVTTGL
DRESFPTYTLVVQAADLQGEGLSTTATAVITVTDTNDN

>tr|F6WRS2|F6WRS2_CALJA Uncharacterized protein OS=Callithrix jacchus PE=4 SV=1
-----------------------------------AAIAYTILSQAPELPYQKMFTINKDTGVISVTTGL
DRESFPTYTLVVQAADLQGEGLSTTATAVITVTDANDN

>tr|F6YY38|F6YY38_CIOIN Uncharacterized protein (Fragment) OS=Ciona intestinalis GN=Cin.1657 PE=4 SV=1
-----------LLPELSP---PHSHVTVETDSGENGRITYRLDNPNK-----PIFVIDPDTGEITTNKSE
ALNPQSSFNLEIEAFDHGPRV--QSVSVRVQITDVNNN

>tr|Q4SRY5|Q4SRY5_TETNG Chromosome 18 SCAF14485, whole genome shotgun sequence. (Fragment) OS=Tetraodon nigroviridis GN=GSTENG00013695001 PE=4 SV=1
-----------SVPENSP---AGRLIQVSSDIRSNAQIFYELQGAGS-----ELFTIDSDTGELKTLQPL
DREEQEEHRFKMRAVDGGGRY--CEADIHVVVEDVNDN

>tr|E5SWB0|E5SWB0_TRISP Putative cadherin domain protein OS=Trichinella spiralis GN=Tsp_04853 PE=4 SV=1
-----------------------PV--------------YSI----N-----GIFEIDA-LGRLIVMKPL
DREKVDKYHFVIESHE--VEN--STTNVIIYVEDVNDN

>tr|F6UD14|F6UD14_MONDO Uncharacterized protein (Fragment) OS=Monodelphis domestica PE=4 SV=1
-----------KVPEDVL---PGHFIQVTTDTGVNALVTYSLHGPGA-----DEFKLDPYTGELTTLMLL
DREEKDVYYLVAKATDGGGRS--CQADVTIRVEDVNDN

>tr|F1STP0|F1STP0_PIG Uncharacterized protein (Fragment) OS=Sus scrofa PE=4 SV=1
-----------VFPEDIP---SNKIIKVSKDIGSNGDIRYSLYGSGN-----NEFFLDPESGELKTLARL
DRERIPVYNLVARATDGGGRF--CQSDIRLILEDVNDN

>tr|F6X2G1|F6X2G1_ORNAN Uncharacterized protein (Fragment) OS=Ornithorhynchus anatinus GN=FAT1 PE=4 SV=1
-----------TIPEDSL---PGRLIQVSTDIRTNAEITYTLSGPGA-----ENFNLHPETGELKTFGPL
DREQQATYNLLVTATDGGGRS--CCASVQLWLDDVNDN

>tr|D2H7K1|D2H7K1_AILME Putative uncharacterized protein (Fragment) OS=Ailuropoda melanoleuca GN=PANDA_006131 PE=4 SV=1
----------------------------------PEGSKFRLTGKGVDQEPKGIFRINENTGSVSVTRTL
DRETMATYQV----------------------------

>tr|F1MC84|F1MC84_BOVIN Uncharacterized protein (Fragment) OS=Bos taurus GN=FAT3 PE=4 SV=1
---------------------------------PNGDIRYSLYGPGNNE-----FFLDPESGELKTLAPL
DRERVPAYSLVARATDGGGRFC--QSDLRLTLEDVNDN

>tr|F7HH35|F7HH35_CALJA Uncharacterized protein (Fragment) OS=Callithrix jacchus PE=4 SV=1
---------------------------------SNGDIRYTLYGSGNSE-----FFLDPESGELKTLALL
DRERVPVYTLIAKATDGGGRFC--QSNIHLILEDVNDN

>tr|D2HFB0|D2HFB0_AILME Putative uncharacterized protein (Fragment) OS=Ailuropoda melanoleuca GN=PANDA_009560 PE=4 SV=1
---------------------------------SNGDIRYSLYGSGNDE-----FFLDPESGELKTLALL
DRERVPMYSLIARATDGGGRFC--QSDIHLILEDVNDN

>tr|F7DNL8|F7DNL8_XENTR Uncharacterized protein (Fragment) OS=Xenopus tropicalis GN=fat3 PE=4 SV=1
---------------------------------ANAEIHYSLHGPGSDH-----FYLDSETGELKTLLPL
DRETVPVYNLYARATDGGGRYC--QSEIRLILEDVNDN

>tr|F7HLC0|F7HLC0_MACMU Uncharacterized protein OS=Macaca mulatta GN=FAT1 PE=4 SV=1
---------------------------------SNAEITYTLSGSGAEK-----FQLNPDTGELKTSAPL
DREEQAVYHLLVRATDRGGRFC--QASIVLTLEDVNDN

>tr|F7HLB6|F7HLB6_MACMU Uncharacterized protein OS=Macaca mulatta GN=FAT1 PE=4 SV=1
---------------------------------SNAEITYTLSGSGAEK-----FQLNPDTGELKTSAPL
DREEQAVYHLLVRATDRGGRFC--QASIVLTLEDVNDN

>tr|F6YY38|F6YY38_CIOIN Uncharacterized protein (Fragment) OS=Ciona intestinalis GN=Cin.1657 PE=4 SV=1
-----------------------FVMPVLTDADSNGWVRYFI----SSGNLDNSFELEPVTGYLKTRLKL
DREVHEHYILHVNAMDQGDTRRTGSCTVSIQVVDINDH

>tr|Q4SRY5|Q4SRY5_TETNG Chromosome 18 SCAF14485, whole genome shotgun sequence. (Fragment) OS=Tetraodon nigroviridis GN=GSTENG00013695001 PE=4 SV=1
-----------------------QVIQVRSDQDSNGQVIYSLDARQSSEEISELFAVNSETGWVTTLKEL
DREKMQRYTIAVLATDQGDRQHATGTRVEVTVADVNDN

>tr|E5SWB0|E5SWB0_TRISP Putative cadherin domain protein OS=Trichinella spiralis GN=Tsp_04853 PE=4 SV=1
-----------------------FIASVTNDVDSA--LTYHFT---EKGNPGEFFKIDKFSGQIMLAKRL
DYEKQSIHTLEIQAYD-------------IQLIDINDN

>tr|F6UD14|F6UD14_MONDO Uncharacterized protein (Fragment) OS=Monodelphis domestica PE=4 SV=1
-----------------------TVIQVTNDQDTNGEVTYSLAL-EQGNAAAELFAINSENGWITTLREL
DCEVQEMYSFYVVASDHGRTQLSSKALVEVTITDENDN

>tr|F1STP0|F1STP0_PIG Uncharacterized protein (Fragment) OS=Sus scrofa PE=4 SV=1
-----------------------KLTQVRIDMDWNGQVTYSLHSDSQPEKVMEAFNIDSNTGWISTLKDL
DHETDPAFTFSVVASDLGEASLSSTALVSVRVTDINDN

>tr|F6X2G1|F6X2G1_ORNAN Uncharacterized protein (Fragment) OS=Ornithorhynchus anatinus GN=FAT1 PE=4 SV=1
-----------------------PVVQVRSDPDLNGQVQYALDP-AQDRAVLEAFAVHPDSGWLTTLREL
DREERATFRVLVVASDCGERRRSSTATVEVTVADENDN

>tr|D0IQ22|D0IQ22_ANOCA Protocadherin alpha 2 unspliced isoform OS=Anolis carolinensis PE=4 SV=1
--------------------------------------------------PSEHFMLDFQTLGFLIKKPL
DREALSVHHLLLTVTDSGQPVLSGTVQLLITVLDVNDN

>tr|F6Z3S9|F6Z3S9_HORSE Uncharacterized protein OS=Equus caballus GN=PCDHGB4 PE=4 SV=1
--------------------------------------------------PSDHFLLVNKEPELVLKMPL
DREEQKSYHLILTALDCGDPPLSSTAQIQVLVTDANDN

>tr|F6W425|F6W425_ORNAN Uncharacterized protein (Fragment) OS=Ornithorhynchus anatinus PE=4 SV=1
--------------------------------------------------DNEYFTLDEPKLALVLRKSL
DRETTVQHKLVLTATDGGKPELTGSVELVVTVLDVNDN

>tr|A1L2Z5|A1L2Z5_HUMAN Protocadherin alpha 3 OS=Homo sapiens GN=PCDHA3 PE=2 SV=1
--------------------------------------------------STEYFTLDVKRLGLVLKKNL
NREDTPKHYLLITAIDGGKPELTGTTQLKITVLDVNDN

>tr|D0IQ25|D0IQ25_ANOCA Protocadherin alpha c1 unspliced isoform OS=Anolis carolinensis PE=4 SV=1
--------------------------------------------------PEEHFRLAMQTPELVLERPL
DREQKAMHRLALTAKDGGSPQRSGEARVVVTVLDTNDN

>tr|D0IQ20|D0IQ20_ANOCA Protocadherin alpha 15 unspliced isoform OS=Anolis carolinensis PE=4 SV=1
--------------------------------------------------PNDYFILDVQDLVLVLRKSL
DREVSHVYHLLLTATDAGKPEQTGTAQLTINVLDANDN

>tr|B2RNA7|B2RNA7_HUMAN HCG1982192, isoform CRA_y OS=Homo sapiens GN=PCDHAC1 PE=2 SV=1
--------------------------------------------------PSQHFRLDMGSPELVLEKAL
DREQRATHLLVLTARDGGLPARSGDAQVTIIVVDTNDN

>tr|D0IQ17|D0IQ17_ANOCA Protocadherin alpha 12 unspliced isoform OS=Anolis carolinensis PE=4 SV=1
--------------------------------------------------STEYFAVEEKTLVLLLKKPL
DREQVPVHHLVLTATDGGQPELTGTVQLQITVMDANDN

>tr|D0IQ14|D0IQ14_ANOCA Protocadherin alpha 9 unspliced isoform OS=Anolis carolinensis PE=4 SV=1
--------------------------------------------------PNDYFTVEQNPLAIVLKKPL
DREEIPTHHLLVTASDGGKPELTGTVQVVVNVLDANDN

>tr|D0IQ12|D0IQ12_ANOCA Protocadherin alpha 7 unspliced isoform OS=Anolis carolinensis PE=4 SV=1
--------------------------------------------------PNDYFSVEQKTLAIVLKKPL
DREEIPTHHLLVTATDGGKPELTGTVQLVINVLDTNDN

>tr|D0IQ13|D0IQ13_ANOCA Protocadherin alpha 8 unspliced isoform OS=Anolis carolinensis PE=4 SV=1
--------------------------------------------------PNDYFSVEQKTLAIVLKKPL
DREEIPTHHLLLTATDGGKPELTGTVQLVINVLDTNDN

>tr|B2RN89|B2RN89_HUMAN Protocadherin alpha 8 OS=Homo sapiens GN=PCDHA8 PE=2 SV=1
--------------------------------------------------SHDYFMLDVNSVELVLRKSL
DREDAPAHHLFLTATDGGKPELTGTVQLLVTVLDVNDN

>tr|D0IQ11|D0IQ11_ANOCA Protocadherin alpha 6, unspliced isoform OS=Anolis carolinensis PE=4 SV=1
--------------------------------------------------PNDYFSIEQKTLTIVLKKPL
DREEIPTHHLLLTATDGGKPELTGTVQLVINVLDTNDN

>tr|F7CJQ5|F7CJQ5_MOUSE Uncharacterized protein (Fragment) OS=Mus musculus GN=Pcdha3 PE=4 SV=1
--------------------------------------------------SSEYFSLDVKRLGLVLKKLL
NREDIPEHNLLITAVDGGKPELTGTTQVKITVLDVNDN

>tr|D0IQ24|D0IQ24_ANOCA Protocadherin alpha 4 unspliced isoform OS=Anolis carolinensis PE=4 SV=1
--------------------------------------------------SNEYFTLDVQKLGLLLKTSL
DREVRATHNLLLMAKDAGKPELSGTVQLVISVLDENDN

>tr|B0YN57|B0YN57_CALMI Protocadherin epsilon2 OS=Callorhynchus milii PE=4 SV=1
--------------------------------------------------SNDYFGLKMQSAELLLEKPL
DREKESTFQLVLTAIDGGIPHRSGTAQTIITVLDANDN

>tr|D0IQ16|D0IQ16_ANOCA Protocadherin alpha 11 unspliced isoform OS=Anolis carolinensis PE=4 SV=1
--------------------------------------------------PNDYFSVEQKTLAIVLRKQL
DREEIPTHHLLLIANDEGKPELTGTVQLVINVLDANDN

>tr|Q3UQY8|Q3UQY8_MOUSE Putative uncharacterized protein OS=Mus musculus GN=Pcdha11 PE=2 SV=1
--------------------------------------------------QNEYFSLEPPIPSLILKKVL
DREKTPELNLLLTATDGGKPELTGTVQLWVRVLDVNDN

>tr|F7GT10|F7GT10_MACMU Uncharacterized protein OS=Macaca mulatta GN=PCDHA2 PE=4 SV=1
--------------------------------------------------SSEFFFLDIQTLSLVLGKSL
DREETAEVNLLLVATDGGKPELTGTVQILIKVLDVNDN

>tr|F6R1T7|F6R1T7_MONDO Uncharacterized protein (Fragment) OS=Monodelphis domestica PE=4 SV=1
--------------------------------------------------PSQYFILETQTLSLLLKKSL
DREDTPEINLLLTATDGGKPELTGTVQLRISVLDVNDN

>tr|E7EYF4|E7EYF4_DANRE Uncharacterized protein OS=Danio rerio GN=BX957322.2 PE=4 SV=1
--------------------------------------------------ESDEFTIEIQSVDLVLKASL
DREKQALHTLTLTAVDGGTPARSGTASIIIQVLDVNDN

>tr|D0IQ19|D0IQ19_ANOCA Protocadherin alpha 14 unspliced isoform OS=Anolis carolinensis PE=4 SV=1
--------------------------------------------------PNPHFYLEVMELFLVLNKPL
DREEHPVHHLLLIATDGGQPQLTGTVQLVINVLDANDN

>tr|D0IQ15|D0IQ15_ANOCA Protocadherin alpha 10 unspliced isoform OS=Anolis carolinensis PE=4 SV=1
--------------------------------------------------PNDYFSVEQKTLAIILRKQL
DREEISTHHLLLTATDGGKPELTGTVQLVINVLDANDS

>tr|D0IQ10|D0IQ10_ANOCA Protocadherin alpha 5 unspliced isoform OS=Anolis carolinensis PE=4 SV=1
--------------------------------------------------PNDYFKLNVVTAGLELKKAL
DREDVPVHHLMLTATDGGKPELTGTVQLVINVLDVNDN

>tr|F6WTM0|F6WTM0_XENTR Uncharacterized protein (Fragment) OS=Xenopus tropicalis PE=4 SV=1
--------------------------------------------------PSQYFALSVKQPELVLEHTL
DREEIGEHQLILTALDGGNPPRSGTTKITIHVLDNNDN

>tr|F6W3V5|F6W3V5_ORNAN Uncharacterized protein OS=Ornithorhynchus anatinus GN=PCDHB1 PE=4 SV=1
--------------------------------------------------ANHYFHLHTRFAELVLDHPL
DREDQAEVILTITALDGGSPAKSGTAQIRIVVLDVNDN

>tr|F1RD56|F1RD56_DANRE Uncharacterized protein OS=Danio rerio GN=pcdh2g12 PE=4 SV=1
--------------------------------------------------KNEYFELAVTAGELVLERQL
DREQQKEVTLILTAVDGGTPPRSGTVAIHVTVLDANDN

>tr|F1R614|F1R614_DANRE Uncharacterized protein OS=Danio rerio GN=pcdh1gb9 PE=4 SV=1
--------------------------------------------------PTDKFRLELQSVEMILQKAL
DREMQSSFTLLLEAFDGGDPVLSGTVQIHIAVLDINDN

>tr|F1QX77|F1QX77_DANRE Uncharacterized protein OS=Danio rerio GN=pcdh2g13 PE=4 SV=1
--------------------------------------------------NNEYFILSMQAAELVLNKEL
DREKEKEVTLILTAVDGGTPPRSGTVAIHVTVLDANDN

>tr|E7FEP4|E7FEP4_DANRE Uncharacterized protein OS=Danio rerio GN=BX005294.1 PE=4 SV=1
--------------------------------------------------PTDYFSLKELSVEMILKSPL
DRERDEELKLTLTAFDGGNPQKSGTVKIIVTVIDANDN

>tr|Q91Y03|Q91Y03_MOUSE MCG141291 OS=Mus musculus GN=Pcdhb16 PE=2 SV=1
--------------------------------------------------SNSYFRVLTRKPELVLDRAL
DREEEAELRLTLTAQDGGSLPRSGTTEVHIEVLDINDN

>tr|Q8CB45|Q8CB45_MOUSE Putative uncharacterized protein OS=Mus musculus GN=Pcdhb16 PE=2 SV=1
--------------------------------------------------SNSYFRVLTRKPELVLDRAL
DREEEAELRLTLTAQDGGSLPRSGTTEVHIEVLDINDN

>tr|Q14BM8|Q14BM8_MOUSE Protocadherin beta 16 OS=Mus musculus GN=Pcdhb16 PE=2 SV=1
--------------------------------------------------SNSYFRVLTRKPELVLDRAL
DREEEAELRLTLTAQDGGSLPRSGTTEVHIEVLDINDN

>tr|E9PHQ7|E9PHQ7_HUMAN Uncharacterized protein OS=Homo sapiens GN=PCDHB13 PE=3 SV=2
--------------------------------------------------PNSYFRVLTRKPELVLDKAL
DREEEAELRLTLTALDGGSPPRSGTAQVYIEVLDVNDN

>tr|B4DJM8|B4DJM8_HUMAN cDNA FLJ56534, highly similar to Protocadherin beta 13 OS=Homo sapiens PE=2 SV=1
--------------------------------------------------PNSYFRVLTRKPELVLDKAL
DREEEAELRLTLTALDGGSPPRSGTAQVYIEVLDVNDN

>tr|F1R8V2|F1R8V2_DANRE Uncharacterized protein (Fragment) OS=Danio rerio GN=BX119910.10 PE=4 SV=1
--------------------------------------------------PTDKFRLELHNVEMVLQKPL
DRETQSSFVLLLEAFDGGDPVLSGTAHIHITVLDINDN

>tr|B0YN68|B0YN68_CALMI Protocadherin epsilon13 OS=Callorhynchus milii PE=4 SV=1
--------------------------------------------------SDEHFSLKVQTVELLLEKVL
DRERESAFQLVLTAIDGGNPQRSGTAEISITVVDMNDN

>tr|B0YN67|B0YN67_CALMI Protocadherin epsilon12 OS=Callorhynchus milii PE=4 SV=1
--------------------------------------------------SNDYFGLNVQTVELLLEKAL
DRELESAFQLTLTAIDGGNPQRSGTAEISITVLDTNDN

>tr|B0YN64|B0YN64_CALMI Protocadherin epsilon9 OS=Callorhynchus milii PE=4 SV=1
--------------------------------------------------SNDYFGLSVQTAELLLEKVL
DREDESEFKLVLTAIDGGYPHRSGTAEISITVADINDN

>tr|B0YN62|B0YN62_CALMI Protocadherin epsilon7 OS=Callorhynchus milii PE=4 SV=1
--------------------------------------------------SNDYFGLKVQTVQLLLKKAL
DREQESAFQLVLTAIDGGNPHRSGTAEIIINVQDTNDN

>tr|Q925L2|Q925L2_MOUSE Protocadherin-betaS OS=Mus musculus GN=Pcdhb19 PE=2 SV=1
--------------------------------------------------QNSHFHVTMRVPELVLDKAL
DYEEQRELRLILTALDGGTPPRSGTALVRVEVIDINDN

>tr|Q91Y01|Q91Y01_MOUSE MCG141286 OS=Mus musculus GN=Pcdhb19 PE=2 SV=1
--------------------------------------------------QNSHFHVTMRVPELVLDKAL
DYEEQHELRLILTALDGGTPPRSGTALVRVEVIDINDN

>tr|Q3UH89|Q3UH89_MOUSE Putative uncharacterized protein OS=Mus musculus GN=Pcdhb19 PE=2 SV=1
--------------------------------------------------QNSHFHVTMRVPELVLDKAL
DYEEQHELRLILTALDGGTPPRSGTALVRVEVIDINDN

>tr|F6V9G8|F6V9G8_ORNAN Uncharacterized protein OS=Ornithorhynchus anatinus GN=100076064 PE=4 SV=1
--------------------------------------------------PNSYFHINTRSPELVLDKAL
DREREAEVHLTITALDGGSPPRFGTAEVHVLVVDINDN

>tr|E1BDL0|E1BDL0_BOVIN Uncharacterized protein OS=Bos taurus GN=PCDHB7 PE=4 SV=1
--------------------------------------------------SNFHFHLFTRNPELVLDQEL
DREEQPELRLTLTAMDGGSPPKTGTSQVLIIVLDINDN

>tr|B9EGV1|B9EGV1_HUMAN Protocadherin beta 8 OS=Homo sapiens GN=PCDHB8 PE=2 SV=1
--------------------------------------------------PNSYFRVLTRKPELVLDKAL
DREEEAELRLTLTALDGGSPPRSGTAQVYIEVVDVNDN

>sp|Q5DRC6|PCDB8_PANTR Protocadherin beta-8 OS=Pan troglodytes GN=PCDHB8 PE=3 SV=1
--------------------------------------------------PNSYFRVLTRKPELVLDKAL
DREEEAELRLTLTALDGGSPPRSGTAQVYIEVVDVNDN

>sp|Q9UN66|PCDB8_HUMAN Protocadherin beta-8 OS=Homo sapiens GN=PCDHB8 PE=2 SV=3
--------------------------------------------------PNSYFRVLTRKPELVLDKAL
DREEEAELRLTLTALDGGSPPRSGTAQVYIEVVDVNDN

>tr|F6SLP0|F6SLP0_CALJA Uncharacterized protein OS=Callithrix jacchus GN=PCDHB9 PE=4 SV=1
--------------------------------------------------PNSFFHIKISGPELVLDKAL
DREEQGELSLTLTALDGGSPPRSGTSTVHIVVLDVNDN

>tr|D2GUN1|D2GUN1_AILME Putative uncharacterized protein (Fragment) OS=Ailuropoda melanoleuca GN=PANDA_000359 PE=4 SV=1
--------------------------------------------------SSEYFALDVKTIGLVLRKSL
DREEAPEHNLLLTATDEGKPELTGTVQLLVTVLDVNDN

>tr|B3KPI2|B3KPI2_HUMAN cDNA FLJ31829 fis, clone NT2RP6000110, highly similar to Protocadherin beta 10 OS=Homo sapiens PE=2 SV=1
--------------------------------------------------PNSFFHINISGPELVLDKAL
DREEQGELSLTLRALDGGSPSRSGTSTVRIVVLDVNDN

>sp|Q9UN67|PCDBA_HUMAN Protocadherin beta-10 OS=Homo sapiens GN=PCDHB10 PE=1 SV=1
--------------------------------------------------PNSFFHINISGPELVLDKAL
DREEQGELSLTLTALDGGSPSRSGTSTVRIVVLDVNDN

>tr|B0YN75|B0YN75_CALMI Protocadherin epsilon20 OS=Callorhynchus milii PE=4 SV=1
--------------------------------------------------SNDHFVLNIQTAELVLEKSL
DREQQSNIHLTLKAIDGGLPERFGVAEVIIDVVDVNDN

>tr|Q925L4|Q925L4_MOUSE Protocadherin-betaQ OS=Mus musculus GN=Pcdhb17 PE=2 SV=1
--------------------------------------------------SNSHFLVVTRNPELVLEKEL
DREEEPELRLTLTALDGGAPPRSGTAQVLIEVVDINDN

>tr|Q91Y00|Q91Y00_MOUSE Protocadherin beta 2 OS=Mus musculus GN=Pcdhb2 PE=2 SV=1
--------------------------------------------------PNFYFHLNLQNPQLVLDKVL
DREERSEIRLILTALDGGNPPRSGTVQILIEVLDINDN

>tr|Q91XZ9|Q91XZ9_MOUSE Protocadherin beta 20 OS=Mus musculus GN=Pcdhb20 PE=2 SV=1
--------------------------------------------------PSSYFYVKIHDPELVLDKAL
DHEEESELRLTLTALDGGSPPRSGTTLIVIKVLDINDN

>tr|Q91VD8|Q91VD8_MOUSE MCG141290 OS=Mus musculus GN=Pcdhb17 PE=2 SV=1
--------------------------------------------------SNSHFLVVTRNPELVLEKEL
DREEEPELRLTLTALDGGAPPRSGTAQVLIEVVDINDN

>tr|D4ACU2|D4ACU2_RAT Uncharacterized protein OS=Rattus norvegicus GN=LOC680448 PE=3 SV=1
--------------------------------------------------LSPSFSLVNKEPELVLEKTL
DREQQSYYRLVLTALDGGDPPLSSTTELRIQVTDANDN

>tr|D4A7P5|D4A7P5_RAT RCG49607 OS=Rattus norvegicus GN=Pcdhb20 PE=3 SV=1
--------------------------------------------------PSSHFYVKIHEPELVLDKAL
DHEEESELRLTLTALDGGSPPRSGTTLVLIKVLDINDN

>tr|B2RUH7|B2RUH7_MOUSE Protocadherin beta 2 OS=Mus musculus GN=Pcdhb2 PE=2 SV=1
--------------------------------------------------PNFYFHLNLQNPQLVLDKVL
DREERSEIRLILTALDGGNPPRSGTVQILIEVLDINDN

>tr|F6W405|F6W405_ORNAN Uncharacterized protein (Fragment) OS=Ornithorhynchus anatinus GN=100075290 PE=4 SV=1
--------------------------------------------------NNDYFSLDVKRLGLVLKKPL
DREETAQLHLVLTAVDGGKPELTGSMKLLVMVLDANDN

>tr|Q59G84|Q59G84_HUMAN Protocadherin beta 11 variant (Fragment) OS=Homo sapiens PE=2 SV=1
--------------------------------------------------PNSHFHIKMRVPELVLDKAL
DYEELPELSFILSALDGGSPPRSGTALVRVVVVDINDN

>tr|F6RU25|F6RU25_XENTR Uncharacterized protein (Fragment) OS=Xenopus tropicalis PE=4 SV=1
--------------------------------------------------ANDYFILELPKIQLVLKKSL
DREKISLHNLTLTAFDGGKPKLSGSTQLIINVEDVNDN

>tr|Q925M2|Q925M2_MOUSE MCG141294 OS=Mus musculus GN=Pcdhb7 PE=2 SV=1
--------------------------------------------------PNSHFHVLTRNPELVQDRAL
DREEQAELSLTLIALDGGSPPRSGTALVRILIMDINDN

>tr|Q91XZ3|Q91XZ3_MOUSE Protocadherin beta 7 OS=Mus musculus GN=Pcdhb7 PE=2 SV=1
--------------------------------------------------PNSHFHVLTRNPELVQDRAL
DREEQAELSLTLIALDGGSPPRSGTALVRILIMDINDN

>tr|Q8CC02|Q8CC02_MOUSE Putative uncharacterized protein OS=Mus musculus GN=Pcdhb7 PE=2 SV=1
--------------------------------------------------PNSHFHVLTRNPELVQDRAL
DREEQAELSLTLIALDGGSPPRSGTALVRILIMDINDN

>tr|F1M7D0|F1M7D0_RAT Uncharacterized protein (Fragment) OS=Rattus norvegicus GN=Pcdhb2 PE=3 SV=1
--------------------------------------------------PNFHFHLNLQDPQLVLDKVL
DREERSEIRLILTALDGGNPPRSGTVHILIEVLDINDN

>tr|F7DRJ8|F7DRJ8_HORSE Uncharacterized protein OS=Equus caballus PE=4 SV=1
--------------------------------------------------PNSHFYIKIRDPELVLDREL
DHEHEPELRLTLTALDGGSPPRSGKTLVLIKVLDVNDN

>tr|F7CX62|F7CX62_MACMU Uncharacterized protein OS=Macaca mulatta PE=4 SV=1
--------------------------------------------------PNSYFRVLTRKPELVLDKAL
DREAEAELRLTLTALDGGSPPRSGTAQVYIEVLDVNDN

>tr|F6U9V7|F6U9V7_HORSE Uncharacterized protein OS=Equus caballus PE=4 SV=1
--------------------------------------------------PNSHFHLKLQDPQLVLDKAL
DREEQPEFRLTLTAVDGGTPPRSGTALVRIEVLDINDN

>tr|E2REJ2|E2REJ2_CANFA Uncharacterized protein OS=Canis familiaris GN=PCDHB2 PE=4 SV=1
--------------------------------------------------PNSHFHLNLQDPQLVLDKAL
DREERAEIRLTLTALDGGPPPRSGTALVRIEVLDSNDN

>tr|Q4KMG6|Q4KMG6_HUMAN Protocadherin beta 2 OS=Homo sapiens GN=PCDHB2 PE=2 SV=1
--------------------------------------------------PNFHFHLNLQDPQLVLNRAL
DREEQPEIRLTLTALDGGSPPRSGTALVRIEVVDINDN

>tr|B2RBF7|B2RBF7_HUMAN cDNA, FLJ95485, highly similar to Homo sapiens protocadherin beta 2 (PCDHB2), mRNA OS=Homo sapiens PE=2 SV=1
--------------------------------------------------PNFHFHLNLQDPQLVLNRAL
DREEQPEIRLTLTALDGGSPPRSGTALVRIEVVDINDN

>tr|A8K9V6|A8K9V6_HUMAN cDNA FLJ76969, highly similar to Homo sapiens protocadherin beta 13 (PCDHB13), mRNA OS=Homo sapiens PE=2 SV=1
--------------------------------------------------PNSYFRVLTRKPELVLDKAL
DREEEAELRLTLTALDGGSPPRSGTAQVYIEVLDVNDN

>sp|Q5DRD5|PCDBE_PANTR Protocadherin beta-14 OS=Pan troglodytes GN=PCDHB14 PE=3 SV=1
--------------------------------------------------PNSHFYIKIPDPELVLDRAL
DYEQEAELRLTLTAVDGGSPPKSGTTLVLIKVLDINDN

>sp|Q9Y5E9|PCDBE_HUMAN Protocadherin beta-14 OS=Homo sapiens GN=PCDHB14 PE=2 SV=1
--------------------------------------------------PNSHFYIKIPDPELVLDRAL
DYEQEAELRLTLTAVDGGSPPKSGTTLVLIKVLDINDN

>sp|Q5DRD6|PCDBD_PANTR Protocadherin beta-13 OS=Pan troglodytes GN=PCDHB13 PE=3 SV=1
--------------------------------------------------PNSHFRVLTRKPELVLDKAL
DREEEAELRLTLTALDGGSPPRSGTAQVYIEVLDVNDN

>sp|Q9Y5F0|PCDBD_HUMAN Protocadherin beta-13 OS=Homo sapiens GN=PCDHB13 PE=2 SV=1
--------------------------------------------------PNSYFRVLTRKPELVLDKAL
DREEEAELRLTLTALDGGSPPRSGTAQVYIEVLDVNDN

>sp|Q5DRD9|PCDBA_PANTR Protocadherin beta-10 OS=Pan troglodytes GN=PCDHB10 PE=3 SV=1
--------------------------------------------------PNSFFHIKISGPELVLDKAL
DREEQEELSLTLTALDGGSPSRSGTSTVRIVVLDVNDN

>sp|Q5DRD2|PCDB2_PANTR Protocadherin beta-2 OS=Pan troglodytes GN=PCDHB2 PE=3 SV=1
--------------------------------------------------PNFHFHLNLQDPQLVLNRAL
DREEQPEIRLTLTALDGGSPPRSGTALVRIEVVDINDN

>sp|Q9Y5E7|PCDB2_HUMAN Protocadherin beta-2 OS=Homo sapiens GN=PCDHB2 PE=1 SV=1
--------------------------------------------------PNFHFHLNLQDPQLVLNRAL
DREEQPEIRLTLTALDGGSPPRSGTALVRIEVVDINDN

>tr|F1RC91|F1RC91_DANRE Uncharacterized protein OS=Danio rerio GN=pcdh2ab2 PE=4 SV=1
--------------------------------------------------ANEHFSLDVQSAELVLQKAL
DREKQPVIRLTLTAVDGGKPPMSGTTQIIVNVVDVNDN

>tr|F1QTL2|F1QTL2_DANRE Uncharacterized protein (Fragment) OS=Danio rerio GN=BX005294.4 PE=4 SV=1
--------------------------------------------------PTDHFNLKLHGVEMILQKPL
DREKQENVSLILTAVDGGEPPKSGTVQIHITVLDVNDN

>tr|E7F3N7|E7F3N7_DANRE Uncharacterized protein OS=Danio rerio GN=AL929558.3 PE=4 SV=1
--------------------------------------------------ANEHFSLDVQSAELVLQKAL
DREKQPVIRLTLTAVDGGKPPMSGTTQIIVNVVDVNDN

>tr|Q91VE5|Q91VE5_MOUSE Protocadherin beta 10 OS=Mus musculus GN=Pcdhb10 PE=2 SV=1
--------------------------------------------------PNLHFHVVTLSPELVLDRAL
DREEQPELTLILTALDGGAPPRSGTTEVHIEVVDINDN

>tr|Q91UZ8|Q91UZ8_MOUSE MCG141285 OS=Mus musculus GN=Pcdhb11 PE=2 SV=1
--------------------------------------------------PNIHFHVITHSPELVLDRAL
DREEQPELTLILTALDGGAPPRSGTTIVHIEVVDINDN

>tr|Q8C5K2|Q8C5K2_MOUSE Putative uncharacterized protein OS=Mus musculus GN=Pcdhb11 PE=2 SV=1
--------------------------------------------------PNIHFHVITHSPELVLDRAL
DREEQPELTLILTALDGGAPPRSGTTIVHIEVVDINDN

>tr|D3ZM08|D3ZM08_RAT Uncharacterized protein OS=Rattus norvegicus GN=Pcdhb14 PE=3 SV=1
--------------------------------------------------TNSHFHVLTRNPELVLDKAL
DREKQAQIRLTLTALDSGSPPKTGTTQVVIVVLDINDN

>tr|F6UY56|F6UY56_MACMU Uncharacterized protein OS=Macaca mulatta GN=PCDHB10 PE=4 SV=1
--------------------------------------------------PNSFFHVKIGGPELVLDKAL
DREEQGELSLTLTALDGGSPPRSGTSTIGIVVLDVNDN

>tr|F6SWZ2|F6SWZ2_MONDO Uncharacterized protein OS=Monodelphis domestica PE=4 SV=1
--------------------------------------------------QNKHFSLNVLSPELVLERAL
DREEESVHQLILKALDGGDPGLSGTARIRVLVLDANDN

>tr|F6SPG7|F6SPG7_HORSE Uncharacterized protein OS=Equus caballus PE=4 SV=1
--------------------------------------------------PNSFFHIKITGPELVLDKVL
DREEQQELSLTLTALDGGSPPRSGIATIRIMILDINDN

>tr|F6S7K6|F6S7K6_MONDO Uncharacterized protein (Fragment) OS=Monodelphis domestica PE=4 SV=1
--------------------------------------------------PNSHFNIQIRGPELVLDKVL
DREEQHEFRLTLTAVDGGVPPKSGTAQILVLVMDSNDN

>tr|F1MGW5|F1MGW5_BOVIN Uncharacterized protein (Fragment) OS=Bos taurus GN=PCDHB5 PE=4 SV=1
--------------------------------------------------PNSHFHVVTHHPELVLDKAL
DREKQPELSLTLTALDGGAPPRSGTTTVRIEVVDINDN

>tr|E1BA26|E1BA26_BOVIN Uncharacterized protein OS=Bos taurus GN=PCDHB15 PE=4 SV=1
--------------------------------------------------PNSYFHVSTRNPELVLDREL
DREKQALLRLTLTALDGGSPPRSGTTQVRILVLDINDN

>tr|E1B8V7|E1B8V7_BOVIN Uncharacterized protein OS=Bos taurus GN=PCDHB16 PE=4 SV=1
--------------------------------------------------PNFHFRVITHKPELVLDKEL
DREEEPEISLTLTALDGGSPPRYGTAQVRIEVVDINDN

>tr|B2R8M3|B2R8M3_HUMAN cDNA, FLJ93967, highly similar to Homo sapiens protocadherin beta 11 (PCDHB11), mRNA OS=Homo sapiens PE=2 SV=1
--------------------------------------------------PNSHFHIKMRVPELVLDKAL
DYEELPELSFILSALDGGSPPRSGTALVRVVVVDINDN

>sp|Q63418|PCDH3_RAT Protocadherin-3 OS=Rattus norvegicus GN=Pcdh3 PE=2 SV=1
--------------------------------------------------PNLHFHVVTHSPELVLDRAL
DREEQPELTLILTALDGGAPSRSGTTTVHIEVVDINDN

>sp|Q5DRD8|PCDBB_PANTR Protocadherin beta-11 OS=Pan troglodytes GN=PCDHB11 PE=3 SV=1
--------------------------------------------------PNSHFHIKMRVPELVLDKAL
DYEELPELSFILTALDGGSPPRSGTALVRVVVVDINDN

>sp|Q9Y5F2|PCDBB_HUMAN Protocadherin beta-11 OS=Homo sapiens GN=PCDHB11 PE=2 SV=1
--------------------------------------------------PNSHFHIKMRVPELVLDKAL
DYEELPELSFILSALDGGSPPRSGTALVRVVVVDINDN

>sp|Q5DRC4|PCDB9_PANTR Protocadherin beta-9 OS=Pan troglodytes GN=PCDHB9 PE=3 SV=1
--------------------------------------------------PNSFFHIKISGPELVLDKAL
DREEQEELSLTLTALDGGSPSRSGTSTIRIVVLDVNDN

>sp|Q9Y5E1|PCDB9_HUMAN Protocadherin beta-9 OS=Homo sapiens GN=PCDHB9 PE=2 SV=2
--------------------------------------------------SNSFFHIKISGPELVLDKAL
DREEQEELSLTLTALDGGSPSRSGTSTIRIVVLDVNDN

>tr|E7FAU6|E7FAU6_DANRE Uncharacterized protein OS=Danio rerio GN=CU855896.2 PE=4 SV=1
--------------------------------------------------ENEHFTVDIHSVDLVLMKAL
DREDKAVHNLILTAIDGGVPARSGTASIIVRVQDTNDN

>tr|B0YN61|B0YN61_CALMI Protocadherin epsilon6 OS=Callorhynchus milii PE=4 SV=1
--------------------------------------------------SNDHFGLNIQAVELLLEKAL
DREQQPFLLLVLTAIDGGVPHRSGTTEISIAVLDANDN

>tr|Q91Y06|Q91Y06_MOUSE Protocadherin beta 13 OS=Mus musculus GN=Pcdhb13 PE=2 SV=1
--------------------------------------------------DNPHFHVLTRNPELVLDKAL
DREKQDQLRLKLTAVDGGSPPRSGTTEIQILVLDINDN

>tr|Q8C924|Q8C924_MOUSE Putative uncharacterized protein (Fragment) OS=Mus musculus GN=Pcdhga5 PE=2 SV=1
--------------------------------------------------SNRHFSLDVKSPELVLEQPL
DREKESAHDLVLTALDGGNPVLSSTVHISVTVLDANDN

>tr|A4QMV0|A4QMV0_MOUSE Pcdhb10 protein (Fragment) OS=Mus musculus GN=Pcdhb10 PE=2 SV=1
--------------------------------------------------PNLHFHVVTLSPELVLDRAL
DREEQPELTLILTALDGGAPPRSGTTEVHIEVVDINDN

>tr|F7I9V0|F7I9V0_CALJA Uncharacterized protein OS=Callithrix jacchus PE=4 SV=1
--------------------------------------------------PNSHFHVLTRSPELVLDKAL
DREEQPELSLTLTALDGGAPPRSGTAQINIQVLDINDN

>tr|F7GRQ1|F7GRQ1_MACMU Uncharacterized protein OS=Macaca mulatta GN=PCDHB3 PE=4 SV=1
--------------------------------------------------PNSHFHVLTRSPELVLDKAL
DREEQPELSLTLTALDGGAPPRSGTAQINIQVLDINDN

>tr|F6Z9J4|F6Z9J4_HORSE Uncharacterized protein (Fragment) OS=Equus caballus PE=4 SV=1
--------------------------------------------------PNFHFHVLTRGAELVLDKAL
DREEQPELSLTLTALDGGTPPRYGTVRVHIQVLDINDN

>tr|F6V9I8|F6V9I8_ORNAN Uncharacterized protein OS=Ornithorhynchus anatinus GN=100075790 PE=4 SV=1
--------------------------------------------------PDTYFRIQIRVPELVLNRAL
DREEQAEISLIITAMDGGSPPRSGTAQIRIVVLDINDN

>tr|F6S753|F6S753_MONDO Uncharacterized protein (Fragment) OS=Monodelphis domestica PE=4 SV=1
--------------------------------------------------PNPHFQVQIRAPELVLNKAL
DREELPEIRLTLTALDGGSPPRSGTAQIRVLIVDVNDN

>tr|F1P9Q6|F1P9Q6_CANFA Uncharacterized protein (Fragment) OS=Canis familiaris GN=PCDHB5 PE=4 SV=1
--------------------------------------------------SNSHFHVVTRNPELLLDKAL
DREEQSEFRLTLTALDGGAPPRSGTTAVRIEVVDINDN

>tr|A6QPE9|A6QPE9_BOVIN LOC515336 protein OS=Bos taurus GN=LOC515336 PE=2 SV=1
--------------------------------------------------PNLHFHLKLQDPELLLDQPL
DREKEPELRLTLTALDVGSPARSGTALVRVLVLDINDN

>tr|Q3ZB85|Q3ZB85_HUMAN PCDHB9 protein (Fragment) OS=Homo sapiens GN=PCDHB9 PE=2 SV=1
--------------------------------------------------SNSFFHIKISGPELVLDKAL
DREEQEELSLTLTALDGGSPSRSGTSTIRIVVLDVNDN

>tr|Q2M3R2|Q2M3R2_HUMAN Protocadherin beta 3 OS=Homo sapiens GN=PCDHB3 PE=2 SV=1
--------------------------------------------------PNSHFHVLTRSPELVLDKAL
DREEQPELSLTLTALDGGSPPRSGTAQINIQVLDINDN

>sp|Q6PB90|PCDBE_MOUSE Protocadherin beta-14 OS=Mus musculus GN=Pcdhb14 PE=1 SV=2
--------------------------------------------------TNAHFHLLTRNPELVLDKAL
DREEQAQIRLTLTAMDSGSPPKTGTTQVVIVVLDINDN

>sp|Q5DRD1|PCDB3_PANTR Protocadherin beta-3 OS=Pan troglodytes GN=PCDHB3 PE=3 SV=1
--------------------------------------------------PNSHFHVLTRSPELVLDKAL
DREEQPELSLTLTALDGGSPPRSGTAQINIQVLDINDN

>sp|Q9Y5E6|PCDB3_HUMAN Protocadherin beta-3 OS=Homo sapiens GN=PCDHB3 PE=2 SV=1
--------------------------------------------------PNSHFHVLTRSPELVLDKAL
DREEQPELSLTLTALDGGSPPRSGTAQINIQVLDINDN

>tr|F6WRG4|F6WRG4_XENTR Uncharacterized protein OS=Xenopus tropicalis GN=pcdhga11 PE=4 SV=1
--------------------------------------------------PNPFFSLSVKNAELVLEKKL
DREEKGQHELLLTAFDGGEQPRSGSTQITIIVLDVNDN

>tr|F1QPB9|F1QPB9_DANRE Uncharacterized protein (Fragment) OS=Danio rerio GN=CT573264.2 PE=4 SV=1
--------------------------------------------------NNDHFVLNIHNGELVLNKEL
DREQQKEVTLILTAVDGGTPPRSGTVAIHVTVLDANDN

>tr|F1QDE1|F1QDE1_DANRE Uncharacterized protein (Fragment) OS=Danio rerio GN=CT573264.4 PE=4 SV=1
--------------------------------------------------RNNHFILSVSTVELVLDKEL
DREQQKEVTLILTAVDGGTPPRSGTVAIHVTVLDANDN

>tr|Q14DQ9|Q14DQ9_MOUSE Pcdhb10 protein (Fragment) OS=Mus musculus GN=Pcdhb10 PE=2 SV=1
--------------------------------------------------PNLHFHVVTLSPELVLDRAL
DREEQPELTLILTALDGGAPPRSGTTEVHIEVVDINDN

>tr|F6V243|F6V243_MOUSE Uncharacterized protein (Fragment) OS=Mus musculus GN=Pcdhb12 PE=4 SV=1
--------------------------------------------------PNIHFHVVTLSPELVLDRAL
DREEQPELTLTLTALDGGSPPRSGTTEVHIEVVDINDN

>tr|Q5R7F1|Q5R7F1_PONAB Putative uncharacterized protein DKFZp459P1223 OS=Pongo abelii GN=DKFZp459P1223 PE=2 SV=1
--------------------------------------------------PNSHFHILTRNPDLVQDKPL
DREEQPEFSLTLVALDGGSPPRSGTVMVRILIMDINDN

>tr|F7IAG9|F7IAG9_CALJA Uncharacterized protein OS=Callithrix jacchus PE=4 SV=1
--------------------------------------------------PNAYFHIKVHDPELVLNQEL
DREDIPELSLALTALDGGSPPRSGTALVRITVVDINDN

>tr|F7GRK8|F7GRK8_MACMU Uncharacterized protein OS=Macaca mulatta GN=PCDHB4 PE=4 SV=1
--------------------------------------------------PNSHFHILTRNPDLVQDKPL
DREEQSEFSLTLVALDGGSPPRSGTVMVRILIMDINDN

>tr|F6UGP7|F6UGP7_HORSE Uncharacterized protein OS=Equus caballus PE=4 SV=1
--------------------------------------------------PNAYFHINVHDPELVLDRVL
DREEVPELSLTLTALDGGSPPRSGTALVRILVLDINDN

>tr|F1P6F2|F1P6F2_CANFA Uncharacterized protein (Fragment) OS=Canis familiaris GN=PCDHB7 PE=4 SV=1
--------------------------------------------------SNIYFHIDVRDPELVLDRVL
DREEVSELSLTLTALDGGSPPRSGTTLIHILVLDVNDN

>tr|E2RJ90|E2RJ90_CANFA Uncharacterized protein OS=Canis familiaris GN=PCDHB4 PE=4 SV=1
--------------------------------------------------PNSHFHVLTRNPDLVQDKAL
DREEQPEFSLTLMALDGGSPPRSGTTAVRILIMDVNDN

>tr|B2R951|B2R951_HUMAN cDNA, FLJ94214, highly similar to Homo sapiens protocadherin beta 4 (PCDHB4), mRNA OS=Homo sapiens PE=2 SV=1
--------------------------------------------------PNSHFHILTRNPDLVQDKPL
DREEQPEFSLTLVALDGGSPPRSGTVMVRILIMDINDN

>sp|Q5DRC3|PCDBH_PANTR Protocadherin beta-17 OS=Pan troglodytes GN=PCDHB17 PE=3 SV=1
--------------------------------------------------TNSYFHLFTRNPELVLDQAL
DREEQPQLRLTLTALDGGSPPRIGTSQVLIVIVDINDN

>sp|Q9Y5E4|PCDB5_HUMAN Protocadherin beta-5 OS=Homo sapiens GN=PCDHB5 PE=1 SV=1
--------------------------------------------------PNSHFHVATHNPELVLDKAL
DREERPELSLTLTALDGGAPPRSGTTTIRIVVLDNNDN
[truncated: 1,190,625 more chars]
