# Supplementary material for: Conservation Weighting Functions Enable Covariance Analyses to Detect Functionally Important Amino Acids
Source: PLoS One. 2014 Nov 7;9(11):e107723. doi: 10.1371/journal.pone.0107723 (PMC4224327; doi:10.1371/journal.pone.0107723)
Supplement: Sequence Alignments S1 — Sequence alignments built for this work and analysed in the main text. (ZIP) [file pone.0107723.s002.zip › DSCAM_IG2_Sequences.fa]

>B.mor_8/1-54
VVQQNYEPRVTDEDILRGNSAIIKCIIPSFVADYIQILEWVQSEESISVPNTNS

>I.sca
-VQHPYKPQVFDEFVISGNTAVFRCSVPSFVKDFVDFVSWHRDDGLTDRGNSNF

>D.pul_7
AVWQDYEVRVNDEFVLRGNAALLKCLVPSYVSDVVQIESWTSSQGEVFGGS-DW

>B.mor_7
AVLQTYEARVNDEFVLRGNTAILKCIVPSFVADFVHVVAWTMDNET-VSSEEEI

>D.pul_8
VVSQSYQVHVHDEYVLLGNAGLLRCLIPSFVSDFVIVDTWVGDDGT-HITADSH

>A.gam_12
VVHQYYQTRLTDEFVLNGNAAILKCLIPSYISDFVFVDAWLTDEGEEYLPVTDG

>A.pis_14
VVEQSYQLRVNDEFVLKGNTAILKCIVPSFVGDFLEIIEWVSESGESYIINQLY

>A.gam_11
VVHQHYQIRVNDEFVLNGNAAILKCLVPSFLQDFITIESWIDDQTV-MIDADES

>A.pis_13
VVNQPYQTRVIDEYVLLGNSVVLKCLVPSFVADFIHVLGWVDDSGNNIGPNQGT

>A.mel_6
VVQQFYETRVIDEFVLRGNTATLKCLVPSFVADFVDVIEWLAEDGSTYSANEKG

>D.mel_10
VVHQFYQTRVIDEFVLRGNSATLKCLVPSFVADFIDVEGWIDEEGVEILRPDSV

>D.moj_10
VVHQFYQTRVIDEFVLRGNAATLKCLVPSFVADFIDVEAWLDEEGVEIVRPESM

>P.hum_8
VVQQFYQSRVSDEFVLRGNTAILKCQVPSFVSDFIDVIGWVSDEGDTYLKDDAF

>A.gam_13
VIHQFYNTRVIDEYVLNGNAGILKCLIPSFVSDFISVTGWLADDGTEIEMDDST

>T.cas_7
VVKQFYQSRVIDEFVLKGNTGILKCLVPSFVTDFVQVEAWLADDGTVFAYD-PT

>B.mor_11
VVTQAYTVNLMEESVLRGNAVVLKCHISTFVTEYVSVSSWVSEEDKNAEPN---

>B.mor_10
VVSQAYTIHLVEENVLRGNAVIVKCLIPSFVTEYVFVASWIISEDDNITNN---

>B.mor_14
VISQEYDVKFWEEYVLRGNAAILKCQVPSFVSEYVSVSSWIISEDQKINET---

>B.mor_13
VVSQSYTVNLWEENVLRGNAAILKCQIPSFATEYVTVTSWIISQND-VVETEIN

>B.mor_12
AVSQAYTVNLMEENVLRGNSAVLKCHIPSFVSEYVTVTSWTISEKN-YPDI-EI

>B.mor_15
VVSQSYAVNLMEEYVLRGNSAILKCHIPSFVSEYVSVISWIVSEGEEQLELDSN

>T.cas_9
VVSQSYNANVMDESVLKGNTAIFKCHIPSFVSDYVSVVSWLQDDNNEIVNKDRY

>A.pis_17
VVNQLYTVNVMDESVLRGNTAILKCHIPSFVSDYVFVSSWTSDGGDEYSINNAY

>P.hum_9
VVTQRYEVNVMDEYVLRGNSAILKCHIPSFVADYVYVSGWVADDNTVITPLSPS

>A.mel_8
VVGQRYAVNVMDEHVLRGNAAIIKCHIPSFVAEFVEVDSWIEDETIEIYPSTDY

>D.mel_12
VVPQSYTVNVMDESILRGNSAILKCHIPSFVADFIVVDSWVEDEERVIYPQEDI

>D.moj_12
VVPQSYSVNVMDESILRGNSAILKCHIPSFVADFIVVDSWVEDEEREIYPQADV

>D.pul_1
VVLQSYSTYVSEDHVILGNAAVLRCHIPSYVADTVHVDHWLVDDHL-ISST-SN

>A.mel_7
VVAQYFEVQVYDQFAIRGNAAIFKCQVPSFVADHVDVVGWIDSNGGSYVADQSY

>D.mel_11
VVKQFFESQVYDEYVIKGNAAIFKCQTPSFVADHIDITDWIDTEGEVFTKNRSP

>D.moj_11
VVKQFFESQVYDEYVIKGNAAIFKCQTPSFVADHIDITDWIDTEGGVYTKNTLF

>A.gam_14
VVNQYYEAQVYDVFVIRGNTALFKCQIPSFVADHVEIIEWTATDGTSFKKDETF

>T.cas_8
VVNQYYEAQVYDVFVIKGNTAVFKCQIPSFVSDHVEIVSWQDTANNKFLPPGDY

>A.pis_15
VVSQYYEAQVYDMFVIRGNTAIFKCSVPSFVSDYVNVDSWEATNGETYFTPNDH

>A.pis_16
AVNQYYEAILYDMFVIKGNTAIFKCIVPSFVADYVSIVSWEDTVGNKYFVSSKS

>A.pis_9
VVLQNYITGAEDEYVILGNTAVIKCKVPSFVTDFVSIESWISSDGQEYRRLSRY

>A.gam_8
VVNQFYQTDGETDYAIRGNSAILKCKVPSFIADFVHVEAWIDNDGIEYHSGEDY

>B.mor_5
VVSQNYVTEAENEYVIRGNAAIVHCKIPSFVSDFVYVESWLMDDGEILTEN-NT

>A.pis_11
VVVQNYVTEAENEYVIRGNTAIVKCKIPSFVADFVSVDAWIADNDTTFTAHTLF

>A.gam_7
VVNQYYQTGSEDEYIIRGNSAILKCKIPSFIADFVFVETWLDSDGNEYHYQDSN

>D.mel_8
VVSQFYITEAENEYVIKGNAAVVKCKIPSFVADFVQVEAWVDEEGMENNATDAY

>D.moj_8
VVSQFYITEAENEYVIKGNAAVVKCKIPSFVADFVQIEAWVDDQGVEDNSTGAY

>A.mel_5
VVSQFYVTEAENEYVIRANSAIMKCKIPSFVSEFVQVDQWVADDGTVYTGGEDY

>P.hum_6
VVTQFYVTEAENEYVIHGNSAVMKCKIPSFVADFVSVIAWVSDDGETYIHSSDV

>A.gam_9
VVNQYYVTEAENEYIIRGNSAILKCKIPSFIADFVSIDAWIDDSGEEYNQATNS

>T.cas_5
VVAQYYVTEAENEYVIRGNAAVMKCKIPSFVADFVQIDAWIADDGQVYNDNSNY

>A.pis_1
VVAQNYEIDVIKEFAIKGNSAVMKCQVPSYVSDFVHVISWITEDSE-YILGSDY

>D.pul_2
VVSQEYDTDVNKEYVIRGNSALLKCQFPSFMADHLQVESWMMDDGTVVTQSELY

>D.pul_3
-VSQEYDLDASKEYVIRGNSALLKCQYPSFMADHLQVESWMIDDGTVVTHSEIY

>A.pis_3
AVSQYYEVDVNKEPVIKGNSVVMKCGIPSFVADFVIVLSWSTDKGDNFYPGIDY

>P.hum_1
VVSQYYDIDVNKEYVIRGNSAILKCQIPSFVADFLTVISWHSDGGDDIHPTSNY

>A.gam_2
VIAQYYDVDVNKEYAIRGNAVLMKCQIPSYVADFVKIVSWHTDTNDSFYANEGL

>A.pis_2
VVTQFYDTDVNKAYAIRGNSVIMKCETPSYVADFVTVISWHTDNGNVYYPGDDN

>D.mel_2
VVSQHYEEDIHKAFVIRGNSAILKCDIPSFVADFVNVISWHSDEKENFYPGTEY

>D.moj_2
VVSQHYEEDIHKAFVIRGNSAILKCDIPSFVADFVNVISWHTDQEENFYPDTEY

>A.gam_1
VVSQYYEVDVNKEHVILGNSAIFKCLIPSFVADFVDVVSWTSGDDEEVYSADAY

>B.mor_1
VVAQQYDTDVNKEYVILGNSILLKCQVPSFVADFTEVLSWHTDHNEDFFPGENY

>D.mel_1
VVAQYYEADVNKEHVIRGNSAVIKCLIPSFVADFVEVVSWHTDEEENYFPGAEY

>D.moj_1
VVAQYYEADVNKEHVIRGNSAVIKCLIPSFVADFVEVVSWHTDQEENYFPGTEY

>A.mel_1
VVAQYYDTDVNKEYAIRGNSAILKCVVPSFVADFVKVLSWHTDQGEEFVPGDDY

>D.mel_3
VVAQYYDTDVNKAYVIRGNAAVLKCEIPSFVADFVSVVSWHTDQNEDFLPGSEY

>D.moj_3
VVAQYYDTDVNKAYVIRGNAAVLKCEIPSFVADFVSVVSWHTDQNEDFLPGTEY

>T.cas_1
VVAQFYDTDVNKEYAIRGNAAILKCQIPSFVADFVSVVSWHTDQNENFYPGAPD

>D.pul_5
VVQSSYVVEVNNEHVILGNSAMLKCTIPSFVTDFVYVASWISDERGELANLDTQ

>D.pul_4
VVHQTYQTDVNLEHVIRGNSAVLKCSVPSFVADFVTVDTWLVDDNH-VVHGDTF

>A.mel_4
VVTQPYQPEILTEYVIRGNSAILKCSIPSYIAEFVTVEAWIREDGEVYIPEDPA

>P.hum_7
VVTQPYEAEADNEYVIRGNTAIMKCEVPSFVADFVTVEMWMDTDGNTYYQNSDY

>T.cas_6
VVAQSFEVEADNEYVIRGNSAVMKCEVPSFVSDFVQVENWQDSNGNMYLPGDDY

>B.mor_6
VVSQPFEAEADNEYVIRGNSAIMKCEVPSYVSDFVYVEMWMDSEGGTYQPGGDV

>A.pis_12
VVHQSYEVEADNEYVIRGNSVIMKCEIPSFVADFVSVTHWVDSTGNSYYHDNDY

>D.mel_9
VVIQSYESEADNEYVIRGNSVVMKCEIPSYVADFVFVDLWLDSEGRNYYPNNAA

>D.moj_9
VVIQSYESEADNEYVIRGNSVVMKCEIPSYVADFVFVDLWLDSEGRNYYPNSDQ

>A.gam_10
VVIQSYEAEADNEYVIRGNSAIMKCEIPSFVSDFVAVDLWSDSDGNEYYPGAEP

>A.pis_5
VIGEPYRSDVSPEYAIRGNSLLFKCSIPPFVADFVNVISWIDDAGNNYYNINEN

>D.pul_6
VVLQSYESEVGNEYVIRGNSALLKCGIPSYVADLVQVGAWLDDHGQTYHPADSS

>A.pis_10
VVNQNYESELPTEYVIRGNSAILKCSVPSFVADFITVESWVTSEGQTFTRGSSE

>A.pis_7
VVTQNYVVEVNNEHVIRGNSAVIKCSIPSFVADFVTVLSWNDNTENEYNIFHHD

>A.mel_2
VVHQYYQSEVNNEYVIRGNAAILKCSIPSFVAEFVQVVGWQDDQGNSFNPDEKN

>A.gam_3
VVQQYYDSEVNNAYVIRGNSAILKCSIPSFVADFVAVVSWNDDAGNVYQQL-DN

>B.mor_2
VVQQQYESEVNNEYVIRGNSAILKCSIPSFVADFVTVLSWHDDTGNTFTIEESK

>T.cas_2
VVQQFYQTEVNNEYVIRGNAAVLKCSIPSFVADFVTVVSWHDTEGHSYGLEQNY

>P.hum_2
VVKQFYESEVNNEYVIRGNSAVLKCSIPSFVADFVTVVSWQDDTGNAYSSKDTY

>D.mel_4
VVQQFYESEVNNEYVIRGNAAVLKCSIPSFVADFVQVVSWQDEEGQLYGSLGDQ

>D.moj_4
VVQQFYESEVNNEYVIRGNSAVLKCSIPSFVADFVQVVSWQDEEGQLYGTLDDQ

>A.pis_4
VIEEPYRSEVNNEYVIRGNSVVLKCSIPPFIADFVTVVSWQDNSGNVYEPS---

>A.pis_6
VVQEPYRSDVGLEYVIRGNSVVLKCGIPPFIADFVSVISWQDDAGN-VFPSMST

>A.pis_8
VVNQMYASEVVTEYVIRGNTAILKCTIPSFVADFVVVNSWISSDGQEYHNLNNN

>P.hum_5
VVNQFYTAEILKEYVIRGNTAILKCNIPSFVADYVTVEGWVGDDLESHMKD-DY

>B.mor_9
AVNQFYESQVYDIYVIRGNAAVFKCHIPSFVSDHVQVVSWHDTKGGEYLQIDEN

>L.van
VVPQLYSAEVLTEYVIRGNSAILKCNIPSFVADFVSVQAWVSDDGSVIYPSDNY

>P.hum_4
VVNQFYKAEILTEYVIRGNTAVLKCSIPSFVADYVAVEAWIDENGHELVVTDDN

>B.mor_4
VVNQFYEAEILKEYVIRGNAAVLKCSIPSFVADFVKVDAWLDEEGTVFTPTENL

>T.cas_4
VVNQFYKAEILTEYVIRGNTAVLKCSIPSFVADFVYVESWIDDSGSVMKASSDY

>D.mel_7
VVNQFYEAEIMTEYVIRGNAAVLKCSIPSFVADFVRVESWIDDEGNVLSFSDNY

>D.moj_7
VVNQFYEAEIMTEYVIKGNAAVLKCSIPSFVADFVRVESWIDEEGNVLSFSDNY

>D.mel_6
VVNQFYGADILMEYVIRGNAAVLKCSIPSFVADFVRVESWIDEEGTELRPSENY

>D.moj_6
VVNQFYGADILMEYVIKGNAAVLKCSIPSFVADFVRVESWIDEEGNELRYSDNY

>A.gam_5
VINQHYGADILMEYVIRGNSAILKCSIPSFVSDFVRVEAWIDEENNELVHSENY

>A.gam_6
VINQHYQPEILTEYVIRGNSAILKCSIPSFVSDFVRVESWIDEEGNELVQSESY

>A.mel_3
VVTQYYEAEVVSEYVIRGNAAILKCTIPSFVAEFVSVDSWVGSDGSTFKPTNDY

>B.mor_3
VVTQYYESEVVSEYVIRGNAAVLKCNIPSFVSDFVKVEAWIDTDGGEYLHTDNI

>D.mel_5
VVNQYYEAEVVSEYVIRGNTAVLKCTIPSFVADFLRVEAWVASDGTEYAPEEDF

>D.moj_5
VVNQYYEAEVVSEYVIKGNTAVLKCTIPSFVADFLRVEAWVASDGTEYIPEDSF

>A.gam_4
VVNQYYEAEVVSEYVIKGNTAVLKCNIPSFVTDFVKVESWIGSDGSLYNASSDT

>T.cas_3
VVNQYYEAEVVSEYVIRGNTAVLKCNIPSFVADFVRVEAWVGSDGSLYNHTANY

>P.hum_3
VVNQYYEAEVVSEYVIRGNTAVLKCNIPSFVADFVRVEAWVGSDSNVYLPKPDY
