# Supplementary material for: Conservation Weighting Functions Enable Covariance Analyses to Detect Functionally Important Amino Acids
Source: PLoS One. 2014 Nov 7;9(11):e107723. doi: 10.1371/journal.pone.0107723 (PMC4224327; doi:10.1371/journal.pone.0107723)
Supplement: Sequence Alignments S1 — Sequence alignments built for this work and analysed in the main text. (ZIP) [file pone.0107723.s002.zip › DSCAM_IG3_Sequences.fa]

>A.pis_16/1-41
DPQTSISPKIKKEELAILIGKMIESHISMVCSAQGFPVPYF
>T.cas_19
EPTNNIAPKALDKKIGTAISNSVKESVFLMCPVVAFPVPLF

>T.cas_21
EPTNNIGPKALDKKFGFTLVSNVKESIFLMCPVVAFPVPLF

>T.cas_24
EPTNNLPPKLVGEKTP--WKIPEQSDGVIMCPVVGFPYPVF

>T.cas_18
EPTGKISPKIPGQKYGKILIRPQNRTTFLTCDVVGYPVPLY

>T.cas_20
EPTGKISPKVPGRKYDGGVILPQNHTAFVTCDVVGYPVPLY

>P.hum_17
EPVTNIPPKQAGRKFDGSLINTQGTTAVSVCEVTGFPVPSF

>T.cas_25
EPTNNVPPKSSGRKIDGSIVIPLSQDIVITCEVSGYPIPKF

>B.mor_26
EPTNKIRPRKASSKNFEGWEVPQRDVAYLTCQVAAYPVPSF

>T.cas_23
EPTSNVAPKKDGEKF-EGWKVVQNSTAWLSCQVTGYPVPRY

>T.cas_22
EPTNNVSPKKVGAEF-GGWRVANGTIAWLTCQVSGFPVPRF

>A.pis_17
EPRSNIAGKVSKERFEGNHFI-ANGQAVLLCPGQGFPIPKY

>I.sca
EPHSSIPAKVIHWSRQ--VDGPQGSAVFIPCEAQGHPQPMY

>A.mel_44
EGTSKIAPRTSGKKFEREVVLARGQDVALSHSLQGFPVPLA

>A.mel_43
EPRTTMRPNVRDNDVTGLKRDLVDRTVGLSCPVQGFPAPTF

>A.pis_15
DPIGTVIPKVP-TKSKFDHVDVFGQNIVLLCETQGHPVPVF

>A.mel_42
DPVGSSPPRLPPRSKFDGLAKVQGQGLTLLCEAQASPPPLY

>D.pul_24
EPMTSVPPRLPPRSKSDIIRMKSSLSEALLCDAQGIPVPTF

>D.pul_25
EPVGSVPPRLPPKSKFDTIRRGSNGPVAIVCDAQAHPPPSH

>D.pul_2
EPLSNVAPRVGASSKSYVFVKSQRQPLAMFCEAQSFPIPAH

>D.pul_26
EPSSNVAPRTSGRKIEGSLIAALERQAYLTCDATAFPVPVY

>T.cas_26
EPTGLTAPKISGDGL-NKKLAHNFQHVALLCDAQSFPAPAK

>A.mel_45
EPSGRTGPKGTGDGL-NKYRGVEGESLALACAAQGFPAPIS

>B.mor_27
EPSGRTGPKVTGDGL-NRQIGQHGESLALLCDAQAFPAPLM

>A.mel_17
EPTSSSKPKLPYVRKV-EFMERNGDASCLTCPVQGYPVPIS

>L.van
EPVGLAGPRLSLSEKV-DASGEVGNTATLTCRAQAHPVPEY

>P.hum_9
ETLASTIPTFVSEVK-REKRILLNNSIALLCPAQGFPVPAF

>D.pul_22
EPVGSTRPKLSHDTRL-LSAQRFSDAAPLFCQAQGFPTPIV

>A.mel_16
EPVSSAKPKFTNADIK-VVRPASSASVSMTCPAQGFPVPVT

>T.cas_27
EPTGFVRPQLISRTI-DIRVSKLNETAVAFCPAQSFPVPLF

>A.pis_2
DPITSIAPKFSSTTNIQGFKIQRYSSFDMLCPSQGYPVPIS

>B.mor_3
EPVGRVPPKFASVLTGTMFEVKKFNSYALQCPAQAFPTPCS

>B.mor_4
EPVGRVPPKFASVVMGTIIAVKKSIRFELQCPAQAFPIPIF

>B.mor_2
EPIGRVPPKLSTTQVGAMFVTTSGAPFNLQCPAQAFPVPLF

>A.mel_11
EPASSTRPQISGPTDLLR-FSSSRKSVTLLCPAQGFPVPVY

>D.pul_20
EPSGSVKPRFSTAATSTSLLHSNSAALSLFCAAQGFPVPIT

>P.hum_2
EPEASIKPKFGSSDVGRIILFGLNSPVTVLCPAQGFPLPSF

>T.cas_1
EPVGSVLPKFPLETR-KEYVFSLTDTLNLLCPAQGYPVPLT

>P.hum_1
GPVAGMKPKFPLIEKD--YTFAQRSSVALICPAQGFPVPSY

>P.hum_12
EPVGSTKPKFNSIIKL-LAVDQVGEISTMLCPAQGFPHPTY

>A.mel_14
EPVSSSKPKLTALDVKSTNPSATGTVTTLLCPVQGFPVPAF

>P.hum_10
EPVGGTKPTFGVEVK-RDFPFVEKTWLNLMCPAQGFPVPNY

>A.pis_3
EPVSSTAPKFPMMAES--FKSRLLQSVDMLCPAQGYPVPAY

>D.moj_2
EPVASVGPRLLSGNDI-KVVQAAERTINLLCPAQSYPVPLF

>D.mel_2
EPIASVGPRLLSGNDI-KVLQSASQASTLLCPAQSYPVPVF

>B.mor_5
EPMGKVSPKFPSLEKSRLFNFDSQQSLSVLCPAQSFPPPMF

>B.mor_7
EPMGKVSPKFPSMETGRSFTFNSDSCVTMLCPAQAFPSPMF

>A.mel_39
EPAGRVSPKFPKSAKSDAFEVASGAVVSLLCDAQAFPAPAF

>B.mor_1
EPVGRVPPKFPNAQTTSGFQFSESTNLALLCSAQAFPAPMY

>A.mel_6
EPVASARPKLSTTINLIGLATNTNGSLPLFCPAQGFPLPSY

>A.mel_1
EPVGSVRPKFPSMDNINGLSTESKADLPLLCPAQGFPVPVH

>A.mel_4
EPVGSVRPKFPSVSNINGLTVLTDGTLPLLCPAQGFPVPSH

>D.mel_1
EPVGRVSPKFPNTLTSSSFTGDEGSSQTLLCPAQAYPAPLF

>D.moj_1
EPVGRVSPKFPTTQTSSSFTSAANNSLTLLCPAQAFPAPLF

>B.mor_11
EPVGRVPPKFPTMDNVRGFNAMIKDSLTLICPAQAFPVPLF

>B.mor_8
EPVGRVPPKFPSMDSSRSFSSMIKADLTILCPAQAFPVPLF

>B.mor_9
EPVGRVSPKFTTTDKSRAFDAVSGENVTILCPAQAYPAPAF

>A.mel_13
EPVGFAKPKFSTIDKSRTFEARQGRGVTLQCPAQAYPVPIF

>T.cas_7
EPVGSVKPKFPTMDKSHAFESLEGNSVTLMCPAQAYPVPSL

>D.moj_5
EPVGSVSPQLSGNGNQEHITLPLNQSVCLMCPAQAYPVPYF

>D.mel_4
EPVGSVSPQLSGNGNQEHITLPKMGSVTLMCPAQAYPVPFF

>P.hum_13
EPVGSASPKLSTLATLDYFAAKENLMFSLLCPAQGFPVPNF

>A.mel_2
EPVGSVRPRIPSTDDVRGLRSAANGSQALICPAQGFPVPSN

>A.mel_12
EPASSSRPQFPSVND-VGLRVAKATGFSLLCPAQAFPVATF

>T.cas_6
EPVGSVAPRLTAGTSKIQTLDFLGGSSTLLCPAQSFPVPNY

>T.cas_5
EPVGSVPPKLTSGDQSRTVRDKFASNVTLQCPFQAFPVPRF

>D.moj_4
EPVGSIGPRLTANDDAIRIPKSLAQSATLMCPAQAYPMPFY

>D.moj_6
EPVGSVGPKLTSGDDSRTTKVQLSNSITLLCPAQAFPVPFY

>D.mel_5
EPVGSVGPKLTSGDDSRTVRIRQEDSVTLLCPAQAYPVPVY

>D.moj_3
EPVGSVGPRLTSGDESRILKVHLNQSATLLCPAQAYPVPFF

>D.mel_3
EPVGSIGPRLTSGDESRILRVYLAASATLLCPAQAYPVPFF

>D.moj_32
EPVGTVGPRLTSGDKTRNVDVLLGNSFTLLCPAQAYPVPFF

>D.mel_28
EPVGSVGPRLTSGDKTRNVDISLAGSGTLLCPAQAYPVPFF

>A.gam_2
EPLASVAPRLTSGDKSRNVDIREAHNVTLLCPAQSFPVPAY

>A.gam_3
EPIGSVAPRLTSGDAM-RVQVRVTANATLLCPAQSFPVPAF

>A.gam_4
EPVGSVAPRLTSGDESRKLLVQRDANVTMLCPAQSFPVPVF

>B.mor_6
EPLGRVPPKFPTGDISRTFVEKVRNGLCLLCTAQGFPAPAF

>A.mel_9
EPVGSSRPKFPSLADSQTFRVALGGAMTLLCPAQAFPVPAF

>A.mel_10
EPVASTRPKFPSLADLQAFKMALGGAMTLLCPAQGFPVPSY

>P.hum_6
EPVGSTKPKLHSLDI-IRIIIESRRDFTLMCPAQGFPVPVY

>A.mel_15
---AGAKPKFPMTENSRTYTVSRDQPLTLSCPAQAFPVPAF

>A.mel_8
EPVAATKPKFPMTENSRTYTVHLGQPLTLLCPAQAFPVPAF

>A.mel_3
EPVGSVRPKFPTIDDSRSFRTTNDGSVTLLCPAQGYPALVF

>A.mel_5
EPVGSVRPKFPTIDDTRGFRTMKDGPATLLCAAQGFPVPVY

>T.cas_2
EPIGSVLPKFPTTDISRTFKGHLRESLTLLCPAQAFPVPKY

>T.cas_3
EPIGSVLPKFPATDNLRGFESKSNSTVTLLCPAQAFPVPLY

>P.hum_4
EPVGRIKPRFPSMIDVLGFRGISDQSLNILCPAQGFPVPSM

>A.mel_37
EPLGAKGPKFSSDDRVNSFVRAAGGSSTLLCPAQGFPVPSF

>P.hum_11
EPVGSIKPKFPTMDDTRGFKGVSGKSVTFLCPSQGFPVPSF

>P.hum_5
EPVGSTKPKFPTLLNSLGFISYEMKSLTLLCPAQGFPVPSF

>P.hum_3
EPVGSTKPKFPTVDNSRGFETSLSMALTLLCPAQGFPVPNF

>A.mel_7
EPMGSARPKFPTVDNSRGFVSSLSQPLTLLCPAQGFPVPWH

>P.hum_7
EPVGSTKPKFPDLDM-VRSFVGQRESFTLLCPAQGFPVPSF

>P.hum_8
EPVGSTKPKFPDSDI-VQISSERTKEITLLCPAQGFPVPSF

>A.mel_41
EPVSGAPPKVPATAKITVLSLPARGSVAALCQAQAHPLPIF

>A.mel_40
EPVNGAKPRVASTSKYDVLTSHADGPVTMLCPAQGHPLPAF

>D.moj_33
EPISGAAPRVALIQKNNLEYVAVQANVAIVCPAQGYPVPAF

>D.mel_29
EPISGAAPRVALIQKTNIEYVRLGEIVSIMCPAQGFPVPAF

>B.mor_12
EPINSAPPKVPTKTIE--FVQHLNNSITLLCLAQAYPVPIF

>B.mor_10
EPVGTAAPKVATKVID--ITESLNNTVTFLCPAQAFPVPIF

>A.gam_1
EPLGRVSPKLD-STSKIVTAERRSNTIALLCSAQGYPIAVF

>T.cas_17
EPQTSVAPTAKDKTISLKNFAPAGKTVPLLCAAQGFPAPIY

>D.moj_51
EPIGHVKPRIAIKSI-EINEVPLSETFVGHCPGQGYPVPVY

>T.cas_4
EPVGSVRPNIPKFPTVKY---TAGTTFAILCPGQAFPPPLY

>D.moj_12
--VASVPPKLNLLERVRTMEVPLGSQYAMQCPGQAFPVPIN

>D.mel_12
EPVASVPPKLNLLERVRTMEVSVGTKYAMQCPGQAFPVPIN

>D.moj_13
EPIGAVPPKILNINDKFQLMQKLGYDFSMQCPGQAYPVPIV

>D.moj_14
EPIGAVPPKILNIHDKFQLMQKLGYDFSMQCPGQAYPVPVV

>D.mel_13
EPIGSVPPKINNINDKFQLMQKLESSFAMQCPGQAYPVPVV

>D.moj_15
EAIGSVPPKITNLHDKFQFVQKLSEDYAMQCPGQAYPVPIV

>D.moj_16
EPVGSVPPKISSLHDKFQVLQKLHEDYDMQCPGQAYPVPIV

>D.mel_14
EPIGSVPPKITSLHDKFQVLQKLAEDFSMQCPGQAYPVPIV

>P.hum_18
EPTNSVPPKIHDGRY-QEKSVTVGFDGAMLCSSQAYPVPTF

>D.moj_29
EPVGSVPPKISIGERRKDAEVPVHGDLSIFCPAQSYPVPAY

>D.mel_25
EPVGSVQPKISVGERRKDAEVPKHGDLSIFCPAQSYPVPAF

>D.moj_31
EPVGSVAPKI-SVENRLKNAERVGASFTLFCPGQAYPMPFF

>D.mel_27
EPVGSVAPKIS-VENRLKNAERIGSTFTLFCPGQAYPVPFF

>D.moj_30
EPVGSVGPKI-SVGERLKDAAQLGSTFTLFCPAQSYPVPGF

>D.mel_26
EPVGSVGPKISVGERLRDAGAPSKSTLTLFCPAQSYPVPSF

>D.moj_9
EPVGSVAPKL-NFLERFKMMQQLGNSFNIQCPVQSYPMPVF

>D.mel_8
EPVGSVAPKLN-FLERFKMMQQSGTSFNIQCPVQSYPMPVF

>D.mel_23
EPVGSVAPKV-NKNDEFSHDRAIGGMVALRCPAQSFPVPVY

>D.moj_27
EPIGSVAPRV-NRKDEFNHDRSTTQAIAIQCPAQSYPVPTY

>D.mel_22
EPIGSVAPRVNRKDEFNHDRIKSSKTISIQCPAQAFPVPVY

>D.moj_28
EPVGSVAPRV-NKQDGLTRDSRAGRTVAIFCPAQAYPVPLY

>D.mel_24
EPVGSVAPRVNKKDGFSHDSIRQDRTIAIFCPAQAYPVPFY

>D.moj_11
EPVGSVKPKI-NVQDKLQTREAQQAGFALLCPAQSYPMPAF

>D.mel_10
EPVGSVKPKI-NVQDKLQTRESQGIGIALLCPAQSYPIPAH

>D.moj_18
EPVGSVAPKVDIKDE-INYARALNHSLAIVCPAQSYPVPMF

>D.mel_16
EPVGSVAPKVDIKDE-INYARGQDRSLAIVCPAQSYPVPAF

>D.moj_17
EPVGSVAPKVDTRDE-FTFARQLGLSKALICPAQSYPMPAF

>D.mel_15
EPVGSVAPKVDTRDEFTFARTRMGASKALICPAQSYPMPFF

>D.moj_20
EPVGSVAPKVDVKDRITWLDKPQGQALSLLCPAQSYPMPAY

>D.mel_18
EPVGSVAPKVDVKDRITWLDKPMGQALSLLCPAQSYPMPVY

>D.moj_19
EPVGSVAPKVDPNDRIKWVDKPKGISLSLLCPAQSYPTPAA

>D.mel_17
EPVGSVAPKVDPNDRIKWVDKPRGSSLNLLCPAQSFPMPSA

>D.mel_20
EPVGSVAPKVDMQDKFGVNIRQANNSLNLLCKAQGYPMPAF

>D.moj_21
EPVGSVAPKVDMHDKMDFAIKRSNTSLNLFCKAQGYPMPAF

>D.mel_19
EPVGSVAPKVDMHDKMDFTIRSSNRSLNLFCKAQGFPMPAF

>D.moj_22
EPIGTVAPKV-DLKDKVAMSVRLAQPLSLICPAQGYPMPAF

>D.moj_25
EPVGSVAPKVEIKDKAGIFLAKAENSLALLCPAQSYPMPAY

>D.mel_21
EPVGSVGPKVEIKDKVGIFVAKSNSSLALLCPAQSYPIPAF

>D.moj_26
EPVGSVAPKVEIKDKLGIFLAKSNRSMALLCPAQSYPMPAF

>D.moj_24
EPVGSVAPKVDINDKVKISIIKSTNSLSLVCPAQGYPMPAF

>D.moj_23
EPIGSVPPKVDMNDKLTFSSKSLNASLSILCPAQSYPMPAF

>D.moj_10
EPVGSVRPKVNPQDKHQFIDVELNNSYSLLCPAQSYPTPAF

>D.mel_9
EPVGSVRPKVNPQDKHQFIDVELASSYSLLCMAQSYPTPSF

>D.moj_7
EPVGSVSPKI-STGEDYKHIKKSSQDLSLLCPAQAYPQPFY

>D.mel_6
EPVGTVSPKISTGEDFKHLKGKSSQDLSILCPAQAYPQPFF

>D.moj_8
EPIGSVSPKISNADDLKHVKVKNQHSLSLLCPAQGYPQPAY

>D.mel_7
EPIGSVSPKISNSDDLKHVKVKRLLSLSLLCPAQAYPQPIS

>A.gam_28
EPVGSVGPKVSGGRL-QEMIVEMNTTFALLCLAQSFPVPVF

>D.moj_50
EPIGSVAPTISGDRL-QELTRKIGLSFSILCQGQAYPMPAF

>D.mel_48
EPIGSVAPTISGDRL-QEQTRKLGHSFSILCQGQAYPHPVF

>A.gam_27
EPVGSVAPKISGDRL-QEMRVTSAQDFAILCLGQAYPTPAF

>D.moj_49
EPVGSVAPKISGGRL-QELTISAANDLAMLCLGQSYPTPAF

>D.mel_47
EPVGSVSPKISGGRL-QEITKSAATDLAILCLGQSFPTPAF

>A.gam_30
EPIGSVPPKISGGLL-QEMKVKSGADFAILCLGQSFPMPSF

>A.gam_29
EPIGSVPPKIAGHHL-QDLLVKAGNDFAILCLGQSYPTPNF

>A.pis_8
DPVGIKSPAFSSDSKGTIFNRRAKSDIVLLCESQGYPVPDH

>A.pis_9
EPVGYKAPTLSSDFSSTGLKKRVNGPIVLLCQSQGYPVPDF

>A.pis_10
EPIGFKSPTLSSDFEGTRLRKSSKNAIVILCQS--------

>D.pul_1
EPVSSGAPRIPSVTKSYVIERRSGQNVALFIGVQGYPVPSF

>D.pul_15
EPTSSAAPRFAVKMS-MIVELRQSKPMSLLCQAQGYPTPVF

>D.moj_34
EPISSTVPKVVSLAK-FDMKTAGASTLSLLCPAQGYPVPIF

>D.mel_30
EPISSAVPKVVSLAK-FDMKTSGSSTMALLCPAQGYPVPVF

>T.cas_8
EPISSTLPKVSSHSKYEVINYKENSSLALLCPAQGYPVPLF

>A.gam_5
EPVSSTAPKTPSLTQ-KPIFADPNSDLALLCLAQGFPAPNF

>D.moj_36
EPIGSSPPKINALTY-KPNTVEFHSSTAILCPAQGYPAPSF

>D.mel_32
EPVSSSPPKINTLTY-KPNIVESMASTAILCPAQGYPAPSF

>D.moj_35
EPVSSTAPKVPPLQS-RPLIVAARTSISILCPAQGYPAPSF

>D.mel_31
EPVSSTAPKVPPLQS-RPMIVPGHTDLSILCPAQGYPAPSF

>D.moj_39
EPVSSTAPRIPSIMS-KPFELHAGTDISLLCPAQGYPAPSF

>D.moj_37
EPISSTAPRTPELVQ-KPIELRQAQTISLLCPAQGYPAPGF

>D.mel_34
EPISSSAPRTPALVQ-KPLELMVAHTISLLCPAQGFPAPSF

>D.pul_21
DPVGSSRPRFGTDSKGTVLERMVKLPLTMLCTGQGYPVPSF

>D.pul_16
EPTSSSLPRFSAELSGVIVKRQRANQLALTCPAQGYPVPSF

>D.pul_17
EPVSGSRPRFSSELKSGTVERSSLAPYSLTCQAQGYPVPVF

>D.pul_19
EPVSGSRPRFSTELKGGNLERSSLAPFCLTCQAQGYPVPIF

>D.pul_18
EPVSGSRPRFSTELA-GHLERSSLAPFSLTCQAQGYPVPIL

>D.pul_11
EPTSSTAPRVSADVSIAFLKRQRGLTTNLQCQAQGFPAPLF

>D.pul_9
EPTSSSAPRLTGEFSLVALKRLQGSSSTLTCLAQGFPAPAF

>D.pul_10
EPTSSSAPRLSGDFSSVALKRHRGSSLTLMCLAQGFPAPLF

>D.pul_12
EPTSSSAPRFASRSS-VNLIEDLRSSFSLYCPAQSYPAPAF

>D.pul_13
EPTSSSAPRFATRSS-VHLIEDLRSSFSIFCPAQSYPAPAF

>D.pul_14
EPTSSSAPRFASRSSVHLTRQDLTASFALFCPAQAHPVPVF

>D.pul_3
EPTSSAAPRLASDSTLSNAKKVFGRPMMLLCPAQAYPAPSF

>D.pul_4
EPTSSTAPRFATDSAISSSRKIIGRSLTLLCPAQAYPAPIF

>D.pul_5
EPTSSTAPRFASDSTN--SKRMTGRPLTLLCPAQAYPAPAF

>D.pul_6
EPTSSSAPRFPSESSSSTLKKPSSISINLLCPAQAYPAPLF

>D.pul_8
EPTSSSAPRFASESYGFVLRKSSGMAFNLLCPAQAFPAPLF

>D.pul_7
EPTSSSAPRFASESYGFQLRKSSGMAINLLCPAQAFPAPLF

>A.pis_1
DPVGSSSPKFASLETGKSYQFRSGQSFVLTCSAQSHPVPSY

>A.mel_22
EPVAARSPRFTSDDLSRTIGRSVGQPVPIFCAAQGSPAPTT

>A.pis_12
EPLGAKPPSLALDEKSRFAFRYANEDVSLWCQLQAYPIPAY

>T.cas_10
EPIGLRAPTLNSDVRSITIEKISGHGLTLLCQAQGFPTPTF

>T.cas_11
EPVGTRAPKLLADSKFKYVEREAGLEIPVFCQAQGFPVPSF

>D.moj_38
EPVGGKAPTLLSNDIKRSWIEMLSTNLALFCPAQAYPVPAF

>D.mel_33
EPVGGKAPTLLSNDIKRSWIEMLSTNLALFCPAQGFPVPAF

>A.mel_23
EPVGSKAPAFAGDQKLSLLVRRANTDVSLPCNAQGHPTPVY

>A.mel_24
EPMGIKAPAFLGDVKSFLLVRRSGTKVSMPCNAQGHPVPVT

>A.gam_6
EPIGAKPPVLSSDSKKIWMERRMNSSVVFFCPAQAYPVASF

>A.mel_32
EPIGTKAPAFTSELRGGWLRKGARSSAVLSCPAQAHPVPTF

>A.mel_31
EPVGSKAPALMGIVRGIMLQIQAESSVVIFCPAQGYPVPSF

>A.mel_30
EPVGSKAPAFTGGDVKGVWLQGAGSSAVLPCPAQGYPVPSY

>A.mel_34
EPIGSKAPALTGEMK-RGWKEGARSSVVLTCPAQGYPVPNS

>A.mel_33
EPVGSKAPALTGDLKGGWKEKAYESTVVLFCPAQGYPVPSF

>A.mel_29
EPVGSKAPAFTGTLKGVWMEAKGDTHAVLFCPAQGYPVPSF

>A.mel_28
EPVGSKAPAFTGTLKGGWMETEGDSHVVLLCPAQGFPVPTY

>D.pul_23
EPVGSVRPKLTTDAKLSVECREKTTHLTLLCQAQGYPKPIV

>T.cas_9
EPVGTRAPKFTSNVKLTSFEDREKTDIAMLCQAQGYPSPTF

>A.mel_36
EPVQSKAPSVTGDAK-RWQKTRAAAGFAIQCQAQGHPVPMF

>A.pis_7
EPVGLKSPVFSSDAESARYRKRSNNDLSVLCSAQGYPAPSF

>B.mor_25
EPIASAAPSITATPK-ATVTYPQQISLALTCPAQGYPVPLS

>B.mor_19
EPITARAPAFPNSAT-YNYNIEAASGGSMLCQAQGYPEPVF

>A.mel_38
EPVGSKAPAFQSDAKSVTYLRAARSSVAITCAAQASPPPTH

>A.pis_4
EPIGLKAPSFPSEAKSVTYIKKMDQSISLLCLAQGYGVPTF

>A.mel_35
EPVGSKAPSILGEKG-SLMERRTRADIVILCQGQAYPVPTF

>A.pis_6
EPYSLKAPTFPSEDETSRFKKKSLHSISLLCEAQGYPIPSF

>A.pis_13
EPVGVKKPTFASDDKIHSFERVQYSNIALLCEVQAYPIATI

>A.gam_14
EPIGFKAPSFSNDAALFVSRVEAGERLTLLCNAQAFPVPVY

>A.gam_13
EPVGFKPPSFNNDASQFALSWEIGTRITLLCNAQAFPVPVY

>T.cas_12
EPVGTKAPAFSTDIKVLGYQRHSKQNVALLCPAQGFPSPSF

>B.mor_13
EPVGLKAPTFSTDFKLAWYEKHVKQGFALLCPSQGFPAPIF

>A.pis_11
--VGVKAPTAPDDKS-RTIIRHSGQYITLFCQTQAFPIPSF

>D.moj_40
EPVSAKGPTLSIDTKWSGIERQRGIDIVLLCPAQAFPVPIS

>D.mel_35
EPISAKAPVLAVDTKWSGIERHRDMDIVLLCPAQAYPVPIS

>B.mor_14
EPIGSKSPSFPSGSKLASFQIGLDENFALLCSAQGFPVPFF

>B.mor_15
EPVGFKSPSFSTDDKLAWFVRRVGENLALFCPAQGHPIPTF

>B.mor_16
EPIGSKSPAFSTDNKFSWYLRGVGQSLSIMCPAQGFPVPLF

>A.mel_26
EPVASRKPKFSSDAKLSWYERVIGQHLTLLCPAQGFPVPSH

>A.mel_27
EPVASKKPKFSSDTKLTWYERVIGQHLTLFCPAQGFPVPSH

>A.mel_25
EPVASKKPKFSSDAKKSWYDRVVGQDLTLFCPAQGFPVPSH

>D.mel_38
EPIGSKAPAVPTGVLAFQQNVPIHSIFAMLCQAQAFPVPIY

>D.moj_41
EPIGSKAPAVPAGVQTFQQVVPLGASFAMLCQAQAFPVPVF

>D.mel_37
EPIGSKAPSVPTGVMVFQQQVPLLSTFAMLCQAQAFPVPVF

>A.pis_14
EPIGMKSPSFSTDTKISAYIRSLNANIGLQCQAQGFPVPNF

>B.mor_18
EPIGSKAPSFSMEFKSTTLTKFVNQGVVLLCQAQAHPTPLF

>D.moj_42
EPVGFKAPSFPSVASTFTINAPQQSSLALTCEAQAYPVPIF

>D.mel_39
EPVGFKAPSFPSVASTFTIQSPKKSELALTCEAQSYPVPIF

>P.hum_16
EPVGTKAPIFSTDNKISSFVRNFGQSFTLMCSAQGFPVPNF

>A.mel_19
EPIGSKSPIFSNDLSSTAYARRNGTSVVLACNAQGSPVPTT

>A.mel_20
EPVGFKSPIFSNDLTLSAYARREGTSVVLACNAQGFPVPTT

>A.mel_21
EPVGFKSPIFSSDDSLSKYARRRGTSVVLACSAQGFPVPTS

>A.mel_18
EPVGFKSPIFSTDNSLSKYARREGTSVVLACSAQGFPVPTT

>A.pis_5
EPVGFKSPTFPSSSKSSWFVKNLLEHLSLLCSAQGYPVPEY

>A.gam_8
EPIGSKAPSLSSEAI-AVVRAASNATMALLCQAQAFPVPVF

>A.gam_10
EPIGSKSPSFSTDAM-AFVRNSVNGTVALLCQAQAFPVPIF

>A.gam_7
EPIGSKSPSFSNDAVTVAVKAARNTSIALTCQAQAFPVPVF

>A.gam_11
EPIGSKVPSFGSNIM-TYLDVRVNYSVGLLCQAQAYPVPIF

>A.gam_12
EPIGSKGPSFATHSM-NYVDSLLNQTVALLCQAQAYPVPVF

>A.gam_9
EPIGSKAPSFSSSVI-TIMMTQMNSSVALLCQAQGYPTPVF

>D.moj_46
EPVGAKAPTFASSSKISSLLGPSSGDIVLLCQAQAYPVPFF

>D.mel_44
EPVGSKAPTFATASKISSLLGSSSSDIVLLCQAQAFPVPYT

>B.mor_23
EPAGAKSPTFSTESIGSVFRKRAGQGFALLCQAQSYPAPIF

>A.gam_15
EPIGSKAPTFASDENSRSYTKMSNHSLALFCQAQAFPVPIT

>A.gam_16
EPIGSKAPTFPSDARSITYNKPSNTSLALFCQAQAFPVPIS

>A.gam_18
EPIGSKAPTFSFDSKTFTFMKPSNTSVALFCQAQAYPVPIT

>A.gam_17
EPIGSKPPSFSFDYKKLYFVKPSNSNIALFCQAQAYPVPVT

>A.gam_24
EPIGSKPPTFSTDSKISMFVKPSDSVVALFCQAQAYPVPVT

>A.gam_19
EPIGSKAPTFPSDSGTSSFKKPANSTITLLCQAQGFPVPIT

>A.gam_20
EPIGSKAPSFSSASRTSSFVEPSSASLALLCQAQAFPVPVT

>A.gam_23
EPIGLKAPSFSTTARSSSFVEASNRTLALFCQAQAYPVPIT

>A.gam_22
EPIGLKAPSFASALLSGSFKYPSNTTFALFCQAQAFPVPIT

>A.gam_21
EPIGLKAPTFSSASLSSTFKLPSSSTIALFCQAQAFPVPIT

>T.cas_13
EPVGYKAPSFSSLSKTFSYEIQQGNGFVLFCPAQALPVPMF

>T.cas_16
EPIGSKAPAFSNDAVSSTYIRTVGMGFGLLCQAQGYPAPLF

>P.hum_15
EPVGLKGPKLSSDAYSSSFIRGYGQSFGLLCQAQGFPVPNY

>D.mel_41
EPIGARAPSFSSDYNSFSYARVVDQSFAMLCQAQAFPLPIM

>D.moj_44
EPIGSRAPTFSTDYNSFSYARAVGQSFALLCQAQAYPVPQQ

>D.mel_43
EPIGARAPTFSTDSIVFSYIRPVGQSFALLCQAQAYPVPAM

>D.moj_45
EPIGARAPTFSTDSNSFSYTRDVGQSFALLCQAQAYPVPTM

>D.mel_42
EPIGARAPTFSTDSNSFSYTRSVGQSFALLCQAQAYPVPIM

>T.cas_14
EPIGFKAPTFQNDATSISYTRTINQSFGLLCQAQAYPVPIF

>B.mor_24
EPVGYKAPTFSTDARSSTFIRTIGQHFGLLCQAQAFPVPIF

>D.moj_47
EPVSAKGPTFASDMKSYTFVRHFGQSFALLCQAQAYPVPLI

>D.mel_45
EPVSAKGPTFASDMKSYTFVRHFGQSFALLCQAQAYPVPLI

>B.mor_21
EPVGSKPPTFSTDFTLSAVKRYKGQNFAMLCQAQAFPTPIF

>T.cas_15
EPVGLKAPTFSSDSKTFSFERRQNHSFALLCPAQAQPTPLF

>P.hum_14
EPVGTKAPTFSVASKSFSFVQNLETNFSLLCQAQGFPVPSF

>B.mor_17
EPVGSKSPTFSNDVQFSGIIRKTYQDFAMLCQAQAFPVPLF

>B.mor_20
ETVAAKAPSFSTDSKGSIFVRDVGQGFALLCQAQASPVPIF

>B.mor_22
EPVGSKAPSFSSDSALSSIKRQENQSFALLCQAQAFPVPLF

>A.gam_25
EPIGSKAPTFSSDSMGSIFRRNRHTNFALLCQAQAYPVPIT

>D.mel_36
EPVGAKAPTFSLEYKLIEVQKSKGTAFALLCQAQAFPVPII

>D.moj_48
EPIGARVPSFSGESKSFTFVKEISTSFALLCQAQAFPVPII

>D.mel_46
EPVGAKAPTFSGESKSFTFVKEISTSFALLCQAQAFPVPII

>A.gam_26
EPVGSKPPTFSSESKGSIFDKAANSSFALLCQAQAFPVPIM

>D.mel_40
EPVGAKAPTFSSDSKGSIFERSIKASFALLCQAQAFPVPII

>D.moj_43
EPVGAKAPTFSSDSKGSIFERSINASFALLCQAQAFPVPII
