# Supplementary material for: Conservation Weighting Functions Enable Covariance Analyses to Detect Functionally Important Amino Acids
Source: PLoS One. 2014 Nov 7;9(11):e107723. doi: 10.1371/journal.pone.0107723 (PMC4224327; doi:10.1371/journal.pone.0107723)
Supplement: Sequence Alignments S1 — Sequence alignments built for this work and analysed in the main text. (ZIP) [file pone.0107723.s002.zip › DSCAM_IG7_Sequences.fa]

>A.gam_1/1-96
VLPQIVPFGFGEDQINQFDMVSTMCTVNKGDMPIEIAWEFPGKARKTNDGILISRTSTRISTLSIDSVRD
RHSGNYTCHAKNQAGLVEYTAVLFVN

>A.gam_10
VVPIILPFEFGEEAFDSGSTASVSCIVTKGDTPIDISWMFNGRRITLDEGILITKGSGKISMLSIDSVHS
RHAGNYTCSAKNKAGSVQHTAELQVM

>A.gam_11
VTPLILPFEFGEEAFDTGSTASVSCIITKGDVPIDIGWSFNGRRLAANDAIMITNGGPRVSILSIDAVDS
RHAGNYTCHASNRAGSTKHTAELQVM

>A.gam_12
VVPIVFPFEFGDEAYDTGSTVSVSCIVTKGDAPIDISWMFNGRRLSSNDGVLINPSGNKISMLSIESVLS
K-AGNYTCSARNQAGTAEHTSQLRVI

>A.gam_13
AIPIILPFEFGDEPFDTGSTASVSCIVTKGDTPIDISWLYNGRRIATNDGILIMRSGHKASMLTIESVQS
RHAGNYTCHAANRAGEVMHTSLLQVM

>A.gam_14
VLPVILPFEFGEEALDEASMATVNCAVTKGDTPLSFSWLFNGQDVVGDSGILVSKSGQRISMLTIESVQS
YHAGNYTCMAKNVAGQANHTSELKVI

>A.gam_15
VKPLIMPFEFGEEPFDMLTTSTVSCAVIKGDTPIEINWMFGGETLGTEDGISITKSGPKMSILNIESVQP
RHAGKYTCVARNKAGFAEHSSELKVI

>A.gam_16
VVPVLLPFEFGDEPADVLSTTMVSCAVAKGDTPLAIEWLFQGRKIEASNEISITKSGQKISMLSIETVQP
RHAGNYTCLATNRAGSVEHTSELKVI

>A.gam_17
VPPILLPFDFGEEPADVQSTTSVNCAVAKGDPPIEINWMFNGSKLFTSDGILITKSGQKISFLSIESVQA
RHAGNYTCVAKNRAGFAEHTSELKVM

>A.gam_18
VPPILLPFDFGEEPVDVHSTTSVTCAVAKGDPPIEINWLFNGSKLFTSDDILITKSGQKISFLSIESVQA
RHAGNYTCVARNRAGFAEHTSELKVM

>A.gam_19
VPPILLPFDFGEDPVDVQSTTTVSCAVAKGDPPIEINWMFNGSKLFTSDGILITKSGQKISFLSIESVQA
RHAGNYTCVARNRAGFAEHTSELKVI

>A.gam_2
VSPQIVPFDFGEDAVFAMDMVSATCTVNKGDLPIDIVWLLNGHKIYSNDGILISRPSPRLSTLSIESVRD
RHSGNYSCIAMNHAGSMDHVTPLLVN

>A.gam_20
VPPILLPFEFGDEPADMASTTTISCAVAKGDTPIEISWMFDDSMIFSNDGILITKSGQKISILSIESVQP
RHAGNYTCIARNRAGTAEHTSELKVI

>A.gam_21
VPPILLPFEFGEEPSDIHSTTTVSCAVAKGDTPIEINWMFNGSKIFSNDGITITKSGQKMILLYIESVQA
RHAGNYTCVARNKAGFVEHTSELKVI

>A.gam_22
VTPIIMPFEFGDEPFDIYSTTTVSCAVTKGDSPIEIIWLFNDYRLRTSDGVLITSNGQKISFLSIESVQP
RHAGNYTCIAKNRAGEAQHSSELKVM

>A.gam_23
VIPIIMPFDFGEDPFDIYSTATATCAVTKGDSPIEISWYFNSYRLRTNDGVLITPGGQRVSMLSIESVQP
RHAGNYTCIAKNPAGSAEHSAELMVM

>A.gam_24
VLPIILPFEFGEEPFDIYSATTVSCAVTKGDSPIEISWYFNSYRLYTNDGILITPGGQRVSVLTIESVQP
RHAGNYTCIAKNPAGSAEHSAELMVM

>A.gam_25
VLPIILPFEFGEEPFDIYSATTVSCAVTKGDSPIEISWYFNSYRLHTNDGILITPGGQRVSMLTIESVQP
RHAGNYTCIAKNPAGSAEHSAELMVM

>A.gam_26
VLPIILPFEFGEEPFDIYSATTVSCAVTKGDLPITIAWLFNDRQIHSGDGVLITNSGHRISMLSIESVQP
RHAGNYSCVANNKAGSAEYSSILNVM

>A.gam_27
VLPIIHPFEFGEEPFDIYSAVTISCTVTKGDLPINITWTFNGQAILTGESISITRSGQRSSLLSIESVQP
WHAGNYTCAARNAAGTVEHNSELVVI

>A.gam_28
VVPYIMPFEFGDEPFDTSSMTTVSCAVTKGDMPIEIVWSFNGQPLYGDSGVIITKSGHRVSMLTIESVSS
QHAGNYTCLARNKAGEVRHVSQLKVL

>A.gam_29
VPPSITPFFFGEEPLNSGESTAVNCMVFKGDAPLEIRWYMNGNQLPNENGVIIGRVSERLSSLSIDPIGY
FNRGTYECRVKNRAGEAFYSAELVIN

>A.gam_3
VLPQIVPFDFGSEEIFSLDTVSVSCTVSKGDSPVDIRWQFNGNHLTTNNGVLISRQTQRTSFLTIESVRD
RHTGNYSCIAENPAGLAVHTASLFVN

>A.gam_30
VVPTIMQFSFGEEILNTGDSVAVNCMVVKGDSPLEIRWYLNNVPISENEGIVVVKLSEKLSSLSINAIEP
QHRGLYECRVKNKAGEASSNAELIIN

>A.gam_31
ALPVINPFHFEEH-VDSEESVQVTCHASKGDLPIEISWQFNGRPIRISSNIEITSIGKRSSSLNIPSVGA
DHSGVYTCIAKNVAGSRNQSAELFVN

>A.gam_32
VLPKIFPFSFGEDPSHIDSFVTVQCAATVGDLPIDIEWLHDGQLVSNDYGISIVHSGRRVSTLTIESIRD
HHAGNYTCRAKNQAGTVEQSTQLIIN

>A.gam_33
VPPKIFPFSFGDDPMNEGDSGSVQCNVPSGDLPFGIRWYFNGAVIE-DLATTITNIGKRAKVLTIDSVAA
RHAGNYTCEASNLADVVHYSASLVVN

>A.gam_34
VPPKIVPFSFGDETMNSGDSGSVQCNVLSGDFPLSIRWYFNGYLID-DHTVTITSIGKRLSVLNIDSVHG
RHAGNYTCEAQNKAETVSYTTELLVN

>A.gam_35
VPPKIAPFTFGDEPLNYGDSALIYCSITSGDFPIKIQWYLNEVAVDPFYNINQADFGKKAKALSIDGVNE
RHVGNYTCRATNQAEVTTFSAVLNVN

>A.gam_36
APPKIAPFVFGEDALNYGDSASVQCSVISGDMPIMIEWLFNNASISFSDSVNIADFGKRTKALAIDGVDE
RYAGNYTCRATNRASSTYHTAELIVN

>A.gam_37
VPPKILPFSFGADPMNYGESASIQCSVISGDFPMTIDWLYEGRAISSLHGITALAFGKRAKALSIDGIAG
SHAGNYTCRATNAAGVAEHTEQLIVN

>A.gam_38
VPPKISLINTGENPTFVDEFFQIICTVVHGDLPVDFVWLFNGVNLHHVPGVRI-ETRKRGSTLSIEAVRG
AHAGNYSCQATNEAATTIATVELIVK

>A.gam_4
VLPHMLPVEFGSDIIFLNDMVTSSCTVNKGDFPIDIFWRFNGRRIASEDGITVSRTNQRMSVLTIEAVRD
KHSGNYTCVAQNRAGQVQQTALLQVN

>A.gam_5
VGPSVFPFDFGDEPVDMMNTVSINCVVSKGDTPIMIEWLFNGNRVTAEDGINIMKSGQKISMLSIESVQS
RHAGNYTCVARNKAGESQHTSELKVI

>A.gam_6
AVPQIMPFEFGDEPFDSSSTVSIQCVVSKGDTPIMIEWLFNGNRVTTNDGINIMKSGQKISILSIESVQS
RHAGNYTCVARNNAGESQHTSELKVI

>A.gam_7
AVPQIMPFEFGDEPFDSSSTVSINCVVSKGDTPIMIEWLLNGNRVTTNDGINIMKSGQKISMLSIESVQS
RHAGNYTCVARNKAGESQHTSELKVI

>A.gam_8
TVPQIMPFEFGDEPFDSSSTVSINCVVSKGDTPIMIEWLLNGNRVTTNDGINIMKSGQKISIFSIESVQS
RHAGNYTCVARNNAGEAQHTSELKVI

>A.gam_9
AVPQIMPFEFGDEPFDSSSTVSVQCVVTKGDVPIDIGWMFNGRRISSNDGITVSKLGQKMSTLYIESIRS
RHAGNYTCRASNAAGSVEHSSELKVI

>A.mel_1
VPPTIQQFSFTKLPMNAGEFANLQCIVPTGDLPLNIRWSYPGEEMGGSSGVLAKKVADRVSMLMISVITA
RHAGEYVCTAENAAGTASHSTTLTVN

>A.mel_10
VAPHIGPFSISDGPANSGDMVSATCSIMKGDFPVEIVWKFNGRAIGNDPDLTITRINKHMSALSIESVAA
RHAGEYTCVATNRAGNVTHSTTLAVN

>A.mel_11
VAPQIFPFTFGDEPVNSGEAISATCSILKGDFPMDISWAFDGTPIDERSDQYTITKSKRLSVLAIDAVAA
RHAGEYTCTASNRAGASSHTAALAVN

>A.mel_12
VAPQIAPFSIGDEPANWGEAVSAVCTIVKGDLPIELAWALNGEPISDRPDITISSTGKRVSLMTIEAVSG
SHAGEYTCTASNAAGATSYSATLAVN

>A.mel_13
VAPQIAPFSINEEPANWGEQISAVCSVLKGDPPIEIRWSLNGEPITSHPDITITKTGKKNSLLVIDSVTA
HHAGEYTCVASNLVGSVSRSAELSVN

>A.mel_14
VSPQIAPISFGDEPVNAGDLVSVQCVVTKGDSPLEIAWTFDNQPIRDRMDVIVSNSGKRVKQLTIESVAA
RHAGEYTCVASNAAGSTSHSAKLDVN

>A.mel_15
VIPKLLPFTFGEKPLNSGQVVTVPCAVVEGDQPLKLRWTLNGHSISPHSGISIVDLGGRGAILSIGSVQA
THAGTYTCIAENLAGRHELSADLIVN

>A.mel_16
VAPHLQPFTFDE--ANSGDLIIVHCAVVKGDTPISLKWLFEGRHLEVGDGVGITALGDRVSALTIPAVRG
EHAGEYACVADNPAGRARHSAHLKVN

>A.mel_17
VLPRISPFDFGDQPIYAGQAAQLACMVATGDTPIDIAWTHEDRPLSQFMGYNVGKLGPRMSMMLIEPVTP
DHAGRYTCIATNPSGKAIHEATLRVH

>A.mel_2
VGPQLLPIAFNAEVANSGDSVSVPCSILKGDMPMDISWAFNGVAIDRDPSITVTRISKHLSTLSIDGVSA
RHAGEYACSASNLAGSVSRSATLTVN

>A.mel_3
VAPQILPFAFGDEAASWGELVSVTCSVAKGDQPLEISWAFNGTPIGHGSDVVIGSTNKKNSVLTIESVAA
SHAGEYTCSASNRAGATTHSSRLTVN

>A.mel_4
VAPQILQFSFGDDPLNSGEMLSVSCTIVKGDFPVNLTWTFDDTPVDSRQDVNII-TNKRVSFLSIDSVAA
RHAGRYKCIASNAAGSDSHTAVLSVN

>A.mel_5
VGPQLAPFTFGDEAANAGEMATVQCAVIKGDLPVRIAWSLNGRRVEEIPDIVVTRSSKRISTLTIDSVAA
RHAGEYSCTATNEAGSATHVSVLSVN

>A.mel_6
VPPRIAPFEMADRAVNWGDSVSAVCTVVNGDSPLEISWALDSMPIDESHRISVI-TKKRNSLLSIDSASP
SHAGTYTCVASNEAGATSYSAELTVN

>A.mel_7
VAPQIAPFAITEEPANWGDSISVVCAILKGDLPIEISWALNGEPIGDRSDINVVATTKKNSILSIESVAA
RHAGEYTCSASNKAGATSHSAILAVN

>A.mel_8
VAPEIAPFVISERPANWGDTVTATCTMLKGDPPIQIEWALNGEPISDYSDISIA-TSRRVSLLTIDAVTA
SHAGEYTCMASNAAGGTSFTATLAVN

>A.mel_9
VAPEIVAFDIGEGPANWGDTVTATCTVVKGDHPIQIEWALNGEPISNHYDISIVNTSKRVSLLTIDGVTA
RHAGEYTCSVSNAAGGTSYSATLAVN

>A.pis_1
VPPVILPFAFDGE-TNAGDNAQLTCHVSKGDMPLELFWTFNNRSVPLPELTTINRIGKKIAVLEIPVVTQ
FHRGTYVCTANNRADRVSQFAVLSVN

>A.pis_10
VRPKILPFSFGDSPSNAGNPVQVGCTVMEGDKPLRITWNFYGEELSSNMGVSTMPVGDSMNVLIIPSVVP
SNRGNYTCLAKNSAGNDSFTAQLLVN

>A.pis_11
VLPKIVPFSFGDGPVNSGESIQVVCSVSKGDRPMSITWSFYGEALSSDMGVTTQMLGDTTNFLSIPSAGP
SNQGNYTCIAKNNAGLDTYTSQLVVY

>A.pis_12
VLPKILPFSFGDGPVNAGESVQLTCSVAKGDKPMSITWSFYGEELSSHMGVTTQMLGDTTNFLSIPSVSG
SNRGNYTCVAKNSVGLDSFTSQLMVN

>A.pis_13
VLPHIVPFSVDEK-VRSGDSIQLNCHVSKGDKPLELNWLFNDDELSSELSVTTTKLGSSSSVLTIGTVSA
AHTGKYTCIASNRIGSYDYSTYINVD

>A.pis_14
VPPKMMPFTFGDDIPEAGETISIQCTVSSGDIPIEFAWTFNGKSTSDLANVFVSKTGRRVSSLTVESLNE
KNVGNYSCHARNMAGETGHTASLYVN

>A.pis_15
VFPKIKPFTFGDTPVFAGQSAQVACSVSEGDSPLELSWTFDGRDVF-GLGVSVLNIGTKTSLLSIDNTDS
VHRGNYTCSVTNRAGRASYTAGLNVH

>A.pis_16
VPPRIVPFAFDE-PIYSGQSAQITCLVSEGDAPLNISWWFRKSDESLPSGISVNKMGSKLSMLFIESTSS
YFAGNYACVVENRAGSSKHTSALNVH

>A.pis_17
VAPRIEPFSFGD-PVYDGQSTQVTCFVSEGDPPLDLFWTFSGRAGPLRGGVSVNKMGSKVSMLYIDAASS
SHAGNYTCVATNRAGRADRTATLNVH

>A.pis_18
VKPEVEPFSITDSTLNEGGSTKILCSASSGDTPMHISWTVDGRRLANGDRIKVQRLDELTSLLSLTRASP
ENAGNYSCVARNEAGSASRTATLKVM

>A.pis_2
VPPLMKPFSFEGE-SNVGDTAQLTCHVIKGDTPLEITWVFQGDGRIMPQPIIENRIGKKITMLEIPTVTE
YHRGSYSCIAKNRAGIINQTALLMVN

>A.pis_3
VPPSIMPFSVDGE-LSVGDNAQLTCHVARGDMPINISWTFDGGKVGLPEPILLNRIGKKIFMLEIPSVTE
YHRGSYTCIATNRAGVIEHTAKLMVN

>A.pis_4
VLPRIRPFEFESA-VFAGEPVQLTCFVTKGDKPLRISWYLHSKELTSQTGITTSTMGDRASSLSIASAGL
SNAGNYTCVAQNAVGMDYYSAYLEVN

>A.pis_5
VPPRIRPFVFESA-VYAGEPVQLTCLVTKGDKPLRISWYLQSKELTPQTGIITNNLGDRANSLSISSAGI
SNRGNYTCVAQNAVGMDSYSAYLEVN

>A.pis_6
VPPRIRPFEFESA-VFAGEPVQITCLVTKGDKPLRISWYFHTTELTSQTGVYTSSMGDRSNILSIPSAGL
PNGGNYTCVAQNAVGMDYYSAYLEVN

>A.pis_7
VCPKILPFSFGETPSNAGDSVQVVCTVVKGDKPLRISWNFYGEELSSNMGITTTPVSDSMNVLSIPSVGT
ANRGNYTCVSKNSAGYDSYTAQLLVN

>A.pis_8
VRPQILPFSFGDNPSNAGDKVQVGCTVAKGDQPLRINWNFYGEELSSNMGVSTMAVGDSMNVLFIPSVAP
SNRGNYTCVAKNPAGYDSYTSQLLVN

>A.pis_9
VRPKILPFSFGDTPSNAGNTVQVACTVSEGDKPLRISWNFYGEELSSNMGVSTMPVGESMNALFISSVAP
SNRGNYTCVAQNSAGLDSFTAQLLVN

>B.mor_1
VPPQILPFEFGEEPANAGDTATLTCSVSKGDQPVNISWIFNGQELTNNLGVVLSSINKKTAIMSIDSVSG
VHRGTYICVATNRAGSANHSAVLEVN

>B.mor_10
VPPHIVPLVTEEL-VFAGESVQLNCHVSKGDQPLTITWSFHGKELSSHQGISTMKIGQRTSLLTISSATA
SHSGEYSCHAFNHAGQTVHSTVINVH

>B.mor_11
VLPYIVPFEADES-VFAGESVQLNCHVSKGDIPLDIKWHFHGENTSSHLGIMTTKITTRTSFLSITAATA
GHSGNYTCVATNSAGSTNHSTVLNVH

>B.mor_12
VIPNILPFDVDQA-LFFGESVQMMCHISKGDTPLEVFWQFNGQKLSKELG-TFTKVGDRSSVLTLPSVTG
AHSGNYTCIAKNFAGTASYTTILKII

>B.mor_13
VVPHINPFEVEES-IFAGESVHLTCHVSKGDKPLQITWSFQGREILNNMGITTTKLGDKASVLSISTAMG
QHSGNYTCSASNRAGRTNHTAI--VN

>B.mor_14
VPPHIMPFEIEES-IYYGESVQMTCHVFKGDRPLTITWTFEGRDIQ-VTSVLKLKMAEQTSFLSIGTVTG
EHSGNYTCIAKNKAGEDRYSTTLNIK

>B.mor_15
VVPHIKPFELEEA-VFAGESVHLDCHVSKGDTPLEISWYFQGKPVTYRMGVKTTKLSERVSVLDIQAASD
LNSGNYTCTATNRAGSSSHTALLNVI

>B.mor_16
VPPVVQPFSFGEVAMNSGQVITAPCSVIEGDHPLQLTWLFNDEPVKPRSGITVFQIGERSAILSIGSVTH
AHAGNYTCVAKNDAGTNFHTSTLNIN

>B.mor_17
VPPNVLPFTFGEKPANFGEYLQVACTINFGDLPLTITWKFNGQVISQRNNDYVITNSKRSSLLIVESVNA
KHAGTYTCVGENRAGRNKYSADLIVY

>B.mor_18
VLPKIAPFNAGPEPAFLGDYFALQCIVTHGDLPVRIEWTFNNKSVNSVPEIRINTNDRRSSVLTIESVDA
KHAGVFNCTATNAAGVASHISELIVR

>B.mor_19
VPPIIAPFSFGEIPSNPGDTAVVNCVATKGDMPLDISWTFSSETIDLQRDIMTMPLGSRASVLTINSVNA
NHQGNYTCIVK------------MVL

>B.mor_2
VPPQITPFEFGEEILNEGETASVQCVMSKGDLPVNFKWLFNGEEIKNNLGVVLTTISKKTSILNIESVRS
VHRGSFTCEIKNQAGQTNHTTILSIN

>B.mor_3
VPPQISPFEFGDEPSNAGDTVSVQCVMNKGDLPANFSWSLNGGKITNKLGIAIGSMSRKMSILNIDSVNG
THRGFYACHVENIAGQVNHSAVLEVN

>B.mor_4
VLPQIHPFTFGEESANAGDTVGVQCMVTKGDTPINMTWLLNGKPVQQIPGITVTKIGHKSSSLSIDSVAS
IHNGVYTCSATNIGGHANYSSELTVN

>B.mor_5
VVPQVTPFDFGEDILNAGETVSLTCTVGKGDLPLNIYWQLNNQSLNTGNGILINRNGKRISMLSIENVLH
EHIGNYTCIAENQAGRSSHSATLKVN

>B.mor_6
VAPQILPFDFGTEALNDQEMAVVICTVTKGDLPVDIKWFFNDDFVSGINGIVLNN-HKRTSQLTIETVSH
HNQGNYTCVVKNEAGITNHTAALYVN

>B.mor_7
VPPQIMPFEFGAEPVNAQEMVLVTCTVSKGDLPLKINWYFNGAKIIGDIGINLVNT-KRTSQLSIESVSH
QNQGNYTCVVKNDAGLVNHTTELYVN

>B.mor_8
VAPIIASFEFDES-VFYGEGVQITCHVPKGDKPLNFKWTFNGGDVSSLSGVNIINVGDRGSALIISMVTA
EHSGNYTCTASNIVASASHHATLNVK

>B.mor_9
VAPIISPFEFDEA-VFYGESIQIMCHIPKGDMPLVLTWSFRNEPIKKNDYIVITKVGHRSAILSIPAATE
RHSGNYTCTASNTVASTNHTAMLNVQ

>D.mel_1
VPPQVVPFDFGEETINMNDMVSATCTVNKGDTPLELYWT-TADPTTSNDGILITKTTQRISMLSIESVHA
RHRANYTCVARNAAGVIYHTAELRVN

>D.mel_10
VPPQVMPFVFGEEPSNYGDSTAVQCMVFKGDTPLQLHWTLNGQPITEHVGIRIIKMSPKLSSLSIDAING
QHRGLFKCIATNAAGTSEQSAELMVN

>D.mel_11
VPPQIRPFDFGDEASNSGETMGIQCTVIKGDLPINITWVLNNHTLNGDLDVVIGRMSSKSSTLNIDYIAA
EHRGVYTCLARNQAGESSYSAELKVN

>D.mel_12
VLPSIHPFSFDAE-ANEGDSVQLTCHVAKGDLPLRIRWTHNGLPLFTHLGVMASKIGERISLLTVESVKA
ANSGNYSCVASNNAGNVSSSAELLVN

>D.mel_13
VLPQIVPFAYEDL-INMGDSIDLFCQIQKGDRPIKVHWSFYGDQVQ--PQMRTNRISEKTSMISIPSASP
AHTGRYTCIASNKAGTTTYSVDLTVN

>D.mel_14
VAPKIASFDFGEEPLNYGEPASVQCTILGGDLPMNVTWLLNNATIDSFHDISFSRIGKRINVLSIESVSA
HHAGFYSCHAQNKAGITAHSARLIVN

>D.mel_15
ALPKISPFNFGEESMSYGEFVNVQCTISGGDLPVNITWTLNNKPFEDYLEILTTKRGKRINELTIEAVSA
KHAGNYSCIAENKAGVANHTAELKVN

>D.mel_16
VAPKIAPFDFGDEPSNFGESASVQCLVTSGDFPVSFAWLFNGREINNVYDVSMVKLGKKISALSIDIVRD
HHAGNYTCVAVNRATSVNFTAELVVN

>D.mel_17
VPPKIAHFDFGDHAVNFEESVSVNCLIYLGDLPMDITWLFNGAHINAYTGVSIVKGGKKASILTIDSVHA
GHAGNYTCKARNDADSAEYSAELIVN

>D.mel_18
APPKIAPFDFGQSASSFEDSVSVNCLVTSGDLPIDIEWLFGGEPINFATGIAILRGGKRTSLLTIDSVHA
GHAGNYTCKAKNQASSSEYSAALIVN

>D.mel_19
APPKITPFSFGEEPANVEDSVSVTCLISTGDLPIDIEWFFNEYGISSYSGISVMKGGKRNSVLSIDSVQA
RHAGNYSCRAKNHAAAVNYTTDLIVN

>D.mel_2
VLPQIVPFDFGEETVNELDMVSASCTVNKGDLPIDVAWTKNGGRVYTNDGIVVTKTSTRMSVLSIESARA
RHAGNYSCVATNNAGETRQWAVLAVN

>D.mel_20
VPPKITPFDFGDEPTNFEDSVSVTCLISSGDLPIDIEWFFNEYGISSYSGISVVKGGKRNSVLSIDSVQA
RHAGNYSCRAKNHAAAVNYTTSLIVN

>D.mel_21
VPPKITPFDFGDEPTNVEDSVSVTCLISSGDLPIDIEWFFNDYGISSYSGVTVVKGGKRSSVLGIDNVQA
RHAGKYSCRAKNRAAAVNYTFDLVVN

>D.mel_22
VPPKITPFTFGEDPTNVEDSVSVTCLISSGDLPIDIEWLFNDFGISSYSGMTVLRGGKRTSMLTIDNVHA
RHAGKYSCRAKNHAAAVNYTTELIVN

>D.mel_23
VPPKITPFTFGDEPTNVEDSVSVTCLISSGDLPIDIEWLFNDYGISSFSGMTVYRGGKRTSMLTIDNVHA
RHAGKYSCRARNHASAVNFTTELIVN

>D.mel_24
APPKLAPFDFGDSPANFEDSVSVSCLVSSGDLPIDIEWLFNGESISYASGIAVLRGGKRTSVLTIDSVHA
GHAGNYSCKAKNKAASSEYSAALIVN

>D.mel_25
VPPKITPFDFGDAPTNVEDSVSVMCLISNGDLPIDIEWFFNDYGISSYSGINVVKGGKRNSMLSIDSVQA
RHAGKYSCRAKNHAAAVNYTTELIVN

>D.mel_26
VPPKITPFDFGAEPTNVEDSVSVTCLISSGDLPIDIEWFFNDYGISSYSGINVVKGGKRNSMLSIDNVQA
RHAGKYSCRAKNYAAAVNYSTELIVN

>D.mel_27
VAPKIAHFDFGEVAANFEDSVSVNCLVSSGDLPLDIEWMFNDYPINHYSGISTSKMGKRLSVLMIDAVSA
RHVGNYTCKARNLWASAVYTAQLTVN

>D.mel_28
VPPHISPFEFGDEPANFGDSVTVQCTISKGDLPVDITWLFNDYAINEYHGVTSSKIGKKVNVLTIDSVNG
NNAGNYTCRARNKAQMVEYTAALIVN

>D.mel_29
VLPQITPFATGSQPTHLGQYITYQCTLTEGDLPLNIRWTFNNQPLFDDQDILIAKMGRRSSVLTIESVAD
RHAGNYSCHGENAAGRATYSTQLRVI

>D.mel_3
VLPQVVPFDFGEESINELDMVSASCTVNKGDLPVDIYWTKNGGRVYTNDGLIVTRNSQRLSVLSIESVRA
RHAGNYSCVATNNAGAITQSAMLAVN

>D.mel_30
VLPRIIPFAFEEGPAQVGQYLTLHCSVPGGDLPLNIDWTLDGQAISEDLGITTSRVGRRGSVLTIEAVEA
SHAGNFTCHARNLAGHQQFTTPLNVY

>D.mel_31
VPPKLAPLPVNSP-LYVGDYYQLTCAVVHGDAPFNITWYYNNEPAGDLAGVTILMHGRRSSSLNIESVGG
DHAGNYTCKGANRAGETTAETHLSVK

>D.mel_32
ELPQVDQFHFNANGVNGGQAVRVMCMVSSGDLPIDIYWLKDGQPLL---RSIYHKIDEYTLILSLRQTTI
GDSGNYTCVASNAAGVASRWSILKVK

>D.mel_33
EPPMLSPLLLSASVCDVGDYVQLTCIASRGSTPIMFEWWLDGRQVHGNDDVTQATVGEHTSLLLINRAGE
GHAGNYSCRAINQVGVAERRTRLTVN

>D.mel_4
VLPQIMPFDFGEDVINELDMVSAYCTVNRGDLPVDIAWTKNGGRIYTNDGLIVTRNSQRISVLSIESVRA
RHAGNYSCVATNSAGETRQSAILAVN

>D.mel_5
VPPSIAPFSFGDDPVNTGENAGVQCMVQKGDVPITIKWTLNSRPIIGEEGITILKLSPKTSVLNIAAVEQ
DHRGVFKCIAENKAGSSFTTSELKVN

>D.mel_6
VPPHVLPFSFGSEVFNMGDVLSITCVVLKGDLPLRIHWTLNGEPVAGVNGFTVMQLNQRTTYLSVDALEA
KHRGSYSCVAQNQAGEAIYSADLQVN

>D.mel_7
VAPQISPFSFGDEPLNRGEVASVNCVVPKGDLPLDIYWTLNSALIVGEMGFTLVRLNKRTSSLNVDSLEA
VHRGSYKCIANNSAGYAEYVSTLDVN

>D.mel_8
VPPQIQAFDFGSEAANTGEMAGGFCMVPKGDLPMEIRWTLNSAPIIGEHGFSLSRLNPRTSSLSIDSLEA
RHRGLYRCIASNKAGSAEYSAELHVN

>D.mel_9
VPPQVLPFSFGESAADVGDIASANCVVPKGDLPLEIRWSLNSAPIVGENGFTLVRLNKRTSLLNIDSLNA
FHRGVYKCIATNPAGTSEYVAELQVN

>D.moj_1
VPPQIVPFDFGEEAINMSDMVSATCTVNKGDTPLEVYWTLGAARLM--DGILITKTTQRISMLSIESVHA
RHRANYTCVARNAAGIVYHTAELRVN

>D.moj_10
VPPQVMPFVFGDEPSNYGDSTAVQCMVFKGDTPLQLHWTLNGQPITENVGIRIIKMSPKLSSLSIDSIND
HHRGLFKCIASNSAGSAEQTAELVVN

>D.moj_11
VPPQIRPFDFGDEASNSGETMGIQCTVIKGDLPINISWALNNTLISGDWDVVIGRMSSKSSTLNIDYISA
EHRGIYTCRARNPAGESSYSAELKVN

>D.moj_12
VLPSIHPFSFDND-ANEGDSIQLTCHVSKGDLPLRIRWTHNDLPLFPHLGVMASKIGERISLLTVESVKA
VHSGNYSCVASNSAGNSSYTTELFVN

>D.moj_13
VLPQIVPFAYEDV-INTGDSIDLFCQIQKGDRPIRVHWSFSGSEYDLQPQMRTNRISSKTSMLSIPSASP
AHTGTYTCIASNAAGTTSYGVNLTVN

>D.moj_14
VSPKIAPFDFGEEPLNYGEPASVQCTILGGDLPMNVTWLLNNATIDSYHDISFSRIGKRINVLSIESVAA
HHAGLYSCHAQNKAGLTAHSARLIVN

>D.moj_15
-------FIFGTEPMNFGEPVSVHCTISGGDLPVSVIWTLNRHPLLPELDIFTEKRGQRINNLMIDAIEA
KHAGNYTCIASNSAGRAEHPAELIVN

>D.moj_16
AVPRISPFSFGDESMSYGEFVNVQCTISGGDLPVNITWTLNDKPDSDYLEILTTKRGKRINELTIEAVSA
KHAGNYSCIAENRAGRVNHTAELKVN

>D.moj_17
VAPKIAPFDFGEDPSNFGESASVQCLVTSGDFPVTFAWLFNGREINNVYDVSMVKLGKKISALSIDVVRD
HHAGNYTCVAVNRATSVNYTAELVVN

>D.moj_18
VPPKIAPFDFGDHAVNFEESVSVNCLIYLGDLPMDITWLFNGANIQAYTGVSIVKGGKKASILTIDSVHA
GHAGNYTCKARNDADSAEYTAELIVN

>D.moj_19
APPKIAPFDFGGAPANFEDSVSVNCLVTSGDLPIEIEWLFEGSPVNYAAGIAVLKGGKRTSLLTIDSVHA
GHAGNYTCKAKNKAASSEFSAALIVN

>D.moj_2
VLPQIVPFDFGEESVNELDMVSASCTVNKGDLPIDVAWTKNGGRVYTNDGIVVTKTSTRMSVLSIESVRA
RHAGNYSCVATNNAGESKHWAMLAVN

>D.moj_20
VPPKITPFSFGEEPANVEDSVSVTCLISSGDLPIDIEWLFNQYGISSYSGIMVMKGGKRNSVLSIDNVHA
SHVGNYTCRARNQAAAVNYTTELIVN

>D.moj_21
APPKITPFTFGEEPTNVEDSVSVTCLISSGDLPIDIEWFFNDYGISSYSGINVVKGGKRNSMLSIDNVQA
RHAGKYSCKAKNHAAAVNYTTELIVN

>D.moj_22
VPPKITPFDFGEEPTNVEDSVSVTCLISSGDLPIDIEWLFNDYGISSYSGITVVKGGKRSSVLGIDNVQA
RHAGKYSCRAKNHAAAVNFTAELIVN

>D.moj_23
VPPKITPFDFGDEPTNVEDSVSVTCLISSGDLPIDIEWLFNDYGISAYSGVTVMKGGKRTSMLTIDNVSA
RHAGKYTCLARNHAAAVNHTTELIVN

>D.moj_24
APPKLAPFDFGEVPSNFEDSVSVNCLVQSGDLPIDIEWLFNGQPINFASGIAVVRGGKRTSVLTIDSVHA
GHAGNYSCKAKNKAASSEFSAALIVN

>D.moj_25
VPPKIMPFDFGDEPANVEDSVSIMCQISIGDSPIDIEWLFNDYGISSYSGISVIKGGKRNSMLTIDSVQA
RHAGRYTCRAKNHAASVNYTTELIVN

>D.moj_26
VAPKIAPFDFGEAPVNFEDSVSVNCLVSSGDLPLDIEWHFNDYPINHYSGISTSKMGKRLSVLMIDAVNA
RHVGNYTCKARNLWASAVYTAQLFVN

>D.moj_27
VPPHITPFEFGDEPANFGDSVTVQCTISKGDLPVDIYWLFNDYAINEYHGVTTSKIGKKVNVLTIDSVNG
NNAGNYTCRARNSAQTVEYTAALIVN

>D.moj_28
VPPQITPFATSAQPTHLGQYITYQCTLTEGDLPLNIRWTFNKQPLFDDQDILIAKLGRRSSVLTIESVAA
KHAGNYSCHGENAAGKVSYSTQLRVI

>D.moj_29
VLPRITPFAFEDGPAQVGQYLTLHCSVPLGDLPMQIEWTLNGQSIDERLGISTLAVGSRSSVLTIESVEA
PHAGNFTCHAKNLAGQLRFTTLLNVY

>D.moj_3
VLPQIVPFDFGEESINELDMVSVSCTVNKGDLPVDIYWTKNGGRLYTNDGLLVNRNSQRLSVLSIESVRA
RHAGNYSCVATNNAGATRQSALLAVN

>D.moj_30
VPPKLSPLALNSP-LYVGDYYQLSCAVLHGDAPFNITWYYNGRPAGELPGVNILMHSRRSSSLSIESVQG
SHTGTYTCMGANGAGYTTVESKLSVK

>D.moj_31
ELPQIEQFHFNANGVNGGQAVRVMCMVTSGDLPMDIFWLKDGQPLL---RSIYHKIDEYTLILSLRQTAI
SDSGNYTCVASNAAGLASRWSILKVK

>D.moj_32
EPPLLAALSLSTSVSSVNDYVQLTCIAIRGATPIRFEWRLNGRALHGDADVTQASVGEHSSLLLINQAQA
HHAGNYSCTASNHVGVAQRQAALTVN

>D.moj_4
VLPQVMPFDFGEESINELDMVSAYCTVNKGDLPLDIAWTKNGGRVFTNDGVVVTRTSQRISVLSIESVRA
RHAGNYSCVATNNAGETRQSAMLAVN

>D.moj_5
VPPSIAPFSFGDDPVNTGENAGVQCMVQKGDVPITIKWTLNGRPIIGEEGITILKLSPKTSVLNIAAVEQ
YHRGTFKCIAENKAGSSYTTSELKVN

>D.moj_6
VPPHVVPFSFGSEVFNMGDVLSINCIVLKGDLPLEIFWTLNNETIEAVNGFTVIQLNSRTSYLSVDMLEA
KHRGVYSCIAQNQAGRAKYSAELQVN

>D.moj_7
VAPQISPFSFGEEPLNRGEVASVNCVVPKGDLPLDIYWTINSALIVGELGFTIVRLNKRTSSLNIDSLEA
AHRGSYKCIANNSAGFAEYVAILEVN

>D.moj_8
VPPQIQPFDFGAEPANTGEIAGIFCMVPKGDLPMEIRWTLNSAPIIGEHGFSLSRLNPRTSSLSIDALEA
RHRGIYKCIATNKAGSAEYSAELHVN

>D.moj_9
VPPQVRPFSFGESAADVGDVASANCVVPKGDGPLEIRWFLNAVPIVGQSGFSLGRWNDRTSMLNIDSLNA
VHRGIYKCIASNAAGSSEYVAELQVN

>D.pul_1
VLPAINPFAFDQP-VYSGDDVQLTCYVARGDEPISVSWTLNGLPLDSRPGVNLVNVGSKTSLLTMSNVNH
NSDGEYRCLAKNPAGVSSYSANLTVY

>D.pul_10
VAPEIAPFDFGDSTLNAGEAAQTQCIALKGDTPLNFTWTFHGSATTFQTGVVTAIVGQRSSALMIDSVTP
NHAGTYTCTVRNQAASASYSTVLSVS

>D.pul_11
VAPEIAPFDFGDTTLNAGDAAQAQCMALKGDTPLNFTWTFHGDATTFQTGVVTASVGQRSSVLMIDSVTP
NHAGTYTCTVRNQAANASYSTVLSVS

>D.pul_12
VAPEIAPFDFGDSTLNAGEAAQTQCLAIKGDTPLNITWTFHGDVTTFQTGIVTASVGQRGSALLIDSVTT
NHAGTYTCTVRNQVASASYSTVLSVS

>D.pul_13
VAPEIAPFDFGDSTLNAGEAAQTQCLALKGDTPLNFTWTFHGDEATFHAGVVTTSAGQRGSALIIDSVTT
HHAGTYTCTARNQVASASYSAVLSVS

>D.pul_14
VAPEIVPFAFGD--IYEGESSQVLCVLSKGDDPVRLEWY-HGTELLARQDVTVMPTGPRASVLVFNSLKA
SHFGNYSCQASNAAGSSSFTAQLIIN

>D.pul_15
VAPKIVPFSFGDEEVMAGSAAQVTCLATEGDLPMDVQWHFRGSNVSLGLGMSTTRVGSRTNLLVIDTVSP
ENGGLYTCRATNAAGSADYSAELLVQ

>D.pul_16
ERPTLLPLYLPSESVDQGSYVQLTCIATAGDLPLDFHWAVDGRRVP---ESTVSRVSPQTSLLILNSVGI
HQAGNYSCHVNNSAGRSNSAIQVKVN

>D.pul_2
VPPKIVPFSFGDEPFTSGDSAHTVCAAAEGDLPMDINWAFHGQQYSSMMGITTTKVGARSNMLQIESVAA
AHSGSYTCTARNSAGTRNYTAVLVVF

>D.pul_3
VAPVIGPFSFGDTEYTLGMSAQINCIIVEGDLPIDISWTFHG-PSSAMSGIETMKIGSRSSVLNIDSVAA
DHAGNYTCIARNVAAVRNFTATLSVY

>D.pul_4
VRPKLLPLSFGEEEYTPGSHVQTICIVGEGDLPIELGWTFRGSETGADLGISTTRVGPRSTVLQIDSVIA
AHSGEYTCTAKNSVGSQSVSAHLEVL

>D.pul_5
VVPKILPFNFGEEDYTSGMSAQLQCIVTDGDIPVDIRWITSGQTHSSLEGITFTKIGSKSSIMQIDSVDA
SHSGNYTCLAKNSAGQASYTAQLTVV

>D.pul_6
VAPQIAPFSFGDDALNAGDFVVVQCSAVKGDSPISLRWAFKSQPLAPITGLTINSLGDRISVLSIQSVAA
AHNGEYTCTAENPAGIANYTAELTVN

>D.pul_7
VVPRIVPFDLSDEAITSGQPVTIQCTISEGDLPINFRWAFHGQELSSQMGISTLRLNARVSLLSIDSIAA
GHAGNYTCTAQNSAGSTNHTATLLVQ

>D.pul_8
VAPQVLPFSFGEGSLTSGQPITVQCMIVDGDLPMTLRWMFHGLELSSQMGISTFRLNPRVSLLSIDSVAA
GHAGDYTCTAQNAAGQSNHTASLFVN

>D.pul_9
VPPQIMPFSFGEGSLTSGQPVAIQCTVLEGDLPLTLRWAFHGQELSSQMGIAIIKAGARVSILTIDAVAA
GHSGDYTCTASNAAASVNYTASLAVN

>I.sca
VPPVIDSQMLPDMTSNQGMNVKMLCSVVQGDPPISLRWM-HGQLVSRSSSVSLQSLDDSS-VLTIKGVSM
RDSGNYTCEASNAALTVNRTVTLVVN

>L.van
VPPRWIVEPADKA-FALGSDARLECKADGFPRP-TLGWK-KAAGHTDYRDLDVNNPNIKVTTLHISSIQK
SHEGYYLCEANNGIGAGLSTVIVRVQ

>P.hum_1
VPPQISPFTFGDAPSDAGNLVVVQCAVIKGDSPIVISWDFNGESLNDNLGIEVNVLNKRVSSLTIESVTA
KNAGNYTCNAKNSAGTFSYTSQLVVN

>P.hum_10
VMPKIVPFHFDGA-MFSGEAAQITCMVSAGDEPLYISWTFEGKNITSLMGVTTTKIGRKGSSLMIDPISA
DHRGNYTCTVRNPTGTSNFTASLDIN

>P.hum_11
VLPKITSFDFGEDAIFSGQSAQASCFVSEGTEPVRITWNFQGKQITDNKDVTVTRVGKKASILVIDPARS
HHRGNYTCSARNDAGTSNYTAVLNIN

>P.hum_12
VLPKIAPFSFGETPIFFGQGAQLTCYVTEGDFPVEIYWSFNGGNISSVPGVSTNQLMKKTSLLTIEPATS
DHSGNYTCHAKNRAGMTSHTTSLAIN

>P.hum_13
AKPEIEPFTFNKNGVNGGSSIRVLCTVLTGDQPLDIKWLKNGEPMS-EYRRKTQKLDENTVILSLRNLQV
EDSGNYTCLAENSAGIATHSSVLRVK

>P.hum_2
VLPHIVPFYAEND-LNTGESVQWNCHVMKGDTPVRIEWSFNGFPITSKMGVTTTKISERSNLLIISSVGD
THSGNFTCTATNAAGTSNYTVQLHVN

>P.hum_3
ALPHITHFEGDDN-NNFGDSVQLNCHVSKGDLPVTITWIFNGNNILSRLGLFIQKIGSRTSLLTISNVME
EHSGNYTCNAVNAAGSVNHTATINVK

>P.hum_4
VLPQIRPFDFGDDPINAGELVITNCVIAKGDPPLDIVWKY--PTTIPFKSIITNKPSTRLSTLTIPSVTP
RHAGPYTCIVRNRAGETRYTAVLHVN

>P.hum_5
VPPKVLPFAFGDNEFYAGQSATLQCTVSSGDLPLSISWKFDGKFENSRPDFLTSNIGKRVSILTIDSLTE
GHVGNYTCTARNTAGESSFTAPMQVN

>P.hum_6
VLPQILPFDFGSRPMSSGEAAQVTCLVSSGDQPLTMSWSFEGHDISTLPGVSVSQFGRKTSVLLIDPVEA
VHKGNYTCTVRNQAGVSNFTAVLRIN

>P.hum_7
VLPKIIPFNFEN-PINSGEAAQVTCLVSSGDQPLTMSWSFEGHDISTLPGVSVSQFGRKTSTLLIDPVEA
IHKGSYVCTVRNQAGVSNFTAVLRIN

>P.hum_8
VLPKIIPFYFDN-PMNSGEAAQVTCLVSSGDQPLTMSWSFESQDISSLPGVTVSQLGRKTSVLLIDPVEA
VHKGNYVCTVRNQAGVSNFTAVLRIN

>P.hum_9
VLPKIIPFYFDN-PMNSGEAAQVTCLVSSGDLPLNITWSFGEKDISDMRGITTLKAGRKGSMLLIDTVSA
MHNGDYTCTARNSAGSSNFTASLRIN

>T.cas_1
VAPIISPFQFDG-PLNAGDTAVLTCYVPKGDRPLKIKWFFNGRHITHTRGISISSFGSQASILNINSVES
HHKGEYACVVTNAAGKSKYVAFLDVN

>T.cas_10
VPPQIHPFDFGEDAINSGDIIMATCLVTKGDLPIRFHWTLNNREIADLDGISATNANKRASQLTIESVQA
HHRGEYKCVAENKAGASEFSAFLNVN

>T.cas_11
VPPQIHPFDFGEDPINSGDMVMVNCFVTKGDLPIKIYWTLNNKRVNELDGISAVKANKRASQLTIESVQD
HHRGEYKCLAENTAGISEFAAILNVN

>T.cas_12
VAPQIMPFDFGQQPVNSGDMTTAQCAVTKGDFPITITWALNNQTISTISGITVSQTNRRISSLSIESVEA
IHSGIFTCTAVNKAGSASYSSVLNVN

>T.cas_13
VAPQILPFDFGEESVNSEDVASVQCTVFKGDLPIKITWLHNNKTIEPNHGIAISKVSKKVTSLTIDSVQE
EHAGSYTCLAQNKAGSTSYTAILNVN

>T.cas_14
VPPQILPFDFGEESVNSGDVASLQCTVHKGDLPINITWLHNNNTIGYNDGILITKAGKKVSTVTIDSVQA
QHVGTYTCFAENRAGSDNFSAYLRVN

>T.cas_15
VAPSILHFDFGGEPVNSGDLASLTCSVFKGDLPVNITWY-HDKKMVDSDGILVSTAGRKISTLSIDSVQA
HHAGTYTCLAQNRAGTTSYSADLLVN

>T.cas_16
VAPQVLPINFGEETMNTGDSTSLTCTISKGDLPVEITWSHNNKTITNSENIAIVKVSKKISTLSFDSVQA
EHIGEYRCTAKNSAGSTSASAFLNVN

>T.cas_17
VAPQILHFDFGDDPINTGDSTSLTCSINKGDLPIDITWSHNNNTVDMYGTISVIRVNKKISTLSIESVQA
EHIGEYTCIAKNRAGVTSYSTFLHVN

>T.cas_18
VPPQILPFDFGDDPVNSGDVVSLTCSVNKGDLPLRIFWSFNNTSVD-KYGIVVSLVNKRLSTLSIDSVEA
HHTGDYKCIAKNSAGVSIHSTQLNVN

>T.cas_19
VPPQVVPFEFGDQQVYSGDSVSVACSISKGDLPLNITWLFNGVIIN-SPGVLINQVTKKLSTLSIDSATA
DHTGEYTCRAANRAGFATFSAYLYIH

>T.cas_2
VAPQILPFDFGEDSVNEGDTVSLQCTVVKGDNPLNITWILNNKTVDESHGIIISQL-KRVSLMTIDSAQA
NHAGRYTCIASNPAGSTTFSADLNIN

>T.cas_20
VLPHITPFEFEGE-SNTGDNVQINCHVSKGDVPLNITWSFNGAPINPSSGITTLPIGARTNLLNINSVDR
EHVGNYSCKATNRGGTASHTATLFIN

>T.cas_21
VLPYILPFDFDGE-ANTGDSTQLTCYVSKGDTPVNITWTLNGREIDLDLGITTTLIGSRTNLLTINAVQP
SHSGIYTCTACNKGGSAVHSAELFIN

>T.cas_22
VPPQIVHFDFGDEPVNSGDMASVTCIVTKGDFPIEITWNLNNQSIETIQGITVMRTNKRISQLSIDSVQA
DHSGEFTCMAKNPAGTAFYSSTLHVN

>T.cas_23
VPPQITPFEFTDNPVNSEDMCSLLCTVSKGDFPIEITWRLNNRSIEAYQGISVLRTNKRISQLSIDSVQA
EHAGEYTCLAKNPAGITHQSAILHVN

>T.cas_24
VPPQIIPFDFTDDPVNSEDMSSLTCTVNKGDFPIAISWSLNNRSVETIQGITVMRTNKRISQLSIDSVQA
EHAGEYTCIAKNSAGITHQSAVLHVN

>T.cas_25
VLPHITPFNFDGE-ANRGDSVQVSCYASKGDIPVSFSWLLNGKPTSNLEGIGVSSFGKKTSVLSIDSVDE
HHAGNYTCLASNRAGVSAFTATLIVK

>T.cas_26
VLPKIQPFNFGDEPKFIKDSANVQCGLSSGDTPVIFSWMLNGKPVENIDGITVGNFGKKMSVLSIDSLSE
IHAGNVTCLASNKAGISSYTTELIIK

>T.cas_27
VLPRITPFYFEDNPVHSGQYVQVNCLVSDGDLPIEIEWMLNGKNIEDFLEISASKIGKRSSILTIEAVSY
IHAGNFTCLAKNRAGSAKFVTQLQVN

>T.cas_28
VPPQITHFDFGSEPINSGDMVSVFCIVNKGDFPLEIQWTLNGKNVGQIDGITVLRTSKRITQLNIDSAQA
EHSGKYVCLAENPAGKIEHSAYLRVN

>T.cas_29
VLPKLLPFTFGDEPSYLGESTTVQCSLSSGDMPVKFSWTLNGKPLTDVQGVNIASFGKKTSVISIESVDE
HHAGNYSCLAENKAGIASHSSVLTVK

>T.cas_3
VPPQILPFDFGEDSINEGDGVSVQCTVSKGDYPLNISWTLNGHFIDQTNGIVINRASKRVSTLSIDNVQS
THVGNYTCLASNSASVTTYTTSLFIN

>T.cas_30
VSPRIIPFYFEENPLHSGQYAQISCLVAEGDLPIAIDWTLNGKNLDNFAEISTAKVGKRSSILTIESVSY
TSGGNYSCRAKNTAGEAEYVTQLLVN

>T.cas_31
VLPHISPFSFGDTPVHSGQTAQVTCLVSEGDLPLTITWSFQGGLLDSNSGVITTMIGKKASSLLIDSVSE
VQSGNYTCTARNRAGSSDYTASLDVY

>T.cas_4
VPPQIVPFEFGEDPTNSGDLATVNCAITKGDLPINITWSLNGQPVQTIGGITVGQMGQRISTLSIDSVDA
KHAGTYMCTAHNKAGTITHSSTLYVN

>T.cas_5
VSPQIHPFEFGDESVNSGEMAIVHCAVIKGDLPLKITWTLNGRPIETVEGVSVMQTKKRVSQLTIDDVQA
HHAGTYTCWAANNAGNASFSSYLRVN

>T.cas_6
--PKLSLLILARS-------------LTKGDFPITITWNLNNCSISDISAVTVSKINKRISTLSIDSVEA
VHSGTYTCLAVNKAGTSSFSAVLNVN

>T.cas_7
VPPQIHPFNFGDESINSGDAVIATCAVTKGDFPLKIRWTLNNQPLSDFDGITIMN-NKRASQLTIESVQE
RHTGAFKCIAENRAGVAEYSTHLNVN

>T.cas_8
VPPQINPFEFGEDAVNSGDLLMTTCFVTKGDLPIQISWTLNNRPINEFDGVSVMNTNKRASQLTIDSVEA
HHRGEYKCIAENKAGVSDFTTFLNVN

>T.cas_9
VPPQINPFEFGQDSVNSGDLLMTICFVTKGDLPIKISWTLNSKPISEIDGITVMNTNKRASQLTIESVEA
HHRGEYKCIAENKAGVSEFSTFLNVN
