# Supplementary material for: Conservation Weighting Functions Enable Covariance Analyses to Detect Functionally Important Amino Acids
Source: PLoS One. 2014 Nov 7;9(11):e107723. doi: 10.1371/journal.pone.0107723 (PMC4224327; doi:10.1371/journal.pone.0107723)
Supplement: Sequence Alignments S1 — Sequence alignments built for this work and analysed in the main text. (ZIP) [file pone.0107723.s002.zip › Protocadherin_GammaEC3_Sequences.fa]

>PCDG1_HUMAN/1-108
PPAFTQAQYHINVPENVPLGTQLLMVNATDPDEGANGEVTYSFHN-VDHRVAQIFRLDSYTGEISNKEPLDFEEYKMYSMEVQAQDGAG--LMAKVKVLIKVLDVNDN
>PCDHGC3_HUMAN/1-108
APVFNQSLYRARVLEDAPSGTRVVQVLATDLDEGPNGEIIYSFGSHNRAGVRQLFALDLVTGMLTIKGRLDFEDTKLHEIYIQAKDKGANPEGAHCKVLVEVVDVNDN
>uc003lji.2_panTro2 932 chr5:143113368-143295505+
PPAFTQAQYHINVPENVPLGTQLLMVNATDPDEGANGEVTYSFHN-VDHRVAQIFHLDSYTGEISNKEPLDFEEYKMYSMEVQAQDGAG--LMAKAKVLIKVLDVNDN
>uc003lji.2_gorGor1 932 Supercontig_0509667:1-868-;Supercontig_0003961:70914-70975+;Supercontig_0205699:3747-3780-;Supercontig_0032149:280-338+;Supercontig_0055548:5036-5262-
PPAFTQAQYHINVPENVPLGTQLLMVNAADPDEGANGEVTYSFHN-VDHRVA--------------------------------------------------------
>uc003lji.2_ponAbe2 932 chr5:142845889-143028274+
PPAFTQAQYHINVPENVPLGTQLLMVDATDPDEGANGEVTYSFHN-VDHRVAQIFHLDSYTGEISNKEPLNFEEYKMYSMEVQAQDGAG--LMAKAKVLVKVLDVNDN
>uc003lji.2_rheMac2 932 chr6:137720717-137906315+
PPAFTQAQYHMNVPENVPLGTRLLMVNATDPDEGSNGKVTYSFHN-VDHRVAQIFHLDSYTGEISNKEPLDFEEYKIYSMEVQAQDGAG--LMTRAKVLIKVLDVNDN
>uc003lji.2_papHam1 932 scaffold4066:28280-30564-;scaffold17580:14335-30748-
PPAFTQAQYHMNVPENVPLGTRLLMVNATDPDEGSNGKVMYSFHN-VDHRVAQIFHLDSYTGEISNKEPLDFEEYKIYSMEVQAQDGAG--LMTRAKVLIKVLDVNDN
>uc003lji.2_calJac1 932 Contig78:317991-501740+
PPAFTQAEYRISVPENVRVGTQLLIVNATDPDEGANGEVTYSFHN-ADHRVAQIFHLDSYAGEISNKEPLDFEEYKIYSMEVQAQDGAG--LMARAKVLIKVLDVNDN
>uc003lji.2_tarSyr1 932 scaffold_1711:15859-18279+;scaffold_114325:3169-3257+
PPAFTQAQYHMSVPENVPLGTRLLTVNATDPDEGANGEVTYSFHN-IDHRMAHIFHLDSYTGEISNKEPLDFEEYKTYSMEVQAHDGAG--LMARTKVLVEILDVNDN
>uc003lji.2_micMur1 932 scaffold_2037:48192-230330+
PPAFTQAQYHINVPEDVPLGTRLLVVNATDPDEGANGEVTYSFHN-IDHRVAQVFHLDSYTGEISNKEPLDFEEYKFYSMEVQAQDGAG--LMARAKVLVKVLDINDN
>uc003lji.2_otoGar1 932 scaffold_96013.1-309913:199228-205761+;scaffold_96016.1-239405:74872-89755+
PPAFTQAQYHISVLENVPLGTHLVMVNATDPDEGANGEVTYSFHN-IDQRMAQIFHLDSYTGEISNKEPLDFEEYKFYSMEVQAQDGAG--LMARAKVLVNVLDINDN
>uc003lji.2_tupBel1 932 scaffold_126292.1-261847:44819-255543+;scaffold_126293.1-208928:54029-60723+
PPAFTQAQYRTRISENVPLGTRLLIVNATDPDEGANGEVTYSFHN-VDHRVAQIFQLDSYTGEIANKEPLDFEEYNMYSMEVQAQDGAG--LMARAKVLVEVLDVNDN
>uc003lji.2_mm9 932 chr18:37821599-37999783+
PPAFTKAEYHVSVPENVPLGTRLLKVNATDPDEGANGRVTYSFHK-VDHSVVRKFQLDAYTGELSNKEPLDFEEYKVYPMEIQAQDGAG--LMARAKVLVTVLDVNDN
>uc003lji.2_rn4 932 chr18:30568805-30752453+
PPAFTQAEYHVRVPENVPLGTRLLKVNASDPDEGANGRVTYSFHN-VDHSVVRKFQLDSYTGELSNKEPLDFEEYKVYPMEIQAQDGAG--LMARAKVLVTVLDVNDN
>uc003lji.2_dipOrd1 932 scaffold_3419:2940-13583+;scaffold_1909:23878-40044+
PPTFTQEEYYVSVPENVQPGTQLLTVNATDPDEGANGEVTYSFHN-VDHKVAQIFQLDSHTGEISSKEPLDFEEYKVYPMEIQAQDGAG--LMARAKVLVKVLDINDN
>uc003lji.2_cavPor3 932 scaffold_6:3663176-3830235+
PPAFTQAEYHKSVPENVPLGTRLLMVNATDPDEGANGEVTYSFHN-MDHKVAQIFQLDFYTGEISNKEPLDFEEYKIYPLEIQAQDGAG--LMARTKVLIKVLDVNDN
>uc003lji.2_speTri1 932 scaffold_130999:20799-23180+;scaffold_131002:5406-5411+;scaffold_131000:33512-39311+
PPAFTQAEYQTSVPENVPLGTQLLMVNATDPDEGANGEVTYSFHN-IDHKVAQVFQLDSYTGEISNKEPLDFEEYKIYPMEIQAQDGAG--LMARAKVLIKVLDVNDN
>uc003lji.2_oryCun2 932 chr3:23357790-23539687+
PPAFTQAEYHISVPEDVPLGTRLLVVNATDPDEGANGEVTYSFHN-IDHKVAQIFQLHSYTGEISNKEPLDFEEYKIYPMEIQAQDGAG--LMARAKVLVKVLDVNDN
>uc003lji.2_ochPri2 932 scaffold_59:16349-181065+
PPAFTQAEYHVSVPENVALGTRLLVVNATDPEEGANGEVSYTFHF-MDLQVAQL-HLDSNT-----------------------------------------------
>uc003lji.2_vicPac1 932 scaffold_477:769505-771755+;scaffold_36793:6198-6287+
PPAFTQAQYQTSVPENVSLGTPLVTVKATDPDEGTNGEVTYSFHN-IDHKVAQIFHLDSYTGEISNKEPLDFEEYIIYPMEIQAQDGAG--LMARAKVLIKVLDINDN
>uc003lji.2_turTru1 932 scaffold_109429:33284-209222+
PPAFTQAQYHTSVPENVPLGTRLLTVKATDPDEGANGEVTYLFHN-IDHKVAQVFHLDSYTGEISNKEPLDFEEYKIYPMEIQAQDGSS--LMARAKVLVKVLDINDN
>uc003lji.2_bosTau4 932 chr7:51849736-52029259+
PPAFTQAVYHTSVPENVPLGTRLLMVKATDPDEGANGEVTYSFHN-IDQKMAQIFHLDSNTGEITSQEPLDFEEYTIYPMEIQAQDGAG--LMARAKVLVKVLDINDN
>uc003lji.2_equCab2 932 chr14:35492552-35652751-
PPAFTQEQYHVSVPENVPLGTCLLIVKATDPDEGTNGEVTYSFHN-IDHKVAQIFQLDSYTGEISNKEPLDFEEYKIYPMEIQAQDGAG--LMARAKVLVKVLDINDN
>uc003lji.2_canFam2 932 chr2:39157642-39329829+
PPAFTQAQYHMSVPENVPLGTQLLMVKATDPDEGANGEVSYSFHN-IDHKIAHIFQLNSYTGEISNKEALDYEEHKSYPMEIQAQDGAG--LMARAKVLVKVLDINDN
>uc003lji.2_myoLuc1 932 scaffold_158091:93637-261292+
PPAFTQAQYHASVPENVPPGTRLLTVKATDPDEGANGEVTYSFHN-TDQRVAQIFQLDSYTGEISNKEPLDFEEYKMYPMEIQAQDGAG--LMSRTKVLIKVLDVNDN
>uc003lji.2_pteVam1 932 scaffold_15006:21872-24292+;scaffold_6896:25185-37722+
PPSFTQAQYHMSVPENVPLGTQLLIVKATDPDEGANGEVTYSFHN-IDHKVAQIFQLDSYTGEISNKKPLDFEEYKIYPIEIQAQDGAG--LMARTKVLIKVLDINDN
>uc003lji.2_loxAfr3 932 scaffold_1:59093883-59266997+
PPAFTRAQYHISVPENVTLGTRLLVANATDPDEGANGEVTYSFHN-IDHKVAKIFQLDSYSGEILNKEPLDFEEYKIYPVKIQAQDGAG--LMARAKVLVKVLDVNDN
>uc003lji.2_proCap1 932 scaffold_528:15037-17474+;scaffold_5043:38662-38720+;scaffold_38721:9568-9870+
PPAFTQAQYHVSVPENVPLGTRLLVVNATDPDEGANGEVTYSFHN-IDQRVAQIFQLDSYTGEILNKEPLDFEEYEIYPMEIQAQDGAG--LMARAKVMVKVLDVNDN
>uc003lji.2_monDom5 932 chr1:333151923-333338210+
APVFTQPIYTVNVPENVPQGTVLLIVNATDADEGINSQVRY-FZZ-KYLGRTQIFQLNSVTGELLTLQNLDYEDAEFHEMEVEAQDGLG--LRSRAKIHVTVVDVNDN
>uc003lji.2_taeGut1 932 chr13:16864008-16940717+
APVFSQEEYTVRVPEDVPVGSVLLTVTATDDDDGLYGLVKYSMKK-ATDMQSDIFHLDTETGALKLSRILDFEERVLYELEVQAHDNGA--LFDTAKVTITVTDVNDN
>uc003lji.2_anoCar1 932 scaffold_147:906088-1266867-
APVFNQPVYQLNILESVPIGFLVVTLNATDADEGTNAEVTYSFLK-TKKKTSQSFEINPSSGEITTIRKLDYEEIALHEIDVQAKDNGG--LSDRAKVLINIFDINDS
>uc003lji.2_xenTro2 932 scaffold_546:280370-430931+
APVFTEEVYTVSISENAPVNAIVLCVNATDKDEGLNAQITYFLSK---RKITZMFSINPKNGEIKTEKLFNFEEIRNYEISVQAKDGGG--FVAHSKVLIEIIDENDN
>uc003lji.2_tetNig2 932 chr1:6750480-6798900+
PPIFNQSLYTATVVENAPIGTYVITVNASDADSESNGAVTYSISN-VKGKSSEKFEINSLTGTITVRDNIDFEKDRKYEIRVIAKDHGG--LSDASKVIIDVIDMNDN
>uc003lji.2_fr2 932 chrUn:324873378-324873470-;chrUn:223483628-223577574+
PPVFNQSLYTATVIENAPIGTYITTVNASDADSGSNGAVTYSLSI-VKGKSSEKFEINSSTGKITVRDKIDFEKDRKYEIRVIAKDQGG--LSDASKVVIDVVDINDN
>uc003lji.2_gasAcu1 932 chrIV:9835517-9981708-
APVFTKPIYKATITENSPRGTSVITVSASDKDGGSNGDISYAISN-SKRRLSDLFQIDTKTGEVILIGELDYEKATVFQIDIEAMDKGG--LSDSSKIIVDITDVNDN
>uc003lji.2_oryLat2 932 chr10:10943680-11095139-
VPVFSQRVYKASVKENSAIGTVIITLNATDLDDGVYGEITYS----SHHKLAGVIEINSQSGEVRVVGTIDYEEASSLELDVQAKDGGG--QASHCKLIIDVIDMNDN
>uc003lji.2_danRer6 932 chr14:2958605-2961000+;chr14:1893060-1893334-
APVFSQAVYKVSLPENSPVDTVVVTVSATDADEGQNGEVTYAFSR-ISDKARKMFSLDPDTGDIRVAGPLDFEDESVYELRVEGKDVFG--LSSDAKVVINLSDVNDN
>uc003lji.2_petMar1 932 Contig12317:7098-7657-;Contig114:23473-23860+;Contig12317:6446-6671-;Contig5105:22885-23990-
PPKFTSKDYSAEVSEGARPGSFVLMVTASS-VD--NYEI--------DGNFEDTFYVNPTSGVITTKELLDYERKPSYQLKIQATNMVG--LSTNASVSIHVEDINDN
>uc003ljk.2_hg19 933 chr5:140718539-140890740+
APVFTQPEYRISIPENTLVGTRILTVTATDADEGYYAQVVYFLEK-SPGETSEVFELKSTSGELTIIKDLDYEDATFHEIDIEAQDGPG--LLTRAKVIVTVLDVNDN
>uc003ljk.2_panTro2 933 chr5:143121670-143295505+
APVFTQPEYRISIPENTPVGTRILTVTATDADEGYYAQVVYFLEK-SPGETSEVFELKSTSGELTIIKDLDYEDATFHEIDIEAQDGPG--LLTRAKVIVTVLDVNDN
>uc003ljk.2_gorGor1 933 Supercontig_0003961:1-2224+;Supercontig_0032149:280-338+;Supercontig_0055548:5036-5262-
APVFTQPEYRISIPENTPVGTRILTVTATDADEGYNAQMVYFLEK-SPGETSEVFELKSTSGELTIIKDLDYEDATFHEIDIEAQDGPG--LLTRAKVIVTVLDVNDN
>uc003ljk.2_ponAbe2 933 chr5:142854184-143028274+
APVFTQPEYRISVPENTPVGTRILTVTATDADEGYNAQVAYFLEK-SPGETSEIFELKSTSGDLTIIEDLDYEDATLHEIDIEAQDGPG--LLTRTKVIVTVLDVNDN
>uc003ljk.2_rheMac2 933 chr6:137729708-137906315+
APVFTQPEYRISVPENTPVDTRILTVTATDADEGYNAQVAYFLEK-SPGETSEVFELKSTSGDLTIIKDLDYEDATFHEIDIEAQDGPG--LLTRTKVIITVLDVNDN
>uc003ljk.2_papHam1 933 scaffold4066:19470-21487-;scaffold17580:14335-30748-
APVFTQPEYRISVPENTPVDTRILTVTATDADEGYNAQVAYFLEK-SPGETSEVFELKSTSGDLTIIKDLDYEDATFHEIDIEAQDGPG--LLTRTKVIITVLDVNDN
>uc003ljk.2_calJac1 933 Contig78:328085-501740+
APVFTQPEYRVSVLENTPVDTRILTVTATDADEGYNAQVAYFLEK-SLGETSELFELKSTSGDLTIIKVLDYEDATSHEIDIEAQDGPG--LLTRTKVIVTVLDVNDN
>uc003ljk.2_tarSyr1 933 scaffold_1711:25197-26238+;scaffold_2230:25-402+;scaffold_114325:3169-3257+
APVFTQPEYRVSVPENMPVGTRILTVTATDANEGHNAQVTYFREK-NPGETSEVFELKSTTGDITIIKNLDYEDAKFHEIDVEAQDGPG--LLTR-IVIVTVLDVIDN
>uc003ljk.2_micMur1 933 scaffold_20763:2-1233+;scaffold_2037:213416-230330+
ISVF-QPGYRVSV---MPI-TRILAVTA---------ZVAWFPEK-TPGETSDVIELKSTSGDIIVLKNLDYEDAKLHKIDIEGQDGPG--LLTRMKVFVPCLDVNGS
>uc003ljk.2_otoGar1 933 scaffold_96013.1-309913:215690-217997+;scaffold_96016.1-239405:74872-89755+
--VF-QPEYHVSIPGNTSM-TPIRAMTTS-TDKGCNAQVAYFPEK-TPGETSEVPE--------IVIRNLDYEDAKFHKTDIEAQYSPG--LLTRRKGFVTVVDMNDN
>uc003ljk.2_tupBel1 933 scaffold_126292.1-261847:53403-255543+;scaffold_126293.1-208928:54029-60723+
ALIFTQPEYRVSVPENVPVGTRILTVTATDADEGYNAQVAYFREK-TPGETAEVFELKSTSGDLTIIRGLDYEDAKFHEIDIEAQDGPG--LLTRTKVIVTVLDVNDN
>uc003ljk.2_mm9 933 chr18:37828759-37999783+
APAFTQAEYRVRVPENTPVGTRILTVTATDADEGYNAQVTYFQEH-DPGETTDAFELKSTSGDITITKSLDYEKAKFHEIDIEAQDGPG--LLTRTKVIVTVLDVNDN
>uc003ljk.2_rn4 933 chr18:30575276-30752453+
APVFTQPEYRVSVPENMPVGTRILTVTATDTDEGYNAQVTYFLER-VPGESTDAFELKSTSGDITITKSLDYEKAKFHEIDIEAQDGPG--LLTRTKVIVTVLDVNDN
>uc003ljk.2_dipOrd1 933 scaffold_3419:25087-27507+;scaffold_1909:23878-40044+
APVFTQPEYRVSVPENIPIGTRIVTVTATDADEGYNAQVTYFLEQ-IPRATTDIFELTSTSGDLTIMKSLDYEEAKVHEIDIEAQDGPG--LLTRTKVIITVLDVNDN
>uc003ljk.2_cavPor3 933 scaffold_6:3671023-3830235+
APVFTQPEYRVSVPENMPVGTRVLTVTATDADEGYNAQVAYIREK-PLGETSEVFELKSTSGDITIIKSLDYEDAKFHEIDIEAQDGPG--LLTRTKVVVTVLDVNDN
>uc003ljk.2_oryCun2 933 chr3:23368432-23539687+
APVFTQPEYRVSVAENVPVGTRILTVSATDADDGYNAQVAYFREK-TPGETSQVFELQSTSGDLTIVKNLDYEDAKSHEIDIEAQDGPG--LLTRTKVTVTILDVNDN
>uc003ljk.2_ochPri2 933 scaffold_59:26122-181065+
APVFTQPEYRVSVAENVAVGTRILTVSATDADDGYNAQVAYFQEK-TPGETSHVFELQSTSGDLIVVKPLDYEDAKFHEIDIEAQDGPG--LVSRAKVSITVLDVNDN
>uc003ljk.2_vicPac1 933 scaffold_477:782121-784539+;scaffold_36793:6198-6287+
APVFTQPEYRVSVPENMPVGTQILKVTATDADEGYNAQVAYFLEK-NPEETSEIFELKSTSGEITITKSLDYEDAKFHEIDIEAQDGPG--LLSRTKVIVTVLDVNDN
>uc003ljk.2_turTru1 933 scaffold_109429:40817-209222+
APVFTQPEYHVNVPENTPVGTRILTVTATDADEGYNAQVAYFLEK-NPEETSEVFELKSSSGEITITKSLDYEDAKFHEIDIEAQDGPG--LLTRTKVIVTVLDVNDN
>uc003ljk.2_bosTau4 933 chr7:51856103-52029259+
APVFIQPEYGVSVPEDTPVGTRILTVTATDADEGYNAQVTYFLEK-NPEETSEVFELKSSSGEITIIKSLDYEDAKFHEIDIEAQDGPG--LLTRMKVIVTVLDVNDN
>uc003ljk.2_equCab2 933 chr14:35492552-35645046-
APVFTQSEYRVSVLENIPLGTRILTVTATDADEGYNAQVAYFQEK-TPGESSEVFELKSTSGDITIIKSLDYEEAKFHEIDIEAQDGPG--LLTRTKVIVTVLDVNDN
>uc003ljk.2_felCat3 933 scaffold_184025:95599-707+;scaffold_184026:771-832+;scaffold_184038:105170-118976+
APIFTQPEYRVSVPESMPVGTRILTVTATDTDEGYNAQVAYFQEK-NPGETSEIFELESTSGDITIIQSLDYEDAKVHEIDIEAQDGPG--LLTRTKVIVTVLDVNDN
>uc003ljk.2_canFam2 933 chr2:39166379-39329829+
APVFTQPEYRVSVPESMPIGTRILTVTATDADEGYNAQVAYFQEK-NLGETSKVFELESTSGDIIITKSLDYEDAKVHEIDIEAQDGPG--LLTRTKVIVTVLDVNDN
>uc003ljk.2_myoLuc1 933 scaffold_158091:110017-261292+
APVFTQPEYHVSVPENMPVGTRILTVTATDADEGSNAQVAYFQEK-NPGKSSEVFELKPASGEITIIKSLDYEDAKFHEIDIEAQDGPG--LLTRTKVIVTVLDVNDN
>uc003ljk.2_pteVam1 933 scaffold_12320:4044-6538+;scaffold_6896:25185-37722+
APVFTQPEYRVSVPENVPVGTRILVVTATDADEGYNAQVAYFQEK-TPGESSEVFELKSTSGEITITKSLDYEDAKFHEIDIEAQDGPG--LLTRTKVIVTVLDVNDN
>uc003ljk.2_sorAra1 933 scaffold_248219:3652-6074+;scaffold_202848:3860-3918-;scaffold_132675:4034-4122+;scaffold_245153:37271-37424-
APVFTQPEYRVSVPENTPVGTRILTVTATDADEGYNAQVSYFQEK-NPEETSEVFELKSTSGEITISESLDYEDAKVHEIDIEAHDGPG--LLTRAKVIVTVLDVNDN
>uc003ljk.2_loxAfr3 933 scaffold_1:59100579-59266997+
APVFSQPEYRVSVPENMPVGTRILTVTATDADEGYNAQIAYFPEK-KPGETSEVFELKSTSGDIVIIKTLDYEDAKFHEIDIEAQDGPG--LLTRTKVIVAVLDVNDN
>uc003ljk.2_proCap1 933 scaffold_528:22328-24945+;scaffold_5043:38662-38720+;scaffold_38721:9568-9870+
APVFSQPEYRVSVPENKPVGTRILTVAATDADEGYNAQVTYFQEK-NPGETSEVFELQSTSGDIVIVRNLDYEDTKHHEIDIEAQDGPG--LLTRTKVIVTVLDVNDN
>uc003ljk.2_dasNov2 933 scaffold_1183:44810-48803+;scaffold_7202:35801-36027+
APVFTQPEYRVNVPENVPVASRILTVTATDADEGYNAQVAYFLEK-T--KNSEIFDLESTSGDIEIIKNLDYEDAKFHEIDIEAQDGPG--LLTRTKVIVTVLDVNDN
>uc003ljk.2_choHof1 933 scaffold_16242:8-2381+;scaffold_266202:452-510+;scaffold_461712:514-602-
APVFTQPEYRVSVLENVPVGSRILTVSATDADEGYNAQVTYFREK-NLGKTSEVFELKSTTGDIEIIKNLDYEDAKFHEIDIEAQDGPG--LLTRTKVIVTVLDVNDN
>uc003ljk.2_monDom5 933 chr1:333156846-333338210+
APVFTQPIYSMNVPENVPQGTVLLTVNATDADEGINSQVRYFLVK-IPGKNSEIFQLNSETGELLTLQNLDYEDERFYMMEAEAQDGLG--LWGRAKIHVTVVDVNDN
>uc003ljk.2_ornAna1 933 Ultra532:229972-232305+
APIFDRTLYQGKVREDIPTGSPVVRVKATDKDEGSNSLVTYSLVK-LSDKDSGLFVMDPQSGEIKVEGNLDFEAMEFYELEIQAKDSGG--LSTLSKVLLEVVDVNDN
>uc003ljk.2_taeGut1 933 chr13:16803582-16940717+
APVFSQAEYTVRVPEDVPVGYTLVTVTATDADEGLNGQVKYSYQT-VSEKALKIFHLDAETGAITLMHNLDFEEGTSYELEIQVRDGGE--LPDIAKVLITVTDVNDN
>uc003ljk.2_anoCar1 933 scaffold_147:906088-1260876-
TPVFSQPVYEVSIKEDIPKWSTVVTIKAIDLDEGLNGEVRYSYKK-ITKKGSKMFLLNSTTGVITLVENLDYEQATLYEFEVKAEDGGG--LSDWSKVVIIVMDINDN
>uc003ljk.2_xenTro2 933 scaffold_546:284749-430931+
LPVFTKAVYKVSISENIPINSSVLHVNATDRDEGTNAQITYSFIK-TSENDSPMFSINQINGEIKTLQKLDFELTRNYEMSVQATDGGG--FVAHSKVLLEIINENDN
>uc003ljk.2_tetNig2 933 chr1:6711598-6730941+;chr1:63547-63669-;chr1:6798617-6798900+
SPVCSQAEFKANAKENAPKGSVLTTVTASDADDGHTGAFTIC--N-APEGAHALFQIDQERGEVTLAGSLDYEKVRHYELDVQASDEGG--NSDVCKVIIEVLDTNDN
>uc003ljk.2_fr2 933 chrUn:223483561-223512670+;chrUn:324884376-324868629-;chrUn:223555773-223577574+
PPVFNQSLYTATVIENAPIGTYITTVNASDADSGSNGAVTYY--I-VKGKSSEKFEINSSTGKITVRDKIDFEKDRKYEIRVIAKDQGG--LSDASKVVIDVVDINDN
>uc003ljk.2_gasAcu1 933 chrIV:9835517-9933507-
APVFTKSVYKASIIENSQIGTLVTKVSASDADQGSNGEVIY-----SSGIALILFKIISLIVKVKLTVDYEKE---NYHVDIEAIDQGG--LSDSSKIIIDVIDVNDN
>uc003ljk.2_oryLat2 933 chr10:10943680-11089361-
APVFTQPLYKASVSENILRGAIIPSV-AVDADQGYNGNVTYY--H-PLRGGFFSFEINSFTGEIKLTGDLDFEVSPSYEINIQAKDPWG--LLE-CKLMIEILDVNDN
>uc003ljk.2_danRer6 933 chr14:2969071-2971402+;chr14:1893060-1893334-
APVFSQAVYKVSLPENSPVDTVVVTVSATDADEGQNGEVTYEFGH-LSENLLNIFSLDAVSGELKMTGVVDYEE--LYELPIQAKDGQG--LAGRSTVLISVTDVNDN
>uc003ljk.2_petMar1 933 Contig12317:6989-7661-;Contig114:23868-25471+
APVFDRSQYRGVVSEEAQAQTVVLNVRATDLDSEQNSLLVY---D-RRARSPDVLFLDSSTGAIKMIKVLDYEKTEFHQVRVSDSGSPK--LSAETNVTITVLDANDS
>uc003ljm.2_hg19 933 chr5:140723601-140890740+
PPMFTQPEYRVSVWENVPVGTRLLTVNATDPDEGFNAQVSYILDK-MPGKIAEIFHLNSVSGEVSILKSLDYEDAMFYEIKIEAQDGPG--LLSRAKILVTVLDVNDN
>uc003ljm.2_panTro2 933 chr5:143126731-143295505+
PPMFTQPEYRVSVWENVPVGTRLLTVNATDPDEGFNAQVSYILDK-MPGKIAEIFHLNSVSGEVSILKSLDYEDAMFYEIKIEAQDGPG--LLSRAKILVTVLDVNDN
>uc003ljm.2_gorGor1 933 Supercontig_0003961:3982-6405+;Supercontig_0032149:280-338+;Supercontig_0055548:5036-5262-
PPMFTQPEYRVTVWENVPVGTRLLTVNATDPDEGFNAQVSYILDK-MPRKIAEIFHLNSVSGEVSILKSLDYEDAMFYEIKIEAQDGPG--LLSRAKILVTVLDVNDN
>uc003ljm.2_ponAbe2 933 chr5:142859241-143028274+
PPMFTQPEYRVSVWENVPVGTQLLMVNATDPDEGFNAQVSYILDK-IPGKIAEIFHLNSVSGELSILKSLDYEDAMFYEIKIEAQDGPG--LLSRAKILVTVLDVNDN
>uc003ljm.2_rheMac2 933 chr6:137734732-137906315+
PPMFTQSEYRVSVWENVPVGTRLLTVNATDPDEGFNAQVSYILDK-MPGKIAEIFHLNSVSGELSILKNLDYEDAMFYEIKIEAQDGPG--LLSRAKILLTVLDVNDN
>uc003ljm.2_papHam1 933 scaffold4066:14640-16858-;scaffold17580:14335-30748-
PPMFTQSEYRVSVWENVPVGTRLLTVNATDPDEGFNAQVSYILDK-MPGKIAEIFHLNSVSGEVSILKNLDYEDAMFYEIKIEVQDGPG--LLSRAKILLTVLDVNDN
>uc003ljm.2_calJac1 933 Contig78:333161-501740+
PPMFTQTEYRVSVWENASVGTWLLTVNATDPDEGFNAQVSYILDK-MPGKISEIFHLNSVTGEVSILESLDYEDAMFYEIKIEAQDGPG--LLSRAKILVTVLDVNDN
>uc003ljm.2_tarSyr1 933 scaffold_1711:31229-33766+;scaffold_114325:3169-3257+
APVFTQPEYRVSVWENAPVSTRLLSVNATDPDQGFNGQVSYVLDK-MPGKIAQVFDLNSETGEVSILKSLDYEDTMFYEIKIEAQDGPG--LLSRAKILVTVLDVNDN
>uc003ljm.2_micMur1 933 scaffold_20763:4978-7380+;scaffold_2037:213416-230330+
PPVFTQPEYRVSVWENAQVGTPLLTVNATDPDEGFNAQVSYMLDK-MPGKIAQIFDLNSVTGDLSILKSLDYEDATFYELKIEAHDGPG--LFSRAKILVTVLDVNDN
>uc003ljm.2_otoGar1 933 scaffold_96013.1-309913:221560-222881+;scaffold_96016.1-239405:74872-89755+
PPVFTRPEYHVSVWENTPVGTRLLTVNATDPDEGFNAQVSYILDK-MPGKITHIFDLDSVTGDILILKNLDYEDAKFYEIQIEAHDGPD--LFSRAKILVTVLDVNDN
>uc003ljm.2_tupBel1 933 scaffold_126292.1-261847:63616-255543+;scaffold_126293.1-208928:54029-60723+
PPVFTQPEYSVSVLESVPVGTRLLTVNATDPDEGFNAQVSYILDK-MPGKIAQVFHLNPKTGDITILKSLDYEDAMFYEIKIEAQDGPG--LFSIAKILVTVLDVNDN
>uc003ljm.2_mm9 933 chr18:37834150-37999783+
PPVFTKPEYHVSVLENVPVGTRLITVNATDPDEGFNAQVSYILDK-MPGKIAQVFHLNSVTGDISILKSLDYEDAVFYEIKIEAQDGPG--LFSRAKVLVTVLDVNDN
>uc003ljm.2_rn4 933 chr18:30580471-30752453+
PPVFTKPEYRVSVLENVPVGTRLTTVNATDPDEGFNAQVSYILDK-MPGKIAQIFHLNSVTGDVSILKSLDYEDAVFYEIKIEAQDGPG--LFSRAKILVTVLDVNDN
>uc003ljm.2_dipOrd1 933 scaffold_3419:30410-32972+;scaffold_1909:23878-40044+
PPVFTQPEYHVSVLENVPVGTRLITVNATDPDEGFNAQVSYILDK-MPGKIAQIFQLNSATGDLSTLKSLDYEEAMSYEIKLEAQDGPG--LFSRAKILVTVLDVNDN
>uc003ljm.2_cavPor3 933 scaffold_6:3676022-3830235+
PPVFTQPEYHVSVQENVPVGTQLVTVNATDPDEGFNAQVTYILDK-MPGKIAQIFDLNSVTGDVSLLKSLDYEDSMFYEIKIEAQDGPG--LLSRAKILVTVLDVNDN
>uc003ljm.2_speTri1 933 scaffold_130999:32290-34710+;scaffold_131002:5406-5411+;scaffold_131000:33512-39311+
PPVFTQSEYHVSVQENVPVGTQLITVNATDPDEGFNAQVSYILDK-MPGKIAQVFYLNSVTGDISILRSLDYEDTTFYEIKIEAQDGPG--LISRTKILVTVLDVNDN
>uc003ljm.2_oryCun2 933 chr3:23373545-23539687+
PPVFTQPEYRVSVQENVPVGTRLLTVNATDPDEGFNAQVSYVLDK-MPGKIAEIFDLNSVTGDISILKSLDYEDAMFYEIKIEAQDGPG--LLSKAKILVTVVDVNDN
>uc003ljm.2_ochPri2 933 scaffold_59:31523-181065+
PPMFTQSEYRVTVQEDVPVGTQLLTVNATDADEGFNAQVSYVLDK-MPGKIAEVFDLNSVTGEVSILKSLDYEDEAFYEIKIEAQDGPG--LLSKAKILVTVVDVNDN
>uc003ljm.2_vicPac1 933 scaffold_477:786972-789782+;scaffold_36793:6198-6287+
PPVFTQLEYQVSVQENLPVGTRLLTV---------------------PG-IAQIFDLNSVTGDLSILKSLDYEDAMSYEIKIEAQDGPG--LLSRAKVLVTVLDVNDN
>uc003ljm.2_turTru1 933 scaffold_109429:46478-209222+
PPVFTQPEYRVSVQENLPVGTWLLTVNATDPDEGFNAQVSYVLDK-MPGRIAQIFNLNSVTGDLSISQSLDYEDATFYEIKIEAQDGLG--LLSRAKILVTVLDVNDN
>uc003ljm.2_bosTau4 933 chr7:51861031-52029259+
PPVFTQPEYRVSVQENLPVGTWLLTVNATDPDEGFNAQVSYVLDK-MPGKIAQIFNLNSVTGDLTILKNLDYEDATFYEIKIEAQDGPG--LLSRAKILVTVLDVNDN
>uc003ljm.2_equCab2 933 chr14:35492552-35639947-
PPVFTQPEYRVSVQENLPVGTWLLTVNATDPDEGFNSQVSYILDK-MPGKIAQIFHLNSVTGDISILKSLDYEDAMFYEIKIEAQDGPG--LLSRAKILVTVLDMNDN
>uc003ljm.2_felCat3 933 scaffold_184025:3679-5028+;scaffold_184038:105170-118976+
APAFTQPEYHVNVPENVPVGYWLLTVKATDPDEGANGEVTYSFRK-VSDKMSQLFQLNSLTGDITIVGDLDYEDSGFYDIDVEAHDGPG--LRARSKVLVTVLDVNDN
>uc003ljm.2_canFam2 933 chr2:39171496-39329829+
PPVFTQSEYQVSVQENLPVGTTLLTVNATDPDEGFNAQVSYILDK-MPGKVAQIFYLNSVTGDISILRSLDYEDAMFYEIKVEAQDGPG--LFSRAKILVTVLDVNDN
>uc003ljm.2_myoLuc1 933 scaffold_158091:115166-261292+
PPVFTQPEYRVSVQENLPVGTRLLTVNATDPDEGFNAQVSYILDK-MPGKIAQSFHLNSVTGDISILKSLDYEDAIFYEIKIKAQDGPG--LLSKAKILVTVLDVNDN
>uc003ljm.2_pteVam1 933 scaffold_12320:9340-11634+;scaffold_6896:25185-37722+
PPVFTQPQYRISVPENLPVGTRLLTVNATDPDEGFNAQVSYTLDE-MPGKIAQIFDLNSVTGDISILKSLDYEDAMFYEIKVEAQDGPG--LLSRAKILVTVLDVNDN
>uc003ljm.2_sorAra1 933 scaffold_248219:8938-11358+;scaffold_202848:3860-3918-;scaffold_132675:4034-4122+;scaffold_245153:37271-37424-
PPVFTRSEYQVSVQEDLPVGTQLLTVNATDPDEGFNAQVSYVLDK-MPGKIAQIFHLNSVTGEISLLKSLDYEDAMFYEIKVEAQDGPG--LLSRAKVLVTVLDVNDN
>uc003ljm.2_loxAfr3 933 scaffold_1:59105523-59266997+
PPAFTQPEYHVSVRENVPVGTHLLRVNATDPDEGFNAQVSYILDK-MPGKIAQIFDLDSVTGDVSILKSLDYEDAMFYEIKIEAKDGPG--LFSKAKILVTVLDVNDN
>uc003ljm.2_proCap1 933 scaffold_528:27108-29484+;scaffold_5043:38662-38720+;scaffold_38721:9568-9870+
PPAFTQPEYHVSVWENMPVGTRLLTVNATDPDEGFNAQVSYILDK-MPGKISQIFDLDSVTGDISILKSLDYEDAMFYEIKIEAKDGPG--LFSRAKILVTVLDVNDN
>uc003ljm.2_echTel1 933 scaffold_311296:106575-109046-;scaffold_296524:5028-5086-;scaffold_152186:807-895+;scaffold_315381:53313-53539-
PPEFPQPEYHVSVLENV-------------------------------------------------------------------------------------------
>uc003ljm.2_dasNov2 933 scaffold_1183:51274-53733+;scaffold_7202:35801-36027+
PPMFTQPEYHVSVLENMPAGTRLLTVNATDPDEGFNAQVSYILDK-MPGRMAQIFDLNSVTGDISILKSLDYEDAVFYEIKIEVQDGPG--LRSRAKILVTVLDVNDN
>uc003ljm.2_choHof1 933 scaffold_16242:5021-7453+;scaffold_266202:452-510+;scaffold_461712:514-602-
PPMFTQPEYHVSVPENVPTGTRLLTVNATDPDEGFNAQVSYILDK-MPGKMAQIFHLNSVTGDLSILKSLDYEDAVFYEIKIEVQDGPG--LRSRAKILVTVLDVNDN
>uc003ljm.2_monDom5 933 chr1:333162046-333338210+
APVFTQPIYSMNVPENVPQGTVLLTVNATDADEGINSQVRYFLVK-IPGKNSEIFQLNSETGELLTLQNLDYEDERFYMMEAEAQDGLG--FWSRAKIHVTVVDVNDN
>uc003ljm.2_ornAna1 933 Ultra532:238604-241024+
SPIFAQSFYRTTVEENLPPGIILTT--ATDADEGSNSDITYSFIQ--LQTIYKMFQVDPKTGDIKVTGRIDFEETQFYEIAIQAVDGGG--LADTAKILLEIVDVNDN
>uc003ljm.2_taeGut1 933 chr13:16867353-16940717+
APEFTQSVYKVTVREDVAVGRRV-TGEVT--DEGPNAEVKYSFFQ--PREV--TRLLNPESGEIVIIQNLNFEEQEFYELVVQARDAGG--LFPTA-VVITVVDVNNY
>uc003ljm.2_anoCar1 933 scaffold_147:906088-1249902-
APIFSQTIYKVSIEENVPKGHHL-TIKATDLDEGINGEVKYSFTK-TGKKVSEIFLLNSTTDKITLIGNFDFETSSFYEFEVQAEDYAG--LFDRAEIEITVTDLNDN
>uc003ljm.2_xenTro2 933 scaffold_546:289510-430931+
TPVFTQEVYKVSISENTPINSTVLRVNASDMDEGTNAQITYSFSR-TSVNSLHMFSINPTSGEITTNNLLNFEAKKDYEISVQAKDGGG--FVAHSKVLIEITDENDN
>uc003ljm.2_tetNig2 933 chr1:6756818-6798900+
APTFAKPLYRAKIQENSPKGTSVITVAASDQDMGSNALVS--ZYP----TVSDLFNINATTGKI-RHPEIDFDKKRQCQIHVRASDEGG--LTDTCKIVVEITDTNDN
>uc003ljm.2_fr2 933 chrUn:324856918-324883371-;chrUn:223514146-223577574+
APVFMQPVYKAALAENSQKGTILTRVSATDADKGRNGEVS--QCP-AMDTVSDIFTVN--NGNV-LLGAVDFEKAKYYQIDIEAKDSGG--LSDSSKIIVDIIDINDN
>uc003ljm.2_gasAcu1 933 chrIV:9835517-10035801-
APVFTQPTYKALVTENSPRGTVVATVSASDADQGSNGKIT--QZQ-TFDNVRNVFEVD--NGEV-LIGDIDFEKSRHFQINVLASDDGG--LTDSCKLIVDVQDVNDN
>uc003ljm.2_oryLat2 933 chr10:10943680-10970229-
IPVFSQSVYKTSVVENTAKGTSVITVNATDADSGSNAIITYFQKL---GSTTDIFSID--NGII-VIGVIDYEREKIYEIRAEAKDQGG--LIGTSKVIIDVVDVNDN
>uc003ljm.2_danRer6 933 chr14:2974145-2976465+;chr14:1893060-1893334-
APVFSQAVYKVSLPENSPVDTVVVTVSATDADEGQNGEVTZFGHL---DSAREAFSLH--TGQI-VKGRIDFEDESRYEIIVEAKDEYG--LSDT-KVVIEITDVNDN
>uc003ljm.2_petMar1 933 Contig12317:7147-7638-;Contig5105:30645-30916-;Contig12317:5260-6871-
PPAFEKPAYRASVAEDSPVGAALLAV-AADRDAGPNGEVVYSFS---PRCDA--FQLDPKTGKLSLKGQLDHELNSEYEISIQARDGSQ--LHSSSKVLVHVEDINDN
>uc003ljm.2_hg19 933 chr5:140723601-140890740+
PPMFTQPEYRVSVWENVPVGTRLLTVNATDPDEGFNAQVSYILDK-MPGKIAEIFHLNSVSGEVSILKSLDYEDAMFYEIKIEAQDGPG--LLSRAKILVTVLDVNDN
>uc003ljo.2_hg19 928 chr5:140729828-140890740+
APVFSQEVYRVSLQENVPWGTSVLRVMATDQDEGINAEITYAFLN-SP-ISTSLFNLNPNTGDITTNGTLDFEETSRYVLSVEAKDGGV--HTAHCNVQIEIVDENDN
>uc003ljo.2_panTro2 928 chr5:143132914-143295505+
APVFSQEVYRVSLQENVPWGTSVLRVMATDQDEGINAEITYAFLN-SP-ISTSLFNLNPNTGDITTNGTLDFEETSRYVLSVEAKDGGV--HTAHCNVQIEIVDENDN
>uc003ljo.2_gorGor1 928 Supercontig_0003961:9515-11797+;Supercontig_0032149:280-338+;Supercontig_0055548:5036-5262-
APVFSQEVYRVSLQENVPWGTSVLRVMATDQDEGINAEITYAFLN-SP-ISTSLFNLNPNTGDITTNGTLDFEETSRYVLSVEAKDGGV--HTAHCNVQIEIVDENDN
>uc003ljo.2_ponAbe2 928 chr5:142865399-143028274+
APVFSQEVYRVSLQENVPWGTSVLRVMATDQDEGINAEITYAFLN-SP-ISTSLFNLNPNTGDITTNGTLDFEETSRYVLGVEAKDGGV--HTAHCNVQIEIVDENDN
>uc003ljo.2_rheMac2 928 chr6:137740153-137906315+
APMFSQDIYRVSLQENVPWGTSVLRVMATDQDEGINAEITYAFLN-SP-ISTSLFNLNPNTGDITTNGTLDFEETSRYVLGVEAKDGGV--HTAHCNVQIEIVDENDN
>uc003ljo.2_papHam1 928 scaffold4066:6029-11645-;scaffold17580:14335-30748-
APMFSQDVYRVSLQENVPWGTSVLRVMATDQDEGINAEITYAFLN-SP-ISTSLFNLNSNTGDITTNGTLDFEETSRYVLGVEAKDGGV--HTAHCNVQIEIVDENDN
>uc003ljo.2_calJac1 928 Contig78:338983-501740+
APVFSQDVYRVSLQENVPWGTSVLRVMATDQDEGINAEITYAFLN-SP-ISTSLFNLNPNTGDITTNGTLDFEETSRYVLGVEAKDGGV--HTAHCNVQIEIVDENDN
>uc003ljo.2_tarSyr1 928 scaffold_1711:36692-39304+;scaffold_114325:3169-3257+
APVFSQDVYRVSLQENVPRETSVLRVMATDQDEGINAELTYAFLN-S---STSLFNLNPNTGDITTNGILDFEETSRYVLGVEAKDGGV--HTAHCNVQIEIVDENDN
>uc003ljo.2_micMur1 928 scaffold_20763:10045-12171+;scaffold_2037:73559-230330+
APLFSQDVYRVSLLENVPWGTFVLRVVATDQDEGVNAEITYAFLN-SP-TSTSLFNLNPNTGDITTNGTLDFEETTKYVLGVEAKDGGV--HTAHCIVQIEIVDENDN
>uc003ljo.2_tupBel1 928 scaffold_126292.1-261847:70775-255543+;scaffold_126293.1-208928:54029-60723+
APVFSQDIYRVSLRENV-QGTFALQVMATDQDEGVNAEITYAFLN-AP-TSTSLFILNPNTGAITTNGTLDFEETSRYMLGVEARDGGV--HTAHCNVQIEIVDENDN
>uc003ljo.2_mm9 928 chr18:37840082-37999783+
APVFSQDTYKVSLRENIPPGTLVLQVTASDQDESIHGEITYAFLN-AP-ASTNLFNLNPNTGAITTNGTLDFEEKNRYTLGVEAKDGGV--HTAHCNVQIEILDDNDN
>uc003ljo.2_rn4 928 chr18:30586380-30752453+
APVFSQDTYKVSLRENVPPGTLVLQVTATDEDESIHGEITYAFLN-VP-ASTNLFSLNPNTGAITTNGTLDFEEKNRYALGVEAKDGGV--HAAHCNVQIEILDENDN
>uc003ljo.2_dipOrd1 928 scaffold_3419:36206-44555+;scaffold_1909:23878-40044+
APVFSQDIYKVRLQENMPLGTSILRVLATDQDEGTNAEITYTFLN-VP-ASTSLFNLNPHTGDITTNGTLDFEERNKYLLGVEAKDGGV--HTAHCNVQIEIVDENDN
>uc003ljo.2_cavPor3 928 scaffold_6:3681011-3830235+
APVFSQDIYRVTLQENMPPGTSVLQVVATDQDEGINAEITYAFLN-AP-TSTSFFNLNPNTGDITTNGTLDFEERSRYILGVEAKDGGV--HTAHCNVQIEIVDENDN
>uc003ljo.2_speTri1 928 scaffold_130999:37919-40120+;scaffold_131002:5406-5411+;scaffold_131000:33512-39311+
APVFSQDIYRVSLKENVPQGTSVLRVTATDQDEGINAEITYAFLN-AP-TSASLFHLNPNTGDITTNGTLDFEERNRYVLGVEAKDGGV--HTAHCNVQIEVVDENDN
>uc003ljo.2_oryCun2 928 chr3:23379864-23539687+
APVFSQDVYRVSLQENVPWGTSVLQVTATDQDEGVNAEITYAFLK-AP-TSTGLFSLNPNTGEITTNGTLDFEERNRYMLGIEAKDGGV--HTAHCNVQIEISDVNDN
>uc003ljo.2_ochPri2 928 scaffold_59:36944-181065+
APVFTQPEYHISVRENVPVGTSS--IKATDPDEGTNGEVAYSFRK-VT-RYPS-FQLDSVSGELKVLGKLDYEEWIL-I-DVEAHDGPG--LRTRTKILVTVLDVNDN
>uc003ljo.2_vicPac1 928 scaffold_477:792667-795057+;scaffold_36793:6198-6287+
APVFSQDTYRVSLQENVSRGTSVLQVMATDQDEGINAEITYAFLN-AP-TSTSLFILNPNTGKITTNGTLDFEETSMYMLGIEAKDGGV--HTAHCNVHIEIVDENDN
>uc003ljo.2_bosTau4 928 chr7:51866051-52029259+
APVFSQDTYRVSLQENVPWGTSVLHVMATDQDEGINAEITYAFLN-AP-ATTSLFILNPNTGDITTNGTLDFEETSRYMLGVEAKDGGV--HTAHCNVQIEIVDENDN
>uc003ljo.2_equCab2 928 chr14:35492552-35634854-
APLFSQESYRVSLQENVPPGTSVLRVMATDQDEGVNAEVTYAFLN-AP-TSTSLFNLNPNTGDITTNGTLDFEETSRYILGVEAKDGGV--HTAHCNVQIDIVDQNDN
>uc003ljo.2_canFam2 928 chr2:39176528-39329829+
APVFSQDTYRVSLQENVPWGTSLLQVMATDQDEGVNAEITYAFLS-AP-TSTSLFNLNPNTGDITTNGTLDFEKTSRYMLVVEAKDGGV--HTAHCNVQIEIVDENDN
>uc003ljo.2_myoLuc1 928 scaffold_158091:120320-261292+
A-VFR-DTSE-KLQE-MALGT-V-RVK-TD-DEG--A-------------------------DITTNGTVDFQETSMYMLAVEAKDGGV--HTAHCSVHIEIVDENDN
>uc003ljo.2_pteVam1 928 scaffold_12320:14234-16745+;scaffold_6896:25185-37722+
VPVFSQDTZRARLQENMAQGTSALRVKATNQDEGINAEITYAFLN-AP-TSTSLFNLNPHTGDITTNSTLDFEETSRYMLAVEAKDGGV--HMDRCNVEIDIVDENNN
>uc003ljo.2_eriEur1 928 scaffold_371214:2-1687+;scaffold_333107:13471-13529+;scaffold_370962:17960-24186-
--------YRASHQRTVPPRTSI-RVMAT-QHESINAQITYAFLN-VP--ST-FFILNPDTGYITIKTTMDFEETSRYILGVEGKDGGM--HSAHCDV--KIVDENHT
>uc003ljo.2_sorAra1 928 scaffold_248219:14509-16914+;scaffold_202848:3860-3918-;scaffold_132675:4034-4122+;scaffold_245153:37271-37424-
GPVFSQDTYRVSLQENVPPGTSILRLVATDQDEGPNAEITYSFLN-AP-TST--FSLNPDTGDITTNGTIDFEETNTYILDVEAKDGGV--HTAHCNVQIEITDENDN
>uc003ljo.2_loxAfr3 928 scaffold_1:59111134-59266997+
APVFSQDVYTVSLRENVPPGTTVLRVMATDQDEGVNAEITYAFHN-AP-ASTNLFRLNPNTGDITTNGTLDFEETMRYVLSVEAKDGGI--HTAHCNVQIEIVDENDN
>uc003ljo.2_proCap1 928 scaffold_528:32744-35294+;scaffold_5043:38662-38720+;scaffold_38721:9568-9870+
APVFSQKVYRVSLRENVLPGTSVL-VTATDQDEGINAEITYAFHN-VP-ARTSLFSLNPNT-----------------------------------------------
>uc003ljo.2_echTel1 928 scaffold_311296:101468-103885-;scaffold_296524:5028-5086-;scaffold_152186:807-895+;scaffold_315381:53313-53539-
APVFSQEVYRVSLQENVSPGHPVLRVTATDQDEGINAEITYAFHN-VP-TSTSLFRLNPHTGDITTNGTLDFEKTRSYVLGVEAKDGGV--HTARCNVQIEIIDENDN
>uc003ljo.2_dasNov2 928 scaffold_1183:56370-58795+;scaffold_7202:35801-36027+
APVFSQDVYKVSLQENVPPDTSVLRVMATDRDEGVNAGITYAFLN-AP-AITSLFSLNPHTGEITTNGTLDFEETSRYVLGVEAKDGGV--HTAHCNVQIEIIDENDN
>uc003ljo.2_choHof1 928 scaffold_16242:10368-12575+;scaffold_266202:452-510+;scaffold_461712:514-602-
APVFSQDVYRVSLQENVPLETSVLRVMATDQDEGINAEITYAFLN-AP-AITSLFSLNPNTGEITTNGTLDFEETSSYVLGVEAKDGGV--HTAHCNVQIEIVDENDN
>uc003ljo.2_monDom5 928 chr1:333166992-333338210+
APIFSQDVYRVSLPENLLPGSSVLRVTATDKDEGINAEITFSFRS----DNSRLFYLHPKSGEIITEDILDFEETNRYMMDVEAKDGS---HTAHCNIQIEILDENDN
>uc003ljo.2_ornAna1 928 Ultra532:242098-244413+
PPGFSQEVYKVSLRESLPPGSPVLQVEATDWDEGVNGQITFAFSG-VT-ESVRTFSLNPVTGEIKTKVDLDFEKASRYSIVVEARDGGD--LTDHSKVEIDILDENDN
>uc003ljo.2_taeGut1 928 chr13:16812587-16940717+
PPVFSKNVYEARVAENLPVGSSVLRVRATDADLGSNGRVSYSFSN-VP-DNVLLFAIESESGEIRTVGPLDFEEEKIYVFGLEATDGGG--LTDHCEVQIDITDENDN
>uc003ljo.2_anoCar1 928 scaffold_147:906088-1244103-
TPVFRRH-YKGSLKENSPIGMSILQVKASDSDEGSNADITYTIIK-IQ-DSIQIFNVDSRDGTIILMENIDFEDRQNYVMIMQASDGGG--LVAHCNVEIEVLDENDN
>uc003ljo.2_xenTro2 928 scaffold_546:295547-430931+
LPVFNQVVYKASISENTPINSTVLIVNATDKDEGLNAQITYSFSK-SS-ENSTLFSISPTNGEIKSKRTLNFEEKRNYELSIQAKDGGG--FVAHSKVLIEIVDENDN
>uc003ljo.2_tetNig2 928 chr1:6734390-6798900+
APVFTQKIYKSTIKENSVPGTKVAAVRASDLDEGSNGKIS--Y-Y-VA-RGQSIFEVNDKTGEIKAVGKLDFEKSKTYQLNVQASDHGG--FTDTCKVIIQIIDENDN
>uc003ljo.2_fr2 928 chrUn:223517804-223577574+
APVFTQSTYKSTVTENAPKGTVVATVTASDADDGANRKIT--F-Y-VR-ZCZNIFQIGEKNGKVVLIGNLDFEESRRFEIDLRASDEGG--LTDSCKLIVDVRDVNDN
>uc003ljo.2_gasAcu1 928 chrIV:9835517-9927174-
APVFTQPIYKGSVAENAAKGTIVTTVSASDADGTLNGKVT--L-K-TL-ZRZTLFEVNEDSGEVSLTGQLDYEKKRIFQINLLAMDNGG--LTDSCKVVVDVVDINDN
>uc003ljo.2_oryLat2 928 chr10:10943680-11058985-
APVFAQQIFKASVKENMPKGIIV-T-SATDADEGMNGRITYHF-D-VS-ZRCZVFSLDENSGDLTVTAQ-DYEKSKSM-LRVDAKDQGG--LTDSSKVIIDVMDVNDN
>uc003ljo.2_danRer6 928 chr14:2978218-2980267+;chr14:1893060-1893334-
APVFSQAVYKVSLPENSPVDTVVVTVSATDADEGQNGEVTYEFGH-LS-ERWTLF-LDSLSGEIKLTGLIDYENS---ELPVQAKDGQG--LASHCTVLIDVTDVNDN
>uc003ljo.2_petMar1 928 Contig5105:22154-21771-;Contig12317:6437-6589-;Contig5105:23303-23981-;Contig57078:4418-4596+
PPRFQQAVY--NVVENWEVGHSVYRASASDPDEGINGQVSYS-------RNPHVFHIDGESGHVTLSAAVD-------------------------------------
>uc003ljq.2_hg19 932 chr5:140734768-140890740+
APVFTQPEYHVSVRENVPVGTRLLTVKATDPDEGANGDVTYSFRK-VRDKISQLFQLNSLSGDITILGGLDYEDSGFYDIDVEAHDGPG--LRARSKVLVTVLDENDN
>uc003ljq.2_panTro2 932 chr5:143137777-143295505+
APVFTQPEYHVSVHENVPVGTLLLTVKATDPDEGANGDVTYSFRK-VRDKISQLFQLNSLSGDITILGDLDYEDSGFYDIDVEAHDGPG--LRARSKVLVTVLDENDN
>uc003ljq.2_gorGor1 932 Supercontig_0003961:13959-16537+;Supercontig_0032149:280-338+;Supercontig_0055548:5036-5262-
APVFTQPEYHVSVRENVPVGTRLLTVKATDPDEGANGDVTYSFRK-VRDKISQLFQLNSLSGDITILGDLDYEDSGFYDIDVEAHDGPG--LRARSKVLVTVLDENDN
>uc003ljq.2_ponAbe2 932 chr5:142870299-143028274+
APVFTQPEYHVSVRENVPVGTRLLTVKATDPDEGANGDVTYSFRK-VREKISQLFQLNSLSGDITILGDLDYEDSGFYYIDVEAHDGPG--LRARSKVLVTVLDENDN
>uc003ljq.2_rheMac2 932 chr6:137745043-137906315+
APLFTQPKYHVSVRENVPVGTRLLTVKATDPDEGANGDVTYSFRK-VRDKISQLFQLNSLSGDITILGDLDYEDSGFYDIDVEAHDGPG--LRARSKVLVTVLDENDN
>uc003ljq.2_papHam1 932 scaffold4066:1102-3522-;scaffold17580:14335-30748-
APLFTQPKYHVSVRENVPVGTRLLTVKATDPDEGANGDVTYSFRK-VRDKISQLFQLNSLSGDITILGDLDYEDSGFYDIDVEAHDGPG--LRARSKVLVTVLDENDN
>uc003ljq.2_calJac1 932 Contig78:344144-501740+
APVFTQPEYHVSVSENVPVGTRLLTVKATDPDEGANGDVTYSFRK-VRDKISQLFQLNSLSGDITILGDLDYEDSGFYDIDVEAHDGPG--LRARSKVLVTVLDVNDN
>uc003ljq.2_tarSyr1 932 scaffold_1711:41830-44601+;scaffold_114325:3169-3257+
APVFSQAEYHVSVRENVPVGTRLLTVKATDPDEGANGEVTYSFRK-VRDKISQLFQLNPLTGDITTSGDLDYEESGFYDIDVEAHDGPG--LRARSKVLVTVLDVNDN
>uc003ljq.2_micMur1 932 scaffold_2037:76051-230330+
APVFTQPEYHVSVRENVPVGSRLLTVKATDPDEGANGEVTYSFRK-VRDKISQLFQLNSLSGEITILENLDYEDSGFYDIDVEAHDGPG--LRARSKVLVTVLDVNDN
>uc003ljq.2_tupBel1 932 scaffold_126292.1-261847:77229-255543+;scaffold_126293.1-208928:54029-60723+
APVFTRPEYHVSVQENVPVGTRLLTIKATDPDEGANGEVTYSFRK-VRDKISQLFHLDSLTGDITVLGDLDYEDSGFYDIDVEAHDGPG--LRARSKVLVTVLDVNDN
>uc003ljq.2_mm9 932 chr18:37845054-37999783+
APVFTQPEYHISVKENLPVGTRLLTIKATDPDEGVNGEVTYSFRN-VREKISQLFQLNSLTGDITVLGELDYEDSGFYDVDVEAHDGPG--LRARSKVLVTVLDVNDN
>uc003ljq.2_rn4 932 chr18:30591515-30752453+
APVFTQPEYHISVKENLPVGTRLLTVKASDPDEGANGEVTYSFRN-VRDKISQLFQLNSLTGDITMVGELDYEDSGFYDVDVEAHDGPG--LRARSKVLVTVLDVNDN
>uc003ljq.2_dipOrd1 932 scaffold_3419:47993-50413+;scaffold_1909:23878-40044+
APVFSQPEYHVNVQENLPVGTQLLTIKATDPDEGSNGEVTYSFRK-ARDKVAQLFQLNAVSGDITVLGDLDYEESGFYNIDVEAHDGPG--LRARSKVLVTVLDVNDN
>uc003ljq.2_cavPor3 932 scaffold_6:3685928-3830235+
APVFTLPEYRISVRENLPIGTRLLTIKATDPDEGANGEVTYSFRK-ARDKISQLFQLNSLSGDVTIVGELDYEDSGFYDIDVEAHDGPG--LLARSKVLVTVLDVNDN
>uc003ljq.2_speTri1 932 scaffold_130999:42493-44981+;scaffold_131002:5406-5411+;scaffold_131000:33512-39311+
APVFTQPEYHISVQENLPVGTRLLTIKATDPDEGTNGEVTYSFRN-VRDKISQLFQLNSLTGDIIILGDLDYEDSGFYDIDVEAHDGPG--LRARSKVLVTVLDINDN
>uc003ljq.2_oryCun2 932 chr3:23385137-23539687+
APVFTRPEYHVSVQENVPVGTRLLTIKATDPDEGANGEVTYSFRK-VRDKISQLFQLNSLSGDVTILGDLDYEDSGFYDIDVEAHDGPG--LRARTKVLVTVLDVNDN
>uc003ljq.2_ochPri2 932 scaffold_59:41269-181065+
APVFTQPEYHISVRENVPVGTRLLTIKATDPDEGTNGEVAYSFRK-VRDKISQLFQLDSVSGELKVLGKLDYEESGFYDIDVEAHDGPG--LRTRTKILVTVLDVNDN
>uc003ljq.2_vicPac1 932 scaffold_477:797754-800177+;scaffold_36793:6198-6287+
APVFTQPEYHVSVRENVPVGSRLLTVKATDPDEGANGEVTYSFRK-VRDKISQLFQLNSLTGDITILGDLDYEDSGFYDIDIEAHDGPG--LRARSKVLVTILDVNDN
>uc003ljq.2_turTru1 932 scaffold_109429:55644-209222+
APVFTQPEYHVSVQENVPVGSRLLTVKATDTDEGANGEVTYSFRK-VRDKISQLFHLNSLTGDITVLGDLDYEDSGFYDIDVEAHDGPG--LRARSKVLVTILDVNDN
>uc003ljq.2_bosTau4 932 chr7:51870573-52029259+
APVFTQPEYHISVRENVTVGSRLLTVKATDPDEGANGEVTYSFRK-VRDKISQLFQLNSLTGDITILGGLDYEDSGFYDIDVEAHDGPG--LRARSKVLVTILDVNDN
>uc003ljq.2_equCab2 932 chr14:35492552-35629677-
APVFTQPEYHVSVRENVPVGSRVLTIKATDPDEGANGEVTYSFRK-VRDKISQLFQLNSLTGDITILGELDYEDSGFYDIDVEAHDGPG--LRARSKVLVTVLDVNDN
>uc003ljq.2_felCat3 932 scaffold_184025:6697-9120+;scaffold_184038:105170-118976+
AHAFTQPEYHVNVPENVPVGYWLLTVKATDPDEGANGEVTYSFRK-VSDKMSQLFQLNSLTGDITIVGDLDYEDSGFYDIDVEAHDGPG--LRARSKVLVTVLDVNDN
>uc003ljq.2_canFam2 932 chr2:39181620-39329829+
APVFTQPEYHVNVLENVPVGYRLLTVKATDPDEGANGEVTYSFRK-VRDKMSQLFQLNSLTGDITILGDLDYENSGFHDIDVEAHDGPG--LRARSKVLVTVLDVNDN
>uc003ljq.2_myoLuc1 932 scaffold_158091:125209-261292+
APLFTQPEYHVSVRENVPVGSRILTVKATDPDEGANGEVAYSFRK-VRDKISQLFQLNSVTGDITILEGLDYEDSGFYDIDVEAHDGPG--LRARSKVLVTVLDVNDN
>uc003ljq.2_pteVam1 932 scaffold_12320:18797-21200+;scaffold_6896:25185-37722+
APIFTQPEYHVSIRENVPVGSQLLTVKATDPDEGANGEVTYSFRK-VREKISQLFQLNSVTGDITILGSLDYEDSGFYDIDIEAHDGPG--LRARSKVLVTVLDVNDN
>uc003ljq.2_eriEur1 932 scaffold_371214:3800-6223+;scaffold_333107:13471-13529+;scaffold_370962:17960-24186-
VPIFTQPEYRVSVQENVPVGSQLLTLRATDADEGANGEVTYSFRK-VRDKIAQLFQLNSQSGEITVMGDLDYEDSGFYDIDVEAHDGPG--LRARSKVLVTVLDINDN
>uc003ljq.2_sorAra1 932 scaffold_248219:19451-21871+;scaffold_202848:3860-3918-;scaffold_132675:4034-4122+;scaffold_245153:37271-37424-
APIFTQPQYHVSVQENLPVGSRLLTVKATDPDDGANGEVTYSFRK-VRDKISQLFQLNSLTGDITLSGILDYEDSGFYDIDVEAHDGPG--LRARSKVLVTVLDVNDN
>uc003ljq.2_loxAfr3 932 scaffold_1:59116246-59266997+
APIFSQSEYHVSVRENVPVGTRLLTVKATDPDEGANGEVTYSFRK-VREKISQLFQLNSLTGDIAILGDLDYEDSGFYDTDVEAHDGPG--LRARSKVLVTVLDVNDN
>uc003ljq.2_proCap1 932 scaffold_528:38263-40507+;scaffold_5043:38662-38720+;scaffold_38721:9568-9870+
APVFSQPEYHVSVRENIPVGTRLLTVKATDPDEGANGEVTYSFRK-VREKISQLFQLNSVTGDITILGDLDYEDSGFYHIDVEAHDGPG--LRARSKVLVTVLDVNDN
>uc003ljq.2_echTel1 932 scaffold_311296:96042-98453-;scaffold_296524:5028-5086-;scaffold_152186:807-895+;scaffold_315381:53313-53539-
APVFTQPEYHVSVRENIPVGTRLLTVKATDPDEGANGEVTYSFRK-MRGKISQLFQLNSLTGDIAIAGDLDYEDSGFYDIDIEAHDGPG--LRARSKVLVTVLDINDN
>uc003ljq.2_dasNov2 932 scaffold_1183:61431-63854+;scaffold_7202:35801-36027+
APVFSQPEYRVSVRENAPVGTRLLTVTATDTDEGGNGEVTYSFRK-VRDKVSQLFQLNSLTGDITTLGDLDYEDSGFYDIDVEAHDGPG--LRARSKVLVTVLDVNDN
>uc003ljq.2_choHof1 932 scaffold_16242:15106-16927+;scaffold_266202:452-510+;scaffold_461712:514-602-
APVFSQPEYHVSVRENVPVGTHLLTVKATDRDEGGNGEVTYSFRK-VRDKISQLFQLNSLTGDITILGDLDYEDSGFYDIDVEAHDGPG--LRARSKVLVTVLDVNDN
>uc003ljq.2_monDom5 932 chr1:333171798-333338210+
APVFTQFQYSVSVPENVPVGTCLLRVNATDPDEGMNGDVSYYFRK-ITEKTSQLFELNSLTGDITVLGNLDYEECNFYDIDIEARDGAG--LLDRAMVLVTILDVNDN
>uc003ljq.2_ornAna1 932 Ultra532:245488-247908+
APVFTQSVYQVRIREDAPVGTRLVTVNATDTDEGVNAEVTYSFRK-ITDKAALIFHLNPVTGEISTLKNLDYEGSESYEMEVQAQDGPG--LVARAKVLVKVVDVNDN
>uc003ljq.2_taeGut1 932 chr13:16883673-16940717+
APVFSQAEYTVRVPEDVPVGTVLVTVTATDDDEGPNGHVKYS-----IEKASELFDLKSNTGEITLKENLDFEEISSLEMEVQAQDGGE--LFDAAKLTISVTDVNDN
>uc003ljq.2_anoCar1 932 scaffold_147:906088-1249880-
APIFNQPIYEVTVKENIPKGSTVATVSATDLDEGLNGEVKYSLRK-VT---SPQFLLNSTTGEITLTGSLDYEISSLHEFEVEAKDGGG--LSDRSKVIITITDLNDN
>uc003ljq.2_xenTro2 932 scaffold_65:3068419-3068470+;scaffold_546:300988-430931+
FPVFSKDVYKTTVNENMPVNSTVISVTASDKDEGTNAQITYSVSK-TTNNALHVFSINPFNGEIKIQKHLDYEATQNYELAIQAKDGGG--LVAHCKVLVEVMDENDN
>uc003ljq.2_tetNig2 932 chr1:6722677-6798900+
APVFVQPVYKAAIAENSQKGTTLTRVSATDADKGRNGEVSYSVSS-TMDSVSDIFTVDE--GDVILLGAIDFEKAKHYQIDIEARDSGG--LSDSSKVIVDVIDINDN
>uc003ljq.2_fr2 932 chrUn:305947306-223577574+
APVFMQPVYKAALAENSQKGTILTRVSATDADKGRNGEVSYSVSS-TMDTVSDIFTVNE--GNVILLGAVDFEKAKYYQIDIEAKDSGG--LSDSSKIIVDIIDINDN
>uc003ljq.2_gasAcu1 932 chrIV:9835517-10035811-
APVCLRPEYKTNVKEDALKGAVLTVVSASDADGGQHGHIEYSISN-VPDDAVELFYVDKETGVVTLTGQLDYEKFRHYEIDVQASDKGG--NSDVCKVIIEVLDTNDN
>uc003ljq.2_oryLat2 932 chr10:10943680-11064986-
APAFNQSVYRATITENSHKGTYVATVNATDADVGANGEIMFCFSK-IKGSAVGAFNIDESTGVISVAGDIDYEKEKKYELRLEARDRGG--LTGTSTIIIDVSDVNDN
>uc003ljq.2_danRer6 932 chr14:2987507-2989878+;chr14:1893060-1893334-
APVFSQAVYKVSLPENSPVDTVVVTVSATDADEGQNGKVTYVFGH-VSEEDKTLFSLNRNTGEITVTGAIDYEEKSAYELRVLAKDAAG--LTSYSMVIIDVTDTNDN
>uc003ljq.2_petMar1 932 Contig12317:5681-7663-
SPVFAQTSCNVTVREDATPGTVLLTLNATDVDEGPNGEVVYSFSS-VDAEVRRLFQLDPKTGKLSLKGQLDHENSE-YEISIQARDGPS--FPAHCKVLVHVEDINDN
>uc003ljs.2_hg19 932 chr5:140739703-140890740+
PPVFSQDVYRVTLREDVPPGFFVLQVTATDRDEGINAEITYSFHN-VDEQVKHFFNLNEKTGEITTKDDLDFEIASSYTLSIEAKDPGD--LAAHCSIQVEILDDNDC
>uc003ljs.2_panTro2 932 chr5:143142711-143295505+
PPVFSQDVYRVTLREDVPPGFFVLQVTATDRDEGVNAEITYSFHN-VDEQVKHFFNLNEKTGEITTKDDLDFEIASSYTLSIEAKDPGD--LAAHCSIQVEILDDNDC
>uc003ljs.2_gorGor1 932 Supercontig_0256590:460-2107+;Supercontig_0003961:19754-20105+;Supercontig_0032149:280-338+;Supercontig_0055548:5036-5262-
PPVFSQDVYRVTLREDVPPGFFVLQVTATDRDEGINAEITYSFHN-VDEQVKHFFNLNEKTGEITTKDDLDFEIASSYTLSIEAKDPGD--LAAHCSIQVEILDDNDC
>uc003ljs.2_ponAbe2 932 chr5:142875235-143028274+
PPVFSQDVYRVTLREDVPPGFFVLQVTATDRDEGINAEITYSFHN-VDEQVKHFFNLNEKTGEITTKDDLDFEIASSYALSIEAKDPGD--LAAHCSIQVEILDDNDC
>uc003ljs.2_rheMac2 932 chr6:137750579-137906315+
PPVFSQDVYRVTLREDVPPGFFVLQVTATDRDEGINAEITYSFHN-VDEQVKRFFNLNEKTGEITTKDDLDFEIASSYTLSIEAKDPGD--LAAHCSIQVEILDENDC
>uc003ljs.2_papHam1 932 scaffold4066:6764-8450-;Contig341392:2047-2161-;scaffold17580:14335-30748-
PPVFSQDVYRVTLREDVPPGFFVLQVTATDQDEGINAEITYSFHN-VDEQVKRFFNLNEKTGEITTKDDLDFEIASSYTLSIEAKDPGD--LAAHCSIQVEILDENDC
>uc003ljs.2_calJac1 932 Contig78:349486-501740+
PPVFSQDVYRVTLREDVPPGFFVLQVTATDDDEGINAEITYSFHN-VDEQVKRFFNLNEKTGEIKTKDDLDFEIASSYTLSIEAKDPGD--LAAHCIIQVEILDENDC
>uc003ljs.2_tarSyr1 932 scaffold_1711:46989-49580+;scaffold_114325:3169-3257+
PPVFSQDVYRVTLREDVPPGFSVLRVTATDQDEGVNAEIAYSFYH-VDEQVEHFFSLDKRTGDITTKDDLDFETANSYTLNIEAKDPGD--LAAHCSVQVEILDENDC
>uc003ljs.2_micMur1 932 scaffold_2037:80695-82083+;scaffold_20763:12451-12459+;scaffold_2037:213416-230330+
PPVFGHDVYRVTLREDVPPGFSVLRVTATDLDEGSNAEITYSFHN-VDEQVGHLFNLDKTTGEITTKNALDFEVASSYTLSIEAKDPGD--LAAHCRVQIEILDENDC
>uc003ljs.2_otoGar1 932 scaffold_96013.1-309913:228393-229197+;scaffold_96016.1-239405:13520-89755+
APLFSQDVYRVSLQENVPWGTFVLRVMATDKDEGINAEITYAFLK---QQVSLVFNLNSNTGDITTNGTLDFEETSQYVLGVEAKDGGV--HTAHCNVQIEIVDENDN
>uc003ljs.2_tupBel1 932 scaffold_126292.1-261847:82705-255543+;scaffold_126293.1-208928:54029-60723+
PPVFSQDVFRVTLREDVPPGFSVFRVTATDQDEGVNAEITYSFHN-VDELVEHFFNLDQRTGEITTKDDLDFEIANSYTLSIEAKDPGD--LAAHCSVQVEILDENDC
>uc003ljs.2_mm9 932 chr18:37849612-37999783+
PPMFSQDVFSVTLREDVPPGFSVLQVTATDQDEGVNAEITYAFHN-VDEQVERIFNLDKRTGEITTKDNLDFETAKSYTLNVEAKDPGD--LASHCSIQVKILDENDC
>uc003ljs.2_rn4 932 chr18:30596481-30752453+
PPVFTQDVFKVTLREDVPPGFSVLQVTATDQDEGINAEITYSFHN-VDEQVERFFNLDKRTGEITTKDNLDFETAKSYTLNVEAKDPGD--LASHCSIQVEILDENDC
>uc003ljs.2_dipOrd1 932 scaffold_3419:53275-55692+;scaffold_1909:23878-40044+
PPVFSQDVYKVTLRENVPPGFSVLQVKATDKDEGINAEITYSFHN-VDEEVKQLFDLDERTGEIKTKGNLDFETAHRYSIGIEAKDPGD--LASHCSIQVDILDENDC
>uc003ljs.2_cavPor3 932 scaffold_6:3690822-3830235+
PPVFSQDVYRVTLPEVVPPGSSVLQVTATDQDEGINAEITYSFHN-VDEHVEQLFNLDKRTGEITTKDNLDFEIANSYTLNVEAKDPGD--LASHCSIQVEILDENDS
>uc003ljs.2_speTri1 932 scaffold_130999:47166-49465+;scaffold_131002:5406-5411+;scaffold_131000:33512-39311+
-PVFSQDVYRVTLRENVPPGFSVLQVMTTDQDEGVNAEVTYSFHN-VDEQVEHFFNLDKKTGEITTKDNLDFEIANSYTLNIEAKDPGD--LASHCSIQVEILDENDC
>uc003ljs.2_oryCun2 932 chr3:23390334-23539687+
SPVFSQDVYRVTLREDVPPGFSVLRVTATDLDEGVNADVTYSFHN-VDESVERFFSLDKRTGEITTRDDLDYEVASSYTLSIEAKDPGD--LAAHCRVQVEILDENDC
>uc003ljs.2_ochPri2 932 scaffold_59:46068-181065+
APVFSQDVYTVTLREDVPTGFSVLRVVATDQDEGSNADITYSFRN-ADERVELFFSLDQITGEIKTKGDLDYEIAQSYTLNIEAKDTGD--LAAHCRVQVEIQDVNDC
>uc003ljs.2_vicPac1 932 scaffold_477:802220-814136+;scaffold_36793:6198-6287+
PPVFTQDVYRVSLQEGVPRGFSVLQVTATDQDEGGNAEITYSFHN-VDEQVEQFFNLDKTTGEITTKDDFDFEIANSYTLGIEAKDSGD--LAAHCSVQVEILDENDC
>uc003ljs.2_turTru1 932 scaffold_109429:62529-209222+
PPVFSQDVYRVSLQEGVPPGFLVLQLTATDQDEGVNAEIIYSFHN-VDEQVERFFNLDRRTGEITTKDDFDFEIASSYTLTIEAKDPGD--LAAHCSVQVEILDENDC
>uc003ljs.2_bosTau4 932 chr7:51874844-52029259+
PPVFSQDVYRVSLQEGVPPGFLVLRVTATDQDEGVNAEITYSFHN-VDEQVKQFFNLNQRTGEITSNDDFDFEIANSYTLRIEAKDPGD--LAAHCSVQVDILDENDC
>uc003ljs.2_equCab2 932 chr14:35492552-35625096-
PPVFSQDMYRVSLQEGVPPGFSVLRVTATDQDEGINAEITYSFHN-VDEQVKQLFNLDKRTGKITTKNDFDFEIASSYTLSIEAKDPGD--LAAHCSIQVEILDENDC
>uc003ljs.2_felCat3 932 scaffold_184025:11569-13995+;scaffold_184038:105170-118976+
APVFIQDVYKVSLQEGVPLGFSVLQVTATDQDEGVNAEITYSFHH-VDELVEKFFNLDKRTGEITTKDNFDFEIANSYTLSVEAKDHGD--LAAYCSIQVEILDENDC
>uc003ljs.2_canFam2 932 chr2:39187000-39329829+
PPVFIQDIYKVSLQEGVPRGFSVLRVTATDQDEGVNAEITYSFHN-VDELVEQFFNLDKTTGEITTKDYFDFETANSYTLSVEAKDPGD--LAAHCSIQVEILDENDC
>uc003ljs.2_myoLuc1 932 scaffold_158091:130008-261292+
PPVFSQDVYRVSLREGVPPGFPVLQVTATDQDEGINAEVTYSFHN-VDEQVEQFFNLDETTGEITTKDHFDFEMANSYTLGIEAKDPGD--LAAHCSIQVEILDENDC
>uc003ljs.2_sorAra1 932 scaffold_248219:24988-26458+;scaffold_196721:366-932+;scaffold_248219:26978-27342+;scaffold_202848:3860-3918-;scaffold_132675:4034-4122+;scaffold_245153:37271-37424-
PPVFSQNVYRVSLREGLSPGSSVLRVTATDQDEGINAEVTYSFHN-VDEQVERFFNLNKRTGEITTKEEFDFETANSYTLNIEAKDPGD--LAAHCSVQVEILDENDC
>uc003ljs.2_loxAfr3 932 scaffold_1:59121033-59266997+
PPVFSQDSYRVSLREDVSPGTSVLRVTATDRDEGVNAEITYSFYN-VDEQVVHFFTLDERTGEIVTKDYLDFEVANTYTLSIEAKDPGD--LAAHCSIQIDILDENDC
>uc003ljs.2_proCap1 932 scaffold_528:43008-45283+;scaffold_5043:38662-38720+;scaffold_38721:9568-9870+
PPVFSQDAYKVSLAENVPLGTSVLRVAATDQDEGVNAEITYSFHN-VDEQVVQFFSLDRRTGEITTKDYLDFETANTYTLSIEAKDPGD--LAAHCSIQVDILDENDC
>uc003ljs.2_echTel1 932 scaffold_311296:90210-92703-;scaffold_296524:5028-5086-;scaffold_152186:807-895+;scaffold_315381:53313-53539-
PPVFSQNEYRVSLREDMPPGTSVLRVTATDLDEGINAEITYSFHK-VDEHVMHLFNLNQRTGDITTKDYLDFEVANTYTLRIEAKDSGN--LAAHCSIQVDVLDENDC
>uc003ljs.2_dasNov2 932 scaffold_1183:67341-69436+;scaffold_7202:35801-36027+
PPVFSQDVYRVSLREDVPPGSSVLRVTATDQDEGVNAEITYSFQN-VDEHLENFFNLDKSTGEITTKDDLDFETAHSYTLSIEAKDPGD--LAAHCRVQIEILDENDC
>uc003ljs.2_choHof1 932 scaffold_52548:3601-6173+;scaffold_266202:452-510+;scaffold_461712:514-602-
PPVFSQDVYRVSLREDVPRGFSVLRVIATDRDEGVNAEITYSFQN-VDENVENIFNLDKRTGEITTKDDLDFETANSYSLSIEAKDPGD--LAAHCSIQVEILDENDC
>uc003ljs.2_monDom5 932 chr1:333180409-333338210+
APVFSQQVYKVSVSENLPPGSLVLRVTATDQDEGVNGEITFSFQN-VDEDVKLLFDLDQKTGEITTKDNLDFENTNSYTLSIEAKDFGD--LATHCKIHIGILDENDC
>uc003ljs.2_ornAna1 932 Ultra532:250301-252727+
PPVFSQDVYKVSLRESLAPGSPVLRVQATDRDVGSYGQIIFSFLS-MDENARQVFSLDPRSGEIKLLRMLDYEEVNRYEMDVEAKDGGG--LKAQVRVVIEIIDENDH
>uc003ljs.2_taeGut1 932 chr13:16826696-16940717+
PPVFAQDRYRVSLREDTPPGSIVLNVSASDADAGTNAHITYGFGE-MPAKVLQKFVVD-ATGGITLQEALDFEDTSAFSLAVEATDGGG--LVAHSKVEVEVLDVNDN
>uc003ljs.2_anoCar1 932 scaffold_147:906088-1231154-
APVFSQSVYEVTVKENIPKWSTVATIRATDLDEGTSGQIKYSFED-VTKKLSKMIMLNSTTGEIIVVGNFDYEKSSLYEFEVEAVDGGG--LRDRSKVLIFVTDLNDN
>uc003ljs.2_xenTro2 932 scaffold_546:308398-430931+
APIFTQEVYTVSLNENIPVNSTILRVSANDKDEGSNSQITYYFAA-SSKQAMNTFIIDSISGEVKTKENLDFEKIKHYEISVQAKDGGG--LVSHAKILIQIIDENDN
>uc003ljs.2_tetNig2 932 chr1:6761098-6740475+;chr1:115034-48389-;chr1:6798617-6798900+
APVFTKPVYKATVPENALIGTLITKVSASDADKGLNSKITYTISS-TAADVRDMFEMNESNGNLILKNTLDYEKARNYQIHVQASDEGG--LTDSCKITVEVADINDN
>uc003ljs.2_fr2 932 chrUn:223517798-223577574+
APVFVQEVYKITIMENAPKGTVFTTVSAVDADEGSYGKVSYFITN-TFDDVHAIFEIDRENGVVSLSGRLDYEKAQQHEIHVQASDDGG--LTDSCKIIVEVTDMNDN
>uc003ljs.2_gasAcu1 932 chrIV:9835517-9955720-
APVCSQPVYKAEVKENSPEGTVVTTVSANDADTGVNGEVTFSIAH-VTREVKLLFEVNVKTGEIKVAGKLDFEKSNTYQLNVKASDQGG--YSDMCKVIIQIIDENDN
>uc003ljs.2_oryLat2 932 chr10:10943680-11021784-
APVCSQKAYKAEVKENSPEGTIITTVSAHDDDKGVNAELSFSIAH-GARETKQLFQVHPRTGEIKVAGKIDFEKSKSYQLNVQASDHGG--LTDTCKVFIQIVDENDN
>uc003ljs.2_danRer6 932 chr14:2991841-2810013+;chr14:1893060-1893334-
APVFSQAVYKVSLPENSPVDTVVVTVSATDADEGQNGEVTYEFGH-ISENDITIFSLDQNSGKITLIGSLDYEDEASFDLPIQATDGLG----VSYTVVIDVSDINDN
>uc003ljs.2_petMar1 932 Contig12317:7093-7691-;Contig114:26254-27882+;Contig5105:22964-23302-
KPTFVTNEYFGNVLARAEKGTAILQVLATDPDEGSNADLVYTLYK-GEDAVEDVLEVQPLTGHVVTKESLAWKVRGCHS--VKAEDAGE--EALRRPVSVSVLPADAE
>uc003lju.2_hg19 932 chr5:140743898-140890740+
APLFTPSEYSVSVPENIPVGTRLLMLTATDPDEGINGKLTYSFRN-EEEKISETFQLDSNLGEISTLQSLDYEESRFYLMEVVAQDGGA--LVASAKVVVTVQDVNDN
>uc003lju.2_panTro2 932 chr5:143146906-143295505+
APLFTPSEYSVSVPENIPVGTRLLMLTATDPDEGINGKLTYSFRN-EEEKISETFQLDSNLGEISTLQSLDYEESRFYLMEVVAQDGGA--LVASAKVVVTVQDVNDN
>uc003lju.2_gorGor1 932 Supercontig_0003961:21654-24074+;Supercontig_0032149:280-338+;Supercontig_0055548:5036-5262-
APLFTPSEYSVSVPENIPVGTRLLMLTATDPDEGINGKLTYSFRN-EEEKISETFQLDSNLGEISTLQSLDYEESRFYLMEVVAQDGGA--LVASAKVVVTVQDVNDN
>uc003lju.2_ponAbe2 932 chr5:142879430-143028274+
APLFTQSEYSVSVPENIPVGTRLLTLTATDPDEGINGKLTYSFRN-EEDKISETFQLDSNLGEISTLQSLDYEESRFYLMEVVAQDGGA--LVASAKVVVTVQDVNDN
>uc003lju.2_rheMac2 932 chr6:137754766-137906315+
APLFAPSEYSVSVPENIPVGTRLLTLTATDPDEGMNGKLTYSFRN-EEDKISETFHLDSNLGEISTLQPLDYEESRFYLMEVVAQDGGA--LLASAKVVVTVQDVNDN
>uc003lju.2_papHam1 932 Contig341392:197-279-;scaffold9678:5-2027+;Contig649601:1-11+;scaffold17580:14335-30748-
APLFTPSEYSVSVPENIPVGTRLLTLTATDPDEGINGKLTYSFRN-EEDKISETFHLDSNLGEISTLQPLDYEESRFYLMEVVAQDGGA--LLASAKVVVTVQDVNDN
>uc003lju.2_calJac1 932 Contig78:353665-501740+
APLFTQSEYSVSVPENIPVGTRLLTLTATDPDEGINGKLTFSFRN-EEDKISETFQLDSNLGEISTIQSLDYEESRFYFMEVVAQDGGA--LLASAKVLVTVQDVNDN
>uc003lju.2_tarSyr1 932 scaffold_1711:51571-53994+;scaffold_114325:3169-3257+
TPQFTRSEYKVSVPENVPVGTRLLTLTATDPDEGINGKLTYSFRN-EEDKISETFQLDSDLGEISTIQSLDYEESRFYLMEVVAQDGGA--LLASAKVLVTVQDVNDN
>uc003lju.2_micMur1 932 scaffold_2037:84875-230330+
-------------------GTQLLTLTATDPDEGINGKLTYSFRN-EDDRISETFQLDSNLGEISTTQSLDYEESRFYLMEVVAQDGGA--LLASAKVLVSVQDVNDN
>uc003lju.2_tupBel1 932 scaffold_126292.1-261847:88256-255543+;scaffold_126293.1-208928:54029-60723+
APQFTRPEYRVNVPENIPVGTRLLTVTATDPDEGMNGKLTYSFRN-EEDKISETFQLDSNLGEISARQSLDYEESRFYLMEVVAQDGGA--LLASAKVLVTVQDVNDN
>uc003lju.2_mm9 932 chr18:37854155-37999783+
APLFTQSEYRVSVPENTPVGTRLLTLTATDADEGINAKLTFSFRN-EEDKISETFQLDSNLGEISTIQSLDYEESRFYLMEVVAQDGGA--LLASAKVLVTVQDVNDN
>uc003lju.2_rn4 932 chr18:30601026-30752453+
APLFTQSEYRVNVPENTPVGTRLLILTATDADEGINAKLTFSFRN-EEDKISETFQLDSNLGEISTIQSLDYEESSFYLMEVVAQDGGA--LLASAKVLVTVQDVNDN
>uc003lju.2_dipOrd1 932 scaffold_3419:57872-69369+;scaffold_1909:23878-40044+
APRFSRSEYRVSVPENIPVGTQLLTLTATDADEGINGKVTYSFRN-EEDKIAETFQLDSYLGEISTVHSLDYEETGFYLMEVVAQDGGA--LLASTKVLVTVQDVNDN
>uc003lju.2_cavPor3 932 scaffold_6:3695047-3830235+
APLFTQSEYRVSVPENIPVGTRLLTLTASDADEGINGKVTYFFRN-EEDIISKTFQLDSNLGEISTMQSLDYEESRFYLMEVVAQDGGA--LLASAKVLVTVQDVNDN
>uc003lju.2_speTri1 932 scaffold_130999:51223-52585+;scaffold_131002:5406-5411+;scaffold_131000:33512-39311+
APLFTRSEYRVSVPESIPVGTQLLTLTATDADEGINGKVTYSFRN-EEDKISETFQLDSTLGEISTIQSLDYEESRFYLMEVVAQDGGA--LLASAKVLVTVQDVNDN
>uc003lju.2_oryCun2 932 chr3:23395048-23539687+
APLFARSEYRVNVPENVPVGTRLITLTATDPDEGVYGKLTYSFRN-EEDKIRETFQLDSNLGEISTMQSLDYETASFYHMEVVAQDGGA--LLASAKVLITVQDVNDN
>uc003lju.2_ochPri2 932 scaffold_59:50778-181065+
APLFARSEYRVSVPENVPVGTQLLTLTATDPDEGINGKLTYSFRN-EEDKIAETFQLDHNTGEISTVQPLDYEKTSFYRMEVVAQDGGA--LLASATLLVTVQDVNDN
>uc003lju.2_vicPac1 932 scaffold_477:816605-818128+;scaffold_36793:6198-6287+
APLFTQSEYRVSVPENTPVGTRLLTLTATDPDEGINGKLTYSFRN-EEDKISETFQLDSNLGEISTVQSLDYEESRFYLIEVEAQDGGA--LLASAKVLITVQDVNDN
>uc003lju.2_turTru1 932 scaffold_109429:67136-209222+
APLFTQSEYRVSVPENIALGTRLLTLTATDPDEGINGKLTYSFRN-EEDKISETFQLDSNLGEISTLQSLDYEEARFYHMEVVAQDGGA--LLASAKVLITVQDVNDN
>uc003lju.2_bosTau4 932 chr7:51880061-52029259+
APLFTQPEYRVSVPENIAVGTRLLTVTATDPDEGINGKLTYSFRN-EEEKISETFQLESNLGEISTVQPLDYEESRFYNMEVVAQDGGA--LLASAKVLITVQDVNDN
>uc003lju.2_equCab2 932 chr14:35492552-35620636-
APLFTQSEYRVSVPENIPVGTRLLTLTATDPDEGINGKLTYSFRN-EEDKISETFQLDSNLGEISTVQSLDYEEFRFYVMEVVAQDGGA--LLASAKVLVTVQDVNDN
>uc003lju.2_felCat3 932 scaffold_184025:15878-17417+;scaffold_184038:105170-118976+
APLFTQSEYRVTVPENIPVGSRLLTLTATDPDEGVNGELTYSFRN-EEDKISETFQLDSSLGEISTLQSLDYEESRFYLMEVVAQDGGA--LLASAKVLVTVQDVNDN
>uc003lju.2_canFam2 932 chr2:39191739-39329829+
APLFSLPEYRVSVPENIPVGTRLLMLTATDPDEGINGELTYSFHN-EDDKISKTFQLDSKLGEILTLQSLDYEESRFYLMEVIAQDGGA--LLASAKVLITVQDVNDN
>uc003lju.2_myoLuc1 932 scaffold_158091:134260-261292+
APQFTRSEYRVSVPENIP-----------------NGKLTYSFRN-EEDKISQTFQLD--LGEISTVQSLDYEESRFYLMEVVAQDGGA--LLASAKVVVTVQDVNDN
>uc003lju.2_pteVam1 932 scaffold_12320:27108-29552+;scaffold_6896:25185-37722+
APQFTQSEYRVSVPENTPVGTRLLTLTATDPDEGINGKLTYAFRN-EEDKISETFQLDSNLGEISTVQSLDYEESRFYLMEVVAQDGGA--LLASAKVVVTVQDVNDN
>uc003lju.2_sorAra1 932 scaffold_248219:29515-30801+;scaffold_196721:5531-6663+;scaffold_202848:3860-3918-;scaffold_132675:4034-4122+;scaffold_245153:37271-37424-
DPQFTQWEYRVSVPENIPVGTRLLTLTATDPDEGINGKLTYSFRN-EEDKISETFQLDPNLGEIATVRSLDYEESRFYLMEVVAQDGGA--LLASAKVLVTIQDVNDN
>uc003lju.2_loxAfr3 932 scaffold_1:59125337-59266997+
APLFTRPEYRVSVPEDIPVGTRLLTLTATDPDEGLNGKLTYSFRN-EDDKISETFELDSSLGQISTLQSLDYEESSFYLIEVEAQDGGA--LLASATVLVTVQDVNDN
>uc003lju.2_proCap1 932 scaffold_528:47028-49457+;scaffold_5043:38662-38720+;scaffold_38721:9568-9870+
APVFTRPEYRVSVPEDIPVGTRLLTLTATDPDEGLNGKLTYSFRN-VEEKISETFELDPSLGQISTLRSLDYEECSFYLIEVEAQDGGA--LLASATVLVTVQDVNDN
>uc003lju.2_echTel1 932 scaffold_311296:85770-88159-;scaffold_296524:5028-5086-;scaffold_152186:807-895+;scaffold_315381:53313-53539-
APLFTRPEYTVSVPEDIPVGTRLLTLTATDADEGLNGKLTYSFRN-EDDTISETFQLDSSLGEISTLKSLDYEESSCYLIEVEAQDGGA--LLASAKVLVTVQDVNDN
>uc003lju.2_dasNov2 932 scaffold_1183:71327-73740+;scaffold_7202:35801-36027+
APLFSRPEYRVNVPENIPVGTQLITLTATDPDEGINGKLTYSFRN-EDDKISRTFQLDSNLGVISTTQSLDYEESRFYLLEVEAQDGGA--LLASAKVLVTVQDVNDN
>uc003lju.2_choHof1 932 scaffold_52548:8045-10411+;scaffold_266202:452-510+;scaffold_461712:514-602-
APVFTRPEYRVSVPENIPVGTQLLTLTATDPDEGIHGKLTYSFRN-EDDKISKTFQLDSNLGEISIMQSLDYEESRFYLIEVEAQDGGA--LLASAKVLVTVQDVNDN
>uc003lju.2_monDom5 932 chr1:333184643-333338210+
APEFTQSVYSVNVLENLPQGTQLLTVSATDLDEAINGEVTYHFQK-ITEKISQLFHLNALIGNITVLGNLDYEECNFYDIDIEARDGAG--LLAIAKVLVTILDVNDN
>uc003lju.2_ornAna1 932 Ultra532:253772-256192+
APVFTQSVYQVMVREDAPVGTRVLTVNATDLDEGVNAEVSYSFRN-IEDRAGKIFLMETSSGKIVISQSLDYEESGFYEMEIQAKDIAG--FLARAKVQVTVVDVNDN
>uc003lju.2_taeGut1 932 chr13:16803582-16940717+
APVFSQAEYTVRVPEDVPVGYTLVTVTATDADEGLNGQVKYSYQT-VSEKALKIFHLDAETGAITLMHNLDFEEGTSYELEIQVRDGGE--LPDIAKVLITVTDVNDN
>uc003lju.2_anoCar1 932 scaffold_147:906088-1223662-
VPVFSHSVYEVNVKENVPKWSIVTTIRATDLDEGINGEIKYFFED-ITKRVSQLFLLNSTTGEIILVGNLDYEESSCHEFEVLAIDGGG--LRNRSKVLMYVTDVNDN
>uc003lju.2_xenTro2 932 scaffold_546:295528-430931+
LPVFSQEVYKVSINENIPINSTILYVSANDKDEGINSQIRYYFST-SSKQILNTFIINSISGAIMTKENLDFEKTKLYEISVQAKDGGG--LVSHAKVLIQTLDENDN
>uc003lju.2_tetNig2 932 chr1:46890-46923-;chr1:6744340-6798900+
APVFTQSTYKSTVVENSAKGTVVATVTASDADDGANSKITYSITN-TLDDVRNLFKINMENGEVVLIGNLDFEESKGFEIDLRASDEGG--LTDSSKLFVDVRDVNDN
>uc003lju.2_fr2 932 chrUn:223527290-223577574+
APVFTQSTYTATVFENAVRGTTVTSVAASDADTGLNGRITYSLTS-SLDQAHAVFQVNEDSGEIILIGNIDYENAKNYHINIRASDDGG--LTDSCKVIVEVMDVNDN
>uc003lju.2_gasAcu1 932 chrIV:9835517-9916424-
RPIF--SICIATVLENAPIGTYVTTVNASDADSGSNGLITYNVNG-KTGELFEIDSLTENN-----ADYIDFEKDKKYEIRVIAKDQGS--LSDATQVMIEVADKNDN
>uc003lju.2_oryLat2 932 chr10:10943680-11048316-
APVFAQQIFKASVKENMPKGKLIVRLSATDADEGMNGRITYHFNR-MSRDVAEFFSLDENSG---LTVNIDYENDKIFEIGVQAKDQGG--QSTSTNVIIEVVDVNDN
>uc003lju.2_danRer6 932 chr14:2995915-2998278+;chr14:1893060-1893334-
APVFSQAVYKVSLPENSPVDTVVVTVSATDADEGQNGEVTYEFGH-IMEDYKHLFNLDRKTGVISIKGPVDFEEEATFSLRIIAKDGSG--LTSYSNVLISVSDVNDN
>uc003lju.2_petMar1 932 Contig12317:7093-7677-;Contig5105:21604-22464-;Contig114:24639-25397+
PPRFQQAVEYINVVENWEVGHSVYRASASDPDEGINGQVSYS-----EEESPDVFHIDGESGHV-TLSAAVDASADSYQVEILAQDMGT--P-GSTRASSSVHDVNNH
>uc003ljw.2_hg19 930 chr5:140749962-140890740+
PPVFTQDMYRVNVAENLPAGSSVLKVMAIDMDEGINAEIIYAFIN-IGKEVRQLFKLDSKTGELTTIGELDFEERDSYTIGVEAKDGGH--HTAYCKVQIDISDENDN
>uc003ljw.2_panTro2 930 chr5:143152944-143295505+
PPVFTQDMYRVSVAENLPAGSSVLKVMAIDMDEGINAEIIYAFIN-IGKEVRQLFKLDSKTGELTTIGELDFEERDSYTIGVEAKDGGH--HTAYCKVQIDISDENDN
>uc003ljw.2_gorGor1 930 Supercontig_0003961:27604-30018+;Supercontig_0032149:280-338+;Supercontig_0055548:5036-5262-
PPVFTQDMYRVNVAENLPAGSSVLKVMAIDMDEGINAEIIYAFIN-IGKEVRQLFKLDSKTGELTTIGELDFEERDSYTIGVEAKDGGH--HTAYCKVQIDLSDENDN
>uc003ljw.2_ponAbe2 930 chr5:142885468-143028274+
PPVFTQDMYRVNVAENLPAGSSVLKVMAIDMDEGINAEIIYAFIN-IGKEVRQLFKLDSKTGELTTIGELDFEERDSYTIGVEAKDGGH--HTAYCKVQIDISDENDN
>uc003ljw.2_rheMac2 930 chr6:137760473-137906315+
PPVFTQDMYRVDVAENLPAGSLVLKVMATDLDEGVNAEIIYAFIS-IGKAVRQLFKLDSKTGELTTVGELDFQESDSYTIGVETKDGGH--HTTYCKVQIDISDENDN
>uc003ljw.2_papHam1 930 scaffold9678:5032-7455+;scaffold17580:14335-30748-
PPVFTQDMYRVGVAENLPTGSLVLKVMATDLDEGVNAEIIYAFIS-IGKAVRQLFKLDSKTGELTTVGELDFQESDSYTIGVETKDGGH--HTTYCKVQIDISDENDN
>uc003ljw.2_calJac1 930 Contig78:359423-501740+
PPVFTQDMYRVSVAENLPAGSSVLRVLATDLDEGSNAVITYAFIN-IGKAVRQLFKLDSKTGELTTIGELDFEEKDSFTIGEEAKDGGH--HTAYCKIZIDIWD-NDN
>uc003ljw.2_tarSyr1 930 scaffold_1711:57305-59562+;scaffold_2230:403-745+;scaffold_114325:3169-3257+
RPIFTQDMFRANVQENLPARSSISRVKTTDLDKGVDAEITYAFIN-IGKAARQLFRLNFNTRELTTSEGLEFEERDRYAVGVETKDGEH--HTAYCKRQIDVLDENDN
>uc003ljw.2_micMur1 930 scaffold_2037:91357-230330+
TPLFTQNMYRVSVPENLPTSFWVLRVMATDPHEGINAKIIZVFVN-IGKAVRQLFKLDSKTGELTTSGGLDFEERDSHTIGVEAMDGGR--HTAHCKV--EVLDENDN
>uc003ljw.2_otoGar1 930 scaffold_96013.1-309913:246883-249385+;scaffold_96016.1-239405:74872-89755+
SSLFIQDTYRVTVPENLPASF--S-----------SGMII-V-----GKEVRRLFKLNSNIGELTTNGSLDFEERT--IIGMKAZNDGC--HTGYRKI--EILDEMDN
>uc003ljw.2_mm9 930 chr18:37880208-37999783+
LPVFSQDIYRVSLPENV---YPGPRMMVDAPDEIIRGKITNSFTS-ADNAVTQQLK-NSE-GKLHTDGZLAFEEMESYIVGVQASDGGS--HTVHCKTEINIQDENDN
>uc003ljw.2_rn4 930 chr18:30629788-30752453+
--VFSQDVYRVSLPENV---YPG-RVM-NAP-EIISGKIIYSFTN-ADKGAWQLLK-NSE-GKLTTDGZLALEEMESYIVGVQASDGGS--HTVHCKTEIEVLDENDN
>uc003ljw.2_dipOrd1 930 scaffold_3419:74801-77179+;scaffold_1909:23878-40044+
PPEFTQDSYRVSVSENLS--SSVLRVMATDHVEIT-----YSSIN-IDKIVEPLFKMD-Z-GNLTNCRRLELIZKKTFTTVVEAKNCGS--HIAHGKI-VHNLNENEI
>uc003ljw.2_cavPor3 930 scaffold_6:3700744-3830235+
SPVFAQDLYRISVPESLPIPSSVLRVIIHGPDEGVSAQITYFFIR-TGDAVRQLFKLESKTGELTADDKWDFEERASYTTSVE--QGES--HTAHCTIQLAILDENTN
>uc003ljw.2_oryCun2 930 chr3:23401126-23539687+
APAFTQDVYKASIRENLPAGSSVLRVMATDPDEGVNAAITYAFVS-AGTAVRQVFHLDSKTGELTTAGELDFEVRESYTMGVEAKDGGR--HAAYCKIQIEVLDDNDN
>uc003ljw.2_vicPac1 930 scaffold_477:823087-825602+;scaffold_36793:6198-6287+
PPVFTQDMYRVSVQENLPLGSSVLRVMATDLDEGINAEITYTFIN-IGKAVRQLFKLDSKTGELTTGGELDFEERESYTLGVEAKDGGR--HTAHCKIQIDILDENDN
>uc003ljw.2_turTru1 930 scaffold_109429:74804-209222+
PPVFTQDMYRVSVQENLPLGSSVLRVMATDLDEGINAEITYAFIN-IGKAVRQLFKLDSETVELTTGGGLGFEERGSYTTGVEAKDGGR--QTAPCKLQIGILDENDN
>uc003ljw.2_bosTau4 930 chr7:51886008-52029259+
PPVFTQDVYRVSVPENLPLGSSVLRVRATDLDEGINAEIAYTFIN-VDKAVRQLFKLDSKTGELTTVGGLDFEERESYTIGVEAKDGGH--HTAHCKIQIDILDENDN
>uc003ljw.2_equCab2 930 chr14:35492552-35614900-
PPVFTQDMYRVSVPENLPVGSSVLRVIATDSDEGVNAEITYAFIN-IGKAVRQLFKLDSKTGELTTGKRLDFEESESYTIGVEAKDGGR--HTAHCKVQIDILDENDN
>uc003ljw.2_felCat3 930 scaffold_184034:4464-7161+;scaffold_184038:105170-118976+
APVFTQDIYRVSVPENLPVGSSVLRVMATDLDEGVNAVITYTFIN-IGRAVRQLFKLDSTTGEVTTGGGLDFEERASYTIGVEAKDGGH--HTAHCKVQIDILDENDN
>uc003ljw.2_canFam2 930 chr2:39197501-39329829+
PPVFTQDVYRVSVLENLPVGSSVLSVMATDLDEGVNAEITYAFIN-IGNVVRQLFRLDSKTGELTTGGGLDFEERESYTIGVEAKDGGR--HTAHCKIQIDILDENDN
>uc003ljw.2_myoLuc1 930 scaffold_158091:139948-261292+
PPVFTQDTYRVSVPENLPVGSSVLRVMATDLDEGINAEITYTFIN-IGKAVRQLFKLNSQTGEVSTGGGLDFEERERYTIGVEAKDGGR--HTAHCKIQIDILDENDN
>uc003ljw.2_pteVam1 930 scaffold_12320:32728-35152+;scaffold_6896:25185-37722+
PPVFTQDMYRVSVQENLPVGSSVLRVMATDLDEGINAEITYAFIN-IGKEVRQLFKLDSKTGELTTGRGLDFEERESYTIGVEAKDGGR--HTAHCKIQIDILDENDN
>uc003ljw.2_eriEur1 930 scaffold_378715:39980-42422-;scaffold_333107:13471-13529+;scaffold_370962:17960-24186-
PPVFSQDTYRVSVSENLPMGSSVLRVVATDMDEGTNAEITYSFIN-IGKAVRQLFKLNSKTGEVTTAGGLDFEQIESYTIGIEAKDGGR--HTAHCKLQIVILDENDN
>uc003ljw.2_loxAfr3 930 scaffold_1:59132397-59266997+
PPVFTQDMYRVSVPENLPAGSSLLRVMATDPDEGVNAQITYTFIN-IGKAARQLFKLDSKTGELTTGGGLDFEERESYTLWVEAKDGGH--HTTHCKIQIDILDENDN
>uc003ljw.2_proCap1 930 scaffold_528:53584-55997+;scaffold_5043:38662-38720+;scaffold_38721:9568-9870+
PPVFTQNTYRASVRENLPAGSSLLQVTATDPDEGINAEITYSFIN-AGKAARKLFKLDSKTGELTTAGGLDFEETESYTLVVEAKDGGH--HATHCKIQVDILDENDN
>uc003ljw.2_echTel1 930 scaffold_311296:78629-81061-;scaffold_296524:5028-5086-;scaffold_152186:807-895+;scaffold_315381:53313-53539-
PPVFPQDVYRVSVQESLPAGSSLLTVTATDPDEGINAQVTYAFIN-IDKAARQVFKLESKTGELTLGGGLDFEERESYTLGVEAKDGGH--HATRCKIQIDVLDENDN
>uc003ljw.2_dasNov2 930 scaffold_1183:77029-78997+;scaffold_162932:4031-4085+;scaffold_7202:35801-36027+
PPAFTQETYRVSVRENVPAGTSVLRVMATDPDEGLNAEITYAFIN-TDKTVRQVFKLDGKTGELITSGGLDFEERDSYTIGVEAKDGGH--HTAHCKIQIDILDENDN
>uc003ljw.2_choHof1 930 scaffold_52548:13556-14364+;scaffold_63746:133-247+;scaffold_266202:452-510+;scaffold_461712:514-602-
PPVFAQDTYRVSVRENLPAGTSVLRVMATDPDEGLNAEITYAFIN-IDNAERQLFKLDSKTGELITGG----------------------------------------
>uc003ljw.2_monDom5 930 chr1:333192879-333338210+
APVFSQQVYKVSVSENLPPGSLVLRVTATDQDEGVNGEITFSFQN-TAKDVRVLFDLDQKTGEITTKDNLDFENTNSYTLNIEAKDFGD--LATHCKIHIGILDENDC
>uc003ljw.2_ornAna1 930 Ultra532:260100-262523+
PPGFIQDVYKVSLRESLPPGSPVLRVQAIDDDEGVNGEIIYLFSN-VAKNAHQMFSLDPSSGEITTSGTLDFEDTFTYIMNVQAKDGGG--LVSHCKVLIDILDENDN
>uc003ljw.2_taeGut1 930 chr13:16812578-16940717+
PPVFSKGVYEARVAENLPAGSLVLRVRATDADAGSNGRVSYSFSN-VPGIISALFTVDSESGEIRTAGPLDFEEKNIYIFSLEAKDGGG--LVSHSKVQIHITDENDN
>uc003ljw.2_anoCar1 930 scaffold_147:906088-1219094-
APVFSQAIYKVSLKENAPIGMSVLQVKASDSDEGSNAEITYTFSD-IA--KGEQFTLDPKDGKITLLENIDFENRKKYVMIIQASDGGG--LVAHCKVEIEVLDENDN
>uc003ljw.2_xenTro2 930 scaffold_546:364257-430931+
FPMFSQEIYKVSINENMPLNSTVLYVSASDKDEGINSQLTYSFIC-INKPPMHLLNPQS--GEVITKDILDFEKMKNYEIAVQAKDGGG--LISHAKVLIQILDENDN
>uc003ljw.2_tetNig2 930 chr1:6747395-6748727+;chr1:29130-42056-;chr1:6672274-6798900+
APVFTQST---KVQENSAKGTVVATVTASDADDGANSKITYSITN-TLDDVRNLFKINMENGEVVLIGNLDFEESKRFEIDLRASDEGG--LTDSSKLFVDVRDVNDN
>uc003ljw.2_fr2 930 chrUn:324850770-324850794-;chrUn:223524007-223525813+;chrUn:324845479-324845863-;chrUn:223516351-223577574+
APTFAKALYRAKIQENSPKGTSIISVAASDKDIGSNALVSYLITT-A---V--LFQINTTTGKIILAGEIDYEKAKNYQLDIEVVDTGG--LSDSAKVIIDVIDINDN
>uc003ljw.2_gasAcu1 930 chrIV:9835517-9912454-
APVCSQPVYKAEVKENSPEGTVVTTVSADDADKGVNSEVTFSIAH-VTREVKQLFEVNDKTGGFKL-GKLDFEKSETYQLNVKASDQGG--LSDTCKLIIQLIDENDN
>uc003ljw.2_oryLat2 930 chr10:10943680-11014670-
PPIFNKPFYRATVSENAVKGTLITTVNASDADVGSNGLVTYRFAK-MTPEIADIFKLD--VSGSITLGQIDYEKEKKYELTIEAVDQGG--LTDSNKVLIEVTDINDN
>uc003ljw.2_danRer6 930 chr14:3020516-2961035+;chr14:1893060-1893334-
SPIFTDTVYKTNVAENAVKGTIITKVSAFDADQGYNSNVTYSFTH-IAEDTAHLFQISASTGDITLTGNLDYETVQQYELNLQAKDPWG--LTGASKLVIDVVDVNDN
>uc003ljw.2_petMar1 930 Contig12317:7334-7664-;Contig5105:21259-21601-;Contig12317:6350-6822-;Contig114:25398-25660+;Contig12317:5758-6083-;Contig14286:9393-9650-
PPQFAKSVYQASVSESASNSCS---VTASDVDEGVNGALRYAINE-GNE--RRLFQLDPKTGKLSLKGQLDHELNSEYEISIQARDM----PTAHCKVLVHVEDINDN
>uc003ljy.2_hg19 933 chr5:140753651-140890740+
TPMFTQPVYRVSVPENLPVGTPVLAVTATDQDEGVHGEVTYSFVK-ITEKISQIFCLNVLTGEISTSANLDYEDSSFYELGVEARDGPG--LRDRAKVLITILDVNDN
>uc003ljy.2_panTro2 933 chr5:143156634-143295505+
TPVFTQPVYRVSVPENLPVGTPVLAVTATDQDEGVHGEVTYSFVK-ITEKISQIFCLNVLTGEISTSANLDYEDSSFYELGVEARDGPG--LRDRAKVLITILDVNDN
>uc003ljy.2_gorGor1 933 Supercontig_0003961:31290-33666+;Supercontig_0032149:280-338+;Supercontig_0055548:5036-5262-
TPVFTQPVYRVSVPENLPVGTPVLAVNATDQDEGVHGEVTYSFVK-ITEKISQIFCLNVLTGEISTSANLDYEDSSFYELGVEARDGPG--LRDRAKVLITILDVNDN
>uc003ljy.2_ponAbe2 933 chr5:142889157-143028274+
APVFTQPVYRVSVPENLPVGTPVLAVNATDQDEGVHGEVTYSFVK-ITEKISQIFCLNVLTGEISTSANLDYEDSSFYELSVEARDRPG--LRDRAKVLITILDVNDN
>uc003ljy.2_rheMac2 933 chr6:137764158-137906315+
APVFTQPVYRVSVPENLPVGTPVLAVNATDQDEGVHGEVTYYFVK-ITEKISQIFCLNVLTGEISTSANLDYEESRFYELGVEARDQPG--LRDRAKVLITILDVNDN
>uc003ljy.2_papHam1 933 scaffold9678:8728-11419+;scaffold17580:14335-30748-
APVFTQPVYRISVPENLPVGTPVLAVNATDQDEGVHGEVTYYFVK-ITEKISQIFCLNVLTGEISTSANLDYEESRFYELGVEARDQPG--LRDRAKVLITILDVNDN
>uc003ljy.2_calJac1 933 Contig78:363215-501740+
APVFTQPVYRVSVPENLPVGTPVLTVNATDRDEGVHGEVTYSFVK-ITEKISQIFCLNALTGEISTSANLDYEDLSFYELGVEARDRPG--LRDRAKVLITILDVNDN
>uc003ljy.2_tarSyr1 933 scaffold_1711:61731-64085+;scaffold_114325:3169-3257+
APVFTQPVYRVSVPENLPVGTPVLSINATDQDEGVHAEVKYSF------KISQTFRLNVLTGEISTSANLDYEESSFYELDVEAQDRPG--LRDRAKVLITILDVNDN
>uc003ljy.2_micMur1 933 scaffold_71140:1-1466+;scaffold_2037:96996-230330+
APVFSQPVYRASVPENLSVGTPVLSVNATDQDEGAHAEVTYSFVK-IPEKISQIFRLNALTGEISTSANLDYEDSSFYELDVEARDRPG--LRDRAKVLITVLDVNDN
>uc003ljy.2_otoGar1 933 scaffold_96013.1-309913:250995-253308+;scaffold_96016.1-239405:74872-89755+
APVFTQSIYRVSVPENLSVGTPVLSVNATDQDEGVHAEVTYSFVK-IPEKISQIFCLNVLTGEISTSANLDYEDSSFYELDVEARDRPG--LLSRAKVLITILDVNDN
>uc003ljy.2_tupBel1 933 scaffold_126292.1-261847:99540-255543+;scaffold_126293.1-208928:54029-60723+
APVFTQPVYRVSIPENLPVGTPVLSVNATDQDEGVHAEVTYSLVK-ITEKIAQIFCLNALTGEISTSANLDYEDSSFYELDVEARDGPG--LRDRAKVLITIVDVNDN
>uc003ljy.2_mm9 933 chr18:37866883-37999783+
APVFTQPIYRVSVPENLPVGTRVLTVNATDQDEGIHAEITYSFVR-ITEEISQIFCLNPLTGEISTSETLDYEDSRFYELDVEARDQSD--LQDRAKVLITILDMNDN
>uc003ljy.2_rn4 933 chr18:30617007-30752453+
APVFTQPIYRVSVPENLPLGTRVLTVNATDQDEGAHAQITYSFVR-ITEEIAQIFRLDPLTGEISTSKNLDYEDSRFYELDVEARDQSD--LQDRAKVLITILDVNDN
>uc003ljy.2_dipOrd1 933 scaffold_3419:78152-80454+;scaffold_1909:23878-40044+
APVFTQSIYRVNVPENLPVGTLVLSVNATDQDEGIHAEVTYSF-----GKISQIFHLNALTGEISVSAPLDYEECSLYELDVEARDQPG--LQDRAKVLITILDVNDN
>uc003ljy.2_cavPor3 933 scaffold_6:3705038-3830235+
APVFTQPVYRVTVPENLPVGTPVLSVNATDLDEGVHAEITYSFVK-TTERISQIFCLNALTGEISTSATLDYENYSFYKLDVEARDGPG--LQDRAKVLITILDMNDN
>uc003ljy.2_speTri1 933 scaffold_130999:57322-59568+;scaffold_131002:5406-5411+;scaffold_131000:33512-39311+
APVFTQPIN-TSVPECLPLGTPVLSINATDEDKGIHAQITYSFVK-ITEKITQIFCLNVLTEEISTSTTLDYDDSSFYKLDVEARDESG--LQDRAKVLMTFLDVNDN
>uc003ljy.2_oryCun2 933 chr3:23404961-23539687+
APVFTQSVYRASVPENLPVGSPVLSVNATDRDEGAHAQVSYSFAK-ITEKISRLFRLDALTGEISTSANLDYEDVSFYELDVEARDGPG--LRGRAKVAITVLDVNDN
>uc003ljy.2_ochPri2 933 scaffold_59:58710-181065+
APVFTQPVYRVSVPEDLPVGSLVLPVNATDQDEGAHAQVTYSFVK-IPEEISRIFCLDIVTGEISTSAELDYEVSSSYELEVEARDRPG--LRGRAKVFITVLDVNDN
>uc003ljy.2_vicPac1 933 scaffold_477:826867-829327+;scaffold_36793:6198-6287+
APVFTQPVYRVSVPENLPVGTTVLSVNATDQDEGVHAEVTYSFVR-IAEKISKTFCLNVFTGEISTSANLDYEDSSFYELDVEARDRPG--LLDRAKVLVTILDVNDN
>uc003ljy.2_turTru1 933 scaffold_109429:78336-209222+
APVFTQSVYRVSVPENLPVGTPVLSVNARDQDEGAHAEVTYSFVR-ITEKISKTFCLNVLTGEISTSANLDYEDSSFYELDVEARDRPG--LQDRAKVLISILDVNDN
>uc003ljy.2_bosTau4 933 chr7:51889523-52029259+
APVFTQPVYRVNVPENLPVGTPVLSVNATDQDEGVHAEVTYSVVR-ITEKISKTFCLNVLTGEISTSAILDYEDTSFYELDIEARDGPG--LQDRAKVLITILDVNDN
>uc003ljy.2_equCab2 933 chr14:35492552-35611382-
PPVFTQPIYRVSVPENLPVGTPVLSVNATDQDEGIYAEITYSFVR-ITEKISKIFCLNALTGEISTSANLDYEDSSFYELDVEARDGPG--LQDRAKVLVTILDVNDN
>uc003ljy.2_felCat3 933 scaffold_184034:8204-10608+;scaffold_184038:105170-118976+
APVFTQPVYRVSVPENLPVGTPVLSVNATDQDEGVHAEVMYSFLR-VTEKISKIFCLNVFTGEISISA----------------------------------------
>uc003ljy.2_canFam2 933 chr2:39202348-39329829+
ALVSTQSVYRVSIPENLPVGIPVLSVNATDQDEGVHAEVTYSFLK-VTEKISKIFCLNVSTGELSTSANLDYEDSSFYELDVEARDRPG--LLDRAKALKTILDVNDN
>uc003ljy.2_myoLuc1 933 scaffold_158091:143488-261292+
PPVFTRPVYLVSVPENLPIGTPLLSVNATDQDEGVHAEVTYSFVR-ITEKISKVFCLNVFTGEISISANLDYEDSSFYEL-GEARDQPG--LQGRAKVLITVLDVNDN
>uc003ljy.2_pteVam1 933 scaffold_12320:36817-38204+;scaffold_6896:25185-37722+
---------------------------------------------------------------------------------------PG--LQDRAKVLITVLDVNDN
>uc003ljy.2_eriEur1 933 scaffold_378715:36708-38381-;scaffold_363688:8725-8849+;scaffold_378715:36014-36566-;scaffold_363688:9424-9459+;scaffold_333107:13471-13529+;scaffold_370962:17960-24186-
APVFTQPVYHVSVPENLPVGTPVLSVNATDQDEGIHAEITYSFVR-TTEKIPKIFSLNVLTGEITTSASLDYEDSNFYELDVEARDPPG--LQDRAKVLVTVVDVNDN
>uc003ljy.2_sorAra1 933 scaffold_196721:15164-17543+;scaffold_202848:3860-3918-;scaffold_132675:4034-4122+;scaffold_245153:37271-37424-
APVFTQSVYRVSIPENVPVGTTILSVNATDQDEGVHAEVTYSFVK-ITEKTSKIFSLNILTGEITTLANLDYEDLNFYELEVEARDRPG--LADRAEVIITILDVNDN
>uc003ljy.2_loxAfr3 933 scaffold_1:59136881-59266997+
APVFTKPVYRVSVPENLQVGTPVLSVNATDQDEGIHAEVTYSFVK-ITKKISQIFHLNALTGEISTSGELDYEDSSSYELDVEARDRPG--LRDRAKVFITILDVNDN
>uc003ljy.2_proCap1 933 scaffold_528:57932-60308+;scaffold_5043:38662-38720+;scaffold_38721:9568-9870+
APVFTKPVYRVSVPENLPVGTPLLSVNATDRDEGVHAEVTYSFVK-ISKKLSQIFCLNALTGEISTSGDLDYEDSSSYELDVEAKDRPG--LRDRAKVFITILDVNDN
>uc003ljy.2_echTel1 933 scaffold_311296:74346-76699-;scaffold_296524:5028-5086-;scaffold_152186:807-895+;scaffold_315381:53313-53539-
-------------------------VNATDQDEGVHAEVTYSFVK-ITKKISQIFCLDALTGQISTCGDLDYEDSSSYELDVEAQDRPG--LRDRAKVFITILDVNDN
>uc003ljy.2_dasNov2 933 scaffold_1183:80982-83411+;scaffold_7202:35801-36027+
APVFTQPIYRLSVPENLPVGTTVLSVNATDRDEGVHAEVIYSFVK-ITEKISQIFSLNVLTGEISISANLDYEDSNFYELDVEAQDRPG--LRDRAKVLITILDVNDN
>uc003ljy.2_choHof1 933 scaffold_63746:3012-5378+;scaffold_266202:452-510+;scaffold_461712:514-602-
APVFTQPVYRVSVPENLPVGTTVLSVNATDQDEGVHAEITYSFVK-ITEKNSQIFSLHVLTGEISLSTDLDYEDSSFYELDVEAQDKPG--LRDRAKVLITILDVNDN
>uc003ljy.2_monDom5 933 chr1:333156846-333338210+
APVFTQPIYSMNVPENVPQGTVLLTVNATDADEGINSQVRYFLVK-IPGKNSEIFQLNSETGELLTLQNLDYEDERFYMMEAEAQDGLG--LWGRAKIHVTVVDVNDN
>uc003ljy.2_galGal3 933 chr13:1610980-1633394+
-----------------------------------------------------------------------------------------------------VVDVNDN
>uc003ljy.2_taeGut1 933 chr13:16839826-16940717+
APVFSQAEYTVRVPEDVPV--PFSSVTANDADEGPNGHVKYLLKK-VTEKASQIFQMDGDTGAITLLRSLDFEEGQSYKLEVQAHDSGG--FFDTTNIVVTVTDVNDN
>uc003ljy.2_anoCar1 933 scaffold_147:906088-1209059-
APVFNQMVYEVSVKESIPK--PLSLIKATDPDEGINGEVKYSLTE-LTKKISEMILLNSTTGEIIVVGNLDYEKSSLYEFEVEAVDGGG--LRDRSKVLIFVTDVNDN
>uc003ljy.2_xenTro2 933 scaffold_546:324517-430931+
FPIFAQEVYKVSIRENMP--IPLFFVSANDKDEGINAQITYSFSA-TSKQ-ZPFICLNAISGEIKTKENIDFEKTKYYEISVQARDGPG--FT--AKVLIEIIDENDN
>uc003ljy.2_tetNig2 933 chr1:6770261-6798900+
VPAFEKTQYKASVSEDAEKGTIIQT-KATDLDDGQNAEIEYSF------ALTRIFAIDPLSGTLSLHGKLDFEQTVNYEIDISSKDKGN--PEGHCTVHIDIVDVNDN
>uc003ljy.2_fr2 933 chrUn:223517777-223527432+;chrUn:324843274-324844480-;chrUn:223537758-223538046+;chrUn:324842259-324842974-;chrUn:223573168-223577574+
APVFSQNLYKAQVTENVPVQTPILTVSATDLDEGVNGEVVYSF----KEEISK---INSNTGEITVIGKVDYEENTAYDIRVQARDKGV--PSVHGKVLIEVIDLNDN
>uc003ljy.2_gasAcu1 933 chrIV:9835517-9908811-
APVFTQPTYKALVTENSPVGTVVGTVSASDADQGTNGKITYS-----NKYIWKMFKIDSENGEVSLIGSIDYEECAIFE-NIRASDDGG--LTDSCKLIVDVQDVNDN
>uc003ljy.2_oryLat2 933 chr10:10943680-11052010-
PPVFSQSVYKANVEENALKGTYITTVNASDADSGTNGLVTYSN----KGEIWK-FEIDSLSGKISVCGDVDYEKDKRYELRVLAKDQGG--LSDATKVVIEVADINDN
>uc003ljy.2_danRer6 933 chr14:3034177-3026282+;chr14:1893060-1893334-
APVFNQTVYRASVMENAPKGTYITTVNATDADAGSYGRITYSI----TKGSWRMFNIDSNTGIISVVGEIDHEKDTKFELTVEARDQGG--LTDSSKITLDVIDVNDN
>uc003ljy.2_petMar1 933 Contig12317:7165-7649-;Contig5105:19798-21258-;Contig12317:5395-5538-
PPRFTESLLSVDALESTRVGE--SSLTASDEDTGPSGDVRYAIV-------------------------LDFETQRLYRLNVSAED---------------VRDFNDN
>uc003lka.2_hg19 933 chr5:140762467-140890740+
TPVFSLPQYQVTVPENVPVGTRLLTVHAIDLDEGVNGEVTYSFRK-ITPKLPKMFHLNSLTGEISTLEGLDYEETAFYEMEVQAQDGPG--SLTKAKVLITVLDVNDN
>uc003lka.2_panTro2 933 chr5:143165149-143295505+
TPVFSLPQYQVTVPENVPVGTRLLTVHAIDLDEGVNGEVTYSFRK-ITPKLPQMFHLNSLTGEISTLEGLDYEETAFYEMEVQAQDGPG--SLTKAKVLITVLDVNDN
>uc003lka.2_gorGor1 933 Supercontig_0003961:38504-40499+;Supercontig_0032149:280-338+;Supercontig_0055548:5036-5262-
TPVFSLPQYQVTVPENVPVGTRLLTVHAIDLDEGVNGEVTYSFRK-ITPKLPQMFHLNSLTGEISTLEGLDYEETAFYEMEVQAQDGPG--SLTKAKVLITVLDVNDN
>uc003lka.2_ponAbe2 933 chr5:142897671-143028274+
TPVFSLPQYQVTVPENVPVGTRLLTVHAIDLDEGVNGEVTYSFRK-ITPKLLQMFHLNSLTGELSTLEGLDYEETAFYEMEVQAQDGPG--SLTKAKVLITVLDINDN
>uc003lka.2_rheMac2 933 chr6:137772646-137906315+
APVFFLPQYQVTVPENVPVGTKLLTVHAIDLDEGVNGEVTYSFRK-ITPKLLQMFHLNSLTGELSTLEGLDYEETGFYEMEVQAQDVPG--SLTKAKVLITVLDVNDN
>uc003lka.2_papHam1 933 scaffold9678:17460-19883+;scaffold17580:14335-30748-
APVFFLPQYQVTVPENVPVGTKLLTVHAIDLDEGVNGEVTYSFRK-ITPKLLQMFHLNSLTGELSTLEGLDYEETGFYEMEVQAQDVPG--SLTKAKVLITVLDVNDN
>uc003lka.2_calJac1 933 Contig78:371645-501740+
APVFSLPQYQVTVPENVPVGTRLLTIHAIDLDEGVNGEVTYSFRK-ITPKLLQMFYLNSLTGELSTLEGLDYEETAFYEMEVQAQDGPG--SLTKAKVLITVLDMNDN
>uc003lka.2_tarSyr1 933 scaffold_1711:69340-70449+;scaffold_2230:4635-5948+;scaffold_114325:3169-3257+
APVFSLPQYQVTVPENVPVGTRLLTVNAIDLDEGVNGEVTYSFRK-ITPKLRQIFHLNSLTGELSTSEGLDYEESSFYEMEVHAQDGPG--SLAKAKVLITVLDVNDN
>uc003lka.2_micMur1 933 scaffold_2037:103212-230330+
APVFSLPQYQVTVPENVPVGTKLLTVNAVDLDEGVNGEVTYSFRK-TTPKLLEIFHLNSLTGELSTLEELDYEESGFYEMEVQAQDGPG--SLTKAKVLITILDVNDN
>uc003lka.2_otoGar1 933 scaffold_96013.1-309913:259536-261588+;scaffold_96016.1-239405:74872-89755+
APVFSLPQYQVTVPENVPVGTKLLTVNAVDLDEGVNGEVTYSFRK-KTPKLLQRFHLNALTGELSTLEELDYEESGFYEMEVQAQDGSS--SLTKVKVLITILDVNDN
>uc003lka.2_tupBel1 933 scaffold_126292.1-261847:110580-255543+;scaffold_126293.1-208928:54029-60723+
-------------PENVPVGTRLLTVNAVDLDEGINGEVTYSFRK-IAPKLLQIFHLNSITGELSTLEGLDYEESSFYEMEVQAQDGPG--SLTKAKVLITVLDVNDN
>uc003lka.2_mm9 933 chr18:37874596-37999783+
TPVFSLPLYQATVPENVPVGTRLLTVNAIDLDEGIYGEVTYSFWK-ITPELLQIFHLSSLTGELSTLKGLDYEQSSFYELEVQAQDGAG--SLTKAKVLITVLDVNDN
>uc003lka.2_rn4 933 chr18:30624376-30752453+
TPVFSLPRYQATVPENVPVGTRLLTVNAIDLDEGIYGEVTYSFWK-ITPELLQMFHLSSLTGELSTLKGLDYEESSFYELEVQAQDGAG--SLTKAKVLITVLDVNDN
>uc003lka.2_cavPor3 933 scaffold_6:3711321-3830235+
TPVFSLPQYQVTVPENIPIGTRLLTVNAVDLDEGINGQVTYSFRQ-ITPKLLRIFHLNSLTGELSTLEGLDYEESSFYEMEVQAQDGPG--SLTKAKVLIMILDVNDN
>uc003lka.2_speTri1 933 scaffold_130999:62413-63216+;scaffold_5716:32925-3669+;scaffold_130999:63401-64237+;scaffold_131002:5406-5411+;scaffold_131000:33512-39311+
TPVFSLPQYQVTVPENVPVGTRLLTVNAVDQDEGANG-----------------------------------------------------------------------
>uc003lka.2_oryCun2 933 chr3:23413264-23539687+
SPVFSLPQYQVTVPENVPAGTRLLTINAIDLDEGVNGEVTYSFRK-ITPNRLQLFHLNSLTGELSTLEGLDYEEASFYEMEVQAQDGPG--SLGKAKVLVTVLDVNDN
>uc003lka.2_ochPri2 933 scaffold_59:67904-181065+
IPVFSLPQYQVTVPENVPVGTRLLTVKAVDLDEGVNGEVTYSFRK-ITPRLIQLFHLNSLTGELSTLKGLDYEEASSYEMEIQAQDGPG--SLAKVKVLVMVVDVNDN
>uc003lka.2_vicPac1 933 scaffold_477:834032-836150+;scaffold_36793:6198-6287+
APVFSLPQYEVTVPENVPVGTKLLTVNAIDLDEGVNGEVTYSFRK-ITPKILQIFQLNSHTGELSTAEGLDYEESGYYEMEVQAQDGPG--STTRAKVLITVLDVNDN
>uc003lka.2_turTru1 933 scaffold_109429:85488-209222+
APVFSLPQYQVTVPENVPVGTRLLTVNAIDLDEGVNGEVTYSFRK-ITPKILQIFQLNSHTGELSTLDGLDYEESGYYEMEVQAQDGAG--SMTRAKVLITILDVNDN
>uc003lka.2_bosTau4 933 chr7:51896808-52029259+
APIFSLPQYQVTVPENVPVGTRLLTISAIDLDEGVNGEVTYSFPK-ITPKILQIFQLNSHTGELSTLDGLDYEESGYYEMEVQAQDGPG--SMTRAKVLITILDVNDN
>uc003lka.2_equCab2 933 chr14:35492552-35603745-
APVFFLPQYQVTVPENVPVGTRLLAVNATDLDEGVNGEVTYSFRK-ITQKILQIFQLNSHTGELSTLEGLDYEDSGYYEMEVQAQDGPG--SMTRAKVLITILDVNDN
>uc003lka.2_canFam2 933 chr2:39211873-39329829+
APVFSLPQYQVSVPENMPVGTILLTVHAVDLDEGLNGEVTYSFRK-ITQKILQIFQLNPHTGELSTLEGLDYEVSNYYEMEVQAQDGPG--SMTRAKVMITILDVNDN
>uc003lka.2_myoLuc1 933 scaffold_158091:157016-261292+
APVFSLPQYQVTVPENVPVGTRLLTVNAIDLDEGVNGEVTYSFWK-ITPKILQIFQLNSHTGELSTLESLDYEESSYYEMEVQAQDGPG--SMTRAKVRVTILDVNDN
>uc003lka.2_pteVam1 933 scaffold_12320:41784-43651+;scaffold_12749:1-472+;scaffold_6896:25185-37722+
APVFSSPQYQVTVPENVPVGTRLLTVNAVDPDEGVNGEVTYSFRK-ITQKILQIFQLNSLTGELSTLEGLDYEESGYYEMEVQAQDGPG--STTRAKILITILDVNDN
>uc003lka.2_eriEur1 933 scaffold_371214:38586-40286+;scaffold_333107:13471-13529+;scaffold_370962:17960-24186-
APIFSLPEYQVTVPENVAVGTSLLTVHAIDPDEGVNGEVTYSFRK-ITKKFLQLFQLNSHTGELSTLERLDYEDSGYYEMEVQAQDGPG--RTTRAKVQITILDVNDN
>uc003lka.2_loxAfr3 933 scaffold_1:59143983-59266997+
APVFSLPQYRVTTPENVPVGTTLLTVNAVDLDDGFNGEVTYSFQK-ITQKILQIFQLNSLTGELSTLKGLDYEDSSFYEMEVQAQDGPG--SLTRTKVLITILDVNDN
>uc003lka.2_proCap1 933 scaffold_528:65260-67382+;scaffold_5043:38662-38720+;scaffold_38721:9568-9870+
APVFSLPQYQVTIPESVPVGTTLLTVNAVDLDDGLNGEVTYSFQK-ITQKILQLFQLNSLTGQLSTLRGLDYEESGFYEMEVQAQDGAG--SLARTKVLITILDVNDN
>uc003lka.2_echTel1 933 scaffold_52178:387-2812+;scaffold_296524:5028-5086-;scaffold_152186:807-895+;scaffold_315381:53313-53539-
SPVFALLQYQVTVPENVPVGTTLLTVKAIDLDDGINGEVTYSFWK-ITKKSLQVFQLNSLTGELSTLQGLDYEESEFYEMEVQAQDGPG--RLTRTKVLITLLDVNDN
>uc003lka.2_dasNov2 933 scaffold_1183:90730-93153+;scaffold_7202:35801-36027+
APVFALPQYQVTVPENVPVGTRLLTVNAIDLDEGINGEVTYSFWK-ITKKCLHLFQLNSLTGELSTLEALDYEESGFYEMEVQAQDGPG--SLARSKVLITILDVNDN
>uc003lka.2_choHof1 933 scaffold_9435:379-2798+;scaffold_266202:452-510+;scaffold_461712:514-602-
VPVFSLPQYQVTVPENIPVGTRLLTVNAIDMDEGSNGEVTYSFWK-ITKKCLHLFQLNSMTGELSTLETLDYEESRFYEMEVQAQDGPG--SLTRAKVLITILDVNDN
>uc003lka.2_monDom5 933 chr1:333196681-333338210+
TPVFTQSLYTVSVPENVPVGTWLLTVNATDPDEGINGKINYFFRK-ITKKTSRIFRLDSLTGDIIVLENLDYEESSFYDIDIEARDGPG--LLDRAKILITVLDVNDN
>uc003lka.2_ornAna1 933 Ultra532:263487-265907+
APVFTQSVYQVKVREDAPVGTRVVTINATDADEGLNAEVIYSFWK-ITDQTSRIFRLNSTTGVVSMSENLDFEESGSYEMEVQAKDSAG--FSARAKVLVKVVDVNDN
>uc003lka.2_galGal3 933 chr13:1611384-1633394+
PPVCDPPVSKVYLEENVPLGTLVTKLNVTDLDEGPNGDVEYSFKN-APGKFTKLFSLDSRTGEI--NQSLDYEESSAYEIAVRA------------------------
>uc003lka.2_taeGut1 933 chr13:16867353-16940717+
APVFSQAEYTVRVPEDVPVGSVLVTVTATDNDEGLNGHVKYSLKK-VSDMSLGIFHLDSETGAITLLRSLDFEEGVSYDLEVQARDGGS--LFDTAKVTITVTDKNDN
>uc003lka.2_anoCar1 933 scaffold_147:906088-1195303-
GPLFSQSIYEVTVKENIPKWSTVATVRATDLDEGINGEVKYFFED-ITKRISQMFLLNSTTGEIILLGNLDYEETSFYEFEVQAMDGSG--LRNRSKVLINVTDLNDN
>uc003lka.2_xenTro2 933 scaffold_546:329190-430931+
FPIFGQEVYTVSINENIPLNSTVLCVSANDKDQGINSQITYSF-S-ATSKQPFIFY-NSETGEIKTKENLDFEKTKNYEISVQAKDGGG--LVSHAKVLIQILDENDN
>uc003lka.2_tetNig2 933 chr1:6750486-6798900+
APVFVQPVYKAAIAENSQKGTTLTRVSATDADKGRNGEVSYSVSS-TMDSVSDIFTVDEK-GDVILLGAIDFEKAKYYQIDIEA--DSG--GLSDSKVIVDVIDINDN
>uc003lka.2_fr2 933 chrUn:305940931-305940964+;chrUn:324841604-324841663-;chrUn:223539331-223529020+;chrUn:324839406-324839937-;chrUn:223547282-223577574+
APVFTKSVYKATITENSPKGTSILTVSATDKDTGSNREISYAISN-NKRRLSELFQIDRKTGDVILIGEIDYEKSKLFQIDIEA--DNG--GLSDSKIIVDVTDVNDN
>uc003lka.2_gasAcu1 933 chrIV:9835517-9905473-
APLFTQSTYKASLMENSEKGTSLMTVTAKDRDQGTNGIVTYSISS-NNERIFDVFEINATNGELRLIGKIDYEISKLYQLDVKA--DQG--GLTHSKILLDIIDVNDN
>uc003lka.2_oryLat2 933 chr10:10943680-11048306-
APVFSQKIHKCTLTENSPAGTIVTKVHASDRDDGSNGKIRFSILN-TVDGASEIFQINKETGEVRLAGSVDYERKREYQLHIQA--DEG--GLYDSKIVVEILDTNDN
>uc003lka.2_danRer6 933 chr14:3027015-3029386+;chr14:1893060-1893334-
APVFNQTVYRASVTENAPKGTYITTVNATDADSGSNGHITLSFSD-LKEQSRGIFNIDENTGLVSVLGNIDFEKDKRFEIRVKA--DQG--GLTSTKLIIEVVDVNDN
>uc003lka.2_petMar1 933 Contig12317:6029-7642-;Contig14286:9991-10226-
SPVFAQTSCNVTVREDATPGTVLLTLNATDVDEGPNGEVVYSFSS-VDAEVRRLFQLDPKTGKLSL-KGLDHELNSEYEISIQAHMGPS--IPAHCKVLVHVEDINDN
>uc003lkc.2_hg19 924 chr5:140767452-140890740+
APVFSQDVYRVSLSENVYPGTTVLQVTATDQDEGVNAEITFSFS---EASQITQFDLNSNTGEITVLNTLDFEEVKEYSIVLEARDGGG--MIAQCTVEVEVIDENDN
>uc003lkc.2_panTro2 924 chr5:143170134-143295505+
APVFSQDIYRVSLSENVYPGTTVLQVTATDQDEGVNAEITFSFS---EASQITQFDLNSNTGEITVLNTLDFEEVKEYSIVLEARDGGG--MIAQCTVEVEVIDENDN
>uc003lkc.2_gorGor1 924 Supercontig_0003961:43064-45460+;Supercontig_0032149:280-338+;Supercontig_0055548:5036-5262-
APVFSQDVYRVSLSENVYPGTTVLQVTATDQDEGVNAEITFSFS---EASQITQFDLNSNTGEITVLNTLDFEEVKEYSIVLEARDGGG--MIAQCTVEVEVIDENDN
>uc003lkc.2_ponAbe2 924 chr5:142902651-143028274+
APVFSQDVYRVSLSENVYPGTTVLQVTATDQDEGVNAEITFSFS---EASQITQFDLNSNTGEITVLSALDFEEVKEYSIVLEARDGGG--MIAQCTVEVEVIDENDN
>uc003lkc.2_rheMac2 924 chr6:137777648-137906315+
APVFSQDVYRVSLSENVYPGTTVLQVTATDQDEGINAEITFSFS---EASQITQFDLNSNTGEITVLNTLDFEEVNEYSIVLEARDGGG--MIAQCTVEVEVIDENDN
>uc003lkc.2_papHam1 924 scaffold9678:22383-22611+;Contig475360:141-898-;scaffold9678:23506-24503+;scaffold17580:14335-30748-
APVFSQDVYRVSLSENVYPGTTVLQVTATDQDEGINAEITFSFS---EASQITQFDLNSNTGEITVLNTLDFEEVNEYSIVLEARDGGG--MIAQCTVEVEVIDENDN
>uc003lkc.2_calJac1 924 Contig78:376863-501740+
APVFSQDVYRVRLSENVYPGTTVLQVTATDQDEGVNAEITFSFS---EASQITQFDLNSNTGEITVLNTLDFEEVKEYSIVLEARDGGG--MIAQCTVEVEVIDENDN
>uc003lkc.2_tarSyr1 924 scaffold_2230:8769-11167+;scaffold_114325:3169-3257+
PPIFNQDVYNVSLRENVPPGTVVLQVSATDQDEGVNSEITYSFY---RTGQV--FSLNSKNGEIRTERTLDFEETKEYSIVVEARDGGG--LVAQCTVEISIQDENDN
>uc003lkc.2_micMur1 924 scaffold_2037:108099-230330+
PPVFSQDIYRVSLPENVSPGTTVLQVTATDQDEGINAEITFSFS---EASQITQFNLNSNTGEITILKTLDFEEVKEYSIILEARDGGG--MIARCTVKIEVIDENDN
>uc003lkc.2_otoGar1 924 scaffold_96013.1-309913:264125-265658+;scaffold_96016.1-239405:74872-89755+
PPVFSQDIYRVSLPENASPGTTVLQVTATDQDEGINAEITFSFS---EASPITQFNLNSNTGEITILNTLDFEEVKEYSIVLEAKDGGG--MIAQCTVEIEVIDENDN
>uc003lkc.2_tupBel1 924 scaffold_126292.1-261847:115502-255543+;scaffold_126293.1-208928:54029-60723+
PPVFSRDVYRVPVSENMPPGTTVLQVTASDQDEGVNAEITFSFS---EAGQITQFELNPNTGVITILNKLDFEEVKEYSIVLEARDGGG--MIAQCTVEIEVQDENDN
>uc003lkc.2_mm9 924 chr18:37880208-37999783+
PPVFSQDIYRVSLPENVYPGTTVLRVVATDQDEGVNSEITFSFS---EAGQVTQFNLDSNTGEITTLHTLDFEEVKEYSLVLEAKDGGG--MIAQCTVEIEVLDENDN
>uc003lkc.2_rn4 924 chr18:30629788-30752453+
PPVFSQDVYRVSLPENVYPGTTVLRVVATDQDEGVNSEITFSFS---EAGQITQFNLDSNTGEITTLDTLDFEEVKEYSLVLEAKDGGG--MIAQCTVEIEVLDENDN
>uc003lkc.2_dipOrd1 924 scaffold_6695:21377-23675+;scaffold_1909:23878-40044+
PPVFSKDEYRISVSESLLPGSPVLQVMATDKDEGPNAEISYYFR---STAQSTTFSLDEKTGMIKNNRSLDYEDVDRYTMEVEAKDGGG--LSSQCKVIIEILDENDN
>uc003lkc.2_cavPor3 924 scaffold_6:3715536-3830235+
PPVFSQDIYRVSLPENVYPGTTVLQVTATDQDEGVNAEITFSFS---EASQITMFDLNSNTGEVTTLNTLDFEEVKEYSIILEARDGGG--MIAQCTVEIEILDENDN
>uc003lkc.2_oryCun2 924 chr3:23418000-23539687+
PPVFSQDVYRVGVSEKVSPGSSVLRVTATDLDEGVNAEITFSFS---EAGQITPFELNSNTGEISTLRPLDFEDVKEYSIVLEARDGGG--MIAQCTVEIEVLDENDN
>uc003lkc.2_ochPri2 924 scaffold_59:72686-181065+
PPVFSQNVYKVRISEAVHPGSMVLRVTATDQDEGVNAEITFSCS---EVSQVPQFELNPDTGEISTLHALDFEELKEYSFVVQARDGGG--LIAQCTVEIEVLDENDN
>uc003lkc.2_vicPac1 924 scaffold_477:838435-840846+;scaffold_36793:6198-6287+
PPMFSQELYRVELPENVFPGTTVLRVMATDQDEGVNAEITFSFT---EAAQISQFDLNPNTGEIIVLNTLDFEEVREYSIVLEARDGGG--MIAQCTVEIEILDINDN
>uc003lkc.2_turTru1 924 scaffold_109429:90395-209222+
PPVFSQELYRVELPENVLPGTTVLRVMATDQDEGVNAEITFSFT---EAGQITQFDLNSNTGEITLLNALDFEEVKEYSIVLEAKDGGG--MIAQCTVEIEVLDINDN
>uc003lkc.2_bosTau4 924 chr7:51901728-52029259+
PPVFSQELYRVELPENVLPGTTVLRVMATDQDDGVNAEITFSFT---EAGQITQFDLNSNTGEIIILNTLDFEEVKEYSIVLEAKDGGG--MIAQCTVEIEVLDINDN
>uc003lkc.2_equCab2 924 chr14:35492552-35598983-
PPVFSQELYRVDLPENVFPGTTVLRVMATDQDEGVNAEITFS--F-TDAGHITQFDLNSNTGEITILNKLDFEEVKEYSIVLEARDGGG--MIAQCTVEIEVLDVNDN
>uc003lkc.2_felCat3 924 scaffold_184034:39587-40742+;scaffold_184025:43895-43926+;scaffold_184038:105170-118976+
----------------------------------------------------------------------------RYTMEVEARDGGG--LSTQCKVIIEILDENDN
>uc003lkc.2_canFam2 924 chr2:39217862-39329829+
PPVFSQELYKVGLPENVLPGTTVLQVMATDQDEGVNAQITFSFT---EAGQITQFDLNANTGEITILNTLDFEEVKEYSIVLEARDGGG--MIAQCTVEIEVQDINDN
>uc003lkc.2_myoLuc1 924 scaffold_158091:161997-261292+
PPVFSQELYRVGLPENVFPGTTVLRVMATDQDEGVNAEITFSFT---EAGQTTQFDLNSTTGEITTRNTLDFEEVKEYSIVLEARDGGG--MIAQCTVEIQVLDVNDN
>uc003lkc.2_pteVam1 924 scaffold_12749:3393-5792+;scaffold_6896:25185-37722+
PPVFSQERYRVGLLENVFPGTTVLQVMATDQDEGVNAEITFSFT---EAGQITQFDLNSNTGEITIRNTLDFEEVKEYSIVVEARDGGG--LVAQCTVEIEVLDVNDN
>uc003lkc.2_loxAfr3 924 scaffold_1:59148747-59266997+
APVFSQDIYRVSLRENVSPGTTALRVMATDQDEGVNAEITFSFS---EADQITRFDVDSSTGIITILNALDFEDVKEYSMVLEARDGGG--MIAQCTVEIEVLDENDN
>uc003lkc.2_proCap1 924 scaffold_528:69791-72187+;scaffold_5043:38662-38720+;scaffold_38721:9568-9870+
PPVFSQDIYRVDLLENVSPGTTVLRVMAMDQDEGVNAEITFSFV---EASQITQFDVNSSTGVITVLNTLDFEEVKEYSMVLEARDGGG--MIAQCTVEIEVLDENDN
>uc003lkc.2_echTel1 924 scaffold_52178:4735-7128+;scaffold_296524:5028-5086-;scaffold_152186:807-895+;scaffold_315381:53313-53539-
PPLFSQDVYRVSLPENVPPGTLVLQVLATDQDEGMNSEITYSFH---RPGQV--FDLDSNSGEITTLGTLDFENIKAYSIVVEGRDDGG--LVAQCTVEIDIQDENDN
>uc003lkc.2_dasNov2 924 scaffold_1183:95363-97759+;scaffold_7202:35801-36027+
APVFSQDIYRVSVPENVFSGTTVLQVMATDQDEGVNGKITFSFS---EAEQITHFDLDSNTGVITMRNMLDYEEAKEYTIILEARDGGG--MIAQCTVEIEVLDENDN
>uc003lkc.2_monDom5 924 chr1:333207766-333338210+
WPVFSQEIYRVILQESLPPGSSVLQVTATDQDEGNNAEITYSLS---TVDZNT-FKLDSRSGELTTKGILDFEKGEGYTLGVEAKDGGG--HTAFCKIQIEILDENDN
>uc003lkc.2_ornAna1 924 Ultra532:269088-271719+
PPVFSQDVYKVSLRESLPPGSPVLRVKATDPDQGVNAQISYTFS---GLTQAVRFTVDPISGEIITKKRLDFEETNRYKMDVEAKDGGG--LTAQCKVVIEILDENDN
>uc003lkc.2_galGal3 924 chr13:1608029-1633394+
HPVFDRPSYGARLVENSPLGTLVVKLNATDVDEGPNGDIRYSLS---STTRMPYFAIDEQTGEIRVQGNLDFEEA---------------------------------
>uc003lkc.2_taeGut1 924 chr13:16859363-16940717+
PPVFSKSLYEARVAENLPVGSSVLRVRATDADLSSNGRVSYSFS----TSQTTCSAIESESGEIRTVGPLDFEKE-KYVFGLEATDGGG--LTDHCEVQIDITDENDN
>uc003lkc.2_anoCar1 924 scaffold_147:906088-1219094-
MPVFSQSVYEMTVKENIPKGSTVGAIRATDLDEGINGEVKYSFQ----TSQIZLFLLDYTTGEIILAGNLDYEKS-LFEFEVQAMDGGG--LRDRSKVLIFVTDVNDN
>uc003lkc.2_xenTro2 924 scaffold_546:382466-430931+
FPVFTQEVYKVNIHENIPIHSTVLQVNASDKDEGINAQITYSFG---TTDZCAPFAINPKSGEITTKGNVDFEETKYYDISVQAQDGGS--LASHAKVLIQILDENDN
>uc003lkc.2_tetNig2 924 chr1:6753724-6798900+
APVFTKTVYKANLTENSPKGTSIITVSASDKDTGYNREVTYAIN---SKRQIKLFQVDRKTGDVILIGDIDYEKTKHFEIDIEAIDNGG----DASKIIVDVADVNDN
>uc003lkc.2_fr2 924 chrUn:223542281-223543978+;chrUn:324845472-324868683-;chrUn:377189458-223577574+
APVFTKPVYKANIAENAVRGTLITKVSASDADKGSHGEVTYVIN---SMDPVNLFHVNSE-GDVILNGPIDYEREKHYRIDIEAI--------DSCKLIIDVIDMNDN
>uc003lkc.2_gasAcu1 924 chrIV:9835517-9901673-
APVCSQPVYKAEIKENSPEGTKVTTVSANDADKGHYGEVTFSIH---VTREVPLFEVNDKTGEIKVAGKLDFEKSNTYQLNIKASDHGG----DTCKVIIQIIDENDN
>uc003lkc.2_oryLat2 924 chr10:10943680-11044853-
APVFTQQTYKATVTENSPKGTVVAAVTASDADQGSNSRITYSIR---ITZEE--FNVNVENGQISLIDDVDFEKSKHFEINLLASDSGG----DSCKVIVDVTDINDN
>uc003lkc.2_danRer6 924 chr14:2565750-2980532+;chr14:1893060-1893334-
APVFMQSVYKATVTENAPKDTIVSTVSATDADEGINSKIEYSIN---MEDDVRLFAINRDNGQVSVVGIIDFERARNYEIRVQASDQGG----DSCKIIVDVVDINDN
>uc003lkc.2_petMar1 924 Contig12317:6827-7683-;Contig15351:4176-4509-;Contig7191:12755-13096-;Contig5105:22906-23300-
SPVFAQTSCNVTVREDATPGTVLLTLNATDVDEGPNGEVVYSFS---SPG---PFSIHPSTGEITVSRRLNREDRSGYAVKVRASDPAW----GQHGVTIVVDDVNDN
>uc003lkd.2_hg19 933 chr5:140772381-140890740+
APVFPHPIYRVKVLENMPPGTRLLTVTASDPDEGINGKVAYKFRK-INEKQTPLFQLNENTGEISIAKSLDYEECSFYEMEIQAEDVGA--LLGRTKLLISVEDVNDN
>uc003lkd.2_panTro2 933 chr5:143175052-143295505+
APVFPHPIYRVKVLENMPPGTRLLTVTASDPDEGINGKVAYKFRK-INEKQTPLFQLNENTGEISIAKSLDYEECSFYEMEIQAEDVGA--LLGRTKLLISVEDVNDN
>uc003lkd.2_gorGor1 933 Supercontig_0003961:48005-51395+;Supercontig_0032149:280-338+;Supercontig_0055548:5036-5262-
APVFPHPIYRVKVLENMPPGTRLLTVTASDPDEGINGKVAYKFRK-INEKQTPLFQLNENTGEISIAKNLDYEECSFYEMEIQAEDVGA--LLGRTKLLISVEDVNDN
>uc003lkd.2_ponAbe2 933 chr5:142907573-143028274+
APVFAHPIYRVKVLENMPPGTRLLTVTASDPDEGINGKVAYKFRK-INEKQTPLFQLNENTGEISIAKSLDYEECSFYEMEIQAEDVGA--LLGRTKLLISVEDVNDN
>uc003lkd.2_rheMac2 933 chr6:137782654-137906315+
APVFAQPIYRVKVLENVPPGTRLLTVTASDPDEGINGKVAYKFRK-INEKQTPLFQLNENTGEISIAKSLDYEECSFYEMEIQAEDVGA--LLGRTKLFISVEDVNDN
>uc003lkd.2_papHam1 933 scaffold9678:27729-30050+;scaffold17580:14335-30748-
APVFAQPIYRVKVLENVPPGTRLLTVTASDPDEGINGKVAYKFRK-INEKQTPLFQLNENTGEISIAKSLDYEECSFYEMEIQAEDVGA--LLGRTKLFISVEDVNDN
>uc003lkd.2_calJac1 933 Contig78:381805-501740+
APVFAQPIYRVKVLENVPPGTRLLTVTASDPDEGTNGKVAYKFRK-INENQSALFQLNENTGEISIAKSLDYEECSFYEMEIQAEDVGA--LLGRTKLLISVEDVNDN
>uc003lkd.2_tarSyr1 933 scaffold_2230:13224-15611+;scaffold_114325:3169-3257+
APVFSQPIYRMKVPENVPPGTQLLTVTASDLDEGTNGKVAYKFRK-INEKQSPLFQLNENTGEISTAKSLDYEECSSYEMEVQAEDGGG--LKGRTKVLISVEDVNDN
>uc003lkd.2_micMur1 933 scaffold_2037:113246-230330+
APVFAQPIYRVEVPEDVPPGTQLLTVTASDPDEGANGKVAYRFRK-VNEKQSLLFQLNEKTGELSTAKSLDYEECSLYEMEIQAEDVGA--LLGRTRVLVLVEDVNDN
>uc003lkd.2_otoGar1 933 scaffold_96013.1-309913:269451-271878+;scaffold_96016.1-239405:74872-89755+
APVFAQPIYRVKVLENVPPGTQLLTVAASDPDEGANGKVAYKFRK-INEKQSLLFQLNEKTGEISTAKSLDYEECSFYEMEIQAEDVGA--LLGRTKVLVLVEDVNDN
>uc003lkd.2_tupBel1 933 scaffold_126292.1-261847:122308-255543+;scaffold_126293.1-208928:54029-60723+
APVFAQPIYRVKVLENVPPGTQLLTVRANDPDEGANGKVTYKFRK-INEKQSPLFHLNEHTGEISIAKSLDYEECSFYEVEIQAEDVGA--LLGRTKVLISVEDVNDN
>uc003lkd.2_mm9 933 chr18:37885547-37999783+
APVFDQPVYRVKVLENVAPGTLLLTVRASDPDEGVNGKVTYKFRK-INEKQSLLFHLHENTGEMTVAKNLDYEECSLYEMEIQAEDVGA--LLGRSKVIIMVEDVNDN
>uc003lkd.2_rn4 933 chr18:30635171-30752453+
APVFDQPVYRVKVLENVAPGTLLLTVRASDPDEGANGKVTYKFQK-INDKQSLLFHLHENTGEMTVAKNLDYEECSLYEMEIQAEDVGA--LLGRSKVVIMVEDVNDN
>uc003lkd.2_cavPor3 933 scaffold_6:3720146-3830235+
APVFAQPIYRVKVLENVPSGTLLLTVSASDPDEGTNGKVTYKLRK-INGKQSSLFQLNENNGEISVARSLDYEECSFYEMEIQAEDVGA--LVGGSKVLISVEDVNDN
>uc003lkd.2_speTri1 933 scaffold_130999:71663-73656+;scaffold_131002:5406-5411+;scaffold_131000:33512-39311+
APVFAQPIYRAKVLENVPPGTLLLTVRASDPDEGANGKVAYKFRK-INEKQSPIFHLNENTGEIFVAKSLDYEECSFYEMEIQAEDVGA--LLGRTKVLIMVEDVNDN
>uc003lkd.2_oryCun2 933 chr3:23422785-23539687+
APVFAQPTYRVQVPENVPQGTRLLTVRASDPDEGANGQVAYKFRK-INEKQSPLFLLNETTGEISTARSLDYEECSFYEMEIQAEDGGA--LLGRTKVLISVEDVNDN
>uc003lkd.2_ochPri2 933 scaffold_59:77912-181065+
APVFAQPTYRVKVPENVPQGTQLLIVKASDPDEGANGKLAYKFWK-INAQHSPCFLLNETTGEISIAKGLDYEECSFYEMEIQAEDGGG--LLGRTKVLISVEDVNDN
>uc003lkd.2_vicPac1 933 scaffold_477:845025-847487+;scaffold_36793:6198-6287+
APVFAQPIYRVKVPENVPPGTLLLTVSASDPDEGTNGEVAYKFWK-ISEKQSPLFQLNEDTGEISTAKSLDYEECAFYEMEIQAEDVGA--LLGRTKVLISVEDVNDN
>uc003lkd.2_turTru1 933 scaffold_109429:95418-209222+
APVFAQPIYRVKVPENVPPGTRLLTVSASDPDEGTNGEVAYKFWK-ISEKQSPLFQLNENTGEISTAKSLDYEECAFYDMEIQAEDVGA--LLGRTKVLISVEDVNDN
>uc003lkd.2_bosTau4 933 chr7:51907026-52029259+
APVFAQPIYRVKVPENVPPGTRLLTVSASDPDEGTNGEVAYKFWK-ISEKQSPLFQLNENTGEISTAKSLDYEECTFYDMEIQAEDVGA--LLGRTKVLISVEDVNDN
>uc003lkd.2_equCab2 933 chr14:35492552-35594517-
APVFAQPIYRVKVPEDVPQGTRLLTVRASDPDEGANGRVAYKFWK-MSETQSPLFELNENTGEISTAKNLDYEECAFYEIEIQAEDVGA--LLGRTKVLISVEDVNDN
>uc003lkd.2_felCat3 933 scaffold_184025:46016-48439+;scaffold_184038:105170-118976+
APVFTQPIYRVKVPENVAPGTLLLTVSASDPDEGANGEVAYRFWK-ISEKQSPLFHLNENTGEISTAGSLDYEECAFYEMEIQAEDVGA--LLGRTKVLISVEDVNDN
>uc003lkd.2_canFam2 933 chr2:39222865-39329829+
APVFTLPVYRVKVPENVPLGTRLLTVSASDPDEGANGEVVYRFWK-ISEKQSPLFQLNENTGEISTAGDLDYEECAFYEMEIQAEDVGA--LLGRTRVLISVEDVNDN
>uc003lkd.2_myoLuc1 933 scaffold_158091:167170-261292+
APVFSQPIYQVTIPENVPPGTQLLTVRASDPDEGINGEVAYKFWK-ISEKQSPLFQLNEKTGELSTAKSLDYEECAFYEMEIQAEDVGA--LMGRTKVLISVEDINDN
>uc003lkd.2_pteVam1 933 scaffold_12749:7843-10266+;scaffold_6896:25185-37722+
APVFAQPIYRVTVPENVPLGTRLLTVRASDPDEGANGEVTYKFWK-ISEKQSPLFQLDENTGEISTAKSLDYEECAFFEMEIQAEDVGA--LMGRTKVLISVEDVNDN
>uc003lkd.2_sorAra1 933 scaffold_239488:19727-21018-;scaffold_202848:3860-3918-;scaffold_132675:4034-4122+;scaffold_245153:37271-37424-
APVFSQPVYRVKVPESVPPGTRLLTVRASDLDEGTNGEVIYKFLK-INEKQSTLFELNEYTGEISIQKNLDYEECAFYEMEIQAEDVGA--LLGRTKVFISVEDVNDN
>uc003lkd.2_loxAfr3 933 scaffold_1:59153148-59266997+
APVFAQPVYRVKVPENVPPGTHLLTVIATDPDEGANGKVTYKFRK-INEKQSPLFQLNENTGEITTANSLDYEDCLSYEMEIQAEDVGA--LLGRTRVLISVEDVNDN
>uc003lkd.2_proCap1 933 scaffold_528:74460-76296+;scaffold_5043:38662-38720+;scaffold_38721:9568-9870+
APVFGQQVYRVKVLENVPPGTRLLTVRATDPDEGSNGKVTYKFRK-INEKQSPLFQLNENTGEIATAKSLDYEDCSFYEMEIQAEDVGA--LLGRTKVLISVEDVNDN
>uc003lkd.2_dasNov2 933 scaffold_1183:99863-102328+;scaffold_7202:35801-36027+
APVFAEPIYQAKVLENVPPGTRLLTVRASDPDEGAHGKVAYKFGK-VNEKQSPLFQLNENTGEISTARSLDYEECAFYEMEIQAEDVGA--LLGRTKVIISVEDVNDN
>uc003lkd.2_macEug1 933 Scaffold7127:39800-42211-;Scaffold40956:16319-16377+;Scaffold27622:1046-5484+
EPVFTQSIYHVSVPENVPVGTVLLRVNATDRDEGFNGEVTYSFQN-L--DQFQIF-FTZNKGEIVTKQLLDYEKTKLYELEIQASDGPG--LSASAKVTVKVVDVNDN
>uc003lkd.2_monDom5 933 chr1:333213278-333338210+
APVFTQSVYHVSVPENVPVRTMLLKVNATDEDEGINGEVTYSFQN-L--DHFQIF-FTZNTGEIL--SSLDYEKVRLYELEIQAKDGPG--LFGSAKVAVKVTDVNDN
>uc003lkd.2_ornAna1 933 Ultra532:272967-286740+
APEFTQSVYQVKVREDAPVGTRILSLNTTDPDEGSNAEVTYSFHN-IEDKEAQIFQLQPQTGIISIMRSLDYEESGSYEMEVQAQDGGG--LQAKAKVLVTVVDVNDN
>uc003lkd.2_galGal3 933 chr13:1608934-1633394+
----------------------------------------------------------------------------VYEIEVEAKDM----SPTMEEHCSVVTDVNDN
>uc003lkd.2_taeGut1 933 chr13:16831224-16940717+
APVFSQAEYTVRVPEDVPVGTVLVTVTATDDDEGPNGHVKYSFHR-ISEKASELFDLKSNTGEITLKENLDFEEISSLEMEVQAQDGGE--LFDAAKLTISVTDVNDN
>uc003lkd.2_anoCar1 933 scaffold_147:906088-1173946-
MPVFSQSVYEMTIKENIPKGSTVATIRATDPDEGINGEVKYSFQE-ITKKPPRFF--RZYTGEIILAGNLDYEESSFYEFEVQAMDGGG--LSDRSKVFVFVSDLNDN
>uc003lkd.2_xenTro2 933 scaffold_546:413283-430931+
FPVFTQEVYKVNIHENIPINSTVLRVNASDKDAGINAQVTY-FZH-ICKQCAPLFSINPNNGEITTKGNVDFEEVKYYDISVEAQDGGS--LVSHSKVLIQIMDENDN
>uc003lkd.2_tetNig2 933 chr1:6680029-6798900+
APTFAKPLYRAKIQENSPKGTSVITVAASDQDMGSNALVSYLISS---NRVLSLFNINATTGKIILAGEIDYEKAKNYHIDIEVVDTGG--LSDSAKVMIDVIDVNDN
>uc003lkd.2_fr2 933 chrUn:324856918-324856959-;chrUn:223544956-223577574+
APVFSQSVYRASVPENASKGTVILTVSASDNDKGANDVVYSLPSV---DSAATLFSMNAHTGEMSVIGVLDYEKTKHYEIDIEAA---G--LSDSSKIIIDVIDVNDN
>uc003lkd.2_gasAcu1 933 chrIV:9835517-9898569-
APVFTQSLYKAAIAENSPIGTTLITVSASDADKGTNGEVSYSVST-AIDSETDSFTINENGDVIVVGE-VDFEKAKYYRIDIEAQDSGG--LSDSSKIIVDVIDVNDN
>uc003lkd.2_oryLat2 933 chr10:10943680-11055311-
APAFTKTVYKATVPENSAKGTIVTRVNASDADEGLNGKVTYSIKN-TLDDVRNLFQVNEQTGEISVTGTIDYERSSNYQINVRASDGGG--LTDTCKITVDVTDVNDN
>uc003lkd.2_danRer6 933 chr10:18451629-18451712-;chr14:3034278-3036591+;chr14:1893060-1893334-
APVFSQTVYKTAVTENSPKGTIVTTVSASDLDQGVNGEITYSIRN-TIDKVRDIFEISETDGKVRLIGLVDYEQARNFEIRVQASDHGG--FTDSCKIIVDVIDVNDN
>uc003lkd.2_petMar1 933 Contig53627:4014-4210-;Contig12317:7058-7366-;Contig15351:4813-5007-;Contig12317:5681-6814-
APEFSSSRFWAKVPENTPPRT--VVLTAVDKDSGINGQVDYRLSM-ANWK---LFQLDPKTGKLSLKGQLDHELNSEYEISIQARDM---------KVLVHVEDINDN
>uc003lkf.2_hg19 924 chr5:140777695-140890740+
PPVFNRDVYRVSLRENVPPGTTVLQVSATDQDEGINSEITYSFYR-TG--QIFSLNSKSGEITTQKKLDFEETKEYSMVVEGRDGGG----LVAQCTVEINIQDENDN
>uc003lkf.2_panTro2 924 chr5:143180365-143295505+
PPVFNRDVYRVSLRENVPPGTTVLQVSATDQDEGINSEITYSFYR-TG--QIFSLNSKSGEITTQKKLDFEETKEYSMVVEGRDGGG----LVAQCTVEINIQDENDN
>uc003lkf.2_ponAbe2 924 chr5:142912906-143028274+
PPVFNRDVYRVSLRENVPPGTTVLQVSATDQDEGINSEITYSFYR-TG--QIFGLNSKSGEITTQKKLDFEETKEYSMVVEARDGGG----LVAQCTVEINIQDENDN
>uc003lkf.2_rheMac2 924 chr6:137787997-137906315+
PPVFNRDVYRVSLRENVPPGTIVLQVSATDQDEGINSEITYSFYR-TG--QIFGLNSKSGEIITQKKLDFEETKEYSMIVEGRDGGG----LVAQCTVEINIQDENDN
>uc003lkf.2_papHam1 924 scaffold9678:32968-35320+;scaffold17580:14335-30748-
PPVFNRDVYRVSLRENVPPGTTVLQVSATDQDEGINSEITYSFYR-TG--QIFGLNSKSGEITTQKKLDFEETKEYSMIVEGRDGGG----LVAQCTVEINIQDENDN
>uc003lkf.2_calJac1 924 Contig78:387245-501740+
PPVFSQDVYRVSLPENLPPGTTVLQVSATDQDEGINSEITYSFYR-SG--QIFGLNSKSGEITTQKKLDFEEIKEYSMVVEARDGGG----LVAQCTVEVNIEDENDN
>uc003lkf.2_tarSyr1 924 scaffold_2230:18279-20795+;scaffold_114325:3169-3257+
PPVFSKDEYRISLSENLPPGSPVLQVTATDQDEGVNAEISYYFRS-TG--DMFSLDEKTGVIRNNRSLDFEDVERYTMEVEAKDGGG----LSTQCKVTIEIVDENDN
>uc003lkf.2_micMur1 924 scaffold_2037:119228-230330+
PPVFSQEVYRVSLPENVPPGTSVLQVSATDQDEGVNSEITYSFFR-NG--QVFSLNSKSGEIRTQRSLDFEEIKQYSVVVEGRDGGG----LVAQCTVEINIQDENDN
>uc003lkf.2_otoGar1 924 scaffold_96013.1-309913:274518-275777+;scaffold_96015.1-4703:3658-3759+;scaffold_96016.1-239405:74872-89755+
PPVFSQNVYRVSLAENVPPGTAVLQVSATDADEGINSEIIYSFYK-TG--QAFSLNSKSGEIRTQKSLDFEEIKEYTIVVEGRDGGG----LVAQCTVEINIQDENDN
>uc003lkf.2_tupBel1 924 scaffold_126292.1-261847:129076-255543+;scaffold_126293.1-208928:54029-60723+
APVFNQEVYRISIRENVPPGTPVLQVSATDRDEGTNAEIIYSFYR-AG--QVFSLNSKSGEITTQNTLDFEEVKEYSIVVEARDGGG----LVAQCTVEISVEDVNDN
>uc003lkf.2_mm9 924 chr18:37890808-37999783+
PPVFNQEVYKVRLPENVPPGTTVLRVTATDKDEGVNSEISYSFHR-AG--QVFGLNSKSGEIITQKTLDFEEIKEYSIVVEARDGGG----LVAQCTVEINIQDENDN
>uc003lkf.2_rn4 924 chr18:30640180-30752453+
PPVFDQEVYRVRLPENVPPGTTVARVTATDKDEGVNSEITYSFHR-AG--QVFGLNSNSGEITTQRTLDFEETKEYSIVVEARDGGG----LVAQCTVEINIQDENDN
>uc003lkf.2_cavPor3 924 scaffold_6:3723821-3830235+
PPVFSQDIYRVSLPENVYPGTTVLQVTATDQDEGVNAEITFSFSE-AS--QMFDLNSNTGEVTTLNTLDFEEVKEYSIILEARDGGG----MIAQCTVEIEILDENDN
>uc003lkf.2_speTri1 924 scaffold_130996:14265-14377+;scaffold_130999:76468-78822+;scaffold_131002:5406-5411+;scaffold_131000:33512-39311+
--------------------------------------------------------------------------------------------VSQCTVEINIQDENDN
>uc003lkf.2_oryCun2 924 chr3:23428775-23539687+
PPVFTQDVYRVGLRENLPPGTAVLRVSATDRDAGINSEITYSLVR-PG--QVFYLNPQTGEITTQRALDYEDIKEYSIVVEGRDGGG----LVAQCTVEIKIQDENDN
>uc003lkf.2_ochPri2 924 scaffold_59:84492-181065+
PPVFTQEVYRVSLRENSPRGTMVLQVSASDQDEGVNAEITYSFQR-TS--QVFDLNPKSGEMTTRGSLDYEETKEYSLVVEGRDGGG----MIAQCTVEIKIQDENDN
>uc003lkf.2_vicPac1 924 scaffold_477:849937-852100+;scaffold_36793:6198-6287+
PPVFSQDVYRVSLGENVPPGTTVLQVSATDQDEGINSEITYSFYR-TG--QVFGLNSKTGEITTLNPLDFEEIKQYSIVVEGRDGGG----LVAQCTVEISIQDENDN
>uc003lkf.2_turTru1 924 scaffold_109429:100204-209222+
PPVFSQDVYRVSIGENVPPGTTVLQVSATDQDEGVNSEITYSFYR-TG--QVFGLNSKNGEITTLNTLDFEEIKEYSIVVEGRDGGG----LVAQCTVEINIQDENDN
>uc003lkf.2_bosTau4 924 chr7:51911807-52029259+
PPVFTQDVYRVNLGENVPPGTTVLQVSATDQDEGINSEIAYSFYR-SG--QVFGLNSKSGEITTLKTLDFEEIKEYSIVVEGRDGGG----LVAQCTVEISIQDENDN
>uc003lkf.2_equCab2 924 chr14:35492552-35588043-
PPVFHQDVYRVSLRENVPPGTAVLQVSATDQDEGVNSQITYSFYR-TG--QVFHLNSKSGEITTLRTLDFEEIKKYSIVVEGRDGGG----LVAQCTVEINIQDENDN
>uc003lkf.2_felCat3 924 scaffold_184025:53897-83980+;scaffold_184038:105170-118976+
AAVLSHKKCSRSLQENLPSCSA-LQGDSTDLDDT-KVEIPYTYYS-IZHIYHL----SDSTI----------------------------------------------
>uc003lkf.2_canFam2 924 chr2:39228341-39329829+
PPVFNQDIYRVSLPENVPPGTAVLQVSATDQDEGINSEITYSFYR-TG--QVFSLNSKTGEITTLRTLDFEETKEYSIVVEGRDGGG----LAAQCTVEINIQDENDN
>uc003lkf.2_myoLuc1 924 scaffold_158091:172345-261292+
PPVFKQDVYRVRLSENVPPGTTVLQVSATDLDEGLNSEITYSLYR-TG--QVFHLNSKSGEITTSRTLDYEEIKEYSLVVEGRDGGG----LVAQCTVEINIQDENDN
>uc003lkf.2_pteVam1 924 scaffold_12749:12430-39882+;scaffold_6896:25185-37722+
RPIFNQDIYRVSLRENVPLGTTVLQVSATDLDEGVNSEITYSFYR-TG--QIFRLNSKSGEITTLRTLDFEEIKEYSIVVEARDGGG----LVAQCTVEINIQDENDN
>uc003lkf.2_eriEur1 924 scaffold_378715:4477-22786-;scaffold_333107:13471-13529+;scaffold_370962:17960-24186-
PPVFNQEVYRVSLQENMPPGTTVLQVSATDQDEGVYSEITYSFHR-SE--RIFSLNSKNGEITTMTKLDFEKTKEYSIVVEGRDGGG----MVTQCTVEINVQDENDN
>uc003lkf.2_sorAra1 924 scaffold_239488:12968-15373-;scaffold_202848:3860-3918-;scaffold_132675:4034-4122+;scaffold_245153:37271-37424-
PPVFSQEAYRVSLPENTPPGTSVLQVSASDQDEGLNSEITYSFYR-TG--QVFSLNSKSGQITTLKSLDFEEIKEYSIVVEGRDGGG----LVAQCTVEISILDENDN
>uc003lkf.2_loxAfr3 924 scaffold_1:59158098-59266997+
PPVFSQDVYRVSLRENLPPGTPVLQVSATDQDEGVNSEITYSFHR-AG--QVFDLNSNSGEITTLKTLDFEEIKEYSIVVEGRDGGG----LVAQCTVEINIQDENDN
>uc003lkf.2_dasNov2 924 scaffold_1183:104724-106446+;scaffold_7202:35801-36027+
PPVFNQDVYRVSLRENVPPGTPVLQVSATDQDEGANSEITYSFHR-TG--QVFNLDSKSGEITTLRTLDFEEIKKYSRVVEGRDGGG----MVAQCTVEINIQDENDN
>uc003lkf.2_choHof1 924 scaffold_9435:5194-7806+;scaffold_266202:452-510+;scaffold_461712:514-602-
PPVFTQDVYRVSLWETAPPGTPVLQVSATDQDEGANSDITYSFYK-TG--QVFHLNSKSGEITTLRTLDFEEIKEYSLVVEGRDGGG----MVAQCTVEINIQDENDN
>uc003lkf.2_monDom5 924 chr1:333220927-333338210+
APVFSQDVYRVSLPENLPRGSPVLKVTATDKDELVNAEITFSFRS-TG--QVFDLDANSGEITT----DFEKNKDYSLVLEARDGGG----LVTQCTIEIEVLDVNDN
>uc003lkf.2_anoCar1 924 scaffold_147:906088-1169856-
APVFSQAMYKVSLKENVPIGMSVLQVKASDSDEGLNAEITYTF-------QKFEVDPSNGKITLMDTLDFEEDKEYIMTVAAKDGGG----LATHCKVQIQIVDENDN
>uc003lkf.2_xenTro2 924 scaffold_546:344937-430931+
FPVFTQEVYKVNIHENIPINSTVLHVNASDKDAAVNAQITYSFGT-TV--RIFSINPKNGEITT-RKLDFEEEKYYDISVQAEDGGG----FVTHAKVLIAVIDENDN
>uc003lkf.2_tetNig2 924 chr1:6759812-6781945+;chr1:27148-27265-;chr1:6745859-6798900+
APTFAKPLYRAKIQENSPKGTSVITVAASDQDMGSNALVSYLICF-IZ---IFKINATTGKIILLV--DYEKAKNYEIDIEASDEGG----LTDSSKLFVDVRDVNDN
>uc003lkf.2_fr2 924 chrUn:223563625-223577574+
APVFTQPVYKGTIAENAAKGTIVTTVSASDNDHGLNSKITYSIDD-VR--RMFEVNEDNGEVQLRG--DYEKKRMYQINVL-SDNGG----LTDSCKVIVDVVDVNDN
>uc003lkf.2_gasAcu1 924 chrIV:9835517-9930177-
APVFTQEVYKVNIIETAPKGTILSTVSASDADQGSNGKVSYSIDD-VP--VMFQVDEEN----LLE--DYEKAQHYEIHVQASDDGG----LTDSCKIIVEVSDTNDN
>uc003lkf.2_oryLat2 924 chr10:10943680-11025079-
APVFTQPVYKATVAENALKDSVVVSVKAEDADHGLNGKIEYSFDD-VR--RIFEVNEENGEI------DYEKKKHFQINVRARDNGG----LTDSCKVIVDVTDINDN
>uc003lkf.2_danRer6 924 chr14:3038114-2924294+;chr14:1893060-1893334-
APVFMQSVYKATVTENAPKDTIVSTVSATDADEGINSKIEYSIDN-VR--QLFDINKDNGQVRVSA--DFEKARNYEISVQASDHVG----FTDSCKVIVDVIDVNDN
>uc003lkf.2_petMar1 924 Contig12317:7101-7692-;Contig5105:22440-22472-;Contig114:25661-26984+
PPVFNQLLYE--LZASWLRAATSSRVQASDADADTSSSTASSL---ND--HIFVVDGKSGIISISNLPGSAVPPQHLRVRR--HEHG----PGA-----VNIQSANLH
>uc003lkh.2_hg19 933 chr5:140782520-140890740+
APVFAQRIYRVKVLENVPPGTWLLTATASDLDEGINGKVAYKFWK-INEKQSLLFQLNENTGEISTAKSLDYEECSFYEMEIQAEDGGG--LKGWTKVLISVEDVNDN
>uc003lkh.2_panTro2 933 chr5:143185201-143295505+
APVFAQRIYRVKVLENVPPGTWLLTATASDLDEGINGKVAYKFWK-INEKQSLLFQLNENTGEISTAKSLDYEECSFYEMEIQAEDGGG--LKGWTKVLISVEDVNDN
>uc003lkh.2_gorGor1 933 Supercontig_0088385:3-247-;Supercontig_0103718:1-2073+;Supercontig_0032149:280-338+;Supercontig_0055548:5036-5262-
APVFAQRIYRVKVLENVPPGTWLLTATASDLDEGINGKVAYKFWK-INEKQSLLFQLNENTGEISTAKSLDYEECSFYEMEIQAEDGGG--LKGWTKVLISVEDVNDN
>uc003lkh.2_ponAbe2 933 chr5:142917800-143028274+
VPVFAQPIYRVKVLENVPPGTWLLTTTASDLDEGINGKVAYKFWK-INEKQSLLFQLNENTGEISTAKSLDYEECSFYEMEIQAEDGGG--LKGWTKVLISVEDVNDN
>uc003lkh.2_rheMac2 933 chr6:137792905-137906315+
APVFAQPIYRVKVLENVPPGTWLITATASDLDEGTNGKVAYKFWK-INEKQSLLFQLNENTGEISIAKSLDYEECSFYEMEIQAEDGGG--LKGWTKVLISVEDVNDN
>uc003lkh.2_papHam1 933 scaffold9678:37768-40191+;scaffold17580:14335-30748-
APVFAQPIYRVKVLENVPPGTWLLTATASDLDEGTNGKVAYKFWK-INEKQSLLFQLNENTGEISIAKSLDYEECSFYEMEIQAEDGGG--LKGWTKVLISVEDVNDN
>uc003lkh.2_calJac1 933 Contig78:391949-501740+
APVFAQPIYGVKVLENVPPGTRLLTVTASDPDEGTNGKVAYKFRK-INEKQSLLFQLNENTGEISIAKSLDYEECSFYEMEIQAEDGGG--LKGRTKVLISVEDVNDN
>uc003lkh.2_tarSyr1 933 scaffold_2230:22874-25297+;scaffold_114325:3169-3257+
APVFSQPIYRVKVPENVPPGTRLLTVTASDPDEGTNGKLAYTFWK-INEKQSPLFQLNENTGEISTAKSLDYEECSSYEMEVQAEDGGG--LKGRTKVLISVEDVNDN
>uc003lkh.2_otoGar1 933 scaffold_96013.1-309913:279217-280393+;scaffold_96016.1-239405:74872-89755+
APVFAQPIYRVKVLENVPPGTQLLTVAASDPDEGANGKVAYKFRK-INEKQSLLFQLNEKLGEISTAKSLDYEECSFYEMEIQAEDGGG--FKGRTKILIMVEDVIED
>uc003lkh.2_tupBel1 933 scaffold_126292.1-261847:134624-255543+;scaffold_126293.1-208928:54029-60723+
APVFAQPIYRVKVLENVPPGTQLLTVRANDPDEGANGKVTYKFRK-INEKQSPLFHIDENTGEISTTKSLDYEECSFYEVEIQAEDGGG--LKGRTKVLISVEDVNDN
>uc003lkh.2_mm9 933 chr18:37896774-37999783+
APVFDQPVYRVKVLENVAPGTLLLTVRASDPDEGANGKVTYKFRK-INEKHSLLFHLHENTGEMTVAKNLDYEECSLYEMEIQAEDGGG--LKGRTKVVVMVEDVNDN
>uc003lkh.2_rn4 933 chr18:30645949-30752453+
APAFDQPVNRVKVLENVAPGTLLLTVRASDPDEGANGKVTYKFRK-MNEKQSLLFHLHENTGEMTVAKTLDYEECSLYEMEIQAEDGGG--LKGRTKVVVTVEDVNDN
>uc003lkh.2_dipOrd1 933 scaffold_6695:10805-13181+;scaffold_1909:23878-40044+
APVFAQPMYRVKVLENVPPGTLLLTVRASDPDEGANGKVVYKFRK-VNEKQSPLFHLDEDTGEIFVAKPLDYEECSSYEMEMQAEDGGG--LKGRTKVLIMVEDVNDN
>uc003lkh.2_cavPor3 933 scaffold_6:3729448-3830235+
APVFAQPIYRVKVLENVPPGTLLLTVSASDPDEGTSGRVTYELRK-INGKQSSLFQLNENNGEISVARSLDYEECSFYEMEIQAEDGGA--LKGRTKVLITVEDVNDN
>uc003lkh.2_speTri1 933 scaffold_130999:80552-81985+;scaffold_131002:5406-5411+;scaffold_131000:33512-39311+
APVFAQPIYRAKVLENVPPGTLLLTVRASDPDEGANGKVAYKFRK-INEKQSPIFQLNENTGEIFVAKSLDYEECSFYEMEIQAEDGGG--LKGRTKVLIMVEDVNDN
>uc003lkh.2_oryCun2 933 chr3:23433616-23539687+
APVFTLSEYRVSVPENLPVGTQLLTITATDKDEGANGEVTYSFRK-LPDTQLLKFQLNKQTGEIKTSEPLDYEETGFYEIEVQAEDGGA--YLATAKVLITVEDVNDN
>uc003lkh.2_turTru1 933 scaffold_109429:104820-209222+
APVFAQPIYRVKVPENVPPGTRLLTVSASDPDEGTNGEVAYKFWK-ISEKQSPLFQLNENTGEISTAKSLDYEECAFYDMEIQAEDGGA--LKDRTKVLISVEDVNDN
>uc003lkh.2_bosTau4 933 chr7:51916265-52029259+
APVFAQPIYRVKVPENVPPGTRLLTVSASDPDEGTNGEVAYKFWK-ISEKQSPLFQLNENTGEISTAKSLDYEECAFYDMEIQAEDGGA--LKDRTKVLISVEDINDN
>uc003lkh.2_equCab2 933 chr14:35492552-35583509-
APVFAQPIYRVKVPEDVPQGTRLLTVRASDPDEGANGRVAYTFWK-ISEKQSPLFELNENTGEISTAKNLDYEECAFYEMEIQAEDGGG--LKGRTKVLISLEDVNDN
>uc003lkh.2_canFam2 933 chr2:39233657-39329829+
APVFTLPIY--KVPENVPP---LLAVSASDPDEGANGEVVYRFWK-ISEKQSPLFQINENTGEISTAGDLDYEECAFYEMEIQAEDGAA--LLGRTRILILVEDVKDN
>uc003lkh.2_myoLuc1 933 scaffold_158091:176951-261292+
APVFSQPIYQVTVPENVPPGTQLLTVRASDPDEGTNGEVAYKFWK-ISEKQSPLFQLNE-TGELSTAKSLDYEECA-YEMEIQAEDSGG--LKAWTKVLISVEDVNDN
>uc003lkh.2_pteVam1 933 scaffold_12749:16771-19235+;scaffold_6896:25185-37722+
APVFAQPIYRVTVPEN----------------E----EVTYK-CK-TSEK-SPLFQLDENTGEISTAKSLDYEECAFFEMEIQAEDGGG--LKGWTKAHISVEDVNDN
>uc003lkh.2_sorAra1 933 scaffold_239488:8498-10988-;scaffold_202848:3860-3918-;scaffold_132675:4034-4122+;scaffold_245153:37271-37424-
APVFAQPVYQVKVPESVPPGTKLLTVRASDLDEGTNGEVMYKFWK-ISEKQSPLFQLNEHTGEISTEKNLDYEECAFYEMEIQAEDGGA--LKGWTKVLISVEDVNDN
>uc003lkh.2_loxAfr3 933 scaffold_1:59162820-59266997+
APVFAQPVYRVKLPENMPRGTRLLTVRAADPDEGANGKVAYKFWK-INEKQSPLFQLNENTGEIATAKSLDYEECAFYEMEIQAEDGGG--LKGRTKVLISVEDVNDN
>uc003lkh.2_proCap1 933 scaffold_528:84061-86581+;scaffold_5043:38662-38720+;scaffold_38721:9568-9870+
APVFGQQVYRVKIPENMTPGAQLLRVTAADPDEGTNGKVTYKFWK-INEKQSPLFQLNENTGEITTAKRLDHEECAFYEMEIQAEDGGG--LKGWTKVLISVEDVNDN
>uc003lkh.2_echTel1 933 scaffold_311296:43344-45777-;scaffold_296524:5028-5086-;scaffold_152186:807-895+;scaffold_315381:53313-53539-
SPVFAQPVYRVKVPEDVPRGTQLLSVRATDPDEGTNGQVTYKFWK-INGKQSPSFHLNENTGEVVTAKCLDYEECASYEMEIQAEDGGG--LKGRTKVLISVEDVNDN
>uc003lkh.2_choHof1 933 scaffold_9435:9902-11215+;scaffold_266202:452-510+;scaffold_461712:514-602-
APVFAQPIYRVEVPENVPPGTRLLTVKATDPDEGTNGKVAYKFRK-INEKQIPIFQLNENTGEISTAKSLDYEECAFYEMEIQAEDGGG--LKGRTKVLMLVEDVNDN
>uc003lkh.2_macEug1 933 Scaffold7127:28424-30843-;Scaffold40956:16319-16377+;Scaffold27622:1046-5484+
APVFTQSVYSVSIPENVPRGTVLLTVNATDPDEGVNGEVFYSFRR-QDEKKLEIFQVNVRTGEITISGDLDYEKSNFYETEIQAEDGDA--FLARAKVLVTVLDLNDN
>uc003lkh.2_monDom5 933 chr1:333225434-333338210+
PPVFTQLIYSVNVPENVPKGTLLITVNASDPDEGINGEVAYSFRR-QNEKNLQIFQVNSRSGEITTFGEIDYEKSNFYEIEIQAEDGGA--FLASAKVLVTILDLNDN
>uc003lkh.2_ornAna1 933 Ultra532:275123-277508+
APVFTQSVYQVKVPEDAPVGTRVVTINATDPDEGVNAQVIYSFRK-ITNKTSRIFRLNSTTGVVSLSENLDFEESGSYEMEVQAKDSAG--FSARAKVLVKVVDVNDN
>uc003lkh.2_taeGut1 933 chr13:16883703-16940717+
APVFSQEEYTVRVPEDVPVGSVLLTVTATDDDD--YTGVKYSMKK-ATDMQSDIFHLDTETGALKLSRILDFEERVLYELEVQAHDNGA--LFDTAKVTITVTDVNDN
>uc003lkh.2_anoCar1 933 scaffold_147:906088-1163285-
APIFGQSAYEASVNENIPKWTTIAVVRATDLDEGINAEIKYSFQK-ITKKISQIFLLNSTTGEILLIGNLDYEESSLYEFEVQATDGGG--LSNRTKVVIFVIDLNDN
>uc003lkh.2_xenTro2 933 scaffold_546:350042-410169+;scaffold_65:3031982-3032193+;scaffold_546:424388-430931+
LPEFTQEVYKVNIHENIPLNSTIFHVNASDKDEGINAQITYSF---LNFKZSPLFSIHPKNGAIKTKGNVDFEEAKYYDISIQAQDGGG--QMSHAKVLIDIIDENDN
>uc003lkh.2_tetNig2 933 chr1:6747399-6798900+
APVFTQPVYKGSIAENAAKGTIVTSVSASDNDHDLNSKITYSITN-TLDD--RLFEVNEDNGEVRLTGHLDYEKKRNYQINVQAVDHGG--LTDSCKVIVDVIDVNDN
>uc003lkh.2_fr2 933 chrUn:223542315-223559189+;chrUn:324848508-324848617-;chrUn:223547189-223577574+
FPVFTENEYKVSLKENSTKGSFVVKLTATDADEGLNGEVTYFGAR-TPENVFK-FEINERTGEMFLKGTLDYESNKSFLIDITAKDKGR--VT-SC-AI-DVEDINDN
>uc003lkh.2_gasAcu1 933 chrIV:9835517-9890946-
APTFAKPLYRAKILENSPKGTSVTTVSASDKDIGIN-RIAYLISS-SKRILSELFNIDSKTGKILLVGELDYEKAKMYQIDIEVVDSGG--LSDSTKVLVDVIDVNDN
>uc003lkh.2_oryLat2 933 chr10:10943680-11027770-
APVFTQQTYKATVTENSPKGTVVAAVTASDADQGSNSRITYSITN-TLDNVRRAFNVNEENGQISLIDDVDFEKSKHFEINLLASDSGG--LTDSCKVIVDVKDINDN
>uc003lkh.2_danRer6 933 chr14:2995860-3044035+;chr14:1893060-1893334-
APVCSQTVYKTSIAENSPKGTVLTTVSASDADQGSNSRITFSISS-TADKAADIFEIDSELGVVKLTGGIDYEMSKYYQIDVQARDDGG--HTDSCKIIVDVIDINDN
>uc003lkh.2_petMar1 933 Contig12317:5963-7275-
SPVFAQTSCNVTVREDATPGTVLLTLNATDVDEGPNGEVVYSFSS-VDAEVRRLFQLDPKTGKLSLKGQLDHEE---YEISIQARDMGS--IPAHCKVLVHVEDINDN
>uc003lkj.2_hg19 931 chr5:140787770-140890740+
PPVFSRDEYRISLSENLPPGSPVLQVTATDQDEGVNAEINYYFRS-TAQSTKHMFSLDEKTGMIKNNQSFDFEDVERYTMEVEAKDGGG--LSTQCKVIIEILDENDN
>uc003lkj.2_panTro2 931 chr5:143190878-143295505+
PPVFSRDEYRISLSENLPPGSPVLQVTATDQDEGVNAEINYYFRS-TAQSTKHMFSLDEKTGMIKNNQSFDFEDVERYTMEVEAKDGGG--LSTQCKVIIEILDENDN
>uc003lkj.2_gorGor1 931 Supercontig_0103718:3168-4024+;Supercontig_0003961:51628-52965+;Supercontig_0032149:280-338+;Supercontig_0055548:5036-5262-
PPVFSRDEYRISLSENLPPGSPVLQVTATDQDEGVNAEINYYFRS-TA------------------------------------------------------------
>uc003lkj.2_ponAbe2 931 chr5:142923005-143028274+
PPVFSRDEYRISLSENLPPGSPVLQVTATDQD-GVNAEINYYFRS-TAQS-KHMFSLDEKT--------FDFEDVERYTMEVEAKDGGG--LSTQCKVIIEILDENDN
>uc003lkj.2_rheMac2 931 chr6:137798174-137906315+
PPVFSRDEYRISVSENLPPGSPVLQVTATDQDEGVNAEINYYFRS-TAQSTKHMFLLDEKTGMIKNNQSFDFEDVERYTMEVEAKDGGG--LSAQCKVIIEILDENDN
>uc003lkj.2_papHam1 931 scaffold9678:43743-46166+;scaffold17580:14335-30748-
PQFDKKEIHLEIFESASAGARISLDPATDPDININSIKDYKINSNPYFSLMVRVNSDGGKYPELSLEKLLDREEQRSHSLILTALDGGDPPRSATAHIQISVKDTNDN
>uc003lkj.2_calJac1 931 Contig78:397148-501740+
PQFDKKEIHLEIFESASAGARISLDPATDPDININSIKDYKINPNPYFSLMVRVNSDGGKYPELSLEKPLDREEQRSHSLILTALDGGDPPRSATAHIEISVKDANDN
>uc003lkj.2_tarSyr1 931 scaffold_2230:27839-30601+;scaffold_114325:3169-3257+
PPVFSKDEYRISLSENLPPGSPVLQVTATDQDEGINAEISYYFRS-TAQSTRDMFSLDEKTGVIRNNRSLDFEDVERYTMEVEAKDGGG--LSTQCKVTIEIVDENDN
>uc003lkj.2_tupBel1 931 scaffold_5859.1-16799:1021-3094+;scaffold_126292.1-261847:255485-255543+;scaffold_126293.1-208928:54029-60723+
HPVFSKDEYRISVSENLPPGSLVLQVTATDQDEGVNAEINYYIRS-TAQSTRHTFSLDEKTGVIKNNQSLDFEDVERYTMEVEAKDGGG--LSTQCKVIIEVLDENDN
>uc003lkj.2_mm9 931 chr18:37901895-37999783+
PPVFSKEEYWVSVSENLSPGSSVLQVTATDEDEGVNAEILYYFRS-TAQSTRHVFSLDEKTGVIKNNQSLDFEDIERYTMEVEAKDGGG--LSTRCKIIIEVLDENDN
>uc003lkj.2_rn4 931 chr18:30651029-30752453+
PPVFSKEEYKTSISENLSPGSSVLQVTATDEDEGVNAEIRYYFRS-TAQSTRHVFSLDEKTGVIKNNQSLDFEDTERYTMEVEAKDGGG--LSSQCKVIIEVLDENDN
>uc003lkj.2_cavPor3 931 scaffold_6:3734406-3830235+
PPKFTKDEYRISLSENLPPGSSVLQVTATDADEGVNAKINYYFRS-TPQSTKDVFSLDEKTGLLKNNQSLDFEDVERYTMEVEAKDGGG--LSTQCKVIIEILDENDN
>uc003lkj.2_oryCun2 931 chr3:23438862-23539687+
PPVFSKDEYRISVRESLPPGSSVLRVAATDQDEGPHAEIKYYVSS-AAQSARDTFSLDERTGEIKNNRSLDFEEVERYTLEVEAKDGGG--LSAHCKVVIEILDENDN
>uc003lkj.2_ochPri2 931 scaffold_27795:1178-1511+;scaffold_59:97135-97867+;scaffold_27795:2257-3595+;scaffold_59:181007-181065+
PPVFTQEVYRVSLRENSPRGTMVLQVSASDQDEGVNAEITYSF-----QRTSQVFDLNPKSGEMTTRGSLDYEETKEYSLVVEGRDGGG--MIAQCTVEIKIQDENDN
>uc003lkj.2_vicPac1 931 scaffold_477:859368-861769+;scaffold_36793:6198-6287+
LPVFSKDEYRISVSENLAPGSSVLLVTATDKDEGVNAEISYYFRR-TAQSTRHIFSLDEKTGMIKNNQSLDFEDIERYTMEVEAKDGGG--LFTQSKVIIDILDENDN
>uc003lkj.2_turTru1 931 scaffold_109429:109725-209222+
PPVFSKDEYRISISENLPPGSSVLLLTATDQDEGANAEIHYYFRS-TAQSTRHMFSLDEKTGMIKNNQSLDFEDIERYTMEVEAKDGGG--LSTQCKVIIDILDENDN
>uc003lkj.2_bosTau4 931 chr7:51921046-52029259+
PPVFSQDEYRLSVSENLPPGSSVLLVTATDQDEGANAEINYYFRS-TAQSTRHKFSLDEKTGMIKNNQSLDFEDIERYTMEVEAKDGGG--LSSQCKVIIDILDENDN
>uc003lkj.2_equCab2 931 chr14:35492552-35578836-
SPVFSKDEYRISVSENLLPGSSVLQVTATDQDEGVNAEINYYFRS-TAQSTRHMFSLDEKTGMIKNNQSLDFEDIERYTMEVEAKDGGG--LSTQCKVIIEILDENDN
>uc003lkj.2_felCat3 931 scaffold_184034:38650-39567+;scaffold_184025:83981-84567+;scaffold_184034:40197-40243+;scaffold_184025:84568-84966+;scaffold_184034:40743-41011+;scaffold_49442:12-67+;scaffold_184038:105170-118976+
FPVFSKDEYRISVSENLPPGSSVLQVTATDKDEGVNAEVNYYFRS-TAQSTRYMFLLNEKTGMIKNNQSFDFG-A-RZIM-VEEKIGGS--LRAPFKILIEMEVENYS
>uc003lkj.2_canFam2 931 chr2:39238818-39329829+
FPVFSKNEYTISVSENLPPGSSVLQVTATDKDEGINAEVNYYFRS-TAQSTRHMFSLDEKTGTIKNNQPLDFEDTERYTMEVEARDGGG--LSTQCKVIIEILDENDN
>uc003lkj.2_myoLuc1 931 scaffold_158091:181113-261292+
PPVFSKDEYRVSVSESLPPGSSVLQVTATDQDEGANAEISYHFRS-TAQSTRHMFSLDEKTGLIKNNQSLDFEDMERYTMEVEAKDGGG--LSAQCKVIIEILDENDN
>uc003lkj.2_pteVam1 931 scaffold_12749:21337-23754+;scaffold_6896:25185-37722+
SPVFSKEEYRVSVSENLPPGSSILQVTATDQDEGINAEINYYFRS-TAQSTRHVFSLDEKTGMVKNTRPLDFEDTERHTMEVEAKDGGG--LSTQCKVIIEILDENDN
>uc003lkj.2_sorAra1 931 scaffold_239488:3823-5614-;scaffold_196721:1161-1258+;scaffold_202848:3860-3918-;scaffold_132675:4034-4122+;scaffold_245153:37271-37424-
PPVFSKDEYRISVSENLPPGSSVLQVTATDRDLGINAEITYYIRS-TAQSTRHMFSLDEKTGMIKNDQSLNFEEVERYTMEVEAKDKGG--LSGQCKVIIEVLDENDN
>uc003lkj.2_loxAfr3 931 scaffold_1:59167527-59266997+
HPVFSKDEYRISLSENLPPGTSVFRVSATDQDEGINAEISYYFRS-TTQSTRHMFSVDEKTGVVTNNQSLDFEDVARYIMEVEAKDGGG--LSTPCKVIIEILDENDN
>uc003lkj.2_proCap1 931 scaffold_528:89217-91634+;scaffold_5043:38662-38720+;scaffold_38721:9568-9870+
PPVFSKDEYRISLSENLHPGTSVFRLSATDQDEGINAEIYYYFRS-ATQRTKRMFSLDEKTGIIKNNQSLDFEDVARYIMEVEAKDGGG--LSTQCKVIIEILDENDN
>uc003lkj.2_echTel1 931 scaffold_311296:38671-41087-;scaffold_296524:5028-5086-;scaffold_152186:807-895+;scaffold_315381:53313-53539-
PPVFSKSEYRISLSENLPPGSSVFQVTASDPDEGTYAEIKYYFRS-TSQSTRHMFSLDENTGTITNNQSLDFEDVEQYTMEVEAKDGGG--LSAQCKVIIEILDENDN
>uc003lkj.2_dasNov2 931 scaffold_1183:114723-79112+;scaffold_7202:35801-36027+
APVFTKDEYRISLSEALPLGTPALQVTATDQDEGVNAEINYYFRG-TAQSTRHVFSLDEKTGVIKNNQFLDFEDVQRYTMEVEAKDGGG--LSTQCKVIIDIRDENDN
>uc003lkj.2_choHof1 931 scaffold_9435:15406-17823+;scaffold_266202:452-510+;scaffold_461712:514-602-
APIFTKDEYRISLSENLPLGSPVLRVSATDKDEGINAEINYYFRS-TAQSTRHMFSLDEKTGVIKNNQSLDFEDVQRYTMEVEAKDGGG--LSTQCKVIIDILDENDN
>uc003lkj.2_macEug1 931 Scaffold7127:22954-25254-;Scaffold40956:16319-16377+;Scaffold27622:1046-5484+
PPVFSQDVYRASVSENLPPGSSVLQVTATDKDEGVNAEITFSFTR-ITEDILYKFRLDPTTGKITIKQALDFEEAKVYTMDVEAKDAGS--LVAQCKVVLEVRDENDN
>uc003lkj.2_monDom5 931 chr1:333230247-333338210+
PPVFSQDVYRASVSENLPPGSSVLQVTATDKDEGVNAKITFSFTS-IAKDASHKFRLDPTTGEIIIKETLDFEETKVYTMDVKAKDAGS--LVAQCKVVLEVRDENDN
>uc003lkj.2_ornAna1 931 Ultra532:280665-283088+
PPVFSQDVYKVSLRESLPPGSPVLRVKATDPDQGVNAQISYTFSG-LTQAVRNSFTVDPISGEIITKKRLDFEETNRYKMDVEAKDGGG--LTAQCKVVIEILDENDN
>uc003lkj.2_taeGut1 931 chr13:16839822-16940717+
APVFSQAEYTVRVPEDVPVGSVLVTVTANDGDEGSNGHVKYLFKK-ITEKASQIFQLDAELGAITFCRT-DFEEGDSYELEVQAHDGGG--LF-HDEVVITLTDVNDN
>uc003lkj.2_anoCar1 931 scaffold_147:906088-1169853-
PPIFTQEIYKMSLAENAPVGSFILQVKASDNDEGSNAQIKYYFNN-MPENANKKFKLSENNGTI-SYKPLDFEETNEYIMTVAAKDGGG--LEVHCKVEIKVLDENDN
>uc003lkj.2_xenTro2 931 scaffold_546:413281-430931+
FPVFTQEVYKVNIHENIPINSTVLHVNASDKDEGINAQITYSFST-TSANVLRMFYINPQNGEIKIKGKVDFEEAKFYDISVQAEDGGG--LAAHVKLIMEIIDENDN
>uc003lkj.2_tetNig2 931 chr1:6785331-6798900+
APQF-ET-YMRPMLERVRPGTEILQVKATDADEGPNGEIEYFFAD-K--RGSNFIFIZYZIGAV-RZRDLDHETASFHRFDVTAKDKGE--MSGHCSIEIKVIDINDN
>uc003lkj.2_fr2 931 chrUn:223560397-223568239+;chrUn:324845303-324846429-;chrUn:223573168-223577574+
APVFNEP-YQSZMLENVALGTLVTKLNASDADSGSNGDIRSCLVN-TPERVLNLFSVDSKSGEI-REGZVDYEKNSAYHITVQARDGGA--MEGSCNVIVDIIDVNDN
>uc003lkj.2_gasAcu1 931 chrIV:9835517-9887671-
APVFTQSTYTATVLENAPIG--IVTVAASDADYGTNCRIKYSITN-SLDQAHALFQIHEDSGEI-IDWKIDYEKMQNYHINIRASDDGG--LTDSCKVIVEVVDINDN
>uc003lkj.2_oryLat2 931 chr10:10943680-11025061-
APLFTQPTYKGTLTENSPKGTLLITVTATDKDKGINGVINYSISN-NVEGILNLFEMHETKGEL-FDWZVDYEHSKHYQLNIKAMDQGG--LSDSCKIILDIVDLNDN
>uc003lkj.2_danRer6 931 chr14:3045279-2912021+;chr14:1893060-1893334-
APVFMQSVYKATVTENAPKDTIVSTVSATDADEGINSKIEYSIAN-MEDDVQQLFTINRDNGQV-CGRHIDFERARNYEIRVQASDHGD--LTDSCKIIVDVIDVNDN
>uc003lkj.2_petMar1 931 Contig14286:11383-11953-;Contig25025:16869-17227-;Contig2764:17865-18103+;Contig14286:11271-11314-;Contig114:26988-28179+
SPVFNQTRYDVAVSENTAPGTAILRVFATDKDDGPNGVVIYSINR-R--SADEIFVIDAHAGVITLSQPLDFETKTVHELVIQARDN-S--RSASVTVTVELNDDNDN
>uc003lkl.2_hg19 937 chr5:140792743-140890740+
APVFTLPEYRVSVPENLPVGTQLLTVTATDRDEGANGEVTYSFRK-LPDTQLLKFQLNKYTGEIKISENLDYEETGFYEIEIQAEDGGA--YLATAKVLITVEDVNDN
>uc003lkl.2_panTro2 937 chr5:143195843-143295505+
APVFTLPEYRVSVPENLPVGTQLLTVTATDRDEGANGEVTYSFRK-LPDTQLLKFQLNKYTGEIKISENLDYEETGFYEVEIQAEDGGA--YLATAKVLITVEDVNDN
>uc003lkl.2_ponAbe2 937 chr5:142928228-143028274+
APVFTLPEYRVSVPENLPVGTQLLTVTATDRDEGANGEVTYSFRK-LPDTQLLKFQLNKYTGEIKISENLDYEETGFYEIEIQAEDGGA--YLATAKVLITVEDVNDN
>uc003lkl.2_rheMac2 937 chr6:137803129-137906315+
APVFTLPEYRVSVPENLPVGTQLLTVTATDRDEGANGEVTYSFRK-LPDTQLLKFQLNKYTGEIKISENLDYEETGFYEIEIQAEDGGA--YLATAKVLITVEDVNDN
>uc003lkl.2_papHam1 937 scaffold9678:48703-50919+;scaffold17580:14335-30748-
APVFTLPEYRVSVPENLPVGTQLLTVTATDRDEGANGEVTYSFRK-LPDTQLLKFQLNKYTGEIKISENLDYEETGFYEIEIQAEDGGA--YLATAKVLITVEDVNDN
>uc003lkl.2_calJac1 937 Contig78:402125-501740+
APVFTLPEYRVSVPENLPVGTQLLTVTATDRDEGANGEVTYSFRK-LPDMQLLKFQLNKYTGEIKISENLDYEETNFYEIEIQAEDGGA--YLATAKVLITVEDVNDN
>uc003lkl.2_tarSyr1 937 scaffold_2230:33186-35757+;scaffold_114325:3169-3257+
APVFTLPEYRVSVPENLPVHI--------------------------------------YPFKVYISDNLDYEETGFYELEIQAEDGGA--YLATAKVMITVEDVNDN
>uc003lkl.2_micMur1 937 scaffold_2037:125424-230330+
APVFTLPEYRVSVPESAPVGTLLLTVTATDKDEGANGEVTYSFRK-LPDTQLSKFQLNKYTGEIKISENLDYEKTGFYEIEIQAEDGGA--YLATAKVLITVEDVNDN
>uc003lkl.2_tupBel1 937 scaffold_5859.1-16799:7039-9164+;scaffold_126292.1-261847:255485-255543+;scaffold_126293.1-208928:54029-60723+
APVFTLPEYRVSVPENMPV-TQLLTVTATDRDEGPN-RVTYAFRK-LRD-QLL-FQLI--TWGDKIS-NLDYE-----------------------------------
>uc003lkl.2_mm9 937 chr18:37906842-37999783+
APVFTSTEYRVNIPENLPVGTQLLKVTATDKDEGANGEVTYAFRK-SLDTQLSKFQLDKHTGEIKISENLDYEEMSFYEIEIQAEDGGA--YLATAKVLITVEDVNDN
>uc003lkl.2_rn4 937 chr18:30655991-30752453+
APIFTSTEYRVNVPENLPVGTRLLKVTATDKDEGANGEVTYAFRQ-SLDAQLSKFQLDKNTGEIKLSENLDYEERRFYEIEIQAEDGGA--YLATAKVLITVEDVNDN
>uc003lkl.2_dipOrd1 937 scaffold_6695:16700-19123+;scaffold_1909:23878-40044+
APVFTLLEYRVNVPENLPVGTRLLTVTATDKDEGTNGEVTYSFRK-LPDTQLVKFQLNKNTGEIKISEKLDYEETSFYKLEIQAEDGGA--YLATAKVLVTVEDVNDN
>uc003lkl.2_cavPor3 937 scaffold_6:3739450-3830235+
APVFTSPEYRVNVPENLPVGTQLLTVTATDKDEGANGEVTYSFRK-LPDTQLLKFQLNKNTGEIKISDHLDYEETGFYEIEIQAEDGGA--YLATTKVLITVEDVNDN
>uc003lkl.2_speTri1 937 scaffold_130999:89619-91424+;scaffold_131002:5406-5411+;scaffold_131000:33512-39311+
APIFTLPEYRLNVPENLPVGTQLLTVTATDKDEGANGEVTYSFRK-LPDIQLSKFQLNKNTGEIKISEILDYEETSFYEIEIQAEDGGA--YIATAKVLITIEDINDN
>uc003lkl.2_oryCun2 937 chr3:23443685-23539687+
APVFTLSEYRVSVPENLPVGTQLLTITATDKDEGANGEVTYSFRK-LPDTQLLKFQLNKQTGEIKTSEPLDYEETGFYEIEVQAEDGGA--YLATAKVLITVEDVNDN
>uc003lkl.2_ochPri2 937 scaffold_27795:5779-8166+;scaffold_59:181007-181065+
APVFTVPEYRVSVPENLPVGTQLLTVTATDKDEGANGEVTYSFRR-LSDTQLLKFQLNRHTGEIKISENLDYEEAGFYELEIQAEDGGA--YLATAKVLITLEDVNDN
>uc003lkl.2_vicPac1 937 scaffold_477:864439-866911+;scaffold_36793:6198-6287+
-------------------------------------------------------------------EFLDYEETGFYEIEVQAEDGGA--YLATAKVLITVEDVNDN
>uc003lkl.2_turTru1 937 scaffold_109429:114252-209222+
APVFSLSEYRVSVPENLPVGAQLLTVTATDRDEGANGEVTYSFRK-LPDTQLLKFQLNKNTGEIKLSENLDYEETGFYEIEIQAEDGGA--YLATSKVLITVEDVNDN
>uc003lkl.2_bosTau4 937 chr7:51925649-52029259+
APVFSLPEYRVSVSENLPVGSRLLTVTATDRDEGANGEVTYSFRK-LPDTQLLKFQLNKNTGEIKLSENLDYEETGFYEIEIQAEDGGA--YLATAKVLITIEDVNDN
>uc003lkl.2_equCab2 937 chr14:35492552-35574159-
APVFTLPEYRVSVPENLPVGTQLLTVTATDRDEGANGEVTYSFRK-LPDTQLLKFQLNKNTGEIKISENLDYEETGFYEIEIQAEDGGA--YLATAKVLITVEDVNDN
>uc003lkl.2_felCat3 937 scaffold_184025:86323-88113+;scaffold_184034:44679-44883+;scaffold_184038:105170-118976+
PPAFTQTQYHMSVPENVPLGTRLLTVKATDPDEGANGEVTYSFH---ZTRKZPIFQLDSDTGEIKZ-ESLDFEETK-YPMEIQAQDGA---PHARAKVLVKVLDINDN
>uc003lkl.2_canFam2 937 chr2:39243793-39329829+
APVFTLPEYRVSVLENLPVGTHLLRVTATDKDEGANGEVTYSFRK-SPDTQLLKFQLNKNTGEIKLSEDLDYEETDFYELEIQAEDGGA--YHAMAKVFITVEDVNDN
>uc003lkl.2_myoLuc1 937 scaffold_158091:185593-261292+
APVF--------------------------------------------------------------------------------------------------------
>uc003lkl.2_pteVam1 937 scaffold_12749:25769-28193+;scaffold_6896:25185-37722+
APVFTLPEYRVSVPENLPVGTQLLTVTATDRDEGANGEVTYSFRK-LPDTQLLTFQLNKNTGEIKISENLDYEETGFYEIEIQAEDGGA--YLATAKVLITVEDVNDN
>uc003lkl.2_eriEur1 937 scaffold_371214:80603-83028+;scaffold_333107:13471-13529+;scaffold_370962:17960-24186-
APVFSLPEYRVSVPENLPVGTQLLTVTATDRDEGANGKVTYSFRK-ISDTQTLQFQLNKDTGELKISENLDYEEAGFYELEIQAEDGGA--YLATAKVLITVKDVNDN
>uc003lkl.2_sorAra1 937 scaffold_196721:4243-4269+;scaffold_257705:39769-40573+;scaffold_202848:3860-3918-;scaffold_132675:4034-4122+;scaffold_245153:37271-37424-
APVFSLPEYRVSVPENLPVGSQLLRVTASDKDEGPNNEVTYSFRK-IPDAQLLKFQLDKITGEIKLSENLDYEETGFY-LEVQAEDGGA--YLAT-KVLI--------
>uc003lkl.2_loxAfr3 937 scaffold_1:59172152-59266997+
APVFTLPEYQVSVPENLPVGTRLLTVTATDRDEGANGEVTYSFRK-LPDTHLLKFQLNENTGEIKISENLDYEETDSYEIEIQAEDGGA--YLATAKVLITVEDVNDN
>uc003lkl.2_dasNov2 937 scaffold_1183:117975-120393+;scaffold_7202:35801-36027+
APVFTLPEYRVSVPENLPVGTQLLAVTATDRDEGANGEVTYSFRK-LTDTQLSKFQLNKSTGEISISENLDFEETGFYEIEIQAEDGGA--YLATAKVLLTVEDVNDN
>uc003lkl.2_choHof1 937 scaffold_9435:19702-21872+;scaffold_266202:452-510+;scaffold_461712:514-602-
APVFTLPEYRVRVPENLPVGTLLLAVTATDRDEGVNGEVTYSFRK-LPDTQLSKFQLNKNTGEINLSENLDFEETGFYEIEIQAEDGGA--YHATAKVLLTVEDVNDN
>uc003lkl.2_macEug1 937 Scaffold7127:19272-21692-;Scaffold40956:16319-16377+;Scaffold27622:1046-5484+
APVFTQSEYSVSVPENLPKGTLLLGVKATDSDEGVNGEVTYSFRN-IDD-QASEFHLDSRTGELLLVDSLDYEESKIYEMEIQGQDGGG--LLTSAKVLVRVLDVNDN
>uc003lkl.2_monDom5 937 chr1:333233775-333338210+
APVFTQSMYSVSVRENVPKGTLLLAVNATDSDEGINGEVTYSFRN-IDDKASEIFQLNSRTGKLILGEPLDYEESKIYEMEIQGEDGGG--LLTSAKVLVRVLDVNDN
>uc003lkl.2_ornAna1 937 Ultra532:284289-286709+
APVFTQSVYQVKVREDAPVGTRILTLNTTDPDEGANAEVTYSFHN-IEDKEAQTFQLQPQTGIISIMRSLDYEESESYKMEVQAQDGGN--LQAKAKVLVTVVDVNDN
>uc003lkl.2_galGal3 937 chr13:1611422-1633394+
PPVCDPPVSKVYLEENVPLGTLVTKLNVTDLDEGPNGDVEYSFKN-APGKFTKLFSLDSRTGEI--NQSLDYEESSAYEIAVRARDKGS--PHGRA------------
>uc003lkl.2_taeGut1 937 chr13:16867385-16940717+
APVFSQAEYTVRVPEDVPVGSVLVTVTATDNDEGLNGHVKYSLKK-VSDMSLGIFHLDSETGAITLLRSLDFEEGVSYDLEVQARDGGS--LFDTAKVTITVTDKNDN
>uc003lkl.2_anoCar1 937 scaffold_147:906088-1114950-
TPVFTQKTYMVNLRENAPSGSLVVQVKATDRDAGSNAQINYGFRN-VLDK----FILDSQDGKITVKEDLDFEETEKYVMTIEARDGGG--FSS-------LLDVNDN
>uc003lkl.2_xenTro2 937 scaffold_546:382447-430931+
FPVFTQEVYKVNIHENIPINSSILHVTASDKDEGINAQITYSFS---AATNVLMFTINPNNGEIKTIGNVDFEEAKYYDISVQAKDSGG--LVANAKVLIEIIDENDN
>uc003lkl.2_tetNig2 937 chr1:6770273-6798900+
VPAFTQ--YKASVSEDAEKGTVITKATDLDDG-KCRDZ-THSASH-ARERPL--FAIDPLSGTLSLHGKLDFEQTVNYEIDISSKDKGR--MEGHCTVHIDIVDVNDN
>uc003lkl.2_fr2 937 chrUn:223553560-223562554+;chrUn:324805903-324806117-;chrUn:223573168-223577574+
APIFTQPIYKASIKENAPVGTLVSTVTASDADHGSNGRITYSISN-IPDQARGLFEINEESGKICLKGNVDYEKSRSFQINIRASDDGG--LVDSCKLIIDVIDMNDN
>uc003lkl.2_gasAcu1 937 chrIV:9835517-9920066-
APVFTQPIYKGSVAENAAKGTIVTTVSASDADSKLNGKVTYSITN-TLGRZT--FEVNEDSGEVSLTGQLDYEKKRNFHINLRAMDNGG--LTDSCKVVVDVVDINDN
>uc003lkl.2_oryLat2 937 chr10:10943680-11021820-
APVFTQQTYKATVTENSPKGTVVAAVTASDADQGSNSRITYSITN-TVGHYKHLFDIHEKNGEVILIENIDYEKSKHFEITIGATDDGG--LTDSCKLLLDIQDVNDN
>uc003lkl.2_danRer6 937 chr10:18425366-18425394-;chr14:3048889-3051213+;chr14:1893060-1893334-
APVCSQSVYKATIAENSAKGTVLTTVSASDADDGSNGVVTYSFSA-ASAN----FEIGQYDGVLRLIGNVDYEKNKHHQIAIQASDQGG--HTDSCKVIIDVTDVNDN
>uc003lkl.2_petMar1 937 Contig12317:7159-7272-;Contig114:37305-37585+;Contig12317:6437-6869-;Contig114:39617-39848+;Contig12317:5681-6179-;Contig14286:9387-9563-
APQFPASHYAVSVYESTAVET-LLTVQATDSDLGTNGEVVYSFSS-PVDAEVRLFQLDPKTGKLSLKGQLDHELTR-YEISIQARDMGP--FQLT-KVLVHVEDINDN
>uc003lkn.2_hg19 930 chr5:140797427-140890740+
PPVFSQDVYRVSLREDVPPGTSILRVKATDQDEGINSEITYSFFG-VADKAQHVFSLDYTTGNILTQQPLDFEEVERYTINIEAKDRGS--LSTRCKVIVEVVDENDN
>uc003lkn.2_panTro2 930 chr5:143200515-143295505+
PPVFSQDVYRVSLREDVPPGTSILRVKATDQDEGINSEITYSFFG-VADKAQHVFSLDYTTGNILTQQPLDFEEVERYTMNIEAKDRGS--LSTRCKVIVEVVDENDN
>uc003lkn.2_gorGor1 930 Supercontig_0003961:58973-61077+;Supercontig_0032149:280-338+;Supercontig_0055548:5036-5262-
PPVFSQDVYRVSLREDVPPGTSILRVKATDQDEGINSEITYSFFG-VADKAQHVFSLDYTTGNILTQQPLDFEEVERYTMNIEAKDRGS--LSTRCKVIVEVVDENDN
>uc003lkn.2_ponAbe2 930 chr5:142932892-143028274+
PPVFSQDVYRVSLREDVPPGTSILRVKATDQDEGINSEITYSFSG-VADKAQHMFSLDYTTGNILTQQPLDFEEVERYTMNIEAKDRGS--LSTRCKVIIEVLDENDN
>uc003lkn.2_rheMac2 930 chr6:137807756-137906315+
PPVFSQDVYRVSLREDVPPGTSILRVKATDQDEGINSEITYSFLG-VADKAQHVFSLDYATGNILTQQPLDFEEVERYTMNIEAKDRGS--LSTRCKVIIEVLDENDN
>uc003lkn.2_papHam1 930 scaffold9678:53137-55554+;scaffold17580:14335-30748-
PPVFSQDVYRVSLREDVPPGTSILRVKATDQDEGINSEITYSFLG-VADKAQHVFSLDYATGNILTQQPLDFEEVERYTMNIEAKDRGS--LSTRCKVIIEVLDENDN
>uc003lkn.2_calJac1 930 Contig78:406760-501740+
PPVFSQDVYRISLREDVPPGTSVLRVKATDQDEGINSEITYSFVG-VADKAQHVFSLDYTTGSILTQQPLDFEEVERYTMNIEAKDRGS--LSTRCKVIIEVLDENDN
>uc003lkn.2_micMur1 930 scaffold_2037:151410-230330+
PPVFSQDVYRVSLGEEVPPGTSVLRVKATDQDEGVNSEITYSFLR-VADKTQHVFSLDSTTGNIVTRQPLDFEEVERYTMTVEAKDRGS--LSTQCKVIIDVLDANDN
>uc003lkn.2_otoGar1 930 scaffold_96016.1-239405:3385-89755+
PQVFTQDVYRASLGEEVPPGTSVLRVRATDQDEGINSEITYSFLG-VANKSQLVFSLDSTTGSIVTHQPLDFEEVERYTMNVEAKDRGS--LSTQ---IIDILGANDN
>uc003lkn.2_tupBel1 930 scaffold_5859.1-16799:12202-14620+;scaffold_126292.1-261847:255485-255543+;scaffold_126293.1-208928:54029-60723+
PPVFSQDVYRVSLREDAPPGTSVLRVSATDQDEGINAEITYSFLG-AADEAQHVFSLDSTTGNIITRQPLDFEEVERYTMNVEAKDRGS--LSTQCKVIIEVLDENDN
>uc003lkn.2_mm9 930 chr18:37911433-37999783+
RPVFSQDVYRVRLPEDLPPGTTVLRLKAMDQDEGINAEFTYSFLG-VANKA---FSLDPITGDIVTRQSLDFEEVEQYTIDVEAKDRGS--LSSQCKVIIEVLDENDN
>uc003lkn.2_rn4 930 chr18:30660451-30752453+
PPVFSQEVYRVRVREDLPPGTTVLRLRATDQDEGINAEFTYSFLG-VANKAQHEFSLDPVTGDIITLQSLDFEEVEQYTIDVEAKDRGS--LSSQCKVIIEVLDENDN
>uc003lkn.2_dipOrd1 930 scaffold_6695:26492-28912+;scaffold_1909:23878-40044+
PPLFSQDVYRVSLREDVRPGTSVLRVRASDQDEGINAEFTYSFLG-AADKATHVFSLDSNTGDIITRQPLDFEEVERYTIDVEVRDKGS--LSSQCKVIIEVLDENDN
>uc003lkn.2_cavPor3 930 scaffold_6:3744579-3830235+
APVFSQDVYRVSLREDAPPGTSVLRVRATDQDEGINAEFTFSFLD-VTDKAQHVFSLDSSTGIIITHQPLDFEEVERYTMYIEVKDRGS--LSTQCKVIIEVLDENDN
>uc003lkn.2_speTri1 930 scaffold_130999:93874-95035+;scaffold_5716:21389-22614+;scaffold_131002:5406-5411+;scaffold_131000:33512-39311+
PPVFSQDVYRVSLREDVPPGTSVLRVMATDPDEGINAEFTYSFLG-VAVKAQRVFYLDSSTGNIVTHQPLDFEEVERYTMNVEVKDRGS--LSTQCKIIIEVLDENDN
>uc003lkn.2_oryCun2 930 chr3:23448601-23539687+
PPVFSQDVYRVSLREDAPPGTTVLRVRATDQDEGVNAEVTYSFLA-ASDKTQHVFSLESTTGNIVTHKPLDFEEVKRYTMDVEAKDRGS--LSTQCKVIVDILDINDN
>uc003lkn.2_ochPri2 930 scaffold_59:112965-181065+
PPMFSQDVYRVSLREDVPPGTSILSVRATDQDEGINAEVTYSFLG-VVDHAQQVFSLEPATGNILTQQPMDFEEVEKYTLHVEARDKGG--LSTQCKVIVEILDENDN
>uc003lkn.2_vicPac1 930 scaffold_477:872285-873309+;scaffold_52684:1-436+;scaffold_36793:6198-6287+
HPVFSQDLYKVSLREDVPPGTFVLRVSATDQDEGNNAVITYSFLG-VAETAQHVFSLDSAT-NIITREPLDFEDVERYTMDVE-KDRGS--LSTQCRVIIDVLD----
>uc003lkn.2_turTru1 930 scaffold_109429:119295-209222+
PPVFSQDVYKVSLREDVPPGTFVLRVSATDQDEGLNAEITYSFLG-VADTARHVFSLDSATGNIITHQPLDYEDVKRYAMDVEAKDRGS--LSTQCKVIIEVLDENDN
>uc003lkn.2_bosTau4 930 chr7:51930235-52029259+
PPVFSQDVYKVSLREDVPPGTFVLRVSATDQDEGVNAEITYSFLG-VADTARHVFSLDSATGNIITHQPLDYENVGRYAMVVEAKDRGS--LSTRCKVIIEVLDENDN
>uc003lkn.2_equCab2 930 chr14:35492552-35569506-
PPVFSQDVYRVSLPEDVPPGSSVLKVSATDQDEGFNAEITYSFLG-VTDNAQHVFSLDPATGNIITHQPLDFEEVERYTMGVEAKDRGS--LSTQCKVIIEVLDENDN
>uc003lkn.2_felCat3 930 scaffold_184029:587-3934+;scaffold_184038:105170-118976+
PPVFSQDMYRVSLPEGVPPGTSVVQVSATDQDEGFNAEITYSFLG-MANKAQHVFSLDSATGNIITQQPLDYEEVERYTMDVEAKDRGS--LSTQCKVIIEVLDENDN
>uc003lkn.2_canFam2 930 chr2:39248942-39329829+
PPVFSQNMYKVSLREGVPPGTLVVKVSATDQDEGFNAEITYSFLG-VVNKAQHVFSLDSATGSIITHQPLDFEEVERYTMDVEAKDRGS--LSTQCKVIVEVLDENDN
>uc003lkn.2_myoLuc1 930 scaffold_158091:189436-261292+
PPVFSHSVYRVSIPEDVPPGTPVLKVSATDQDEGSNAEVTYSFLG-VADTARHVFSLDSATGNIVTHQPLDFEEVERYVMDVEAKDRGS--LSTQCKVIVEVLDENDN
>uc003lkn.2_pteVam1 930 scaffold_12749:30332-32752+;scaffold_6896:25185-37722+
PPVFSQDVYRASLGEDSPPGTSVLMVSASDKDEGFNAEITYSFFG-VDDKVQHVFSLDSTTGSIITQQPLDFEDVERYTVDVEAKDRGS--LSARCKVIIEILDENDN
>uc003lkn.2_eriEur1 930 scaffold_371214:86693-89140+;scaffold_333107:13471-13529+;scaffold_370962:17960-24186-
PPVFTQDVYRVSLREGMSSGTTVLTVRATDQDEGINAEITYSFIG-MADKVQNVFSVDSNTGNVITLQSLDFEEVEKYTMDIEARDRGS--LSTQSKIIIDVLDENDN
>uc003lkn.2_sorAra1 930 scaffold_257705:44448-45717+;scaffold_208528:193-216-;scaffold_257705:46879-46929+;scaffold_202848:3860-3918-;scaffold_132675:4034-4122+;scaffold_245153:37271-37424-
APQFSQNVYRVSLSEDVPPGTSVLRVKATDPDEGINAEITYSFVG-VTDKAQGVFSLDSDTGTVTTHQPLDFEDVERYIMDIEAKDRGS--LSTQCKVIIEVLDENDN
>uc003lkn.2_loxAfr3 930 scaffold_1:59176257-59266997+
PPVFSQDVYRVSLREDVPPRTSVLRVRATDRDEGVNAEITYSLLN-VADKAQHVFSLDSTTGDIITNQSLDFEDVKRYTMDVEAKDRGS--LSTQCKIIIEVLDKNDN
>uc003lkn.2_proCap1 930 scaffold_528:99026-101443+;scaffold_5043:38662-38720+;scaffold_38721:9568-9870+
APVFSQDVYRVSLREDVPLRSSVLRVRATDRDEGVNAEITYSLLN-VADKTQHVFSLDSTTGDVITNQSLDFEEVERYTIDVEAKDRGS--LSTQCKIIIEVLDINDN
>uc003lkn.2_dasNov2 930 scaffold_1183:122838-125441+;scaffold_7202:35801-36027+
PPVFSQDVYRVSLREDVLLGTSVLSVRATDQDEGVNAEITYSFLG-GADKAHAVFSLDSTTGNIITNQSLDFEEVERYTMDVEAKDRGS--LSTQCKVIIEILDENDN
>uc003lkn.2_macEug1 930 Scaffold7127:13630-16053-;Scaffold40956:16319-16377+;Scaffold27622:1046-5484+
PPVFSQVLYRASIRENLPPGSSVLCLTVTDKDEGVNAEITFSLTS-ITQNARQMFSLHPKTGEIRTKGSLDFEVTKRFTMDIEAKDGGG--LSTQCKVVIDIQDENDN
>uc003lkn.2_monDom5 930 chr1:333239218-333338210+
PPVFSLGLYRVNIRENLPPGSSILCLTATDKDEGVNAEITFSFTS-ITQNARQMFSLDPSTGEIRTKGSLDFEDTQKFTMNIEAKDGGG--LSTQCKVVIDIQDENDN
>uc003lkn.2_ornAna1 930 Ultra532:290803-312404+
PPVFSRDVYKVNLRENLPLGSPVLRVEATDRDEGVNAQITFSFSN-IEENAQKVFKLDPVSGEMTTKDFLDYEQINKYTMGVAAKDGGG--LVSHCKIQIDISDENDN
>uc003lkn.2_taeGut1 930 chr13:16880330-16940717+
PPVFSKSLYEARVAENLSVGSLVMRVWATDGDMGSNGRVTYAFSN-VPDSIRSLFTLDSNNGEVRTVGPLDFEEKNKYVFGLEAMDGGG--LTAHCKVQIDITDENDN
>uc003lkn.2_anoCar1 930 scaffold_147:906088-1088081-
PPVFSQKTYIVTLRENTPSGSLVIEVKATDRDAGSNAQINYGFRK-IPEHARKKFYLDSKDGKITVKEPLDFEETEKYVIIVEARDGGG--LAAQCKVEIKLLDENDN
>uc003lkn.2_xenTro2 930 scaffold_546:364268-430931+
FPVFTQEVYKVNIHENIPINSSILQVNASDKDEGMNAQVSYSFST-TASNVLRIFSINQNNGEIKTIGNVDFEEERHYDITVQAEDSGG--FVA-CKVLIEIIDENDN
>uc003lkn.2_tetNig2 930 chr1:6773574-6798900+
FPVFEKNLYKVTLGEKSFQGALVIT-KATDADEGSNGEIEFSFSR-TPDSVLSVFEMNRLTGEITLKGPLDYETTASYDIDVTAKDKGV--LTVVYRLMF---DFNDN
>uc003lkn.2_fr2 930 chrUn:223563626-223565474+;chrUn:324839586-324839841-;chrUn:305946039-223577574+
APVFSQSVYRASVPENASKGTVILTVSASDNDKGANNDVVYSFSH-QSDSAATLFSINRLTGEITLKGLLDYETTTSYDIDVTAKDKGV--LTVVYRLMF---DFNDN
>uc003lkn.2_gasAcu1 930 chrIV:9835517-9880652-
APVCSQPVYKAEIKENSPEGTEITTVSANDADEGVNSEITFSIAH-VTREVKQLFEVNGKTGEVKVAGKLDFEKSETYQLNVKASDQGG--LSDTCKLIIQIIDENDN
>uc003lkn.2_oryLat2 930 chr10:10943680-11014668-
APVFTQKIYKVTVSETARAGTLLSTVSATDADDGPNANVFYAITN-TLDDVPRLFHIEEKSGVVSLKGNLDFEKAQLHEIRVQASDEGG--LTDSCKIIVEVTDTNDN
>uc003lkn.2_danRer6 930 chr14:3053043-3029389+;chr14:1893060-1893334-
APVFTQKIYKASITENAVRGTVITTVSASDLDEGSYGKITYAITN-TLDDVPVL---NETNG------TVDYEKARHYQIHVQASDDGG--LTDSCKIDVDVIDLNDN
>uc003lkn.2_petMar1 930 Contig12317:7110-7705-;Contig114:42666-42867+;Contig12317:6560-6892-;Contig5105:21663-21977-;Contig114:48144-48883+
APEFSRHVYSAVVGEDALPGDTIITVTATDVDEGPNGEVVYSFSS-VDAEVRRLFQLDPKTG-AVPQGQLDHELNSEYEISIQARDMGP--SSIPCKVLVHVEDINDN
>uc003lkp.2_hg19 751 chr5:140800795-140890740+
IPMFTQSVYRVSVPENISSGTRVLMVNATDPDEGINGEVMYSFRN-MESKASEIFQLDSQTGEVQVRGSLDFEKYRFYEMEIQGQDGGG--LFTTTTMLITVVDVNDN
>uc003lkp.2_panTro2 751 chr5:143203883-143295505+
IPMFTQSVYRVSVPENISSGTRVLMVNATDPDEGINGEVMYSFRN-MESKASEIFQLDSQTGEVQVRGSLDFEKYRFYEMEIQGQDGGG--LFTTTTMLITVVDVNDN
>uc003lkp.2_gorGor1 751 Supercontig_0468803:300-872+;Supercontig_0003961:61745-62890+;Supercontig_0032149:280-338+;Supercontig_0055548:5036-5262-
-----QSVYRVSVPENISSGTRVLMVNATDPDEGINGEVMYSFRS-MESKASEIFQLDSQTGEVQVRGSLDFEKYRFYEMEIQGQDGGG--LFTTTTLLITVVDVNDN
>uc003lkp.2_ponAbe2 751 chr5:142936260-143028274+
IPMFTQSVYRVSVPENISSGTQVLMVNATDPDEGINGEVMYSFRS-MESKASEIFQLDSQTGEVQVRGSLDFEKYRFYEMEIQGQDGGG--LFTTATMLITVVDVNDN
>uc003lkp.2_rheMac2 751 chr6:137811110-137906315+
IPVFTQSVYRVSVPENISSGTRVLVVNATDPDEGINGEVMYSFRN-MESKASEIFQLDSQTGEVLVRGSLDFEKYGFYEMEIQGQDGGG--LFTTAMMLITVVDVNDN
>uc003lkp.2_papHam1 751 scaffold9678:56494-58368+;scaffold17580:14335-30748-
IPVFTQSVYRVSVPENISSGTRVLVVNATDPDEGINGEVMYSFRN-MESKASEIFQLDSQTGEVLVRGSLDFEKYGFYEMEIQGQDGGG--LFTTAMMLITVVDVNDN
>uc003lkp.2_calJac1 751 Contig78:410127-501740+
IPMFTQSVYRVSVPENLSSGTRVLVVNATDPDEGINGEVMYSFRN-MESKVSEIFQLDSQTGEVLVRGSLDFEKYRFYEMEIQGQDGGG--LFTTATMLITVVDVNDN
>uc003lkp.2_tarSyr1 751 scaffold_2230:41442-43666+;scaffold_114325:3169-3257+
SPKFTQPVYRVSVPENLSSGTRVLVVNATDLDEGVNGEVMYAFRN-MESKASEIFHLDSQTGEVLVRGPLDFEKYRFYEMDIQGQDGGG--LFTTAKILITVVDVNDN
>uc003lkp.2_otoGar1 751 scaffold_96016.1-239405:6768-89755+
IPKFTQSVYHVSVPENLGSGTRVLVVNATDPDEGINGEVMYSFRN-TESKASEMFQLDSQTGEVLVRGSLDFEKYRFYEMEIQGKDGGG--LLDTAKILITVADVNDN
>uc003lkp.2_tupBel1 751 scaffold_5859.1-16799:15203-16798+;scaffold_126292.1-261847:255485-255543+;scaffold_126293.1-208928:54029-60723+
SPKFTQSVYQVSVPENLSLGTRVLRVNATDPDEGINGEVMYSFRN-IESKTSEIFQLDSKTGEVLVKGSLDFEKYRFYEMEIQGQDGGG--LLATAKMLITVVDVNDN
>uc003lkp.2_mm9 751 chr18:37915595-37999783+
IPKFTQPVYRVSIPENLSSGTRVLVVNASDPDEGINGEVIYSFRK-MKSKASEIFQLNSQTGEVLVGKPLDFEKYRFYEMEIQGQDGGG--LLSTTTLLITVEDVNDN
>uc003lkp.2_rn4 751 chr18:30664658-30752453+
IPKFTQSVYRASVPENLSSGTRVLVVNATDPDEGINGEVMYTFRK-MKSKASEIFQLNSQTGEVLVGKPLDFEKYRFYEMEIQGQDGGG--LLSTTMLLITVEDVNDN
>uc003lkp.2_dipOrd1 751 scaffold_6695:30399-31924+;scaffold_1909:23878-40044+
VPKF--------------------------------------------------------------------------------------------------------
>uc003lkp.2_cavPor3 751 scaffold_6:3747978-3830235+
TPKFTQSVYQVSVPENLSSGTRVLVVNATDPDEGTNGEVTYSFRN-MESKASEIFQLNSRTGEVLVQGALDFEKYRFYEMEIQGQDGGG--LLTTAKILITVVDVNDN
>uc003lkp.2_oryCun2 751 chr3:23451935-23539687+
IPKFTQSVYRVSVPENLSSGTRVLVVNATDPDEGANGQVMYSFGN-VESKASGIFQLNPQTGEVLVRGSLDFEKYRSFEMEVQGQDGGG--LLTTAKVVVTLVDVNDN
>uc003lkp.2_ochPri2 751 scaffold_59:116334-181065+
IPKFTQSLYRVSVPENLSSGTRVLAVNATDPDEGTNGQVLYSFRN-VESKASELFQLNSQTGEVLLRGSLDFEKYRSYEMEVQGQDGGG--LLATAKVIIAVVDVNDN
>uc003lkp.2_vicPac1 751 scaffold_477:875364-877326+;scaffold_36793:6198-6287+
VPKFTQPVYRVSVPENLSAGSRVLMVNAIDPDEGINGEVVYSFRN-M----------------------------------------------------------NSN
>uc003lkp.2_turTru1 751 scaffold_109429:122673-209222+
IPKFTQSVYRVSVPENLSSGTRVLMVNATDPDEGINGEVVYSFLN-MESKASEIFQLDSQSGEVLIQGSLDFEKHRFYEMEIQGQDGGG--LSTTAKMLVTVVDVNDN
>uc003lkp.2_bosTau4 751 chr7:51933705-52029259+
IPKFTQSTYEVSVPENLSSGTRVLTVNATDPDEGINGQVVYSFRN-VESKASKIFQLNSLSGDVLIQGSLDFEKYRFYEMEIQAQDGGG--LSTTAKMLVTVVDVNDN
>uc003lkp.2_equCab2 751 chr14:35492552-35566090-
IPKFTQSVYRVSVPENLSSGTRVLMVNATDPDEGINGEVVYSFRN-MESKASEIFQLDPRTGEVLIQGSLDFEKYRFYEMEIQGQDGGG--LSTSAKMLITIVDVNDN
>uc003lkp.2_felCat3 751 scaffold_184029:6084-6695+;scaffold_184025:88215-89477+;scaffold_184038:105170-118976+
IPKFTQSVYQVSIPENLSSGTRVLMVNATDPDEGINGEVVFSFRN-MESKASEIFQLDSQTGEVLIRGSLDFEKSRFYEMEIQGQDGGG--LSTTAKILITVVDVNDN
>uc003lkp.2_canFam2 751 chr2:39252422-39329829+
VPKFTQSVYRVSIPEDLSSGTRVLMVNATDPDEGINGEVVYSFRN-MESKTSEIFQLDSQTGEVLIRGSLDFEKYRFYEMEIQGQDGGG--LSTTAKVFITVVDVNDN
>uc003lkp.2_myoLuc1 751 scaffold_158091:192900-261292+
TPKFTQSVYRVSVPENLSSGSRVLVVNATDPDEGVNGEVVYSFRN-MESKASKIFQLDSRTGEVSIQGPLDFEKYRFYEMEIQGQDGGG--LSTTAKMLITVVDVNDN
>uc003lkp.2_pteVam1 751 scaffold_12749:33719-35591+;scaffold_6896:25185-37722+
IPKFTQSVYRVSVPENLSSGTRVLVVNATDPDEGINGEVVYSFRD-VESRASEIFQLDSQTGEVLIQGPLDFEKYRFYEMEIQGQDGGG--LSTTAKMLITVVDVNDN
>uc003lkp.2_eriEur1 751 scaffold_371214:90270-92080+;scaffold_333107:13471-13529+;scaffold_370962:17960-24186-
SPKFTRSVYRVSVPESLSSGTRVLVVNATDPDEGTNGEVVYSFLN-MESKASEIFQLGALSGEVLIQGPLDFEKYKLYEMEIQGQDGGG--LSTTAKVLITIVDVNDN
>uc003lkp.2_sorAra1 751 scaffold_257705:48458-50336+;scaffold_202848:3860-3918-;scaffold_132675:4034-4122+;scaffold_245153:37271-37424-
APKFTKSVYQVSVPENLNPGTRVLIVNATDPDEGTNGEVVYSFLN-MEGKASETFHLDSKSGEVLIRGSLDFEKYRFYEMEIRAQDGGG--LFTTVKMLVTVLDVNDN
>uc003lkp.2_loxAfr3 751 scaffold_1:59179442-59266997+
IPKFTQSVYRVNVPENLSSGTRVLVVNATDPDEGANGEVMYSFRN-IESKASEIFQLDSRTGEVLVRGSLDYEKYKFYEMEIQGQDGGG--LLTTTKLLVTVVDVNDN
>uc003lkp.2_proCap1 751 scaffold_528:102213-103990+;scaffold_5043:38662-38720+;scaffold_38721:9568-9870+
IPKFTQTVYRVNVPENLSSGTRVLLVNATDPDDGVNGEVMYSFRN-IESKASEIFQLDSRTGEVFIQGSLDYEKYKFYEMEIQGQDGGG--LLTTAKLLISVVDVNDN
>uc003lkp.2_echTel1 751 scaffold_199921:576-2453+;scaffold_296524:5028-5086-;scaffold_152186:807-895+;scaffold_315381:53313-53539-
FPKFTQSVYRVNVPENLSFGSRVLVVNATDPDEGVNGEVTYSFQN-MESKASKIFKLDSRTGEVLIQGSLDYEKYKFYEIEIQGQDGGG--LLTTAKLLIRVSDVNDN
>uc003lkp.2_dasNov2 751 scaffold_1183:126368-127943+;scaffold_7202:35801-36027+
IPKFTQSVYRVNVPENLGPRARVLVVNATDPDEGINGEVTYSFRN-IESKASEIFHLDSQTGEVLTWGSLDYEKYRFYEMEIQGQDGGG--LLTTASLLITVLDVNDN
>uc003lkp.2_choHof1 751 scaffold_44193:84-1577+;scaffold_266202:452-510+;scaffold_461712:514-602-
TPKFTQSVYQVNVPENLSSGTRVLVVNATDPDEGINGEVMYSFRN-MESKASEIFHLDSRTGEVLIWGSLDYEKYRFFEMEVQGQDGGG--LLTTAKLLITVVDVNDN
>uc003lkp.2_macEug1 751 Scaffold7127:10632-12497-;Scaffold40956:16319-16377+;Scaffold27622:1046-5484+
PPVFPQSEYSVSVPENVPKGTLLLTVNATDPDEGVYGEVTYSVRY-FKDEASEIFHLDSRTAQLFTQETLDFEESAVYEMEIQGQDGGG--LLTRAKVQVTVLDVNDN
>uc003lkp.2_monDom5 751 chr1:333242792-333338210+
PPVFSQSEYSVSVPENVPKGTLLLTVNASDPDEGVNGEVTYSIRY-SEDEASEIFHLDSCTAQLFIQETLDFEESAVYEMEIQGQDGGG--LLARTKIKVTVLDVNDN
>uc003lkp.2_ornAna1 751 Ultra532:294320-296194+
APVFTQSVYQVSVREDVPMGTRVVTVNATDPDEGIHSEIRYSFRK-KNEKASQIFQLNSVMGDISVLENLDYEESGFYEMEIEAQDGGA--LKAKAKVLVTVIDVNDN
>uc003lkp.2_taeGut1 751 chr13:16883705-16940717+
APVFSQAEYTVRVPEDVPVGSSS--VTATDDDEGPNGHVKYSFHR-ISEKASELFDLKSNTGEITLKENLDFE---ISSLEMEVQDGGE--LFDAAKLTISVTDVNDN
>uc003lkp.2_anoCar1 751 scaffold_147:906088-1017232-
PPIFTEEVYKVSLHENTPVGSQVLQVLATDKDEGTNALIRYEFSN-IPGNSA-----DSVHGIIILIGKVDFEETKEHTMTVEAKDGGG--LWHTATL-ISILDENDN
>uc003lkp.2_xenTro2 751 scaffold_65:3098816-3098839+;scaffold_546:397184-430931+
VPVFTQEVYKVNIHENIPINSSVLQVNASDKDEGINAQITYSFST-AATNVLRLFTVNPDNGEIKTIGNVDFEEEKYYDISVQAKDSGG--LVANAKVLIEIIDENDN
>uc003lkp.2_tetNig2 751 chr1:6776931-6778476+;chr1:19102-19438-;chr1:6798617-6798900+
VPVFENNVYKISVPENSANGSFVVSVKATDTDEGPNGEIEYS---------------DAVTGDISLKKQIDYETQTSYRIDVSARDKGI--PKGHCSVQVDVVDINDN
>uc003lkp.2_fr2 751 chrUn:324802356-324802357-;chrUn:223566983-223577574+
APVFNEPVTRVTV-ENVALGTLVTKLNASDADSGSNGDISFL----LVNNARARPQLNAHTGEMSVIGVLDYENQT-YEIDIEAADK-----ADTSKVLIEVTDLNDN
>uc003lkp.2_gasAcu1 751 chrIV:9835517-9912454-
APQFERLVYEANISENAPEZNI---VKAADADDGLNGEIEYA-----AN----RIZFEIETGAIIVKGILDHEINPVHRFDITARDKGN--PNGHCGVEIKIADINDN
>uc003lkp.2_oryLat2 751 chr10:10943680-11011353-
APVFTQSTYTATVTENSPEGTLVTKVSASDADDGTNGRIRYT----ITN-VZMRLTLDEENGELRLKGEIDYE---VHSFNIRASDDGG--LTDSCKVIVEVVDMNDN
>uc003lkp.2_danRer6 751 chr14:3057256-3059084+;chr14:1893060-1893334-
APVFTHKIYKASITENAVRGTIITTVTASDLDEGSYGKITYA----ITN-ALATFRFNETNGEVRVIGNVDYESST-YQIHVQASDDGG--LTDSCKVDVDVIDINDN
>uc003lkp.2_petMar1 751 Contig12317:7244-7650-;Contig9701:13674-13816+;Contig12317:6437-6836-;Contig7191:10719-10771-;Contig12317:6052-6383-;Contig7191:10472-10710-
APLF-QIRGRLRVPEDAPVGSHVLTVEATDEDGGMNGEVRYSIRN-VDAEVRRLFQLDPKTGKLSLKGQLDHELNSEYEISIQARDMGA--LQLT-KVLVHVEDINDN
>uc003lkq.2_hg19 936 chr5:140800795-140890740+
IPMFTQSVYRVSVPENISSGTRVLMVNATDPDEGINGEVMYSFRN-MESKASEIFQLDSQTGEVQVRGSLDFEKYRFYEMEIQGQDGGG--LFTTTTMLITVVDVNDN
>uc003lkq.2_panTro2 936 chr5:143203883-143295505+
IPMFTQSVYRVSVPENISSGTRVLMVNATDPDEGINGEVMYSFRN-MESKASEIFQLDSQTGEVQVRGSLDFEKYRFYEMEIQGQDGGG--LFTTTTMLITVVDVNDN
>uc003lkq.2_gorGor1 936 Supercontig_0468803:300-872+;Supercontig_0003961:61745-63445+;Supercontig_0032149:280-338+;Supercontig_0055548:5036-5262-
-----QSVYRVSVPENISSGTRVLMVNATDPDEGINGEVMYSFRS-MESKASEIFQLDSQTGEVQVRGSLDFEKYRFYEMEIQGQDGGG--LFTTTTLLITVVDVNDN
>uc003lkq.2_ponAbe2 936 chr5:142936260-143028274+
IPMFTQSVYRVSVPENISSGTQVLMVNATDPDEGINGEVMYSFRS-MESKASEIFQLDSQTGEVQVRGSLDFEKYRFYEMEIQGQDGGG--LFTTATMLITVVDVNDN
>uc003lkq.2_rheMac2 936 chr6:137811110-137906315+
IPVFTQSVYRVSVPENISSGTRVLVVNATDPDEGINGEVMYSFRN-MESKASEIFQLDSQTGEVLVRGSLDFEKYGFYEMEIQGQDGGG--LFTTAMMLITVVDVNDN
>uc003lkq.2_papHam1 936 scaffold9678:56494-58791+;scaffold17580:14335-30748-
IPVFTQSVYRVSVPENISSGTRVLVVNATDPDEGINGEVMYSFRN-MESKASEIFQLDSQTGEVLVRGSLDFEKYGFYEMEIQGQDGGG--LFTTAMMLITVVDVNDN
>uc003lkq.2_calJac1 936 Contig78:410127-501740+
IPMFTQSVYRVSVPENLSSGTRVLVVNATDPDEGINGEVMYSFRN-MESKVSEIFQLDSQTGEVLVRGSLDFEKYRFYEMEIQGQDGGG--LFTTATMLITVVDVNDN
>uc003lkq.2_tarSyr1 936 scaffold_2230:41442-44520+;scaffold_114325:3169-3257+
SPKFTQPVYRVSVPENLSSGTRVLVVNATDLDEGVNGEVMYAFRN-MESKASEIFHLDSQTGEVLVRGPLDFEKYRFYEMDIQGQDGGG--LFTTAKILITVVDVNDN
>uc003lkq.2_micMur1 936 scaffold_2037:155273-230330+
IPKFTQSVYRVSVPENLSSGTRVLVVNATDPDEGLNGEVMYSFRN-MESKASEIFQLDSKTGEVLVQGSLDFEKYRFYEMEIQGRDGGG--LSNTAKIVVTVVDVNDN
>uc003lkq.2_otoGar1 936 scaffold_96016.1-239405:6768-89755+
IPKFTQSVYHVSVPENLGSGTRVLVVNATDPDEGINGEVMYSFRN-TESKASEMFQLDSQTGEVLVRGSLDFEKYRFYEMEIQGKDGGG--LLDTAKILITVADVNDN
>uc003lkq.2_tupBel1 936 scaffold_5859.1-16799:15203-16798+;scaffold_126292.1-261847:255485-255543+;scaffold_126293.1-208928:54029-60723+
SPKFTQSVYQVSVPENLSLGTRVLRVNATDPDEGINGEVMYSFRN-IESKTSEIFQLDSKTGEVLVKGSLDFEKYRFYEMEIQGQDGGG--LLATAKMLITVVDVNDN
>uc003lkq.2_mm9 936 chr18:37915595-37999783+
IPKFTQPVYRVSIPENLSSGTRVLVVNASDPDEGINGEVIYSFRK-MKSKASEIFQLNSQTGEVLVGKPLDFEKYRFYEMEIQGQDGGG--LLSTTTLLITVEDVNDN
>uc003lkq.2_rn4 936 chr18:30664658-30752453+
IPKFTQSVYRASVPENLSSGTRVLVVNATDPDEGINGEVMYTFRK-MKSKASEIFQLNSQTGEVLVGKPLDFEKYRFYEMEIQGQDGGG--LLSTTMLLITVEDVNDN
>uc003lkq.2_dipOrd1 936 scaffold_6695:30399-32476+;scaffold_1909:23878-40044+
VPKF--------------------------------------------------------------------------------------------------------
>uc003lkq.2_cavPor3 936 scaffold_6:3747978-3830235+
TPKFTQSVYQVSVPENLSSGTRVLVVNATDPDEGTNGEVTYSFRN-MESKASEIFQLNSRTGEVLVQGALDFEKYRFYEMEIQGQDGGG--LLTTAKILITVVDVNDN
>uc003lkq.2_oryCun2 936 chr3:23451935-23539687+
IPKFTQSVYRVSVPENLSSGTRVLVVNATDPDEGANGQVMYSFGN-VESKASGIFQLNPQTGEVLVRGSLDFEKYRSFEMEVQGQDGGG--LLTTAKVVVTLVDVNDN
>uc003lkq.2_ochPri2 936 scaffold_59:116334-181065+
IPKFTQSLYRVSVPENLSSGTRVLAVNATDPDEGTNGQVLYSFRN-VESKASELFQLNSQTGEVLLRGSLDFEKYRSYEMEVQGQDGGG--LLATAKVIIAVVDVNDN
>uc003lkq.2_vicPac1 936 scaffold_477:875364-877881+;scaffold_36793:6198-6287+
VPKFTQPVYRVSVPENLSAGSRVLMVNAIDPDEGINGEVVYSFRN-M----------------------------------------------------------NSN
>uc003lkq.2_turTru1 936 scaffold_109429:122673-209222+
IPKFTQSVYRVSVPENLSSGTRVLMVNATDPDEGINGEVVYSFLN-MESKASEIFQLDSQSGEVLIQGSLDFEKHRFYEMEIQGQDGGG--LSTTAKMLVTVVDVNDN
>uc003lkq.2_bosTau4 936 chr7:51933705-52029259+
IPKFTQSTYEVSVPENLSSGTRVLTVNATDPDEGINGQVVYSFRN-VESKASKIFQLNSLSGDVLIQGSLDFEKYRFYEMEIQAQDGGG--LSTTAKMLVTVVDVNDN
>uc003lkq.2_equCab2 936 chr14:35492552-35566090-
IPKFTQSVYRVSVPENLSSGTRVLMVNATDPDEGINGEVVYSFRN-MESKASEIFQLDPRTGEVLIQGSLDFEKYRFYEMEIQGQDGGG--LSTSAKMLITIVDVNDN
>uc003lkq.2_felCat3 936 scaffold_184029:6084-6695+;scaffold_184025:88215-89586+;scaffold_184038:40021-118976+
IPKFTQSVYQVSIPENLSSGTRVLMVNATDPDEGINGEVVFSFRN-MESKASEIFQLDSQTGEVLIRGSLDFEKSRFYEMEIQGQDGGG--LSTTAKILITVVDVNDN
>uc003lkq.2_canFam2 936 chr2:39252422-39329829+
VPKFTQSVYRVSIPEDLSSGTRVLMVNATDPDEGINGEVVYSFRN-MESKTSEIFQLDSQTGEVLIRGSLDFEKYRFYEMEIQGQDGGG--LSTTAKVFITVVDVNDN
>uc003lkq.2_myoLuc1 936 scaffold_158091:192900-261292+
TPKFTQSVYRVSVPENLSSGSRVLVVNATDPDEGVNGEVVYSFRN-MESKASKIFQLDSRTGEVSIQGPLDFEKYRFYEMEIQGQDGGG--LSTTAKMLITVVDVNDN
>uc003lkq.2_pteVam1 936 scaffold_12749:33719-36146+;scaffold_6896:25185-37722+
IPKFTQSVYRVSVPENLSSGTRVLVVNATDPDEGINGEVVYSFRD-VESRASEIFQLDSQTGEVLIQGPLDFEKYRFYEMEIQGQDGGG--LSTTAKMLITVVDVNDN
>uc003lkq.2_eriEur1 936 scaffold_371214:90270-92080+;scaffold_264478:4327-4342+;scaffold_333107:13471-13529+;scaffold_370962:17960-24186-
SPKFTRSVYRVSVPESLSSGTRVLVVNATDPDEGTNGEVVYSFLN-MESKASEIFQLGALSGEVLIQGPLDFEKYKLYEMEIQGQDGGG--LSTTAKVLITIVDVNDN
>uc003lkq.2_sorAra1 936 scaffold_257705:48458-50882+;scaffold_202848:3860-3918-;scaffold_132675:4034-4122+;scaffold_245153:37271-37424-
APKFTKSVYQVSVPENLNPGTRVLIVNATDPDEGTNGEVVYSFLN-MEGKASETFHLDSKSGEVLIRGSLDFEKYRFYEMEIRAQDGGG--LFTTVKMLVTVLDVNDN
>uc003lkq.2_loxAfr3 936 scaffold_1:59179442-59266997+
IPKFTQSVYRVNVPENLSSGTRVLVVNATDPDEGANGEVMYSFRN-IESKASEIFQLDSRTGEVLVRGSLDYEKYKFYEMEIQGQDGGG--LLTTTKLLVTVVDVNDN
>uc003lkq.2_proCap1 936 scaffold_528:102213-104545+;scaffold_5043:38662-38720+;scaffold_38721:9568-9870+
IPKFTQTVYRVNVPENLSSGTRVLLVNATDPDDGVNGEVMYSFRN-IESKASEIFQLDSRTGEVFIQGSLDYEKYKFYEMEIQGQDGGG--LLTTAKLLISVVDVNDN
>uc003lkq.2_echTel1 936 scaffold_199921:576-3008+;scaffold_296524:5028-5086-;scaffold_152186:807-895+;scaffold_315381:53313-53539-
FPKFTQSVYRVNVPENLSFGSRVLVVNATDPDEGVNGEVTYSFQN-MESKASKIFKLDSRTGEVLIQGSLDYEKYKFYEIEIQGQDGGG--LLTTAKLLIRVSDVNDN
>uc003lkq.2_dasNov2 936 scaffold_1183:126368-128860+;scaffold_7202:35801-36027+
IPKFTQSVYRVNVPENLGPRARVLVVNATDPDEGINGEVTYSFRN-IESKASEIFHLDSQTGEVLTWGSLDYEKYRFYEMEIQGQDGGG--LLTTASLLITVLDVNDN
>uc003lkq.2_choHof1 936 scaffold_44193:84-1577+;scaffold_266202:452-510+;scaffold_461712:514-602-
TPKFTQSVYQVNVPENLSSGTRVLVVNATDPDEGINGEVMYSFRN-MESKASEIFHLDSRTGEVLIWGSLDYEKYRFFEMEVQGQDGGG--LLTTAKLLITVVDVNDN
>uc003lkq.2_macEug1 936 Scaffold7127:10497-12497-;Scaffold40956:16319-16377+;Scaffold27622:1046-5484+
PPVFPQSEYSVSVPENVPKGTLLLTVNATDPDEGVYGEVTYSVRY-FKDEASEIFHLDSRTAQLFTQETLDFEESAVYEMEIQGQDGGG--LLTRAKVQVTVLDVNDN
>uc003lkq.2_monDom5 936 chr1:333242792-333338210+
PPVFSQSEYSVSVPENVPKGTLLLTVNASDPDEGVNGEVTYSIRY-SEDEASEIFHLDSCTAQLFIQETLDFEESAVYEMEIQGQDGGG--LLARTKIKVTVLDVNDN
>uc003lkq.2_ornAna1 936 Ultra532:294320-296740+
APVFTQSVYQVSVREDVPMGTRVVTVNATDPDEGIHSEIRYSFRK-KNEKASQIFQLNSVMGDISVLENLDYEESGFYEMEIEAQDGGA--LKAKAKVLVTVIDVNDN
>uc003lkq.2_taeGut1 936 chr13:16883705-16940717+
APVFSQAEYTVRVPEDVPVGSSS--VTATDDDEGPNGHVKYSFHR-ISEKASELFDLKSNTGEITLKENLDFE---ISSLEMEVQDGGE--LFDAAKLTISVTDVNDN
>uc003lkq.2_anoCar1 936 scaffold_147:906088-1017232-
PPIFTEEVYKVSLHENTPVGSQVLQVLATDKDEGTNALIRYEFSN-IPGNSA-----DSVHGIIILIGKVDFEETKEHTMTVEAKDGGG--LWHTATL-ISILDENDN
>uc003lkq.2_xenTro2 936 scaffold_65:3098816-3098839+;scaffold_546:397184-430931+
VPVFTQEVYKVNIHENIPINSSVLQVNASDKDEGINAQITYSFST-AATNVLRLFTVNPDNGEIKTIGNVDFEEEKYYDISVQAKDSGG--LVANAKVLIEIIDENDN
>uc003lkq.2_tetNig2 936 chr1:6776931-6778476+;chr1:19048-19438-;chr1:6749298-6749663+;chr1:59801-59904-;chr1:6798617-6798900+
VPVFENNVYKISVPENSANGSFVVSVKATDTDEGPNGEIEYS---------------DAVTGDISLKKQIDYETQTSYRIDVSARDKGI--PKGHCSVQVDVVDINDN
>uc003lkq.2_fr2 936 chrUn:324802356-324802357-;chrUn:223566983-223577574+
APVFNEPVTRVTV-ENVALGTLVTKLNASDADSGSNGDISFL----LVNNARARPQLNAHTGEMSVIGVLDYENQT-YEIDIEAADK-----ADTSKVLIEVTDLNDN
>uc003lkq.2_gasAcu1 936 chrIV:9835517-9912454-
APQFERLVYEANISENAPEZNI---VKAADADDGLNGEIEYA-----AN----RIZFEIETGAIIVKGILDHEINPVHRFDITARDKGN--PNGHCGVEIKIADINDN
>uc003lkq.2_oryLat2 936 chr10:10943680-11011353-
APVFTQSTYTATVTENSPEGTLVTKVSASDADDGTNGRIRYT----ITN-VZMRLTLDEENGELRLKGEIDYE---VHSFNIRASDDGG--LTDSCKVIVEVVDMNDN
>uc003lkq.2_danRer6 936 chr14:3057256-3059627+;chr14:1893060-1893334-
APVFTHKIYKASITENAVRGTIITTVTASDLDEGSYGKITYA----ITN-ALATFRFNETNGEVRVIGNVDYESST-YQIHVQASDDGG--LTDSCKVDVDVIDINDN
>uc003lkq.2_petMar1 936 Contig12317:7244-7650-;Contig9701:13674-13816+;Contig12317:6437-6836-;Contig7191:10719-10771-;Contig12317:6052-6383-;Contig7191:10445-10710-;Contig12317:5431-5750-
APLF-QIRGRLRVPEDAPVGSHVLTVEATDEDGGMNGEVRYSIRN-VDAEVRRLFQLDPKTGKLSLKGQLDHELNSEYEISIQARDMGA--LQLT-KVLVHVEDINDN
>uc003lkt.2_hg19 933 chr5:140810327-140890740+
APAFAQPEYRASVPENLALGTQLLVVNATDPDEGVNAEVRYSFRY-VDDKAAQVFKLDCNSGTISTIGELDHEESGFYQMEVQAMDNAG--YSARAKVLITVLDVNDN
>uc003lkt.2_panTro2 933 chr5:143213401-143295505+
APAFAQPEYRASVPENLALGTQLLVVNATDPDEGVNAEVRYSFRS-VDDKAAQVFKLDCNSGTISTIGELDHEESGFYQMEVQAMDNAG--YSARAKVLITVLDVNDN
>uc003lkt.2_gorGor1 933 Supercontig_0003961:49519-72076+;Supercontig_0032149:280-338+;Supercontig_0055548:5036-5262-
APAFAQPEYRASVPENLALGTQLLVVNATDPDEGVNAEVRYSFRY-VDDKAAQVFKLDCNSGTISTIGELDHEESGFYQMEVQAMDNAG--YSARAKVLITVLDVNDN
>uc003lkt.2_ponAbe2 933 chr5:142945737-143028274+
APAFAQPEYRASVPENLAVGTQLLVVNATDPDEGVNAEVRYSFRY-VDDKAAQVFKLDCNSGTISTIGELDHEESGFYQMEVQAMDNAG--YSARAKVLITVLDVNDN
>uc003lkt.2_rheMac2 933 chr6:137821307-137906315+
APAFAQPEYRASVPENLAVGTQLLVVNATAPDEGVNAEVRYSFRY-VDDKAAQVFKLDCNSGTISTIGELDHEESGFYQMEVQAMDNAG--YSARAKVLITVLNVNDN
>uc003lkt.2_papHam1 933 scaffold9678:66549-68673+;scaffold17580:14335-30748-
APAFAQPEYRASVPENLAVGTQLLVVNATDPDEGVNAEVRYSFRY-VDDKAAQVFKLDCNSGTISTIGELDHEESGFYQMEVQAMDNAG--YSARAKVLITVLDVNDN
>uc003lkt.2_calJac1 933 Contig78:419366-501740+
APAFAQSEYRESVPENVALGTQLLVVNATDPDEGVNGEVRYSFRY-VDDKAAQVFKLDYNLGTISTIAELDHEESGFYQMEVQAMDNAG--YSARAKVLITVLDVNDN
>uc003lkt.2_tarSyr1 933 scaffold_2230:51668-54438+;scaffold_114325:3169-3257+
APAFAQSEYRVSVPENVAVGTRLLLVNATDPDEGANAELRYSFRY-VDDKAAQVFELDGDLGAISTIGELNHEESGFYEMEVQAMDNAG--YSARAKVLITVLDVNDN
>uc003lkt.2_micMur1 933 scaffold_2037:164377-230330+
APAFAQSEYRASAPENVAVGTQLLRVNATDADEGANAEVTYSFRY-VDHKAAQVFKLDSSLGTISTIGELNHEESGFYEMEVQAIDNAG--YSARAKVLITVLDVNDN
>uc003lkt.2_otoGar1 933 scaffold_96016.1-239405:16034-89755+
APAFAQSEYHVSVPENVAVGTQLLLVNATDPDEGANAEVKYSFRY-VDDKAAQVFKLDCNLGTITTIGELDHEESGFYEMEVQAMDNAG--YSARAKVLITVLDVNDN
>uc003lkt.2_mm9 933 chr18:37925771-37999783+
APAFARSEYRVSVRENVAVGTQLLLVNATDPDEGANAEVIYSFRY-VDDKAAKVFKLDSNLGTISTIGELNHEESGFYEMEVQATDNAG--YSARAKVLVTVLDVNDN
>uc003lkt.2_rn4 933 chr18:30674002-30752453+
APAFARSEYRVNVRENVAVGTQLLLVNATDRDEGSNAEVIYSFRY-VDDKAAKVFKLDSNLGTISTIGELNHEESGFYEMEVQATDNAG--FSARAKVLVTVLDVNDN
>uc003lkt.2_dipOrd1 933 scaffold_6695:40077-42499+;scaffold_1909:23878-40044+
APAFARSEYRASVPENVAVGTQLLRVNATDPDEGAYAEVMYSFRY-VDDKAARVFKLDSQLGTLSTIGELDHEESRLYEMEVQATDNAG--YSARAKVLITVLDVNDN
>uc003lkt.2_cavPor3 933 scaffold_6:3757189-3830235+
APAFARSEYRVSVPEDVAVGTQLLLVNATDPDEGANAEVMYSFRY-VDHKAAQVFKLDSNLGIISTTGELNHEESGFYEMEVQAMDNAG--YSARAKVLITVLDVNDN
>uc003lkt.2_speTri1 933 scaffold_5716:32121-34408+;scaffold_131002:5406-5411+;scaffold_131000:33512-39311+
--------HHAHPR--------------------------ZF--D-VNDNA-RVC-----------------------------------------------RYVDDK
>uc003lkt.2_oryCun2 933 chr3:23461298-23539687+
APAFARPEYHVSVAENVAVGTQLLLVNATDPDEGANAEVLYSFRY-VDDRAARVFQLDSRLGTISTVGELDHEESGFYEMEVQAMDHAG--YSARAKVRITVLDVNDN
>uc003lkt.2_ochPri2 933 scaffold_59:125458-181065+
APAFARPEYHVSVAENVAVGTQLLRVNATDPDEGANAEVLYSFRY-VDYKAAQVFKLDDRLGTISTIGELNHEESAFYEMEVQAKDNAG--YSARTKVLVTVLDLNDN
>uc003lkt.2_vicPac1 933 scaffold_477:886257-888304+;scaffold_36793:6198-6287+
APAFAQSEYRVSVPENVEVGTKLLLVNATDADEGANAEVMYSFRY-VDNKAAQVFKLDCHLGTISTIGELNHEESGFYEMEVQAMDNAG--FSARAKVLITVLDVNDN
>uc003lkt.2_turTru1 933 scaffold_109429:134051-209222+
APAFAQSEYRVSVPENVAVGTELLLVNATDPDEGANAEVMYSFRY-VDNKAAQLFKLDCNLGTISTIGELNHEESGFYEMEVQAMDNAG--YSARAKVLITVLDVNDN
>uc003lkt.2_bosTau4 933 chr7:51944161-52029259+
PPAFAQSEYRVSVPENVALGTKLLLVNATDPDEGSNAEVMYSFRY-VDNKAAQLFELDCNLGTISTIGELNYEESGFYEMEVQATDNAG--YSARAKVLITVLDVNDN
>uc003lkt.2_equCab2 933 chr14:35492552-35556624-
APAFAQSEYRVSVPENVAVGTELLLVNATDPDEGANAEVTYSFRY-VDNKAAQIFKLDCNLGTISTIGELNHEESGFYEMEVQAMDNAG--YSARAKVLITVLDVNDN
>uc003lkt.2_felCat3 933 scaffold_184038:47152-47184+;scaffold_184025:95649-95898+;scaffold_184038:48754-49829+;scaffold_184026:6169-7210+;scaffold_184038:105170-118976+
APIFAQSEYRVSVPENMVVGTKLLLLRAADSDEGANAEV-HSFCY-VDYNAAPVFKLDANLGTISTIGDLNHEESRFYEMERQAMDKTG--YSAGAKVLIIILDVNDN
>uc003lkt.2_canFam2 933 chr2:39261640-39329829+
TPVFAQPEYHVSVPENVAIGTKLLLVSATDPDEGATAEVMYSFLY-VDKKAAQVFKVDANLGTVZTIGELNYEE---YEMEVQAMDDSG--YSARAIVLITVLDVNHN
>uc003lkt.2_myoLuc1 933 scaffold_158091:202245-261292+
APAFAQPEYRVSVPEDAAVGTALLRVNATDPDEGANAEVMYSFRY-VDHKAAQLFELNRNLGTISTKGELDHEESGFYEMEVQATDNAG--YSAGAKVLIT-------
>uc003lkt.2_pteVam1 933 scaffold_20848:4-2323+;scaffold_6896:25185-37722+
APAFAQSEYRVSVPENVVVGTTLLLVNATDPDEGANAEVMYSFRY-VDNKAAQLFKLDCNLGTISTIGELNHEESGFYEMEVQAMDNAG--YSARAKVLITVVDVNDN
>uc003lkt.2_sorAra1 933 scaffold_257705:58783-59330+;scaffold_196721:4790-5232+;scaffold_257705:59811-61224+;scaffold_202848:3860-3918-;scaffold_132675:4034-4122+;scaffold_245153:37271-37424-
APVFAQPIYRVKVPESVPPGTRLLTVRASDLDEGTNGEVTYKFLK-INEKQSSLFQLNEHTGEISTEKSLDYEECTFYEMEIQAEDVGA--LWGR-------LDVNDN
>uc003lkt.2_loxAfr3 933 scaffold_1:59189270-59266997+
APAFVQSEYRVSVPENVAVGTQLLLVNATDPDEGANAEVMYSFRY-VDDKAAQVFKLDCNLGTISTIGELNHEESEFYEMEVQAVDNAG--YSARAKVLITVLDLNDN
>uc003lkt.2_echTel1 933 scaffold_199921:10951-13298+;scaffold_296524:5028-5086-;scaffold_152186:807-895+;scaffold_315381:53313-53539-
APAFAQAEYRVSVPENVAVGTQLLLVNATDPDEGVNSEVMYSFRY-VDDKAAQVFKLDPNLGTISTKGELNHZESELZEMEVQAMDNAG--YSARAKVLITVLDLNDN
>uc003lkt.2_dasNov2 933 scaffold_1183:135814-138111+;scaffold_7202:35801-36027+
APAFAQSEYQVNVPENVAVGTLLLLVNATDPDEGANAEVMYSFRY-VDDKAAQVFKLDCNLGTISTIGELNHEESGFYEMEVQAM-----------------------
>uc003lkt.2_choHof1 933 scaffold_44193:9786-10663+;scaffold_266202:452-510+;scaffold_461712:514-602-
APVFAQSEYQVNVLENVAVCTQLLLINATDPDERANAEVMYSFRY-IDDKAAQVFKLDCNLG----------------------------------------------
>uc003lkt.2_macEug1 933 Scaffold7127:1-1667-;Scaffold40956:16319-16377+;Scaffold27622:1046-5484+
APVFTQSAYSVSVPENVPVGTWLLTVNATDPDEGVNGEVTY-FWN-IHHKAKQIFELDNHLGRISTVGNLDHEESGFYEMEVQAKDNAG--FFASANVLVTVMDMNDN
>uc003lkt.2_monDom5 933 chr1:333255871-333338210+
APVFTQSVYSVSIPENVPVGTWLLSVNATDPDEGVNGEVTYSFWN-IHSKAKQVFELDSHVGSISTIGHLNHEESGFYEMEVQAKDNAG--FFARANVLVTVVDVNDN
>uc003lkt.2_taeGut1 933 chr13:16883705-16940717+
APVFSQAEYTVRVPEDVPVGTVLVTVTATDDDEGPNGHVKYGFGK-IPAKALRKFVVDAESGSVTLQEALDFEDTRSFSLAVEARDGGG--LVAHSKVEVEVLDVNDN
>uc003lkt.2_anoCar1 933 scaffold_147:906088-1000646-
PPIFIQDVYKFSLHESTPVGSFVFQVTASDKDEGTNAQIRYQFSN-TLSTARQKFRLDPVNGTVTLMEALDFEDMEEFSMTVTAKDGGG--LMAHCNIEISVLDENDN
>uc003lkt.2_xenTro2 933 scaffold_546:397112-399216+;scaffold_177:1964537-1964817+;scaffold_546:424388-430931+
SPLFSQELYQVSLTESAPVNTLVIQMNATDADEGVNGHITYYLRH-LKSCSAKIHHZYZNWZ-IRTKGTLDFETTKAYEMIVEAQDGGG--LFSNAKVVIQIVDANDN
>uc003lkt.2_tetNig2 933 chr1:6782010-6798900+
VPVFQKPLYNISVPENSSASSMLLKVEATDADEGVNGEIEY-VCZ-THTQNILSF-LDSIRV-IFLVGQLDYEKNTMHEIGITAK--KG--QPEKVTVVIMILDINDN
>uc003lkt.2_fr2 933 chrUn:324796820-324797341-;chrUn:223554136-223577574+
APQFERQVYEANISEKITPGTEILQVKAADADEGQNGEIEY-FRG-ANDDLILSLTLNYPRG-VVVKETLDHETAALHRFDVTAK--KG--NPELDIVAIKVIDVNDN
>uc003lkt.2_gasAcu1 933 chrIV:9835517-9901670-
FPAFDKNIYKIMLRENSAKDTFVTQIAATDADEGSNAEVEF-FFV-ADTDSVLSLKSIHZQG-IYLKGNLDYEKSTFYKIEITAT--KG--VPRRVTVAIDVVDVNDN
>uc003lkt.2_oryLat2 933 chr10:10943680-11021803-
APVFHK-VYKAAVKENSMKGTLITKVSASDADKGSNGQI----Y----IEIAWRFKSRHZRR-MFLNGQIDYEIAKMYEIDVEAV--KE--DFLRV---IDVADINDN
>uc003lkt.2_danRer6 933 chr14:3045235-3068152+;chr14:1893060-1893334-
APVFTKPIYRAIITENSPSGTPLITVSASDSDKGAHGEVSY-NC---NSDGVSDFIS--ZQW-VTLVGKVDFESFKHYQIDIEAV--N-----GLILVKVDVIDVNDN
>uc003lkt.2_petMar1 933 Contig53627:3839-4157-;Contig12317:7141-7238-;Contig5105:19988-21259-;Contig12317:5521-5776-;Contig5105:19802-19987-
PPRFTESLLSVDALESTRVGELLITLTASDEDTGPSGDVRY---I-VAGNTHATFAIDRSTG-VFLARRLDFETQRLYRLNVSA--DGG--RPPRSSATILVRDFNDN
>uc003lku.1_panTro2 864 chr5:143260106-143262697+
APVFNQSLYRARVLEDAPSGTRVVQVLATDLDEGPNGEIIYSFGSHNRAGVRELFALDLVTGMLTIKGRLDFEDTKLHEIYIQAKDKGANPEGAHCKVLVEVVDVNDN
>uc003lku.1_gorGor1 864 Supercontig_0001149:46251-48842-
APVFNQSLYRARVLEDAPSGTRVVQVLATDLDEGPNGEIIYSFGSHNRAGVRELFALDLVTGMLTIKGRLDFEDTKLHEIYIQAKDKGANPEGAHCKVLVEVVDVNDN
>uc003lku.1_ponAbe2 864 chr5:142991903-142994494+
APVFNQSLYRARVLEDAPSGTRVVQVLATDLDEGPNGEIIYSFGSHNRAGVRELFALDLVTGMLTIKGRLDFEDTKLHEIYIQAKDKGANPEGAHCKVLVEVVDVNDN
>uc003lku.1_rheMac2 864 chr6:137870699-137873289+
APVFNQSLYRARVLEDAPSGTRVVQVLATDLDEGPNGEIIYSFGSHNRAGVRELFALDLVTGMLTIKGRLDFEDTKLHEIYIQAKDKGASPEGAHCKVLVEVVDVNDN
>uc003lku.1_papHam1 864 scaffold17580:46488-49108-
APVFNQSLYRARVLEDAPSGTRVVQVLATDLDEGPNGEIIYSFGSHNRAGVRELFALDLVTGMLTIKGRLDFEDTKLHEIYIQAKDKGASPEGAHCKVLVEVVDVNDN
>uc003lku.1_calJac1 864 Contig78:469021-471611+
APVFNQSLYRARVLEDAPPGTRVVQVLATDLDEGPNGEIIYSFGSHNRAGVRELFSLDLVTGVLTIKGRLDFEDTKLHEIYIQAKDKGANPEGAHCKVLVEVVDVNDN
>uc003lku.1_tarSyr1 864 scaffold_104890:4078-6693+
APVFNQSLYRARVPEDAAPGTRVVQVRATDLDEGPNGDILYSFGSHNRPGVRELFALDLVTGVLTIQGRLDFEDTKLHEIYIQAKDKGANPEGAHCKVLVEVVDVNDN
>uc003lku.1_micMur1 864 scaffold_2037:195832-198421+
APAFNQSLYRPRVLEDAPPGTRVVQVRATDLDEGPNGEIIYSFGSHNRAGVRELFALDLVTGVLTIKGRLDFEDTKLHEIYIQAKDKGANPEGAHCKVLVEVVDVNDN
>uc003lku.1_otoGar1 864 scaffold_6043.1-143582:11219-13852+
APAFNQSLYRARVLEDAPPGTRVVQVRATDLDEGPNGEIIYSFGSHNRASVRELFALDLVTGVLTIKGRLDFEDTKLHEIYIQAKDKGANPEGAHCKVLVEVVDVNDN
>uc003lku.1_tupBel1 864 scaffold_126292.1-261847:237254-239760+
APAFNQSLYRARVLEDAPPGTRVVQVRATDLDEGPNGEIIYSFGSHNRAGVRELFALDLVTGVVTIKGRLDFEDTKLYEIYIQAKDKGANPEGAHCKVLVEVVDVNDN
>uc003lku.1_mm9 864 chr18:37966202-37968805+
APAFNQSLYRARVREDAPPGTRVAQVLATDLDEGLNGEIVYSFGSHNRAGVRELFALDLVTGVLTIKGRLDFEDTKLHEIYIQAKDKGANPEGAHCKVLVEVVDVNDN
>uc003lku.1_rn4 864 chr18:30714601-30717191+
APAFNQSLYRARVREDAPPGTRVAQVRATDLDEGLNGEIVYSFGSHNRAGVRELFALDLVTGVLTIKGRLDFEDTKLHEIYIQAKDKGANPEGAHCKVLVEVVDVNDN
>uc003lku.1_dipOrd1 864 scaffold_1909:5325-7896+
APAFNQSLYRARVLEDASPGTRVAQVHATDLDEGLNGEIVYSFGSHNRAGVRELFALDLVTGVLTIKGRLDFEDTKLHEIYIQAKDKGSNPEGAHCKVLVEVVDVNDN
>uc003lku.1_cavPor3 864 scaffold_6:3799243-3801816+
APAFNQSLYRARVLEDAPPGTRVAQVVATDLDEGPNGEIVYSFGSHNRAGVRELFALDLVTGVLTIKGRLDFEDTKLHEIYIQAKDKGSNPEGAHCKVLVEVVDVNDN
>uc003lku.1_speTri1 864 scaffold_5717:3383-5979+
APAFNQSLYRARVPEDAPPGTRVAQVLATDLDEGLNGEIVYSFGSHNRAGVRELFALDLVTGVLTIKGRLDFEDTKLHEIYIQAKDKGANPEGAHCKVLVEVVDVNDN
>uc003lku.1_oryCun2 864 chr3:23506106-23508702+
APAFNQSLYRARVLEDAPPGARVVQVLATDLDEGPNGEIVYSFGSHNRAGVRELFALDPVTGVLTIKGRLDFEDTKLHEIYVQAKDKGANPEGAHCKVLVEVVDVNDN
>uc003lku.1_ochPri2 864 scaffold_59:161995-163858+;scaffold_116234:18-654+
APSFNQSLYRARVLEDAPPGTRVVQVLATDLDEGPNGDIIYSFGSHNRAIVRELFALDMVTGVLTIKGRLDFEDTKLHEIYIQAKDQGANPEGAHCKVLVEVVDVNDN
>uc003lku.1_vicPac1 864 scaffold_477:927972-930621+
APTFNQSLYRARVLEDAPPGTRVVQVRATDLDEGPNGEIIYSFGSHNRAGVRELFSLDLVTGVLTVKGRLDFEDTKLHEIYIQAKDKGANPEGAHCKVLVEVVDVNDN
>uc003lku.1_turTru1 864 scaffold_109429:179350-181951+
APTFNQSLYRARVLEDAPPGTRVVQVHATDLDEGPNGEIIYSFGSHNRAGVRELFSLDLVTGVLTVKGRLDFEDAKLHEIYIQAKDKGASPEGAHCKVLVEVVDVNDN
>uc003lku.1_bosTau4 864 chr7:51998120-52000722+
APTFNQSLYRARVLEDAPPGTRVVQVRATDLDEGPNGEIIYSFGSHNRAGVRELFSLDLVTGVLTVKGRLDFEDAKLHEIYIQAKDKGANPEGAHCKVLVEVVDVNDN
>uc003lku.1_equCab2 864 chr14:35520619-35523209-
APAFNQSLYRARVLEDAPPGTRVVQVRATDLDEGLNGEIVYSFGSHNRAGVRELFSLDLVTGVLTIKGRLDFEDTKLHEIYIQAKDKGANPEGAHCKVLVEVLDVNDN
>uc003lku.1_felCat3 864 scaffold_184038:84430-86971+
APAFNQSLYRARVLEDAPPGTVVVRVHATDLDEGPNGEIIYSFGSHNRAGVRDLFSLDLVGGVLTIRGRLDFEDTKLHEIYIQAKDKGANPEGAHCKVLVEVVDVNDN
>uc003lku.1_canFam2 864 chr2:39300982-39303423+
APAFNQSLYRASVLEDAPPGTVVVQVHATDLDEGPNGEIIYSFGNHNRASVRDLFSLDPVTGMLTIKGLLDFEDTKLHEIYIQAKDKGATPEGAHCKVLVEVVDVNDN
>uc003lku.1_myoLuc1 864 scaffold_158091:238505-240993+
APSFNQSLYRARVLEDAPPGTRVVQVRATDLDEGPNGEIVYSFGSHNRAGVRELFSLDLVTGVLTVKGRLDFEDTKLHEIYIQAKDKGANPEGTHCKVLVEVVDVNDN
>uc003lku.1_pteVam1 864 scaffold_6896:8301-10839+
APTFSQSLYRARVLEDAPPGTRVVQVRATDLDEGPNGEIIYSFGSHNRAGVRELFSLDLVTGVLTIKGRLDFEDTKLHEIYIQAKDKGANPEGAHCKVLVEVVDVNDN
>uc003lku.1_eriEur1 864 scaffold_370962:61187-63789-
APAFNQSLYRARVPEDAPPGTRVLQVRATDLDEGPNGEIIYSLGSHNRAGVRELFSLDLVTGVLTIKGPLDFEDTKLHEIYIQAKDKGANPEGAHCKVLVEVVDVNDN
>uc003lku.1_sorAra1 864 scaffold_257705:96982-99751+
APAFNQSLYRARVLEDAPPGTRVVQVHATDLDEGPNGEIIYSFGNHNRAGVRELFSLDLVTGVLTIKGRLDFEDTKLHEIYIQAKDKGANPEGAHCKVLVEVVDVNDN
>uc003lku.1_loxAfr3 864 scaffold_1:59234820-59238115+
APAFNQSLYRARVPEDAPPGTRVVQVRATDLDEGPNGEIIYSFGSHNRPGVQDLFALDLVTGMLTIKGQLDFEDTKLHEIYIQAKDKGANPEGAHCKVLVEVVDVNDN
>uc003lku.1_proCap1 864 scaffold_5043:19617-22411+
APAFNQSLYRARVLE---------------------------------------------------------------------------------------------
>uc003lku.1_echTel1 864 scaffold_315381:85449-88041-
VPAFNQSLYRARVREDAPAGTRVVQVRATDLDEGPNGEIVYSFGSHTRAGVQDLFALDPVTGLLTIKGQLDFEDTKLHEIYIQAKDKGANPEGAHCKVLVEVMDVNDN
>uc003lku.1_choHof1 864 scaffold_101303:2807-5404+
APAFNQSLYRARVLEDAPPGTRVVQVRATDLDEGPNGEIIYSFGSHNRAGVRELFALDLVTGVLTIKGRLDFEDTKLHEIYIQAKDKGANPEGAHCKVLVEVVDVNDN
>uc003lku.1_macEug1 864 Scaffold40956:1167-3360+
TPQFNHSLYRARVREDAAPGTPVVQVHATDLDEGPNGEVIYSFGSHNRARVRDLFSLDLVTGMLTVRGRLDFDDTKLYEIYIQAKDKGPNSEGAHCKVLVEVIDVNDN
>uc003lku.1_monDom5 864 chr1:333307283-333309860+
APQFNHSLYRARVREDAAPGTPVVQVHATDLDEGPNGEVIYSFGSHNRARVKDLFSLDLVTGMLTVRRRLDFDDTKLYEIYIQAKDKGPNPEGAHCKVLVEVIDVNDN
>uc003lku.1_galGal3 864 chr13:1624128-1626181+
APVFNQSTYKASVRENTPSGTLVTKVSAYDLDDGPNGDIVYSFSSHTPAKVRELFTLDSDIGELRVKGQLDYEETKLYEIYLQAKDKGAVPGVANCKVLVEVVDVNDN
>uc003lku.1_taeGut1 864 chr13:16899853-16902292+
APVFNQSTYKASVRENTPSGTLVARISAYDLDDGPNGDIVYSFSSHTPAKVRELFALDSATGELRVKGQLDYEETKLYEIYLQAKDKGAVPGVAHCKVLVEVVDVNDN
>uc003lku.1_anoCar1 864 scaffold_147:1091281-959362-
APVFNQSLYRARLREDTPSGAPVVRTQAFDLDEGPNGDLVYSFSSHTPARVRQLFALDATTGELRLEGPLDFEEAQSYEISIQAKDKGANPAVAHCKVLVEVVDVNDN
>uc003lku.1_xenTro2 864 scaffold_546:408004-409983+
TPMFSKEVYPVNLPENAPVDTLVICLNATDADEGVNGHILYS--SHISKIAQQTFTIDSHTGEIRTKGTLDFEITKAYEMIVEAQDEEACF---HTKVVIQVLDTNDN
>uc003lku.1_tetNig2 864 chr1:6726001-6682543+
VPVFENNVYKISVPENSANGSFVVSVKATDTDEGPNGEIEYSLGVHTSPSVMSLFHIDAVTGDISLKKQIDYE--RHPRIDVSARDK--NSKEGHCSVQVDVVDINDN
>uc003lku.1_fr2 864 chrUn:223560454-223562740+
VPVFEHSVYKISLPENGANGSFVITVKATDIDEGPNGEIEYSLGVHTPPSVLSIFHIDAVTGDVSLKKQLDYE--RHPRIDVSAKDK--IPEEGRCSVQVDVFDINDN
>uc003lku.1_gasAcu1 864 chrIV:9885121-9890994-
RPLFENSIYKVSVQENSANGSFVVTTKATDIDAGPNGEIEYSLGVHTPPAVLSLFHIDAVTGDVFLKKQLDHE--NLHRIDISAKDK--IAZEGHCTVQVDVDDINDN
>uc003lku.1_oryLat2 864 chr10:10971743-10978887-
VPVFEKTSYKVSVSENAEKGELIVQTKATDADDGQNGEIEYSFGARTPEAVLSVFTIDSVSGTVFLKGRLDFETVN--ELDVSAKDK--HPEEGHCTVHVDILDVNDN
>uc003lku.1_danRer6 864 chr14:3073177-3075417+
APVFSLPVYRVSLFENAPNGAVVVRVSATDNDQGANGEITYSF-SRSSGKNLDLFHIGADTGEITVKGHLDYERAKQ-ELNIDATDK--WF--DSSKVIIDITDVNDN
>uc003lku.1_petMar1 864 Contig12317:5657-7644-
SPVFAQTSCNVTVREDATPGTVLLTLNATDVDEGPNGEVVYSFSSPVDAEVRRLFQLDPKTGKLSLKGQLDHENSEY-EISIQARDMGPSSIPAHCKVLVHVEDINDN
>uc003lkv.2_hg19 935 chr5:140855684-140890740+
APVFNQSLYRARVLEDAPSGTRVVQVLATDLDEGPNGEIIYSFGSHNRAGVRQLFALDLVTGMLTIKGRLDFEDTKLHEIYIQAKDKGANPEGAHCKVLVEVVDVNDN
>uc003lkv.2_panTro2 935 chr5:143260106-143295505+
APVFNQSLYRARVLEDAPSGTRVVQVLATDLDEGPNGEIIYSFGSHNRAGVRELFALDLVTGMLTIKGRLDFEDTKLHEIYIQAKDKGANPEGAHCKVLVEVVDVNDN
>uc003lkv.2_gorGor1 935 Supercontig_0001149:46413-48842-;Supercontig_0032149:280-338+;Supercontig_0055548:5036-5262-
APVFNQSLYRARVLEDAPSGTRVVQVLATDLDEGPNGEIIYSFGSHNRAGVRELFALDLVTGMLTIKGRLDFEDTKLHEIYIQAKDKGANPEGAHCKVLVEVVDVNDN
>uc003lkv.2_ponAbe2 935 chr5:142991903-143028274+
APVFNQSLYRARVLEDAPSGTRVVQVLATDLDEGPNGEIIYSFGSHNRAGVRELFALDLVTGMLTIKGRLDFEDTKLHEIYIQAKDKGANPEGAHCKVLVEVVDVNDN
>uc003lkv.2_rheMac2 935 chr6:137870699-137906315+
APVFNQSLYRARVLEDAPSGTRVVQVLATDLDEGPNGEIIYSFGSHNRAGVRELFALDLVTGMLTIKGRLDFEDTKLHEIYIQAKDKGASPEGAHCKVLVEVVDVNDN
>uc003lkv.2_papHam1 935 scaffold17580:14335-49108-
APVFNQSLYRARVLEDAPSGTRVVQVLATDLDEGPNGEIIYSFGSHNRAGVRELFALDLVTGMLTIKGRLDFEDTKLHEIYIQAKDKGASPEGAHCKVLVEVVDVNDN
>uc003lkv.2_calJac1 935 Contig78:469021-501740+
APVFNQSLYRARVLEDAPPGTRVVQVLATDLDEGPNGEIIYSFGSHNRAGVRELFSLDLVTGVLTIKGRLDFEDTKLHEIYIQAKDKGANPEGAHCKVLVEVVDVNDN
>uc003lkv.2_tarSyr1 935 scaffold_104890:4078-6531+;scaffold_114325:3169-3257+
APVFNQSLYRARVPEDAAPGTRVVQVRATDLDEGPNGDILYSFGSHNRPGVRELFALDLVTGVLTIQGRLDFEDTKLHEIYIQAKDKGANPEGAHCKVLVEVVDVNDN
>uc003lkv.2_micMur1 935 scaffold_2037:195832-230330+
APAFNQSLYRPRVLEDAPPGTRVVQVRATDLDEGPNGEIIYSFGSHNRAGVRELFALDLVTGVLTIKGRLDFEDTKLHEIYIQAKDKGANPEGAHCKVLVEVVDVNDN
>uc003lkv.2_otoGar1 935 scaffold_6043.1-143582:11219-13703+;scaffold_96016.1-239405:74872-89755+
APAFNQSLYRARVLEDAPPGTRVVQVRATDLDEGPNGEIIYSFGSHNRASVRELFALDLVTGVLTIKGRLDFEDTKLHEIYIQAKDKGANPEGAHCKVLVEVVDVNDN
>uc003lkv.2_tupBel1 935 scaffold_126292.1-261847:237254-255543+;scaffold_126293.1-208928:54029-60723+
APAFNQSLYRARVLEDAPPGTRVVQVRATDLDEGPNGEIIYSFGSHNRAGVRELFALDLVTGVVTIKGRLDFEDTKLYEIYIQAKDKGANPEGAHCKVLVEVVDVNDN
>uc003lkv.2_mm9 935 chr18:37966202-37999783+
APAFNQSLYRARVREDAPPGTRVAQVLATDLDEGLNGEIVYSFGSHNRAGVRELFALDLVTGVLTIKGRLDFEDTKLHEIYIQAKDKGANPEGAHCKVLVEVVDVNDN
>uc003lkv.2_rn4 935 chr18:30714601-30752453+
APAFNQSLYRARVREDAPPGTRVAQVRATDLDEGLNGEIVYSFGSHNRAGVRELFALDLVTGVLTIKGRLDFEDTKLHEIYIQAKDKGANPEGAHCKVLVEVVDVNDN
>uc003lkv.2_dipOrd1 935 scaffold_1909:5325-40044+
APAFNQSLYRARVLEDASPGTRVAQVHATDLDEGLNGEIVYSFGSHNRAGVRELFALDLVTGVLTIKGRLDFEDTKLHEIYIQAKDKGSNPEGAHCKVLVEVVDVNDN
>uc003lkv.2_cavPor3 935 scaffold_6:3799243-3830235+
APAFNQSLYRARVLEDAPPGTRVAQVVATDLDEGPNGEIVYSFGSHNRAGVRELFALDLVTGVLTIKGRLDFEDTKLHEIYIQAKDKGSNPEGAHCKVLVEVVDVNDN
>uc003lkv.2_speTri1 935 scaffold_5717:3383-5812+;scaffold_131002:5406-5411+;scaffold_131000:33512-39311+
APAFNQSLYRARVPEDAPPGTRVAQVLATDLDEGLNGEIVYSFGSHNRAGVRELFALDLVTGVLTIKGRLDFEDTKLHEIYIQAKDKGANPEGAHCKVLVEVVDVNDN
>uc003lkv.2_oryCun2 935 chr3:23506106-23539687+
APAFNQSLYRARVLEDAPPGARVVQVLATDLDEGPNGEIVYSFGSHNRAGVRELFALDPVTGVLTIKGRLDFEDTKLHEIYVQAKDKGANPEGAHCKVLVEVVDVNDN
>uc003lkv.2_ochPri2 935 scaffold_59:161995-163858+;scaffold_116234:18-503+;scaffold_59:181007-181065+
APSFNQSLYRARVLEDAPPGTRVVQVLATDLDEGPNGDIIYSFGSHNRAIVRELFALDMVTGVLTIKGRLDFEDTKLHEIYIQAKDQGANPEGAHCKVLVEVVDVNDN
>uc003lkv.2_vicPac1 935 scaffold_477:927972-930451+;scaffold_36793:6198-6287+
APTFNQSLYRARVLEDAPPGTRVVQVRATDLDEGPNGEIIYSFGSHNRAGVRELFSLDLVTGVLTVKGRLDFEDTKLHEIYIQAKDKGANPEGAHCKVLVEVVDVNDN
>uc003lkv.2_turTru1 935 scaffold_109429:179350-209222+
APTFNQSLYRARVLEDAPPGTRVVQVHATDLDEGPNGEIIYSFGSHNRAGVRELFSLDLVTGVLTVKGRLDFEDAKLHEIYIQAKDKGASPEGAHCKVLVEVVDVNDN
>uc003lkv.2_bosTau4 935 chr7:51998120-52029259+
APTFNQSLYRARVLEDAPPGTRVVQVRATDLDEGPNGEIIYSFGSHNRAGVRELFSLDLVTGVLTVKGRLDFEDAKLHEIYIQAKDKGANPEGAHCKVLVEVVDVNDN
>uc003lkv.2_equCab2 935 chr14:35492552-35523209-
APAFNQSLYRARVLEDAPPGTRVVQVRATDLDEGLNGEIVYSFGSHNRAGVRELFSLDLVTGVLTIKGRLDFEDTKLHEIYIQAKDKGANPEGAHCKVLVEVLDVNDN
>uc003lkv.2_felCat3 935 scaffold_184038:84430-118976+
APAFNQSLYRARVLEDAPPGTVVVRVHATDLDEGPNGEIIYSFGSHNRAGVRDLFSLDLVGGVLTIRGRLDFEDTKLHEIYIQAKDKGANPEGAHCKVLVEVVDVNDN
>uc003lkv.2_canFam2 935 chr2:39300982-39329829+
APAFNQSLYRASVLEDAPPGTVVVQVHATDLDEGPNGEIIYSFGNHNRASVRDLFSLDPVTGMLTIKGLLDFEDTKLHEIYIQAKDKGATPEGAHCKVLVEVVDVNDN
>uc003lkv.2_myoLuc1 935 scaffold_158091:238505-261292+
APSFNQSLYRARVLEDAPPGTRVVQVRATDLDEGPNGEIVYSFGSHNRAGVRELFSLDLVTGVLTVKGRLDFEDTKLHEIYIQAKDKGANPEGTHCKVLVEVVDVNDN
>uc003lkv.2_pteVam1 935 scaffold_6896:8301-37722+
APTFSQSLYRARVLEDAPPGTRVVQVRATDLDEGPNGEIIYSFGSHNRAGVRELFSLDLVTGVLTIKGRLDFEDTKLHEIYIQAKDKGANPEGAHCKVLVEVVDVNDN
>uc003lkv.2_eriEur1 935 scaffold_370962:61342-63789-;scaffold_333107:13471-13529+;scaffold_370962:17960-24186-
APAFNQSLYRARVPEDAPPGTRVLQVRATDLDEGPNGEIIYSLGSHNRAGVRELFSLDLVTGVLTIKGPLDFEDTKLHEIYIQAKDKGANPEGAHCKVLVEVVDVNDN
>uc003lkv.2_sorAra1 935 scaffold_257705:96982-99591+;scaffold_202848:3860-3918-;scaffold_132675:4034-4122+;scaffold_245153:37271-37424-
APAFNQSLYRARVLEDAPPGTRVVQVHATDLDEGPNGEIIYSFGNHNRAGVRELFSLDLVTGVLTIKGRLDFEDTKLHEIYIQAKDKGANPEGAHCKVLVEVVDVNDN
>uc003lkv.2_loxAfr3 935 scaffold_1:59234820-59266997+
APAFNQSLYRARVPEDAPPGTRVVQVRATDLDEGPNGEIIYSFGSHNRPGVQDLFALDLVTGMLTIKGQLDFEDTKLHEIYIQAKDKGANPEGAHCKVLVEVVDVNDN
>uc003lkv.2_proCap1 935 scaffold_5043:19617-38720+;scaffold_38721:9568-9870+
APAFNQSLYRARVLE---------------------------------------------------------------------------------------------
>uc003lkv.2_echTel1 935 scaffold_315381:85603-88041-;scaffold_296524:5028-5086-;scaffold_152186:807-895+;scaffold_315381:53313-53539-
VPAFNQSLYRARVREDAPAGTRVVQVRATDLDEGPNGEIVYSFGSHTRAGVQDLFALDPVTGLLTIKGQLDFEDTKLHEIYIQAKDKGANPEGAHCKVLVEVMDVNDN
>uc003lkv.2_dasNov2 935 scaffold_7202:9929-36027+
------------------------------------------------------------------------------EIYIQAKDKGANPEGAHCKVLVEVVDVNDN
>uc003lkv.2_choHof1 935 scaffold_101303:2807-5237+;scaffold_266202:452-510+;scaffold_461712:514-602-
APAFNQSLYRARVLEDAPPGTRVVQVRATDLDEGPNGEIIYSFGSHNRAGVRELFALDLVTGVLTIKGRLDFEDTKLHEIYIQAKDKGANPEGAHCKVLVEVVDVNDN
>uc003lkv.2_macEug1 935 Scaffold40956:1167-16377+;Scaffold27622:1046-5484+
TPQFNHSLYRARVREDAAPGTPVVQVHATDLDEGPNGEVIYSFGSHNRARVRDLFSLDLVTGMLTVRGRLDFDDTKLYEIYIQAKDKGPNSEGAHCKVLVEVIDVNDN
>uc003lkv.2_monDom5 935 chr1:333307283-333338210+
APQFNHSLYRARVREDAAPGTPVVQVHATDLDEGPNGEVIYSFGSHNRARVKDLFSLDLVTGMLTVRRRLDFDDTKLYEIYIQAKDKGPNPEGAHCKVLVEVIDVNDN
>uc003lkv.2_galGal3 935 chr13:1624128-1633394+
APVFNQSTYKASVRENTPSGTLVTKVSAYDLDDGPNGDIVYSFSSHTPAKVRELFTLDSDIGELRVKGQLDYEETKLYEIYLQAKDKGAVPGVANCKVLVEVVDVNDN
>uc003lkv.2_taeGut1 935 chr13:16899853-16940717+
APVFNQSTYKASVRENTPSGTLVARISAYDLDDGPNGDIVYSFSSHTPAKVRELFALDSATGELRVKGQLDYEETKLYEIYLQAKDKGAVPGVAHCKVLVEVVDVNDN
>uc003lkv.2_anoCar1 935 scaffold_147:906088-959362-
APVFNQSLYRARLREDTPSGAPVVRTQAFDLDEGPNGDLVYSFSSHTPARVRQLFALDATTGELRLEGPLDFEEAQSYEISIQAKDKGANPAVAHCKVLVEVVDVNDN
>uc003lkv.2_xenTro2 935 scaffold_546:408004-430931+
TPMFSKEVYPVNLPENAPVDTLVICLNATDADEGVNGHILYS--SHISKIAQQTFTIDSHTGEIRTKGTLDFEITKAYEMIVEAQDEEACF---HTKVVIQVLDTNDN
>uc003lkv.2_tetNig2 935 chr1:6726001-6798900+
VPVFENNVYKISVPENSANGSFVVSVKATDTDEGPNGEIEYSLGVHTSPSVMSLFHIDAVTGDISLKKQIDYE--RHPRIDVSARDK--NSKEGHCSVQVDVVDINDN
>uc003lkv.2_fr2 935 chrUn:223560454-223577574+
VPVFEHSVYKISLPENGANGSFVITVKATDIDEGPNGEIEYSLGVHTPPSVLSIFHIDAVTGDVSLKKQLDYE--RHPRIDVSAKDK--IPEEGRCSVQVDVFDINDN
>uc003lkv.2_gasAcu1 935 chrIV:9835517-9890994-
RPLFENSIYKVSVQENSANGSFVVTTKATDIDAGPNGEIEYSLGVHTPPAVLSLFHIDAVTGDVFLKKQLDHE--NLHRIDISAKDK--IAZEGHCTVQVDVDDINDN
>uc003lkv.2_oryLat2 935 chr10:10943680-10978887-
VPVFEKTSYKVSVSENAEKGELIVQTKATDADDGQNGEIEYSFGARTPEAVLSVFTIDSVSGTVFLKGRLDFETVN--ELDVSAKDK--HPEEGHCTVHVDILDVNDN
>uc003lkv.2_danRer6 935 chr14:3073177-3075417+;chr14:1893060-1893334-
APVFSLPVYRVSLFENAPNGAVVVRVSATDNDQGANGEITYSF-SRSSGKNLDLFHIGADTGEITVKGHLDYERAKQ-ELNIDATDK--WF--DSSKVIIDITDVNDN
>uc003lkv.2_petMar1 935 Contig12317:5657-7644-
SPVFAQTSCNVTVREDATPGTVLLTLNATDVDEGPNGEVVYSFSSPVDAEVRRLFQLDPKTGKLSLKGQLDHENSEY-EISIQARDMGPSSIPAHCKVLVHVEDINDN
>uc011dbb.2_hg19 872 chr5:140864741-140867356+
APAFQQSSYRISVLESAPAGMVLIQLNASDPDLGPSGNVTFYFSGHTPDRVRNLFSLHPTTGKLTLLGPLDFESENYYEFDVRARDGGSPAMEQHCSLRVDLLDVNDN
>uc011dbb.2_panTro2 872 chr5:143269157-143271772+
APAFQQSSYRISVLESAPAGMVLIQLNASDPDLGPSGNVTFYFSGHTPDRVRNLFSLHPTTGKLTLLGPLDFESENYYEFDVRARDGGSPAMEQHCSLRVDLLDVNDN
>uc011dbb.2_gorGor1 872 Supercontig_0001149:37780-40063-
APAFQQSSYRISVLESAPAGMVLIQLNASDPDLGPSGNVTFYFSGHTPDRVRNLFSLHPTTGKLTLLGPLDFESENYYEFDVRARDGGSPAMEQHCSLRVDLLDVNDN
>uc011dbb.2_ponAbe2 872 chr5:143001127-143003742+
APAFQQSSYRISVLESAPAGMVLIQLNASDPDLGPSGNVTFYFSGHTPDRVRNLFSLHPTTGKLTLLGPLDFESENYYEFDVRARDGGSPAMEQHCSLRVDLLDVNDN
>uc011dbb.2_rheMac2 872 chr6:137880355-137882970+
APAFQQSSYRISVLESAPAGMVLIQLNASDPDLGPSGNVTFYFSGHTPDRVRNLFSLHPTTGKLTLLGPLDFESENYYEFDVRARDGGSPAMEQHCSLRVDLLDVNDN
>uc011dbb.2_papHam1 872 scaffold17580:37825-40429-
APAFQQSSYRISVLESAPAGMVLIQLNASDPDLGPSGNVTFYFSGHTPDRVRNLFSLHPTTGKLTLLGPLDFESENYYEFDVRARDGGSPAMEQHCSLRVDLLDVNDN
>uc011dbb.2_calJac1 872 Contig78:478396-481011+
APAFQQSSYRISVLESAPAGMVLIQLNASDPDLGPSGNVTFYFSGHTPDRVRNLFSLHPTTGKLTLLGPLDFESENYYEFDVRARDGGSPAMEQHCSLRVDLLDVNDN
>uc011dbb.2_micMur1 872 scaffold_2037:203935-205205+
APAFQQSSYRISVLENAPAGMVLIQLNASDPDLGPSGNVTFSFSGHTPDRVRNLFSLHPTTGKLTLLGPLDFETENYYEFDVRARDGGSPAMEQHCSLRVDLLDVNDN
>uc011dbb.2_otoGar1 872 scaffold_6043.1-143582:19575-22232+
APAFQQSSYRISVLES--------------------------------------------------------------------------------------------
>uc011dbb.2_tupBel1 872 scaffold_126292.1-261847:245220-247835+
APAFQQSSYRISVLESAPAGMVLIQLNASDPDLGPSGNVTFSFSGHTPDRVRNLFSLHPTTGKLTLQGPLDFESENYYEFDVRARDGGSPAMEQHCSLRVDLLDVNDN
>uc011dbb.2_mm9 872 chr18:37975196-37977811+
APAFQQSSYRISVLESAPAGMVLIQLNASDPDLGPSGNVTFSFSGHTPDRVRNLFSLHPTTGKLTLQGPLDFESENYYEFDVRARDGGSPAMEQHCSLRVDLLDVNDN
>uc011dbb.2_rn4 872 chr18:30714697-30716719+
APAFNQSLYRARVREDAPPGTRVAQVRATDLDEGLNGEIVYSFGSHNRAGVRELFALDLVTGVLTIKGRLDFEDTKLHEIYIQAKDKGAP-KE-HCKVLVEVVDVNDN
>uc011dbb.2_dipOrd1 872 scaffold_1909:13305-15932+
APAFQQPSYRISVLESAPAGMVLIQLNASDPDLGPSGNVTFSFSGHTPDRVRNLFSLHPTTGKLTLQGPLDFESENYYEFDVRARDGGSPAMEQHCSLRVDLLDVNDN
>uc011dbb.2_cavPor3 872 scaffold_6:3806104-3808718+
APAFQQASYRISVLESAPAGMVLIQLNASDPDLGPSGNVTFSFSGHTPDRVRNLFSLHPTTGKLTLQGPLDFESENYYEFDVRARDGGSPAMEQHCSLRVDLLDVNDN
>uc011dbb.2_oryCun2 872 chr3:23513647-23516266+
APAFQQSSYRISVPESAPAGMVLIQLNASDPDLGPSGNVTFSFSGHTPDRVRNLFSLHPTTGKLTLQGPLDFESENYYEFDVRARDGGSPAMEQHCSLRVDLLDVNDN
>uc011dbb.2_ochPri2 872 scaffold_59:171499-174393+
APAVQQSSYRISVPESAPAGMLLIQLNASDPDLGPSGNVTFSFSGHTPDRVRNLFSLHPTTGKLTLQGPLDFESESYYEFDVRARDGGSPAMEQHCSLRVDLLDVNDN
>uc011dbb.2_vicPac1 872 scaffold_477:939349-941649+
APAFQQSSYRISVLESAPAGMLLIQLNASDPDLGPSGNVTFSFSGHTPDRVRNLFSLHPTTGKLTLQGPLDFESENYYEFDVRARDGGSPAMEQHCSLRVDLLDVNDN
>uc011dbb.2_turTru1 872 scaffold_109429:187116-189731+
APAFQQSSYRISVLESAPAGMLLIQLNASDPDLGPSGNVTFSFSGHTPDRVRNLFSLHPTNGKLTLQGPLDFESENYYEFDVRARDGGSPAMEQHCSLRVDLLDVNDN
>uc011dbb.2_bosTau4 872 chr7:52005763-52008380+
APAFQQSSYRISVLESAPAGMLLIQLNASDPDLGPSGNVTFSFSGHTPDRVRSLFSLHPTNGKLTLQGPLDFESENYYEFDVRARDGGSPAMEQHCSLRVDLLDVNDN
>uc011dbb.2_equCab2 872 chr14:35513363-35515978-
APAFQQSSYRISVLESAPAGMLLIQLNASDPDLGPSGNVTFSFSGHTPDRVRNLFSLHPTTGKLTLQGPLDFESENYYEFDVRARDGGSPAMEQHCSLRVDLLDVNDN
>uc011dbb.2_felCat3 872 scaffold_184038:95482-98079+
APAFQQSSYRISVLESAPAGMLLIQLNASDPDLGPSGNVTFSFSGHTPDRVRNLFSLHPTTGKLTLQGPLDFESENYYEFDIRARDGGSPAMEQHCSLRVDLLDVNDN
>uc011dbb.2_canFam2 872 chr2:39307697-39310284+
APAFQQSSYRISVLESAPAGMLLIQLNASDPDLGPSGNVTFSFSGHTPDRVRNLFSLHPTTGKLTLQGPLDFESENYYEFDIRARDGGSPAMEQHCSLRVDLLDVNDN
>uc011dbb.2_myoLuc1 872 scaffold_158097:530-656+;scaffold_158091:245412-248168+
APAFQQSSYRISVLESAPAGMLLIQLNASDPDLGPSGNVTFSFSGHTPDRVRNLFSLHPTTGKLTLQGLLDFENENYYEFDVRARDGGSPAMEQHCSLPVDLLDVNDN
>uc011dbb.2_pteVam1 872 scaffold_6896:15631-18246+
APAFQQSSYRISVLESAPAGMLLIQLNASDPDLGPSGNVTFSFSGHTPDRVRNLFSLHPTTGKLTLQGPLDFENENYYEFDVRARDGGSPAMEQHCSLRVDLLDVNDN
>uc011dbb.2_eriEur1 872 scaffold_370962:55806-55978-;scaffold_333107:4131-6576+
APAFQQSSYRISILESAPAGMLLIQLNASDPDLGPSGNVTFSFSGHTPDRVRNLFSLHPTTGKLTLQGPLDFESENYYEFDVRARDGGSPAMEQHCSLRVDLLDVNDN
>uc011dbb.2_loxAfr3 872 scaffold_1:59242706-59245321+
APAFQQSSYRISVLESAPAGTVLIQLNASDPDLGPSGNVTFSFSGHTPDRVRSLFSLHPTTGKLTLQGPLDFESENYYEFDVRARDGGSPAMEQHCSLRVDLLDVNDN
>uc011dbb.2_proCap1 872 scaffold_5043:28823-31437+
APAFQQSSYRISVLESAPAGMVLIQLNATDPDLGPSGNVTFSFSGHTPDHVRNLFSLHPTTGKLTLQGPLDFESENYYEFDVRARDGGSPAMEQHCSLRVDLLDVNDN
>uc011dbb.2_echTel1 872 scaffold_315381:79514-82131-
APAFQQSSYRISVLESAPAGMVLIQLNASDPDLGPSGNVTFSFSGHTPDRVRNLFSLHPTTGKLTLQGPLDFESENYYEFDVRARDGGSPAMEQHCSLRVDLLDVNDN
>uc011dbb.2_dasNov2 872 scaffold_7202:17322-19977+
APAFQQSSYRISVLENAPAGMVLIQLNASDPDLGPSGNVTFSFSGHTPDRVRDLFSLHPTTGKLTLQGPLDFESENYYEFDVRARDGGSPAMEQHCSLRVDLLDVNDN
>uc011dbb.2_macEug1 872 Scaffold40956:6705-9317+
APAFEQSSYRISVLESAPAGTLLIQLNATDPDQGSSGNITFSFSNHTPERVRSLFGLHSTTGQLTLRGPLDFEADNYYEFDVRARDGGTPAMEQHCSLRVDVLDVNDN
>uc011dbb.2_monDom5 872 chr1:333313229-333315853+
APTFEQSSYRISVLESAPAGTLLIQLNATDPDQGSSGNITFSFSNHTPERVRALFGLNSITGQLTLRGPLDFEVDNYYEFDVRARDGGMPAMEQHCSLRVDVLDVNDN
>uc011dbb.2_taeGut1 872 chr13:16899870-16910602+
DAVFDRASYGNIMKEKSRLGTLKEKLKGQDRDEGTNGDIRYSLSSHNSAALRQIFAIDEQIGEIRVQGNLDFEEATVYEIEVEAKDMGSPTMEEHCSVVVEITDVNDN
>uc011dbb.2_anoCar1 872 scaffold_147:936918-988142-
PPVFNQSVYKVTLLENAPIGTLVIHLHAIDKDEGLNGKVSYFFSSHTPQKIRKIFSLGEQTGEVRVMGSVDYEEDTSYEIDVRAKDQGSPSMDTHCNVLVEITDMNDN
>uc011dbb.2_xenTro2 872 scaffold_546:413281-399367+;scaffold_16:3516878-3517075-
VPVFQRT-YQVSLTEGVPVNTLVIDMNATDEDEGVNGHVTYSF--HISKIVNKHFLLIP-TGEIRTREELDFEVTKAYVMNVEAADGGG---VSHAKVIIQIVDANDN
>uc011dbb.2_tetNig2 872 chr1:6785334-6787701+
FPVFEKNLYKVTLGEKSFQGALVIKPKATDADEGSNGEIEFSFGSRTPDSVLSVFEMNRLTGEITLKGPLDYETTASYDIDVTAKDKGSPEMEGHCRVQVDVLDFNDN
>uc011dbb.2_fr2 872 chrUn:223563655-223569359+
FPVFEKNVYKVTLGEKSFQGATVIKPKATDADEGSNGEIEFSFGSRTPDSVLSVFEINRLTGEITLKGLLDYETTTSYDIDVTAKDKGSPEMEGHCRVQVNVLDFNDN
>uc011dbb.2_gasAcu1 872 chrIV:9851711-9854150-
VPVFKRPLYNVTVHENNDVGSVLLKVEATDADEGVNGEIEYVFAEHTPHILTSLF-IZIRIGELSLVRSLDYENSAMHEIDLTAKDKGIPAMEGHCRVQVMVVDLNDN
>uc011dbb.2_oryLat2 872 chr10:10971869-10974260-
FPVFEKSSYRVSLLENTAKGSFVIKIAASDADEGPNGEIRFSFGARTPDSVLTLFEIKTLSGEIILKGDLDYERETSYKVEITAKDKGSPEMQSHCRLQIDVVDVNDN
>uc011dbb.2_danRer6 872 chr14:3076431-3078516+;chr10:18401551-18401856-
APAFSQSVYKASIPENFSKGSSVLKVSAADGDTGSNGEVTYS--SQTVKAFL-LFNIDSNTGDITVNGYLDYEKSKKYELYVEATDK---RVTGHSKVQIEITDINDN
>uc011dbb.2_petMar1 872 Contig14286:10084-11848-;Contig15351:3750-3936-
SPVFDQAEVNVEIPENSPVGTHVVQLHASDRDAGSNAEVVYRLGTSTPGRARGLFRLDQNSGLVTVNGL---------------------------------------
>uc003lky.2_hg19 939 chr5:140864741-140890740+
APAFQQSSYRISVLESAPAGMVLIQLNASDPDLGPSGNVTFYFSGHTPDRVRNLFSLHPTTGKLTLLGPLDFESENYYEFDVRARDGGSPAMEQHCSLRVDLLDVNDN
>uc003lky.2_panTro2 939 chr5:143269157-143295505+
APAFQQSSYRISVLESAPAGMVLIQLNASDPDLGPSGNVTFYFSGHTPDRVRNLFSLHPTTGKLTLLGPLDFESENYYEFDVRARDGGSPAMEQHCSLRVDLLDVNDN
>uc003lky.2_gorGor1 939 Supercontig_0001149:37924-40063-;Supercontig_0032149:280-338+;Supercontig_0055548:5036-5262-
APAFQQSSYRISVLESAPAGMVLIQLNASDPDLGPSGNVTFYFSGHTPDRVRNLFSLHPTTGKLTLLGPLDFESENYYEFDVRARDGGSPAMEQHCSLRVDLLDVNDN
>uc003lky.2_ponAbe2 939 chr5:143001127-143028274+
APAFQQSSYRISVLESAPAGMVLIQLNASDPDLGPSGNVTFYFSGHTPDRVRNLFSLHPTTGKLTLLGPLDFESENYYEFDVRARDGGSPAMEQHCSLRVDLLDVNDN
>uc003lky.2_rheMac2 939 chr6:137880355-137906315+
APAFQQSSYRISVLESAPAGMVLIQLNASDPDLGPSGNVTFYFSGHTPDRVRNLFSLHPTTGKLTLLGPLDFESENYYEFDVRARDGGSPAMEQHCSLRVDLLDVNDN
>uc003lky.2_papHam1 939 scaffold17580:14335-40429-
APAFQQSSYRISVLESAPAGMVLIQLNASDPDLGPSGNVTFYFSGHTPDRVRNLFSLHPTTGKLTLLGPLDFESENYYEFDVRARDGGSPAMEQHCSLRVDLLDVNDN
>uc003lky.2_calJac1 939 Contig78:478396-501740+
APAFQQSSYRISVLESAPAGMVLIQLNASDPDLGPSGNVTFYFSGHTPDRVRNLFSLHPTTGKLTLLGPLDFESENYYEFDVRARDGGSPAMEQHCSLRVDLLDVNDN
>uc003lky.2_micMur1 939 scaffold_2037:203935-230330+
APAFQQSSYRISVLENAPAGMVLIQLNASDPDLGPSGNVTFSFSGHTPDRVRNLFSLHPTTGKLTLLGPLDFETENYYEFDVRARDGGSPAMEQHCSLRVDLLDVNDN
>uc003lky.2_tupBel1 939 scaffold_126292.1-261847:245220-255543+;scaffold_126293.1-208928:54029-60723+
APAFQQSSYRISVLESAPAGMVLIQLNASDPDLGPSGNVTFSFSGHTPDRVRNLFSLHPTTGKLTLQGPLDFESENYYEFDVRARDGGSPAMEQHCSLRVDLLDVNDN
>uc003lky.2_mm9 939 chr18:37975196-37999783+
APAFQQSSYRISVLESAPAGMVLIQLNASDPDLGPSGNVTFSFSGHTPDRVRNLFSLHPTTGKLTLQGPLDFESENYYEFDVRARDGGSPAMEQHCSLRVDLLDVNDN
>uc003lky.2_rn4 939 chr18:30714697-30752453+
APAFNQSLYRARVREDAPPGTRVAQVRATDLDEGLNGEIVYSFGSHNRAGVRELFALDLVTGVLTIKGRLDFEDTKLHEIYIQAKDKGAP-KE-HCKVLVEVVDVNDN
>uc003lky.2_dipOrd1 939 scaffold_1909:13305-40044+
APAFQQPSYRISVLESAPAGMVLIQLNASDPDLGPSGNVTFSFSGHTPDRVRNLFSLHPTTGKLTLQGPLDFESENYYEFDVRARDGGSPAMEQHCSLRVDLLDVNDN
>uc003lky.2_cavPor3 939 scaffold_6:3806104-3830235+
APAFQQASYRISVLESAPAGMVLIQLNASDPDLGPSGNVTFSFSGHTPDRVRNLFSLHPTTGKLTLQGPLDFESENYYEFDVRARDGGSPAMEQHCSLRVDLLDVNDN
>uc003lky.2_oryCun2 939 chr3:23513647-23539687+
APAFQQSSYRISVPESAPAGMVLIQLNASDPDLGPSGNVTFSFSGHTPDRVRNLFSLHPTTGKLTLQGPLDFESENYYEFDVRARDGGSPAMEQHCSLRVDLLDVNDN
>uc003lky.2_ochPri2 939 scaffold_59:171499-181065+
APAVQQSSYRISVPESAPAGMLLIQLNASDPDLGPSGNVTFSFSGHTPDRVRNLFSLHPTTGKLTLQGPLDFESESYYEFDVRARDGGSPAMEQHCSLRVDLLDVNDN
>uc003lky.2_vicPac1 939 scaffold_477:939349-941473+;scaffold_36793:6198-6287+
APAFQQSSYRISVLESAPAGMLLIQLNASDPDLGPSGNVTFSFSGHTPDRVRNLFSLHPTTGKLTLQGPLDFESENYYEFDVRARDGGSPAMEQHCSLRVDLLDVNDN
>uc003lky.2_turTru1 939 scaffold_109429:187116-209222+
APAFQQSSYRISVLESAPAGMLLIQLNASDPDLGPSGNVTFSFSGHTPDRVRNLFSLHPTNGKLTLQGPLDFESENYYEFDVRARDGGSPAMEQHCSLRVDLLDVNDN
>uc003lky.2_bosTau4 939 chr7:52005763-52029259+
APAFQQSSYRISVLESAPAGMLLIQLNASDPDLGPSGNVTFSFSGHTPDRVRSLFSLHPTNGKLTLQGPLDFESENYYEFDVRARDGGSPAMEQHCSLRVDLLDVNDN
>uc003lky.2_equCab2 939 chr14:35492552-35515978-
APAFQQSSYRISVLESAPAGMLLIQLNASDPDLGPSGNVTFSFSGHTPDRVRNLFSLHPTTGKLTLQGPLDFESENYYEFDVRARDGGSPAMEQHCSLRVDLLDVNDN
>uc003lky.2_felCat3 939 scaffold_184038:95482-118976+
APAFQQSSYRISVLESAPAGMLLIQLNASDPDLGPSGNVTFSFSGHTPDRVRNLFSLHPTTGKLTLQGPLDFESENYYEFDIRARDGGSPAMEQHCSLRVDLLDVNDN
>uc003lky.2_canFam2 939 chr2:39307697-39329829+
APAFQQSSYRISVLESAPAGMLLIQLNASDPDLGPSGNVTFSFSGHTPDRVRNLFSLHPTTGKLTLQGPLDFESENYYEFDIRARDGGSPAMEQHCSLRVDLLDVNDN
>uc003lky.2_myoLuc1 939 scaffold_158097:530-656+;scaffold_158091:245412-261292+
APAFQQSSYRISVLESAPAGMLLIQLNASDPDLGPSGNVTFSFSGHTPDRVRNLFSLHPTTGKLTLQGLLDFENENYYEFDVRARDGGSPAMEQHCSLPVDLLDVNDN
>uc003lky.2_pteVam1 939 scaffold_6896:15631-37722+
APAFQQSSYRISVLESAPAGMLLIQLNASDPDLGPSGNVTFSFSGHTPDRVRNLFSLHPTTGKLTLQGPLDFENENYYEFDVRARDGGSPAMEQHCSLRVDLLDVNDN
>uc003lky.2_eriEur1 939 scaffold_370962:55806-55978-;scaffold_333107:4131-13529+;scaffold_370962:17960-24186-
APAFQQSSYRISILESAPAGMLLIQLNASDPDLGPSGNVTFSFSGHTPDRVRNLFSLHPTTGKLTLQGPLDFESENYYEFDVRARDGGSPAMEQHCSLRVDLLDVNDN
>uc003lky.2_loxAfr3 939 scaffold_1:59242706-59266997+
APAFQQSSYRISVLESAPAGTVLIQLNASDPDLGPSGNVTFSFSGHTPDRVRSLFSLHPTTGKLTLQGPLDFESENYYEFDVRARDGGSPAMEQHCSLRVDLLDVNDN
>uc003lky.2_proCap1 939 scaffold_5043:28823-38720+;scaffold_38721:9568-9870+
APAFQQSSYRISVLESAPAGMVLIQLNATDPDLGPSGNVTFSFSGHTPDHVRNLFSLHPTTGKLTLQGPLDFESENYYEFDVRARDGGSPAMEQHCSLRVDLLDVNDN
>uc003lky.2_echTel1 939 scaffold_315381:79689-82131-;scaffold_296524:5028-5086-;scaffold_152186:807-895+;scaffold_315381:53313-53539-
APAFQQSSYRISVLESAPAGMVLIQLNASDPDLGPSGNVTFSFSGHTPDRVRNLFSLHPTTGKLTLQGPLDFESENYYEFDVRARDGGSPAMEQHCSLRVDLLDVNDN
>uc003lky.2_dasNov2 939 scaffold_7202:17322-36027+
APAFQQSSYRISVLENAPAGMVLIQLNASDPDLGPSGNVTFSFSGHTPDRVRDLFSLHPTTGKLTLQGPLDFESENYYEFDVRARDGGSPAMEQHCSLRVDLLDVNDN
>uc003lky.2_macEug1 939 Scaffold40956:6705-16377+;Scaffold27622:1046-5484+
APAFEQSSYRISVLESAPAGTLLIQLNATDPDQGSSGNITFSFSNHTPERVRSLFGLHSTTGQLTLRGPLDFEADNYYEFDVRARDGGTPAMEQHCSLRVDVLDVNDN
>uc003lky.2_monDom5 939 chr1:333313229-333338210+
APTFEQSSYRISVLESAPAGTLLIQLNATDPDQGSSGNITFSFSNHTPERVRALFGLNSITGQLTLRGPLDFEVDNYYEFDVRARDGGMPAMEQHCSLRVDVLDVNDN
>uc003lky.2_taeGut1 939 chr13:16899870-16940717+
DAVFDRASYGNIMKEKSRLGTLKEKLKGQDRDEGTNGDIRYSLSSHNSAALRQIFAIDEQIGEIRVQGNLDFEEATVYEIEVEAKDMGSPTMEEHCSVVVEITDVNDN
>uc003lky.2_anoCar1 939 scaffold_147:906088-988142-
PPVFNQSVYKVTLLENAPIGTLVIHLHAIDKDEGLNGKVSYFFSSHTPQKIRKIFSLGEQTGEVRVMGSVDYEEDTSYEIDVRAKDQGSPSMDTHCNVLVEITDMNDN
>uc003lky.2_xenTro2 939 scaffold_546:413281-399367+;scaffold_16:3516992-3517075-;scaffold_546:424388-430931+
VPVFQRT-YQVSLTEGVPVNTLVIDMNATDEDEGVNGHVTYSF--HISKIVNKHFLLIP-TGEIRTREELDFEVTKAYVMNVEAADGGG---VSHAKVIIQIVDANDN
>uc003lky.2_tetNig2 939 chr1:6785334-6798900+
FPVFEKNLYKVTLGEKSFQGALVIKPKATDADEGSNGEIEFSFGSRTPDSVLSVFEMNRLTGEITLKGPLDYETTASYDIDVTAKDKGSPEMEGHCRVQVDVLDFNDN
>uc003lky.2_fr2 939 chrUn:223563655-223577574+
FPVFEKNVYKVTLGEKSFQGATVIKPKATDADEGSNGEIEFSFGSRTPDSVLSVFEINRLTGEITLKGLLDYETTTSYDIDVTAKDKGSPEMEGHCRVQVNVLDFNDN
>uc003lky.2_gasAcu1 939 chrIV:9835517-9854150-
VPVFKRPLYNVTVHENNDVGSVLLKVEATDADEGVNGEIEYVFAEHTPHILTSLF-IZIRIGELSLVRSLDYENSAMHEIDLTAKDKGIPAMEGHCRVQVMVVDLNDN
>uc003lky.2_oryLat2 939 chr10:10943680-10974260-
FPVFEKSSYRVSLLENTAKGSFVIKIAASDADEGPNGEIRFSFGARTPDSVLTLFEIKTLSGEIILKGDLDYERETSYKVEITAKDKGSPEMQSHCRLQIDVVDVNDN
>uc003lky.2_danRer6 939 chr14:3076431-3078516+;chr10:18401577-18401856-;chr14:1893060-1893334-
APAFSQSVYKASIPENFSKGSSVLKVSAADGDTGSNGEVTYS--SQTVKAFL-LFNIDSNTGDITVNGYLDYEKSKKYELYVEATDK---RVTGHSKVQIEITDINDN
>uc003lky.2_petMar1 939 Contig14286:10084-11848-;Contig15351:3750-3936-
SPVFDQAEVNVEIPENSPVGTHVVQLHASDRDAGSNAEVVYRLGTSTPGRARGLFRLDQNSGLVTVNGL---------------------------------------
>uc011dbc.2_hg19 879 chr5:140868808-140871444+
APTFQSSVLRVGIPENAPIGTLLLRLNATDPDEGTNGQLDYSFGDHTSEAVRNLFGLDPSSGAIHVLGPIDFEESRFYEIHARARDQGQPAMEGHCVIQVDVGDVNDN
>uc011dbc.2_panTro2 879 chr5:143273228-143275864+
APTFQSSVLRVGIPENAPIGTLLLRLNATDPDEGTNGQLDYSFGDHTSEAVRNLFGLDPSSGAIHVLGPIDFEESRFYEIHARARDQGQPAMEGHCVIQVEVGDVNDN
>uc011dbc.2_gorGor1 879 Supercontig_0001149:34053-36324-
APTFQSSVLRVGIPENAPIGTLLLRLNATDPDEGTXGQLDYSFGDHTSEAVRNLFGLDPSSGAIHVLGPIDFEESRFYEIHARARDQGQPAMEGHCVIQVDVGDVNDN
>uc011dbc.2_ponAbe2 879 chr5:143005733-143008369+
APTFQSSVLRVGIPENAPIGTLLLRLNATDPDEGTNGQLDYSFGDHTSEAVRNLFGLDPSSGAIHVLGPIDFEESRFYEIHAKARDQGQPAMEGHCVIQVDVGDVNDN
>uc011dbc.2_rheMac2 879 chr6:137884426-137887065+
APTFQSSVLRVGIPENAPIGTLLLRLNATDPDEGTNGQLDYSFGDHTSEAVRNLFGLDPSSGAIHVLGPIDFEESSFYEIHARARDQGQPAMEGHCVIQVDVGDVNDN
>uc011dbc.2_papHam1 879 scaffold17580:33730-36369-
APTFQSSVLRVGIPENAPIGTLLLRLNATDPDEGTNGQLDYSFGDHTSEAVRNLFGLDPSSGAIHVLGPIDFEESSFYEIHARARDQGQPAMEGHCVIQVDVGDVNDN
>uc011dbc.2_calJac1 879 Contig78:482432-484777+
APVFQSSVLRVGIPENAPIGTLLLRLNATDPDEGTNGQLDYSFGDHTSEAVRNLFGLDPSSGAIHVLGPIDFEESSFYEIHARARDQGQPAMEGHCVIQVDVGDVNDN
>uc011dbc.2_tarSyr1 879 scaffold_2230:3566-4509+;scaffold_112438:3857-4863+
APVFQP-IYRVKVPENVPPGTRLLTVTASDPDEGTNGKVAYKFR-----VMKNFFQLNENTGEISTAKSLDYEECSSYEMEIQAEDVGALL-EGHCVIQVDVGDANDN
>uc011dbc.2_micMur1 879 scaffold_2037:207925-210551+
APTFQSSVLRVGLPENTPMGTLLLRLNATDPDEGTNGQLDYSFGDHTSEAVRNLFGLDPSSGAIHVLGPIDFEESSFYEIHAKARDQGQPAMEGHCVIQVDVGDANDN
>uc011dbc.2_otoGar1 879 scaffold_96017.1-810:1-808+;scaffold_96016.1-239405:70108-71669+
APTFQHSVLRVGLPENAPMGTLLLRLNATDPEEGTNGHLDYSFGDRTSEAVRNLFS-------------------------------------------------NDN
>uc011dbc.2_tupBel1 879 scaffold_126292.1-261847:249291-251898+
APTFQSSVLRVGLPENAPIGTLLLRLNATDPDEGTNGQLDYSFGDHTSEAVRNLFGLDPNSGAIHVLGPVDFEESSFYEIHARARDQGQPAMEGHCVIQVDVGDANDN
>uc011dbc.2_mm9 879 chr18:37979329-37981948+
APTFQSSVLRVGLPENTPPGTLLLRLNATDPDEGTNGQLDYSFGDHTSETVKNLFGLDPSSGAIHVLGPVDFEESNFYEIHARARDQGQPAMEGHCVIQVDVGDANDN
>uc011dbc.2_dipOrd1 879 scaffold_1909:17491-20061+
APTFQSSVLRVGLPENAPVGTLLLRLNATDPDEGTNGQLVYSFGDHTSEAVRSLFGLDSSSGAIRVLGPIDFEESNFYEIHARARDQGQPAMEGHCVIQVDVGDVNDN
>uc011dbc.2_cavPor3 879 scaffold_6:3810128-3812769+
APTFQSSALRVGLPENAPIGTLLLRLNATDPDEGTNGQLDYSFGDHTSEAVRNLFGLDPSSGAIHVLGPVDFEESDFYEIHAKARDQGQPAMEGHCVIQVDIGDANDN
>uc011dbc.2_speTri1 879 scaffold_131002:161-2043+
APTFQSSVLRVGLPENAPMGTLLLRLNATDPDEGTNGQLDYSFGDHTSEAVRNLFGLDPSSGAIHVLGSVDFEESSFYEIHARARDQGQPAMEGHCVIQVDVGDANDN
>uc011dbc.2_oryCun2 879 chr3:23517463-23520066+
APAFQSSVVRVALPENAPVGTLLLRLNATDPDEGSNGQLDYAFGDHTSEAVRNLFGLDPNSGAIHVLGPVDFEESSFFEIHARARDQGQPAMEGHCVIQVDVGDANDN
>uc011dbc.2_ochPri2 879 scaffold_59:175973-178690+
APAFQSSVLRVGLPENAPVGTLLLRLNATDPDEGTNGQLAYSFGDHTSEAVRKLFGLDPSSGAIHVLGPIDFEESSFYEIHARARDQGQPAMEGHCVIQVDVGDANDN
>uc011dbc.2_vicPac1 879 scaffold_477:943403-944686+
APAFQSSVLRVALPENTPMGTLLLRLNATDPDEGTNGQLDYSFGDHTSEAVRNLFGLDPSSGAIHVFGPIDFEESSFYEIHARARDQGQPAMEGHCVIQVDVGDANDN
>uc011dbc.2_turTru1 879 scaffold_109429:191145-193761+
APTFQSSVLRVGLPENAPVGTLLLRLNATDPDEGTNGQLDYSFGDHTSEAVRNLFGLDPSSGAIRVLGPIDFEESSFYEIHARARDQGQPAMEGHCVIQVDVGDANDN
>uc011dbc.2_bosTau4 879 chr7:52010017-52012633+
APTFQSSVLRVGLPENAPVGTLLLRLNATDPDEGTNGQLDYSFGDHTSEAVRNLFGLDPSSGAIHVLGPIDFEESSFYEIHARARDQGQPAMEGHCVIQVDVGDANDN
>uc011dbc.2_equCab2 879 chr14:35509275-35511906-
APTFQSSVLRVGLPENAPMGTLLLRLNATDPDEGTNGQLDYSFGDHTSEAVRNLFDLDPSSGAIHVLGPIDFEESSFYEIHARARDQGQPAMEGHCVIQVDVGDDNDN
>uc011dbc.2_felCat3 879 scaffold_184038:99718-102380+
APTFQSSVLRVGLPENAPMGTLLLRLNATDPDEGTNGQLDYSFGDHTSEVVRNIFGLDPSSGAIHVLGPIDFEESSFYEIHARARDQGQPAMEGHCMIQVDVEDANDN
>uc011dbc.2_canFam2 879 chr2:39311731-39314398+
APAFQSSVLRVGLPENAPIGTLLLRLNATDPDEGTNGQLDYSFGDHTSEVVRNLFGLDPSSGAIHVLGPIDFEESSFYEIHARARDQGQPAMEGHCMIQVDVGDANDN
>uc011dbc.2_myoLuc1 879 scaffold_158091:249422-252048+
APTFQSSVLRVGLAENAPMGTLLLRLNATDPDEGTNGQLDYSFGDHTSEAVRNLFGLDPSSGAIHVLGPIDFEESSFYEIHARARDQGQPAMEGHCVIQVDVGDANDN
>uc011dbc.2_pteVam1 879 scaffold_6896:19676-22306+
APTFQSSVLRVGLPENAPTGTLLLRLNATDPDEGTNGQLDYSFGDHTSEAVRNLFGLHPSSGAIHVLGPIDFEESSFYEIHARARDQGQPAMEGHCMIQVDVGDVNDN
>uc011dbc.2_eriEur1 879 scaffold_370962:49141-49477-;scaffold_333107:8475-10748+
APSFQSSVLRVGLPENAPMGTLVLRLNATDPDEGTNGQLLYSFGDHTSEAVRNLFGLDPHSGAIRVLGPIDFEESRFYEIHAKARDQGQPAMEGHCVIQVDVGDANDN
>uc011dbc.2_sorAra1 879 scaffold_202848:7090-8772-;scaffold_88439:310-498-
APTFQSSVIRVGLPENAPIGTLLLRLNASDADEGTNGQLDYSFGDHTSEAVRNLFGLDPISGAIHVLGLIDFEESSFYEIHARVRDQGQPAMEGHCVIQVDVGDVNDN
>uc011dbc.2_loxAfr3 879 scaffold_1:59246872-59249618+
APTFQSSVLRVGLPENAPVGTLLLRLNATDPDEGTNGQLGYSFADHTSEAVRNLFGLDPSSGAIHVLGPIDFEESSFYEIHARARDQGQPAMEGHCVIQVDVGDANDN
>uc011dbc.2_proCap1 879 scaffold_5043:33009-35649+
APAFQSSVLRVGLPENAPIGTLLLSLNATDPDEGTNGQLDYSFGDHTSEAVRNLFGLDPISGAIHVLGSIDFEESSFYEIHARARDQGQPAMEGHCVIQVDVGDANDN
>uc011dbc.2_echTel1 879 scaffold_315381:75663-78022-
APTFQPSVLRVGLPENAPIGTLLLCLNATDPDEGTNGQLDYSFGDHTSEAVQNLFGLDPNSGAIHVSGPIDFEDSSFYEIHARARDQGQPAMEGHCVIQVDVVDANDN
>uc011dbc.2_dasNov2 879 scaffold_7202:21417-24028+
APTFQSSVLRVGLPENAPRGTLLLHLNATDPDEGSNGQLDYSFGDRTSEAVRNLFGLDPSSGAIHVLGPVDFEESSFYEIHARARDQGQPAMEGHCVIQVDVGDANDN
>uc011dbc.2_choHof1 879 scaffold_52349:5751-7836+;scaffold_70683:10376-10489+;scaffold_52349:8261-8553+
APTFQSSVLRVGLPENAPTGTLLLHLNATDPDEGTNGQLDYSFGDHTSEAVRNLFGLDSSTGAIHVLGLVDFEESSFYEIHARARDQGQPSMEGHCVIQVDVGDANDN
>uc011dbc.2_macEug1 879 Scaffold40956:10965-13496+
APIFEPSLLRVTLPENTPPGKLLVRLNATDADSGPNGQLEYSFGDHTSEVARELFSLDSHSGEIRVLGPVDFEESSFYELHVRARDQGQPSMEGHSVVQIEVEDANDN
>uc011dbc.2_monDom5 879 chr1:333317400-333320034+
APAFEPSLLRVTVPENTPQGKLLVRLNATDADSGPNGELEYSFGDHTSEVARGLFSLDSRTGEIRVLGPVDFEESSFYELHVRARDQGQPSMEGHSVVQIEVEDANDN
>uc011dbc.2_ornAna1 879 Contig116226:6-987-;Ultra532:22328-312390+;Contig7606:4064-4226-
APGFEPPRLRVRLPEGSPAGTLLLRLNATDPDEGPNGRLDYSFGDHTAEAARGLFGLDPRTGEIRVLGPVDFEERSFHELHVRARDRGV---ERPLLIKLFZGHVKGA
>uc011dbc.2_taeGut1 879 chr13:16908094-16907760+
PPVCDPPISK--FWENVPVGTLVTKLNVTDLDEGPNGDVEYSFKTSNNAPIHKLFYLDARTGEIRTKAPLDYEESSAYEIAVRARDKGFPAMEGHCHLRVELIDINDN
>uc011dbc.2_anoCar1 879 scaffold_147:941593-944048-
EPAFDLPIYKISFLENIPVGSLIFKLNASDPDEGSNGEIQYSFGIHTSDSIQKLFGLDPHTGEIYVQEIVDFEESHFYELHVRARDKGIPQMEGHCVIQVEVEDENDH
>uc011dbc.2_xenTro2 879 scaffold_546:418122-420429+;scaffold_65:3257869-3258004+
PPVFDSAVYKIGLKENSPYNTLVIQLHADDSDEGPNGEISYYYEDQISENIANVFSLDQQTGEICVQGKVDYEYQRSYEISVIARDHGVPEMEGHCIVQVDIEDLNDN
>uc011dbc.2_tetNig2 879 chr1:6788556-6790918+;chrUn_random:34374112-34374157+
APVFNEPVTRVRLLENVALGTLVTKLNATDADSGSNGDISFLFSKYTSERVLNVFSVDSKSGEIRVKGDVDYEKNSVYHFTVQARDGGSPAMEGSCNVIVDVIDVNDN
>uc011dbc.2_fr2 879 chrUn:223566978-223569359+
APVFNEPVTRVRLLENVALGTLVTKLNASDADSGSNGDISFLFSKYTPERVLNLFSVDSKSGEIRVKADVDYEKNSAYHITVQARDGGSPAMEGSCNVIVDIIDVNDN
>uc011dbc.2_gasAcu1 879 chrIV:9844656-9850753-;chrUn:3106930-3107000-
APVFDEPVKKVSLLENVARGTLVTKLNATDADSGNNGEISFLFSKYTSERIVNIFSVDSKSGEIRVKGDVDYEKSTAYHITVQARDGGFPAMEGSCNVIIDIIDANDN
>uc011dbc.2_oryLat2 879 chr10:11033008-10970252-;ultracontig115:3687411-3687557-
VPQFENAFYKVDVKENIANGSFVISTRAADVDEGPNGEIEYSLSTHTPISAGIV--VDAASGDIYLKRQLDHETQSSYRIDISAKDKGFPKMEGHCTVQVDVIDVNDN
>uc011dbc.2_danRer6 879 chr14:3079569-3081752+
TPAFSQSVYRVSLAENAPIGTVVVIVLATDKDKGSNGEVIYSF-SQSSGKDLDLFRIDQETGKITVNGLLDYEKSKQYELNIEAMDGGLTD----SKVFIELTDVNDN
>uc011dbc.2_petMar1 879 Contig12317:7487-7656-;Contig2764:17021-18692+;Contig25025:16186-16432-
APVFDPPTRPVRITEHSKVGTSVVQLRAADPDAGPNGAIAYSFTKLTSL--------DAGGIADGTTGLVERGKAGSYDARAPASC--WRVMVGNFLVPVELNDDNDN
>uc003lla.2_hg19 945 chr5:140868808-140890740+
APTFQSSVLRVGIPENAPIGTLLLRLNATDPDEGTNGQLDYSFGDHTSEAVRNLFGLDPSSGAIHVLGPIDFEESRFYEIHARARDQGQPAMEGHCVIQVDVGDVNDN
>uc003lla.2_panTro2 945 chr5:143273228-143295505+
APTFQSSVLRVGIPENAPIGTLLLRLNATDPDEGTNGQLDYSFGDHTSEAVRNLFGLDPSSGAIHVLGPIDFEESRFYEIHARARDQGQPAMEGHCVIQVEVGDVNDN
>uc003lla.2_gorGor1 945 Supercontig_0001149:34053-36324-;Supercontig_0032149:280-338+;Supercontig_0055548:5036-5262-
APTFQSSVLRVGIPENAPIGTLLLRLNATDPDEGTXGQLDYSFGDHTSEAVRNLFGLDPSSGAIHVLGPIDFEESRFYEIHARARDQGQPAMEGHCVIQVDVGDVNDN
>uc003lla.2_ponAbe2 945 chr5:143005733-143028274+
APTFQSSVLRVGIPENAPIGTLLLRLNATDPDEGTNGQLDYSFGDHTSEAVRNLFGLDPSSGAIHVLGPIDFEESRFYEIHAKARDQGQPAMEGHCVIQVDVGDVNDN
>uc003lla.2_rheMac2 945 chr6:137884426-137906315+
APTFQSSVLRVGIPENAPIGTLLLRLNATDPDEGTNGQLDYSFGDHTSEAVRNLFGLDPSSGAIHVLGPIDFEESSFYEIHARARDQGQPAMEGHCVIQVDVGDVNDN
>uc003lla.2_papHam1 945 scaffold17580:14335-36369-
APTFQSSVLRVGIPENAPIGTLLLRLNATDPDEGTNGQLDYSFGDHTSEAVRNLFGLDPSSGAIHVLGPIDFEESSFYEIHARARDQGQPAMEGHCVIQVDVGDVNDN
>uc003lla.2_calJac1 945 Contig78:482432-501740+
APVFQSSVLRVGIPENAPIGTLLLRLNATDPDEGTNGQLDYSFGDHTSEAVRNLFGLDPSSGAIHVLGPIDFEESSFYEIHARARDQGQPAMEGHCVIQVDVGDVNDN
>uc003lla.2_tarSyr1 945 scaffold_2230:3566-4509+;scaffold_112438:3857-4863+;scaffold_114325:3169-3257+
APVFQP-IYRVKVPENVPPGTRLLTVTASDPDEGTNGKVAYKFR-----VMKNFFQLNENTGEISTAKSLDYEECSSYEMEIQAEDVGALL-EGHCVIQVDVGDANDN
>uc003lla.2_micMur1 945 scaffold_2037:207925-230330+
APTFQSSVLRVGLPENTPMGTLLLRLNATDPDEGTNGQLDYSFGDHTSEAVRNLFGLDPSSGAIHVLGPIDFEESSFYEIHAKARDQGQPAMEGHCVIQVDVGDANDN
>uc003lla.2_otoGar1 945 scaffold_96017.1-810:1-808+;scaffold_96016.1-239405:70108-89755+
APTFQHSVLRVGLPENAPMGTLLLRLNATDPEEGTNGHLDYSFGDRTSEAVRNLFS-------------------------------------------------NDN
>uc003lla.2_tupBel1 945 scaffold_126292.1-261847:249291-255543+;scaffold_126293.1-208928:54029-60723+
APTFQSSVLRVGLPENAPIGTLLLRLNATDPDEGTNGQLDYSFGDHTSEAVRNLFGLDPNSGAIHVLGPVDFEESSFYEIHARARDQGQPAMEGHCVIQVDVGDANDN
>uc003lla.2_mm9 945 chr18:37979329-37999783+
APTFQSSVLRVGLPENTPPGTLLLRLNATDPDEGTNGQLDYSFGDHTSETVKNLFGLDPSSGAIHVLGPVDFEESNFYEIHARARDQGQPAMEGHCVIQVDVGDANDN
>uc003lla.2_dipOrd1 945 scaffold_1909:17491-40044+
APTFQSSVLRVGLPENAPVGTLLLRLNATDPDEGTNGQLVYSFGDHTSEAVRSLFGLDSSSGAIRVLGPIDFEESNFYEIHARARDQGQPAMEGHCVIQVDVGDVNDN
>uc003lla.2_cavPor3 945 scaffold_6:3810128-3830235+
APTFQSSALRVGLPENAPIGTLLLRLNATDPDEGTNGQLDYSFGDHTSEAVRNLFGLDPSSGAIHVLGPVDFEESDFYEIHAKARDQGQPAMEGHCVIQVDIGDANDN
>uc003lla.2_speTri1 945 scaffold_131002:161-5411+;scaffold_131000:33512-39311+
APTFQSSVLRVGLPENAPMGTLLLRLNATDPDEGTNGQLDYSFGDHTSEAVRNLFGLDPSSGAIHVLGSVDFEESSFYEIHARARDQGQPAMEGHCVIQVDVGDANDN
>uc003lla.2_oryCun2 945 chr3:23517463-23539687+
APAFQSSVVRVALPENAPVGTLLLRLNATDPDEGSNGQLDYAFGDHTSEAVRNLFGLDPNSGAIHVLGPVDFEESSFFEIHARARDQGQPAMEGHCVIQVDVGDANDN
>uc003lla.2_ochPri2 945 scaffold_59:175973-181065+
APAFQSSVLRVGLPENAPVGTLLLRLNATDPDEGTNGQLAYSFGDHTSEAVRKLFGLDPSSGAIHVLGPIDFEESSFYEIHARARDQGQPAMEGHCVIQVDVGDANDN
>uc003lla.2_vicPac1 945 scaffold_477:943403-944686+;scaffold_36793:6198-6287+
APAFQSSVLRVALPENTPMGTLLLRLNATDPDEGTNGQLDYSFGDHTSEAVRNLFGLDPSSGAIHVFGPIDFEESSFYEIHARARDQGQPAMEGHCVIQVDVGDANDN
>uc003lla.2_turTru1 945 scaffold_109429:191145-209222+
APTFQSSVLRVGLPENAPVGTLLLRLNATDPDEGTNGQLDYSFGDHTSEAVRNLFGLDPSSGAIRVLGPIDFEESSFYEIHARARDQGQPAMEGHCVIQVDVGDANDN
>uc003lla.2_bosTau4 945 chr7:52010017-52029259+
APTFQSSVLRVGLPENAPVGTLLLRLNATDPDEGTNGQLDYSFGDHTSEAVRNLFGLDPSSGAIHVLGPIDFEESSFYEIHARARDQGQPAMEGHCVIQVDVGDANDN
>uc003lla.2_equCab2 945 chr14:35492552-35511906-
APTFQSSVLRVGLPENAPMGTLLLRLNATDPDEGTNGQLDYSFGDHTSEAVRNLFDLDPSSGAIHVLGPIDFEESSFYEIHARARDQGQPAMEGHCVIQVDVGDDNDN
>uc003lla.2_felCat3 945 scaffold_184038:99718-118976+
APTFQSSVLRVGLPENAPMGTLLLRLNATDPDEGTNGQLDYSFGDHTSEVVRNIFGLDPSSGAIHVLGPIDFEESSFYEIHARARDQGQPAMEGHCMIQVDVEDANDN
>uc003lla.2_canFam2 945 chr2:39311731-39329829+
APAFQSSVLRVGLPENAPIGTLLLRLNATDPDEGTNGQLDYSFGDHTSEVVRNLFGLDPSSGAIHVLGPIDFEESSFYEIHARARDQGQPAMEGHCMIQVDVGDANDN
>uc003lla.2_myoLuc1 945 scaffold_158091:249422-261292+
APTFQSSVLRVGLAENAPMGTLLLRLNATDPDEGTNGQLDYSFGDHTSEAVRNLFGLDPSSGAIHVLGPIDFEESSFYEIHARARDQGQPAMEGHCVIQVDVGDANDN
>uc003lla.2_pteVam1 945 scaffold_6896:19676-37722+
APTFQSSVLRVGLPENAPTGTLLLRLNATDPDEGTNGQLDYSFGDHTSEAVRNLFGLHPSSGAIHVLGPIDFEESSFYEIHARARDQGQPAMEGHCMIQVDVGDVNDN
>uc003lla.2_eriEur1 945 scaffold_370962:49141-49477-;scaffold_333107:8475-13529+;scaffold_370962:17960-24186-
APSFQSSVLRVGLPENAPMGTLVLRLNATDPDEGTNGQLLYSFGDHTSEAVRNLFGLDPHSGAIRVLGPIDFEESRFYEIHAKARDQGQPAMEGHCVIQVDVGDANDN
>uc003lla.2_sorAra1 945 scaffold_202848:7090-8772-;scaffold_88439:310-498-;scaffold_202848:3860-3918-;scaffold_132675:4034-4122+;scaffold_245153:37271-37424-
APTFQSSVIRVGLPENAPIGTLLLRLNASDADEGTNGQLDYSFGDHTSEAVRNLFGLDPISGAIHVLGLIDFEESSFYEIHARVRDQGQPAMEGHCVIQVDVGDVNDN
>uc003lla.2_loxAfr3 945 scaffold_1:59246872-59266997+
APTFQSSVLRVGLPENAPVGTLLLRLNATDPDEGTNGQLGYSFADHTSEAVRNLFGLDPSSGAIHVLGPIDFEESSFYEIHARARDQGQPAMEGHCVIQVDVGDANDN
>uc003lla.2_proCap1 945 scaffold_5043:33009-38720+;scaffold_38721:9568-9870+
APAFQSSVLRVGLPENAPIGTLLLSLNATDPDEGTNGQLDYSFGDHTSEAVRNLFGLDPISGAIHVLGSIDFEESSFYEIHARARDQGQPAMEGHCVIQVDVGDANDN
>uc003lla.2_echTel1 945 scaffold_315381:75663-78022-;scaffold_296524:5028-5086-;scaffold_152186:807-895+;scaffold_315381:53313-53539-
APTFQPSVLRVGLPENAPIGTLLLCLNATDPDEGTNGQLDYSFGDHTSEAVQNLFGLDPNSGAIHVSGPIDFEDSSFYEIHARARDQGQPAMEGHCVIQVDVVDANDN
>uc003lla.2_dasNov2 945 scaffold_7202:21417-36027+
APTFQSSVLRVGLPENAPRGTLLLHLNATDPDEGSNGQLDYSFGDRTSEAVRNLFGLDPSSGAIHVLGPVDFEESSFYEIHARARDQGQPAMEGHCVIQVDVGDANDN
>uc003lla.2_choHof1 945 scaffold_52349:5751-7836+;scaffold_70683:10376-10489+;scaffold_52349:8261-8368+;scaffold_266202:452-510+;scaffold_461712:514-602-
APTFQSSVLRVGLPENAPTGTLLLHLNATDPDEGTNGQLDYSFGDHTSEAVRNLFGLDSSTGAIHVLGLVDFEESSFYEIHARARDQGQPSMEGHCVIQVDVGDANDN
>uc003lla.2_macEug1 945 Scaffold40956:10965-16377+;Scaffold27622:1046-5484+
APIFEPSLLRVTLPENTPPGKLLVRLNATDADSGPNGQLEYSFGDHTSEVARELFSLDSHSGEIRVLGPVDFEESSFYELHVRARDQGQPSMEGHSVVQIEVEDANDN
>uc003lla.2_monDom5 945 chr1:333317400-333338210+
APAFEPSLLRVTVPENTPQGKLLVRLNATDADSGPNGELEYSFGDHTSEVARGLFSLDSRTGEIRVLGPVDFEESSFYELHVRARDQGQPSMEGHSVVQIEVEDANDN
>uc003lla.2_ornAna1 945 Contig116226:6-987-;Ultra532:22328-312357+
APGFEPPRLRVRLPEGSPAGTLLLRLNATDPDEGPNGRLDYSFGDHTAEAARGLFGLDPRTGEIRVLGPVDFEERSFHELHVRARDRGV---ERPLLIKLFZGHVKGA
>uc003lla.2_taeGut1 945 chr13:16908094-16940717+
PPVCDPPISK--FWENVPVGTLVTKLNVTDLDEGPNGDVEYSFKTSNNAPIHKLFYLDARTGEIRTKAPLDYEESSAYEIAVRARDKGFPAMEGHCHLRVELIDINDN
>uc003lla.2_anoCar1 945 scaffold_147:906088-944048-
EPAFDLPIYKISFLENIPVGSLIFKLNASDPDEGSNGEIQYSFGIHTSDSIQKLFGLDPHTGEIYVQEIVDFEESHFYELHVRARDKGIPQMEGHCVIQVEVEDENDH
>uc003lla.2_xenTro2 945 scaffold_546:418122-420429+;scaffold_65:3257869-3257991+;scaffold_546:424388-430931+
PPVFDSAVYKIGLKENSPYNTLVIQLHADDSDEGPNGEISYYYEDQISENIANVFSLDQQTGEICVQGKVDYEYQRSYEISVIARDHGVPEMEGHCIVQVDIEDLNDN
>uc003lla.2_tetNig2 945 chr1:6788556-6798900+
APVFNEPVTRVRLLENVALGTLVTKLNATDADSGSNGDISFLFSKYTSERVLNVFSVDSKSGEIRVKGDVDYEKNSVYHFTVQARDGGSPAMEGSCNVIVDVIDVNDN
>uc003lla.2_fr2 945 chrUn:223566978-223577574+
APVFNEPVTRVRLLENVALGTLVTKLNASDADSGSNGDISFLFSKYTPERVLNLFSVDSKSGEIRVKADVDYEKNSAYHITVQARDGGSPAMEGSCNVIVDIIDVNDN
>uc003lla.2_gasAcu1 945 chrIV:9835517-9850753-
APVFDEPVKKVSLLENVARGTLVTKLNATDADSGNNGEISFLFSKYTSERIVNIFSVDSKSGEIRVKGDVDYEKSTAYHITVQARDGGFPAMEGSCNVIIDIIDANDN
>uc003lla.2_oryLat2 945 chr10:11033008-10970252-;ultracontig115:3687479-3687557-;chr10:10943680-10943969-
VPQFENAFYKVDVKENIANGSFVISTRAADVDEGPNGEIEYSLSTHTPISAGIV--VDAASGDIYLKRQLDHETQSSYRIDISAKDKGFPKMEGHCTVQVDVIDVNDN
>uc003lla.2_danRer6 945 chr14:3079569-3081752+;chr14:1893060-1893334-
TPAFSQSVYRVSLAENAPIGTVVVIVLATDKDKGSNGEVIYSF-SQSSGKDLDLFRIDQETGKITVNGLLDYEKSKQYELNIEAMDGGLTD----SKVFIELTDVNDN
>uc003lla.2_petMar1 945 Contig12317:7487-7656-;Contig2764:17021-18692+;Contig25025:16186-16432-
APVFDPPTRPVRITEHSKVGTSVVQLRAADPDAGPNGAIAYSFTKLTSL--------DAGGIADGTTGLVERGKAGSYDARAPASC--WRVMVGNFLVPVELNDDNDN
