# Supplementary material for: Conservation Weighting Functions Enable Covariance Analyses to Detect Functionally Important Amino Acids
Source: PLoS One. 2014 Nov 7;9(11):e107723. doi: 10.1371/journal.pone.0107723 (PMC4224327; doi:10.1371/journal.pone.0107723)
Supplement: Sequence Alignments S1 — Sequence alignments built for this work and analysed in the main text. (ZIP) [file pone.0107723.s002.zip › Protocadherin_GammaEC4_Sequences.fa]

>PCDG14_HUMAN/1-105
APEVTITSVTTAVPENFPPGTIIALISVHDQDSGDNGYTTCFIPGNLPFKLEKLVDNYYRLVTERTLDRELISGYNITITAIDQGTPALSTETHISLLVTDINDN
>uc003lji.2_panTro2 932 chr5:143113368-143295505+
TPEVTITSVTTAVPENFPPGTIIALISVHDQDSGDNGCTTCFIPGNLPFKLEKLVDNYYRLVTERTLDRELISGYNITITAIDQGTPALSTETHISLLVTDINDN
>uc003lji.2_gorGor1 932 Supercontig_0509667:1-868-;Supercontig_0003961:70914-70975+;Supercontig_0205699:3747-3780-;Supercontig_0032149:280-338+;Supercontig_0055548:5036-5262-
------------------------------------------------------------------------------ITAIDQGTPALSTETHISLL-------
>uc003lji.2_ponAbe2 932 chr5:142845889-143028274+
APEVTITSVTTAVPENFPPGTIIALISVHDQDSGDNGYTTCFIPGNLPFKLEKLVDNYYRLVTERTLDRELISGYNITVTATDQGTPALSTEAHISLLVTDINDN
>uc003lji.2_rheMac2 932 chr6:137720717-137906315+
APEVTITSVTTAVPENFPPGTIIALISVHDQDSGDNGYTTCFIPGNLPFKLEKLVDNYYRLVTERTLDRELISGYNITVTATDQGTPALSTETHISLLVTDINDN
>uc003lji.2_papHam1 932 scaffold4066:28280-30564-;scaffold17580:14335-30748-
APEVTITSVTTAVPENFPPGTIIALISVHDQDSGDNGYTTCFIPGNLPFKLEKLVDNYYRLVTERTLDRELISGYNITVTATDQGTPALSTETHISLLVTDINDN
>uc003lji.2_calJac1 932 Contig78:317991-501740+
APEVTITSVATAVPENFPPGTIIALISVLDQDSGDNGYTTCFIPGNLPFKLEKLVDNYYRLVTKRTLDRELISGYNITVTATDQGTPALSTETHISLLVTDINDN
>uc003lji.2_tarSyr1 932 scaffold_1711:15859-18279+;scaffold_114325:3169-3257+
APEVTITSVNTEVPENFPPGAIIALISVHDQDSGENGHTACFIPGNLPFKLEKLVDNYYRLVTERTLDRERISGYNITVTATDQGTPVLSTETHLSLVVTDVNDN
>uc003lji.2_micMur1 932 scaffold_2037:48192-230330+
APEVTITSVTTAVPENFPAGSIIAVISVQDEDSGDNGHTTCFIPENLPFKLEKLVDNYYRLVTERTLDRELTSAYNITVTATDQGTPALSAKTHISLLVTDINDN
>uc003lji.2_otoGar1 932 scaffold_96013.1-309913:199228-205761+;scaffold_96016.1-239405:74872-89755+
APEVTITSVTTAVPENFPPGSIIAVISVQDEDSGDNGHTTCFIPRNLPFKLEKLVDNYYRLVTERTLDRELTSVYNITVTATDRGTPTLSSETHISLLVTDINDN
>uc003lji.2_tupBel1 932 scaffold_126292.1-261847:44819-255543+;scaffold_126293.1-208928:54029-60723+
APEVSITSVTTTVPENSPPGAIIALINVHDQDSEENGRTTCSIPGHLPFKLERLVDNYYRLVTERTLDRELTSEYNITVTATDQGTAALSTDSHIYLQVTDINDN
>uc003lji.2_mm9 932 chr18:37821599-37999783+
APEVGITSVTNTVPENFPPGTTIALISVHDQDADNNGHITCSIPGNLPFKLEKLVDNYYRLVTERTLDREQSSRHNITITATDQGTPPLSTQAHISLLVTDINDN
>uc003lji.2_rn4 932 chr18:30568805-30752453+
APEIGVTSVTTTIPENFPPGTIVALISVHDQDADDNGHTTCSIPGNLPFKLEKLVDNYYRLVTERTLDREHSSRYNITITATDQGTPPLSTQAHISLLVTDINDN
>uc003lji.2_dipOrd1 932 scaffold_3419:2940-13583+;scaffold_1909:23878-40044+
APDISITSVATAVPENFSPGAIIALISVHDQDSGDNGFVACSLPEELPFKLERSVDNYYRLVTTRTLDREQVSFYNITLSATDGGDPPLCTDAHVVLQVADINDN
>uc003lji.2_cavPor3 932 scaffold_6:3663176-3830235+
APEVTVTSVTTAIPENFPPGTIIALISIHDQDSGNNGYATCSIPETLPFILEKLVDNYYRLVTERTLDRELTSRYNITVTATDQGTPMLSTQTHISLLVTDVNDN
>uc003lji.2_speTri1 932 scaffold_130999:20799-23180+;scaffold_131002:5406-5411+;scaffold_131000:33512-39311+
APEVSITSVTTSIPENFPPGTIIALI------------------------------------------------YNITVTATDQGNPTLSTQ-HVLLLVTDINDN
>uc003lji.2_oryCun2 932 chr3:23357790-23539687+
APDVSITSVTPAVPENFPPGAVIALINVHDQDSEDNGHTTCSIPGNLPFKLEKLVDNYYRLVTERTLDRELTTGYNITVTATDQGTPALSTETHILLIVTDINDN
>uc003lji.2_vicPac1 932 scaffold_477:769505-771755+;scaffold_36793:6198-6287+
APEVTITSVTTALPENFPPGAIIALISVHDQDSGDNGHTTCSIPENLPFKLEKLDDSYYRLVTERTIDRELTSRYNITVTATDQGIPTLSTETHISLEVTDINDN
>uc003lji.2_turTru1 932 scaffold_109429:33284-209222+
APEVTITTVTTAVPENFPPGAIIALISVHDQDSGDNGHTTCSISGNLPFKLEKLDDNYYRLVTERTMDRELTSQYNITVTAADQGTPTLSTETHISLQVTDINDN
>uc003lji.2_bosTau4 932 chr7:51849736-52029259+
APEVTITSVTTSVPENFPPGATIALISVHDQDSGDNGHTSCSISGNLPFKLEKLDDNYYRLVTEKTMDRELTSQYNITVTATDQGTPTLSTETHISLQVTDVNDN
>uc003lji.2_equCab2 932 chr14:35492552-35652751-
APEVTITSVTTAVPENFPPGAVIALISVQDQDSGDNGHTICSIPKNLPFKLEKLFDNYYRLVTERTLDRELTARYNITITATDQGTPTLSTEMHISLQVMDINDN
>uc003lji.2_canFam2 932 chr2:39157642-39329829+
APEVTMTSVTTAVPENSPPGAIIALISVHDQDSEENGDTTCSIAGNIPFKLEKLDENYYHLVTERTLDRELTSRYNITVTAADHGTPALYTETHISLQVTDINDN
>uc003lji.2_myoLuc1 932 scaffold_158091:93637-261292+
APEVTITSVTTAVPENFPSATIIALISVHDQDSGDNGHTTCSMPGNLPFKLERLDDSYYRLVTEGTLDRELTSRYNITVTATDQGTPPLSTEMSISLQVTDINDN
>uc003lji.2_pteVam1 932 scaffold_15006:21872-24292+;scaffold_6896:25185-37722+
APEVTITSVTTAVPENFPPATIIALISVHDQDSEENGHITCSIPGNLPFKLEKLVDNYYRLVTERTLDRELTSKYNITVIATDQGIPSLSTETHISLQVTDVNDN
>uc003lji.2_loxAfr3 932 scaffold_1:59093883-59266997+
APEVTITSVTTAILENFPPGTIIALINVHDQDSGDNGHTTHSISGNLPFQLEKLVDNYYRLVTERTLDREFTSGYNITVTAADEGTPSLSSETHISLLVTDINHN
>uc003lji.2_proCap1 932 scaffold_528:15037-17474+;scaffold_5043:38662-38720+;scaffold_38721:9568-9870+
TPEVTITSVTTAIPENFPPGTVIALVSVHDRDSGDNGRTTCSISGSLPFKLEKLVDNYYRLVTERTLDREVTSEYNITVTAADEGTPSLSSESLILLLVTDINDN
>uc003lji.2_monDom5 932 chr1:333151923-333338210+
APEVTITSVTSSIPENAPPGTIITLFHVHDRDSGKNGQVLCSIPDDLPFKLEKKVDNYHSLVTDRALDREQVSEYNITVTAVDFGGPPLSTDTHIFLHVADINDN
>uc003lji.2_taeGut1 932 chr13:16864008-16940717+
APEISVSSKLKEIPEDAPPETVVALLHVQDRDSGANGCAARSTRT--PFRLEKSYDDYYRVVTTRELDREQVSEYNVTVRAADGGSPPLQSSAVLALRVLDVNDN
>uc003lji.2_anoCar1 932 scaffold_147:906088-1266867-
IPKITVTTIFNSISEGSAIGTVVAILNIQDRDMGENG--VCSIPTTLPFHLEKSFDSYYHLIINGNLDREAIQNYSVTITAADRGNPPLSATTELFLEISDVNDN
>uc003lji.2_xenTro2 932 scaffold_546:280370-430931+
SPEISITSITTPVPEDSAPGTVIALVEVHDQDSGENGDVDCQILGTAPFQLVSSSSRYYRIITTSTLDREKVSWYNITIVAADRGLPQLSTRKLIRIDVADVNDN
>uc003lji.2_tetNig2 932 chr1:6750480-6798900+
APVINIMSFSSLISEDVPSGTTIAV--VSDPDSSNNGQVNCQINGNLPFNIASSSNGFYNLVTDSELDRERESGYNITVT-SDEGAPSLSSSVTLTLQISDVNDN
>uc003lji.2_fr2 932 chrUn:324873378-324873470-;chrUn:223483628-223577574+
APVINMMSFSSLVSEDVPPGTTIAVFNVKDADSERNGQITCSIEQRLPFKIYSSLTSYYNLLSDAAFDRELKAEYNITVTATDSGSPPLSAETTLHVRISDINDN
>uc003lji.2_gasAcu1 932 chrIV:9835517-9981708-
SPQLKILSKSEAISEDSQS---IAMFSVNDPDSERSGEVTC-ILEDIPFKIHNTMNGFYSLVTEVALDREVASQYNITVTCSDKGVPSLSSSVTLTLQISDVNDN
>uc003lji.2_oryLat2 932 chr10:10943680-11095139-
KPVIEIKSVSANVAEDSKPGTMVALINIFDLDTGSSGHVTCSIPDNVPFKLVSEVKNYYMLVTDEMLDREKQSEYNITLTAIDAGFPSLSSDAVLSIQVSDVNDN
>uc003lji.2_danRer6 932 chr14:2958605-2961000+;chr14:1893060-1893334-
APDVRLKSLRSPVSESALPGTEVGIINVQDRDSENNGQVRCSIQQNVPFKLVPSIKNYYSLVTTGELDRELLSEYNITITATDEGSPPLSSTKNIHLTVADVNDN
>uc003lji.2_petMar1 932 Contig12317:7098-7657-;Contig114:23473-23860+;Contig12317:6446-6671-;Contig5105:22885-23990-
APEIKLDFI--AVQEGAAYESFVGLVTVSDIDSAENGLVACHLRGHPHFKL-LPYRDDYVVVTASQLDRERIPMYNLTILASDNGKPVARSATQASSSVNDVNDH
>uc003ljk.2_hg19 933 chr5:140718539-140890740+
APEFYMTSATSSVSEDSLPGTIIGLFNVHDRDSGQNAFTTCSLPEDLPFKLEKSVDNYYRLVTTRALDREQFSFYNITLTAKDGGNPSLSTDAHILLQVADINDN
>uc003ljk.2_panTro2 933 chr5:143121670-143295505+
APEFYMTSATSSVSEDSLPGTIIGLFNVHDRDSGQNAFTTCSLPENLPFKLEKSVDNYYRLVTTRALDREQFSFYNITLTAKDGGNPSLSTDAHILLQVADINDN
>uc003ljk.2_gorGor1 933 Supercontig_0003961:1-2224+;Supercontig_0032149:280-338+;Supercontig_0055548:5036-5262-
APEFYMTSASSSVSEDSLPGTIIGLFNIHDRDSGQNAFTTCSLPENLPFKLEKSVDNYYRLVTTRALDREQFSFYNITLTAKDGGNPSLSTDAHILLQVADINDN
>uc003ljk.2_ponAbe2 933 chr5:142854184-143028274+
APEFYMTSATSSVSEDSPPGTIIGLFNVHDRDSGQNAFTTCSLPENLPFKLEKSIDNYYRLVTTRALDREQFSFYNITLTDKDGGNPSLSTDAHILLQVADINDN
>uc003ljk.2_rheMac2 933 chr6:137729708-137906315+
APEFYITSATSSVSEDSPPGTVIGLFNVHDRDSGQNAFITCSLPENLPFKLEKSVDNYYRLVTTRALDREQFSFYNITLTAKDGGNPSLSTDAHVLLQVADINDN
>uc003ljk.2_papHam1 933 scaffold4066:19470-21487-;scaffold17580:14335-30748-
APEFYITSATSSVSEDSPPGTVIGLFNVHDRDSGQNAFITCSLPENLPFKLEKSVDNYYRLVTTRALDREQFSFYNITLTAKDGGNPSLSTDAHVLLQVADINDN
>uc003ljk.2_calJac1 933 Contig78:328085-501740+
APEFYMTSASSSVSEDSPPGTIIGLFNVHDRDSGQNAFITCSLPDNLPFKLEKSVDNYYRLVTTKALDREQFSFYNITLTAKDEGNPSLSTDAYILLQVADINDN
>uc003ljk.2_tarSyr1 933 scaffold_1711:25197-26238+;scaffold_2230:25-402+;scaffold_114325:3169-3257+
APN-------------------------------------------------------------------------------------------------DVNDN
>uc003ljk.2_micMur1 933 scaffold_20763:2-1233+;scaffold_2037:213416-230330+
ASEFCVTSAASSAPEDAPS---VALFSMHDKDSRRNAFYTCSVPQNLPFKLERSVDNYDZLLTTRTLGREQFSFYNITV--KDEGNPALSTDAHVLLQGVDINYH
>uc003ljk.2_otoGar1 933 scaffold_96013.1-309913:215690-217997+;scaffold_96016.1-239405:74872-89755+
APLFYMTSATSZVLEDSPS---IALFNIHD---------TCSLLENLPFKLEG---NYHQVVTIGTLDRERFPFHNITLTAKGEGSPSLSKAAHVLPQVPDINYN
>uc003ljk.2_tupBel1 933 scaffold_126292.1-261847:53403-255543+;scaffold_126293.1-208928:54029-60723+
APEFYMTSATSSIPEDSPPGTIIALFNVHDRDSGQNAFITCSLQEDLPFKLERSVDNYYRLVTTRALDREQFSFYNVTLTAKDGGNPSLSMDAHVFLQVADINDN
>uc003ljk.2_mm9 933 chr18:37828759-37999783+
APEFYMTSATASVPEDAPLGTVIALFNVHDRDSGQNAVVTCSLPEMLPFKLERSVDSYYRLVTTRALDREQFSFYNITVSAKDGGSPSLSTDAHLLLQVADINDN
>uc003ljk.2_rn4 933 chr18:30575276-30752453+
APEISVTSLTSSVPEEAPAGREIALINVHDRDS--NAVVTCSLPEMLPFKLERSVDNYYRLVTTRALDREQFSFYNITLRAKDQGSPSLSTDAHLLLQVADINDN
>uc003ljk.2_dipOrd1 933 scaffold_3419:25087-27507+;scaffold_1909:23878-40044+
APEFYMTSATSSVPEDSPPGTIIALFNVHDRDSGQNAFVACSLPEELPFKLERSVDNYYRLVTTRTLDREQVSFYNITLSATDGGDPPLCTDAHVVLQVADINDN
>uc003ljk.2_cavPor3 933 scaffold_6:3671023-3830235+
APEFYMTSATSSVPEDSPPGTIIALFNVHDRDSGQNAFITCFLPEKLPFKLERSVDSYYRLVTTGALDREQFSFYNITVTAEDGGNPSLSTDAHVFLQVTDINDN
>uc003ljk.2_oryCun2 933 chr3:23368432-23539687+
APEFYMTSVVSSVAEDSAPGTVIALFNVHDRDSGQNAFITCSLPEGLPFKLERSVDNYHRLVTSRTLDREQASSYNITLTAKDGGDPSLSTDTHVFLQVADVNDN
>uc003ljk.2_ochPri2 933 scaffold_59:26122-181065+
APELHVTSAVSSVAEDSPPGTVIALFNVQDRDSGQNAFVTCSLPESLPFKLEKSVDDYHRLVTSGALDRERVAFYNITLTARDAGDPPLSKDAHIWLTVADINDN
>uc003ljk.2_vicPac1 933 scaffold_477:782121-784539+;scaffold_36793:6198-6287+
APEFYMTSATSSVPEDSPPGTIIALFNVHDRDSGQNAFITCSLPENLPFKLERSVDNYHRLVTTRVLDREQISSYNITVTAKDGGNPSLSTDAHILLQVADINDN
>uc003ljk.2_turTru1 933 scaffold_109429:40817-209222+
PPEFYMTSATSSVPEDSPPGTTIALFNVHDRDSGQNAFITCSLSENLPFKLERSVDNYHRLVTTRVLDREQFSLYNITVIAKDGGNPSLSTDAHILLQVTDINDN
>uc003ljk.2_bosTau4 933 chr7:51856103-52029259+
VPEFYMTSATSSVPEDSPPGTIIALFNVHDRDSGQNAFITCSLPENLPFKLERSVDNYHRLVTTRVLDREQFSSYNITVTAKDGGSPSLSTDAYILLQVTDINDN
>uc003ljk.2_equCab2 933 chr14:35492552-35645046-
APEFYMTSATSSVPEDSPPGTVIALFNVHDRDSGQNAFITCSLSENLPFKLERSVDNYHRLVTTSALDREQFSSYNITVTAKDGGNPSLSTDAHVLVQVADINDN
>uc003ljk.2_felCat3 933 scaffold_184025:95599-707+;scaffold_184026:771-832+;scaffold_184038:105170-118976+
APEFYMTSSTSSIPEGSPPGTIIALFNVHDRDSG---------------------------------DREQMAEYNVTITATDEGKPSLSSSTGVTLHISDVNDN
>uc003ljk.2_canFam2 933 chr2:39166379-39329829+
APEFYVTSATSSIPEDSPPGTIIALFNVHDRDSGQNAFITCSLPENLPFKLEGSVDNYHRLVTTRTLDREQFSSYNITVTAKDGGKPSLSTDAHILLQVADINDN
>uc003ljk.2_myoLuc1 933 scaffold_158091:110017-261292+
VPEFYITTATSSISEDSPPGTIIALFNVHDRDSGQNAFITCSLPENLPFKLERSVDNYHRLVTTRALDREQFPSYNITVTAKDGGNPSLSTDAHILLQVADINDN
>uc003ljk.2_pteVam1 933 scaffold_12320:4044-6538+;scaffold_6896:25185-37722+
APEFYMTSATSSISEDSPPGTIIALFNVHDRDSGKNAFLTCSLPENL-FKF------------------------------------------------------
>uc003ljk.2_sorAra1 933 scaffold_248219:3652-6074+;scaffold_202848:3860-3918-;scaffold_132675:4034-4122+;scaffold_245153:37271-37424-
APEFYMTSASSSVPEDSPPGTVIALFNVHDRDSGQNAFVTCSLPENLPFKLEKSVDNYYRLVTTRALDREEFSSYNITVTAKDGGSPSLSRNAYILLQVADINDN
>uc003ljk.2_loxAfr3 933 scaffold_1:59100579-59266997+
APEFYMTSATSSVPEDSPQGTVIALFNVHDRDSGQNAFITCSLPESLPFQLERSVDNYYRLVTTKPLDREQISSYNITVTATDGGNPPLSTDAQVLLQVADINDN
>uc003ljk.2_proCap1 933 scaffold_528:22328-24945+;scaffold_5043:38662-38720+;scaffold_38721:9568-9870+
APEFFMTSAVSSVPEDSPSGTVIALFNVHDRDSGPNAFITCSLPENLPFKLERSVDNYHRLVTTKPLDREQTSSYNITVVAKDGGTPSLSTNAQVLLQVADINDN
>uc003ljk.2_dasNov2 933 scaffold_1183:44810-48803+;scaffold_7202:35801-36027+
APEFYMTSATSSVSEDSPAGTVIALFNVHDRDSGQNAFITCSLLENLPFKLERSVDNYHRLITTRTLDREEISSYNITVTAQDAGNPPLSTNAHILLQVTDINDN
>uc003ljk.2_choHof1 933 scaffold_16242:8-2381+;scaffold_266202:452-510+;scaffold_461712:514-602-
APEFYMTSATNSVSEDSPAGTVIALFNVHDRDSGQNALITCSLPENLPFKLERSVDNYYRLVTTRALDREQISSYNITVTAQDGGNPSLSTNAHILLQVADINDN
>uc003ljk.2_monDom5 933 chr1:333156846-333338210+
APEVTITSVTSSIPENAPPGTIITLFHVHDRDSGKNGQVLCSIPDDLPFKLEKKVDNYHSLVTDRALDREQVSEYNITVTAVDFGSPPLSTDTHILLHVTDINDN
>uc003ljk.2_ornAna1 933 Ultra532:229972-232305+
APD-YITSLFSPLSEESPPGTVIALLNVHDRDSGDNGKVTLSIQENLPFRLTKSLGNYYSLVSDDLLDREVKCCYNITIRAQDGGLPPLS--SQ-SLELI-ENDN
>uc003ljk.2_taeGut1 933 chr13:16803582-16940717+
APEIFLRSALSEISEDAPSGTVVALLYVQDRDSGVNGEVRCALDKDVPFRLQSSQANYYSVVTARELDREQVSEYNVTVRAADGGSPALPAG---ALRVLDVNDN
>uc003ljk.2_anoCar1 933 scaffold_147:906088-1260876-
APQLSVNFLISSILENSQSGTVVALLNVQDEDSGLNGEVTCSLPNELPFRLKKSLANFYSLVTHENLDREQLSDYNITITATDHGIPPLSTZA-ISVHILDTNDN
>uc003ljk.2_xenTro2 933 scaffold_546:284749-430931+
APEITMTSVSTPIPEDSEPGTVIALIKVHDHDSGENGEAECHLLGSPPFQLVTS-SSYYRIITTSVLDREKVQLYNITILANDKGSPQLSSRKSILLDISDVNDN
>uc003ljk.2_tetNig2 933 chr1:6711598-6730941+;chr1:63547-63669-;chr1:6798617-6798900+
PPAINIMSASSGIVEDVKPGTVLTMMNVQDPDSGENGKVNCYIKENVPF-----------LVTDSELDRERESEYNLTVSCSDEGAPSLSSSVTLTLQISDVNDN
>uc003ljk.2_fr2 933 chrUn:223483561-223512670+;chrUn:324884376-324868629-;chrUn:223555773-223577574+
APVINMMSFSSLVSEDVPPGTTIAVFNVKDADSERNGQITCSIEQRLPFKIYSSLTSYYNLLSDAAFDRELKAEYNITV-CTDSGSPPLSAETTLHVRISDINDN
>uc003ljk.2_gasAcu1 933 chrIV:9835517-9933507-
SPVVNIISTSSSVQEDSTPKTVIALMSVNDPDSDTNGKVNCVINEHIPFEIKFTSNHFYRLVTERELDRETASAYNITVTCSDEGVPSLSSSVTLTLQIFDVNDN
>uc003ljk.2_oryLat2 933 chr10:10943680-11089361-
SPVITMASYSGKISEDSPPGTVVALISVQDKDSGKNGQVRLALEENLPFNIKSTLRNYYTLVTERILDRESDSKYSITLTATDEGFQPLSSKKSFVLEITDVNDN
>uc003ljk.2_danRer6 933 chr14:2969071-2971402+;chr14:1893060-1893334-
APTIMTKSVKITIPESALPGTEVGIINVQDRDSENNGQVRCSIQQNVPFKLVPSIKNYYSLVTTGELDRELLSEYNITITATDEGSPPLSSTKNIHLTVADVNDN
>uc003ljk.2_petMar1 933 Contig12317:6989-7661-;Contig114:23868-25471+
PPIFS-------------------------------------RLADLPSRPETSETSCH------CSDRR--SVQNATLAVKVDG--FVSTEVKVSVREI-STG-
>uc003ljm.2_hg19 933 chr5:140723601-140890740+
APEITITSLTSSVPEEGTVGREIALIDVHDRDSGQNGQVEVFVLGNLPFKLEKSIDQYYRLVTATSLDREQISEYNISLRASDGGSPPLSTETHITLHVIDINDN
>uc003ljm.2_panTro2 933 chr5:143126731-143295505+
APEITITSLTSSVPEEGTVGREIALIDVHDRDSGQNGQVEVFVLGNLPFKLEKSVDQYYRLVTATSLDREQISEYNISLRASDGGSPPLSTETHITLHVIDINDN
>uc003ljm.2_gorGor1 933 Supercontig_0003961:3982-6405+;Supercontig_0032149:280-338+;Supercontig_0055548:5036-5262-
APEITVTSLTSSVPEEGTVGREIALIDVHDRDSGQNGQVEVFVLGNLPFKLEKSIDQYYRLVTATSLDREQISEYNISLRASDGGSPPLSTETHITLHVIDINDN
>uc003ljm.2_ponAbe2 933 chr5:142859241-143028274+
APEITITSLTGSVPEEGNVGREIALVDVHDRDSGQNGQVEVFVLGNLPFKLEKSIDQYYRLVTATSLDREQISEYNISLRASDAGSPPLSTETHITLHVIDINDN
>uc003ljm.2_rheMac2 933 chr6:137734732-137906315+
APEITITSLTGSVPEEGTVGREIALIDVHDRDSGQNGQVAVFVLGNLPFKLEKSIDQYYRLVTATSLDREQMSEYNISLRASDGGSPPLSTETHIILNVIDINDN
>uc003ljm.2_papHam1 933 scaffold4066:14640-16858-;scaffold17580:14335-30748-
APEITITSLTGSVPEEGTVGREIALIDVHDRDSGQNGQVAVFVLGNLPFKLEKSIDQYYRLVTATSLDREQMSEYNISLRASDGGSPPLSTETHIILNVIDINDN
>uc003ljm.2_calJac1 933 Contig78:333161-501740+
APEITITSLTSSVLEEGTAGREIALINVHDRDAGQNGQVAISVLGNLPFKLEKSIDQYYRLVTAKSLDREQMSEYNISLRATDGGSPPLSTETHITLHVIDINDN
>uc003ljm.2_tarSyr1 933 scaffold_1711:31229-33766+;scaffold_114325:3169-3257+
TPEIAITSLTSSVPEDAAVGSEIALINVHDRDSGENGQVTVSVLGNLPFSLEKSIGQYYRLVTATFLDREQMSEYNISLRATDGGSPPLSTETHITLHVTDINDN
>uc003ljm.2_micMur1 933 scaffold_20763:4978-7380+;scaffold_2037:213416-230330+
APEVTITSVTGSVPEEAAAGREIALINVHDRDSGQNGQVTVFVLGNLPFHLEKSIDQYYRLVTARSLDHEQVSEYNISLRATDGGSPSLSTEIHIPLHVTDINDN
>uc003ljm.2_otoGar1 933 scaffold_96013.1-309913:221560-222881+;scaffold_96016.1-239405:74872-89755+
APEVMITSVTGSIPEEAAAGREIALINVHDRDSGQNGQVTIFVLGNLPFNLEKSIDQYYRLVTAGSLDREQVSEYNISLRATDDGSPPLSTEIYIPL--------
>uc003ljm.2_tupBel1 933 scaffold_126292.1-261847:63616-255543+;scaffold_126293.1-208928:54029-60723+
APEITITSLTGSVLEEATAGREIALINVHDRDSGQNGQVTVFIPENLPFRLEKSVGQYYRLVTARSLDREEMSEYNISLRATDRGSPPLSTETHITLQVADINDN
>uc003ljm.2_mm9 933 chr18:37834150-37999783+
APEVSVTSLTGSVPEEAPAGREIALINVHDRDSGQNGQVTVFVLGNLPFTLEKSIDQYYRLVTARSLDHEEVSQYNISLRATDGGSPPLSTETHITLHVSDINDN
>uc003ljm.2_rn4 933 chr18:30580471-30752453+
APEISVTSLTSSVPEEAPAGREIALINVHDRDSGQNGQVSVFVLGNLPFTLEKSIDQYYRLVTARSLDHEKESQYNISLRATDGGSPPLSTETHITLHVTDINDN
>uc003ljm.2_dipOrd1 933 scaffold_3419:30410-32972+;scaffold_1909:23878-40044+
APEVTITSLTGSVPEEAATGTEIALINVHDRDSGQNGQVSVSVLGNLPFNLEKSVGQYYRLVTAGSLDREQVPQYNISLRATDGGSPPLSTETRITLHVTDINDN
>uc003ljm.2_cavPor3 933 scaffold_6:3676022-3830235+
APEVTVTSLTGLVPEEATAGREIALINVHDRDSGQNGQVTVSVLGNLPFNLERSIDQYYRLVTAGALDREQMSVYNITLRATDGGNPPLSTETHIILLVADINDN
>uc003ljm.2_speTri1 933 scaffold_130999:32290-34710+;scaffold_131002:5406-5411+;scaffold_131000:33512-39311+
APEFTITSLTDSVPEEATAGREIALINVHDRDSGQNGQVTVFVLGNLPFNLEKSIDQY-RLVTAKSLDRE-VSEYNITLRATDEGN-PLSTEVHLTLHVADINDN
>uc003ljm.2_oryCun2 933 chr3:23373545-23539687+
APEVTVTSLTGSVPEEASAGREIALIHVHDRDSGQNGQVTVFVLENLPFTLEKSIDQYYCLVTAESLDRERVPEYNISLRATDGGSPPLSTEAHITLLVADINDN
>uc003ljm.2_ochPri2 933 scaffold_59:31523-181065+
APEVTVTSLSGSVPEEAPAGSEIALIHVHDRDSGHNGQVAVSVLGNLPFVLEKSIDQYYRLVTAASLNREQMPEYNISVRAMDGGSPPLSVETHITLQVVDINDN
>uc003ljm.2_vicPac1 933 scaffold_477:786972-789782+;scaffold_36793:6198-6287+
APEVTITSLTESVPEEATAGWEIALINVHDRDSEQNGQVTIFVLGNMPFHLEKSINQYYRLVTARPLDREQVSEYNITLRATDGGSPPLSTDTHITLYVADINDN
>uc003ljm.2_turTru1 933 scaffold_109429:46478-209222+
APEITITSLTGSVPEEATAG-EIALINVHDRDSGQNGQ-------------------------------------------------------------------
>uc003ljm.2_bosTau4 933 chr7:51861031-52029259+
APEVTITSLTESVPEESTAGREIALINVHDRDSGQNGQVTVFVLGNMPFNLEKSINQYYRLVTTRSLDREQESEYNITLRATDGGSPPLSTDTHITLHVADINDN
>uc003ljm.2_equCab2 933 chr14:35492552-35639947-
APEVTITSLIRSVPEEATAGREIALINVHDRDSGQNGQVTVFILGNMPFNLEKSIDQYYRLVTARSLDREKVSEYNITLRATDGGSPPLSTDTHITLYVADINDN
>uc003ljm.2_felCat3 933 scaffold_184025:3679-5028+;scaffold_184038:105170-118976+
APEVTVTSLTSSIQETSSPGTVIALFNVHDSDSGENGLVTCSILDNLPFNLKRPM-NYHRLSTQRTLDREEVSEYNITVLSTDHGTPPLSTETHISLHVADINDN
>uc003ljm.2_canFam2 933 chr2:39171496-39329829+
APEVTITSLTGSVPEEATAGREIALINVHDRDSGQNGQVTVFVLGNMPFNLEKSIDQYYRLVTARSLDREQVSEYNITLRATDGGNPPLSTNTHIIVHVADINDN
>uc003ljm.2_myoLuc1 933 scaffold_158091:115166-261292+
APEITITSFTGSVSEEATAGREVALVNVHDRDSGQNGQVTVFVLGNMPFNLEKSIDQYYRLVTARSLDREQVSEYNITLRATDGGSPPLSTDTHIMLHVEDINDN
>uc003ljm.2_pteVam1 933 scaffold_12320:9340-11634+;scaffold_6896:25185-37722+
APEVMITSFTGSVPEEATAGREIALVNVHDRDSGQNGQVTVFVLGNMPFNLEKSIDQYYRLVTAKSLDREQFSEYNLTLRATDGGNPPLSTDTHFTVHVADINDN
>uc003ljm.2_sorAra1 933 scaffold_248219:8938-11358+;scaffold_202848:3860-3918-;scaffold_132675:4034-4122+;scaffold_245153:37271-37424-
APEVTITSLTGSIPEEASAGREIALINVHDRDSGQNGQVTIFILGNMPFNLEKSVGQYYRLVTARSLDREQVSEYNITLRATDGGSPPLSTDTYITLHVADINDN
>uc003ljm.2_loxAfr3 933 scaffold_1:59105523-59266997+
APEVTITSFTGSVPEEATAGREIALINVHDRDSGQNGQVTVFVLGNLPFNLEKSIDQYYRLVTARSLDREQVSEYNVTLRATDGGTPPLSTETHITLRVTDINDN
>uc003ljm.2_proCap1 933 scaffold_528:27108-29484+;scaffold_5043:38662-38720+;scaffold_38721:9568-9870+
APEITITSLTDSVPEEAPAGKEIALINVHDRDSGQNGQVTVFVLENLPFNLEKSIGQYYRLVTARPLDREQASEYNLTLKATDGGAPSLSTETHIALHVMDINDN
>uc003ljm.2_echTel1 933 scaffold_311296:106575-109046-;scaffold_296524:5028-5086-;scaffold_152186:807-895+;scaffold_315381:53313-53539-
------------------------------------------------------------------------------LRATDGGTPSLSTEAHIHLRVTDVNDN
>uc003ljm.2_dasNov2 933 scaffold_1183:51274-53733+;scaffold_7202:35801-36027+
APEITITSFIGSVPEEATAGREIALINVHDRDSGQNGQVTVFILGNLPFNLEKSIGQYYRLVTARSLDREQVSEYNLTIRATDGGSPRLSAETHITLCVADINDN
>uc003ljm.2_choHof1 933 scaffold_16242:5021-7453+;scaffold_266202:452-510+;scaffold_461712:514-602-
APEITITSFTGSVPEEATAGREIALINVHDRDSGQNGQVTVSILGNMPFNLEKSIGQYYRLVTARTLDREQVSEYNLTMRATDGGIPLLSTQTHVTLPVADINDN
>uc003ljm.2_monDom5 933 chr1:333162046-333338210+
APEVTITSVTSSIPENAPPGTIITLFHVHDRDSGKNGQVLCSIPDDLPFKLEKKVDNYHSLVTDRALDREQVSEYNITVTAVDFGSPPLSTDTHIFLHVADINDN
>uc003ljm.2_ornAna1 933 Ultra532:238604-241024+
VPEIKITSFSDTIPEDTPPGTIIALFNAEDRDSGKNGYVVCSIPVHLPFRLEGSFDNYYSLVTYEVLDREFVQEYSITITATDRGNPSLSKTTHL---ITDKNDN
>uc003ljm.2_taeGut1 933 chr13:16867353-16940717+
VPEIVIMSVFTPVPEDTPLGTVVAIFSVEDRDSGANGEVHCSISDSHPFRLEKSFDNYYRVV-CRALDREQVSEYNVTVRAADGGSPALQSSAVLALRVLDVNDN
>uc003ljm.2_anoCar1 933 scaffold_147:906088-1249902-
APELTVTFLTNAIHENAPAGTVIAIINVEDKDSGNNGEVTCSVPRNLPFQLKKTMDNYYSLETLSALDRELVANYNITLMVTDHGTPPLSTSTIIPLHILDTNDN
>uc003ljm.2_xenTro2 933 scaffold_546:289510-430931+
APEISITSLFTPIPEDTTPGTVIALIEVHDQDSEQNAEVDCQILGSAPFQLVSSSDRFYRIITSSALDREKASWYNITILATDRGSPELSSRKFIRLDILDVNDN
>uc003ljm.2_tetNig2 933 chr1:6756818-6798900+
APVINVMSKSSALTEDIQPGTVVTMINVQDPDSGENGKVHCYIKESIPFTISSTSSNFFSLTTDSELDRERESEYNITVSCSDEGAPSLSSSVTLTLQISDVNDN
>uc003ljm.2_fr2 933 chrUn:324856918-324883371-;chrUn:223514146-223577574+
TPVISILTKSNVP-ESSPPNTVIVMFSVSDPDSNNNGQVNCEINGNIPFNIAPSSNGFYNLVTDSELDRERESEYNITVSCSDEGVPSLSSSVTLTLHISDVNDN
>uc003ljm.2_gasAcu1 933 chrIV:9835517-10035801-
KPEINIMSKSTVVSEDAKLNTVVAAMSVNDPDSEENGKVRCVIDKNIPFLITPTSSNFYSIVTDSKLDREVASKYNVTVTCSDEGVPSLSSSVNLTLQISDVNDN
>uc003ljm.2_oryLat2 933 chr10:10943680-10970229-
APVINVMSFSSVVSEDAPVGTTIAIFNIKDFDSEKNGQFRCSVDGKLPFKIESSMTDYYNLISNHQFDRESMPEYNITISATDVGSPPLSSSTHLNLKISDINDN
>uc003ljm.2_danRer6 933 chr14:2974145-2976465+;chr14:1893060-1893334-
APIIIIKSLNSPVPESALPGTEVGIINVQDRDSENNGQVRCSIQQNVPFKLVPSIKNYYSLVTTGELDRELLSEYNITITATDEGSPPLSSTKNIHLTVADVNDN
>uc003ljm.2_petMar1 933 Contig12317:7147-7638-;Contig5105:30645-30916-;Contig12317:5260-6871-
APEIKLDFIM--VQEGAAYESFVGLVTVSDIDSAENGLVACHLRGHPHFK--LPYRDDYVVVTNSSLDREQMADYFLVLEASDGGTPPRVAARQFTVRLLDENDN
>uc003ljm.2_hg19 933 chr5:140723601-140890740+
APEITITSLTSSVPEEGTVGREIALIDVHDRDSGQNGQVEVFVLGNLPFKLEKSIDQYYRLVTATSLDREQISEYNISLRASDGGSPPLSTETHITLHVIDINDN
>uc003ljo.2_hg19 928 chr5:140729828-140890740+
APEVTFMSFSNQIPEDSDLGTVIALIKVRDKDSGQNGMVTCYTQEEVPFKLESTSKNYYKLVIAGALNREQTADYNVTIIATDKGKPALSSRTSITLHISDINDN
>uc003ljo.2_panTro2 928 chr5:143132914-143295505+
APEVTFVSFSNQIPEDSDLGTVIALIKVRDKDSGQNGMVTCYIQEEVPFKLESTSKNYYKLVIAGALNREQTADYNVTIIATDKGKPALSSRTSITLHISDINDN
>uc003ljo.2_gorGor1 928 Supercontig_0003961:9515-11797+;Supercontig_0032149:280-338+;Supercontig_0055548:5036-5262-
APEVTFMSFSNQIPEDSDLGTVIALIKVRDKDSGQNGMVTCYIQEEVPFKLESTSKNYYKLVIAGALNREQTADYNVTIIATDKGKPALSSRTSITLHISDINDN
>uc003ljo.2_ponAbe2 928 chr5:142865399-143028274+
APEVTFMSFSNQIPEDSELGTVIALIKVRDKDSGQNGMVTSYIQEEVPFKLESTSKNYYKLVIGGALNREQTADYNVTIIATDKGKPALSSRTSITLHISDINDN
>uc003ljo.2_rheMac2 928 chr6:137740153-137906315+
APEVTFMSFSNQIPEDSDLGTVIALIKVRDKDSGQNGMVTCYIQEEVPFKLESTSKNFYKMVIGGALNREQTADYNVTIIATDKGKPSLSSRTSITLHISDINDN
>uc003ljo.2_papHam1 928 scaffold4066:6029-11645-;scaffold17580:14335-30748-
APEVTFMSFSNQIPEDSDLGTVIALIKVRDKDSGQNGMVTCYIQEEVPFKLESTSKNFYKMVIGGALNREQTADYNVTIIATDKGKPSLSSRTSITLHISDINDN
>uc003ljo.2_calJac1 928 Contig78:338983-501740+
APEVTLMSFSNQIPEDSDLGTVIALIKVRDKDSGQNGMMTCYIQEEVPFKLESTSKNYYKLVICGALDREQTADYNVTIIATDKGKPSLSSRTSITLHISDINDN
>uc003ljo.2_tarSyr1 928 scaffold_1711:36692-39304+;scaffold_114325:3169-3257+
APEVTFVSFSNQISEDSDVGTVIALIKVRDQDSGQNGVVTCHIQEDVPFKLASTSKNYYKLVIDRALNREQTADYNVTITATDRGKPPLSSRTSVTLHISDVNDN
>uc003ljo.2_micMur1 928 scaffold_20763:10045-12171+;scaffold_2037:73559-230330+
APEVTFMSFSNQIPEDSDLGTVIALIKVRDKDSGQNGLVTCYMQEEVPFKLESTSKNYYKLVIDRALNREQTEYYNVTIVATDSGKPSLSSRTSVTLYISDVNDN
>uc003ljo.2_tupBel1 928 scaffold_126292.1-261847:70775-255543+;scaffold_126293.1-208928:54029-60723+
APEVTFMSSTNQIPEDSELGTIIALIKVQDQDSGQNGLVTCHIQEAVPFKLESTSKNYYKLVIDRRLNREETAEYNVTITAIDRGKPPLSSRTSITLHIADVNDN
>uc003ljo.2_mm9 928 chr18:37840082-37999783+
APEVTFMSFSNQVPEDSVLGTVIALIKVRDKDSGQNGLVACHIQEELPFKLQPTSKNYYKLVIDKALNREQTPEYNVTITATDSGKPSLSSKTCVTVHITDINDN
>uc003ljo.2_rn4 928 chr18:30586380-30752453+
APEVTFMSFSNQVPEDSVLGTVIALIKVRDKDSEQNGLVACHIQEELPFKLQPTSKNYYKLVIDKALNREQTPEYNVTITATDSGKPSLSSKTCVTVYITDINDN
>uc003ljo.2_dipOrd1 928 scaffold_3419:36206-44555+;scaffold_1909:23878-40044+
APEVTFMSFSNQIPEDSNPGTVVALIKVKDKDWGENGLVTCYIPDNLPFRLEKTYGNYYRLLIHSTLDREEVSEYNVTITATDKGKPLLSTETSITLHITDVNDN
>uc003ljo.2_cavPor3 928 scaffold_6:3681011-3830235+
APEVTFVSLSNHIPEDSDLGTIIALIKVTDKDSKQNGLVMCYIQEEVPFKLEFTSKNYYKLVTERALNREETSEYNITLTATDKGKPSLSSRARVTLHITDVNDN
>uc003ljo.2_speTri1 928 scaffold_130999:37919-40120+;scaffold_131002:5406-5411+;scaffold_131000:33512-39311+
APEVTFMSFSNQIPEDSNLGTIIALIKVRDRDSGQNGLVTCYIQEEVPFKLESTSKNYYKLIIDRALNREETAEYNVTITATDRGKPSLFSTASVTLYIADINDN
>uc003ljo.2_oryCun2 928 chr3:23379864-23539687+
APEVTFMSFSSQIPEDSDLGTVIALIKVRDRDSGQNGVVTCYVQEEVPFKLESTSKNYYKLVIDRTLDREKISEYNITITATDRGKPPLSSSISVTVHISDVNDN
>uc003ljo.2_ochPri2 928 scaffold_59:36944-181065+
APKVTMTSLTSSIQEASPPGTVIALFNVHDSDSGENGLVTCSVPESLPFMLEKAYGNYHRLLTQRALDREEVSEYNITVTATDQGTPPLSTETHITLQVVDINDN
>uc003ljo.2_vicPac1 928 scaffold_477:792667-795057+;scaffold_36793:6198-6287+
APDVTFVSLSSQIPEDSDLGTVIALIKVRDQDSGQNGLVTCYIQEEVPFKLESTSKNYYKLVINGALDREHRAEYNVTITATDRGKPSLSSSRSVTLHISDVNDN
>uc003ljo.2_turTru1 928 scaffold_109429:51794-209222+
--EVTLMPFSSQIPEGSDLGTIIALIEVRDQDSGQNDMVTCYIQEGVPFKLEFTSKNFYKLVIDGALDREQRAEYNVTITATDKGKPPLSYSTSITLHIRDVNDN
>uc003ljo.2_bosTau4 928 chr7:51866051-52029259+
APEVTFMSFSNQIPEGSDLGTVIALIKVQDQDSEQNGLVTCYVQEEVPFKLESTSKNYYKLVIDGALDREQKAEYNVTIAATDKGKPALSSSTSVTLYIRDVNDN
>uc003ljo.2_equCab2 928 chr14:35492552-35634854-
APEVTFMSYSNHIPEDSDLGSVIALIKVQDQDSGQNGLVMCYIQEEVPFKLESTSKNYYKLVIDSALDREQMAEYNVTITATDKGKPPLSSSTSVTLHIGDVNDN
>uc003ljo.2_canFam2 928 chr2:39176528-39329829+
APEVTLMSFSNQIPEDSDLGTVIALFKVRDQDSGQNSLVTCYIQEEGPFKLESTSKNYYKLVIDSALDREQMAEYNVTITATDKGKPSLSSSKSVFLHITDVNDN
>uc003ljo.2_myoLuc1 928 scaffold_158091:120320-261292+
APEVTFMSFSNKIPEDSDLGTVIALIKVRDQDSGQNGLVTCYIQKEVPFRLESTSKNYYKLVIDSALDREQIAEYNVTVTATDKGKPSLSSSTSITLHIGDINDN
>uc003ljo.2_pteVam1 928 scaffold_12320:14234-16745+;scaffold_6896:25185-37722+
APEVTFMSFSKWIPEDTDPGTIIALIKVQDQDSGQNGLATCYIQEEVPFKLASTSKNYYKLMIDSALDREQIAEYDVSIIATDKGEPSLSFSTTVTTHMSEINDN
>uc003ljo.2_eriEur1 928 scaffold_371214:2-1687+;scaffold_333107:13471-13529+;scaffold_370962:17960-24186-
APEVZFMSLSDL-PENZALGSVTALIKLHDZDSGENGILVCNIQKGVPFKLESNSKNYYKLVIDSVLDQEQ----NLTITATIRGHPPNSSSTSVTLHISDFNDN
>uc003ljo.2_sorAra1 928 scaffold_248219:14509-16914+;scaffold_202848:3860-3918-;scaffold_132675:4034-4122+;scaffold_245153:37271-37424-
APEVTFMSFSNQIPENSDLGTVIALIKVRDQDSGQNGMVVCNIQKEIPFKLESTSKNYYKLVIDGALDREQVEEYNITITATDRGKPPLSSSTSVTVHIGDVNDN
>uc003ljo.2_loxAfr3 928 scaffold_1:59111134-59266997+
APEVTFISFSNQVPEDSNLGTVIALIKVRDQDSGQNGLVSCFIQEEVPFKLESTSRNYYKLVIDRALDREHTAEYNVTITATDRGKPPLSSSTSITLHIADVNDN
>uc003ljo.2_echTel1 928 scaffold_311296:101468-103885-;scaffold_296524:5028-5086-;scaffold_152186:807-895+;scaffold_315381:53313-53539-
APEVTFISFSNQIPEEANLGTVIALIKVRDQDSGHNGLVTCYIQKEVPFKLEPTSKNYYKLVIDRALDREQTAEYNITIIATDKGQPPLSSSTSVTLHIADVNDN
>uc003ljo.2_dasNov2 928 scaffold_1183:56370-58795+;scaffold_7202:35801-36027+
APEVTFISFSNQI-EDSELGTVIALIKVRDQDSEQNGLVTCYIQEEVPFKLEATSKNYYKLVIGRALDREKTEEYNVTIIAKDRGKPPLSSSRSVTLHIADVNDN
>uc003ljo.2_choHof1 928 scaffold_16242:10368-12575+;scaffold_266202:452-510+;scaffold_461712:514-602-
APEVTFISFSNQIPEDSDLGTVIALIKVRDQDSGQNGLVTCYIQEEVPFKLETTSRNYYKLMIDRALDREQTAEYNVTIVAKDRGKPPLSSSTSVTLHVADINDN
>uc003ljo.2_monDom5 928 chr1:333166992-333338210+
APEVNFVSLSDQIPEDSMPGTVIALIKTHDRDSKENGQVSCHIQENIPFKLESSSRNYHKLLTDGPLDREQTPKYNITVIAVDKGNPPLFTSKIFILHIADINDN
>uc003ljo.2_ornAna1 928 Ultra532:242098-244413+
FPELTFISVSKAIPEDCEPGAVLALIRVSDQDTGNNGEVTCQIKGNVPCKIVPSSKNYYKLVTDSVLDRELTAMYNITITATDRGNPPLTTSKTISLHVTDVNDN
>uc003ljo.2_taeGut1 928 chr13:16812587-16940717+
TPEANHDSFSSPVPEDAPVGTVVAVLKVRDRDSGENGQVSCELSGEAPLSIVASSGGSYKVVISGTLDREQASEHRVTVVARDRGRPALWSSRELVLEVSDVNDN
>uc003ljo.2_anoCar1 928 scaffold_147:906088-1244103-
PPDVILTSISSPVPEDIEPGAVIALIKVHDKDSGENGEVNCHLQEFVPFQIVSSSDDYFKLLTDSSLDRERFPGYNITITAMDKGTSPLSTYKTISIIISDINDN
>uc003ljo.2_xenTro2 928 scaffold_546:295547-430931+
APEMSIASISTPVPEDSAPGTVIALIEVSDQDSEENGEVDCQIIGTAPFQLVSSSGRFYRIITTGPLDREKVPWYNITILATDRGSPQLSSRKFIKLDISDVNDN
>uc003ljo.2_tetNig2 928 chr1:6734390-6798900+
VPAIQMMSFSHSLSEDSPPGTTVAVVNVDDADSERNGVVKCSINTDVPFKMESSLTGYYSIVTEAFLDRESVSEYNITITVSDQGSPPLSSTKHINVKVSDVNDS
>uc003ljo.2_fr2 928 chrUn:223517804-223577574+
KPEINIMSKSNVISEDAKIGTVVTMINVEDKDTGENGKVQCSVTENIPFILKTSSGNFHTLVTDSELDRERESEYNITVSCSDEGVPSLSSSVTLTLQISDVNDN
>uc003ljo.2_gasAcu1 928 chrIV:9835517-9927174-
EPVIKIMSISC-ISESAKPKTVVTMINIQDPDAGENGKVQCFITENIPFVLESTSNNFYSLVTDNELDREGSFEYNITVTCSDEGVPSLSSSVTLTLQISDVNDN
>uc003ljo.2_oryLat2 928 chr10:10943680-11058985-
APVISVMSFSSPVSEDSPLGTTVGIINVKDPDSADNGEVRCRLEGNIPFKIRSSLKNYYTLLTDSLLDRESVSEYNITVTVTDAGVHPLSSKRTFNLRISDVNDN
>uc003ljo.2_danRer6 928 chr14:2978218-2980267+;chr14:1893060-1893334-
APKIMTKSVKISIPESALPGTEVGIINVQDRDSENNGQVRCSIQQNVPFKLVPSIKNYYSLVTTGELDRELLSEYNITITATDEGSPPLSSTKNIHLTVADVNDN
>uc003ljo.2_petMar1 928 Contig5105:22154-21771-;Contig12317:6437-6589-;Contig5105:23303-23981-;Contig57078:4418-4596+
--------------EGAAYESFVGLVTVSDIDSAENGLVACHLRGHPHFK--LPYRDDYVVVTNSSLDRERIPMYNLTILASDNGKPARSATASLVVYVNDVNDH
>uc003ljq.2_hg19 932 chr5:140734768-140890740+
APEVTVTSLTSSVQESSSPGTVIALFNVHDSDSGGNGLVTCSIPDNLPFTLEKTYGNYYRLLTHRTLDREEVSEYNITVTATDQGTPPLSTETHISLQVMDINDN
>uc003ljq.2_panTro2 932 chr5:143137777-143295505+
APEVTVTSLTSSVQETSSPGTVIALFNVHDSDSGGNGLVTCSIPDNLPFTLEKTYGNYYRLLTHRTLDREEVSEYNITVTATDQGTPPLSTETHISLQVMDINDN
>uc003ljq.2_gorGor1 932 Supercontig_0003961:13959-16537+;Supercontig_0032149:280-338+;Supercontig_0055548:5036-5262-
VPEVTVTSLTSSVQETSSPGTVIAVFNVHDSDSGGNGLVTCSIPDNLPFTLEKTYGNYYRLLTHRTLDREEVSEYNITVTATDQGTPPLSTETHISLQVMDVNDN
>uc003ljq.2_ponAbe2 932 chr5:142870299-143028274+
APEVTVTSLTNSVQETSSPGTVIALFNVHDSDSGGNGLVTCSIPDNLPFTLEKTYGNYYRLLTHKTLDREEVSEYNITVTATDQGTPPLSTETHVSLQVMDINDN
>uc003ljq.2_rheMac2 932 chr6:137745043-137906315+
APEVTVTSLTSSVQETSSPGTVIALFNVHDSDSGGNGLVTCSIPDNLPFTLEKTYENYYRLLTHRTLDREEVSEYNITVTATDQGIPPLSTETHISLQVMDINDN
>uc003ljq.2_papHam1 932 scaffold4066:1102-3522-;scaffold17580:14335-30748-
APEVTVTSLTSSVQETSSPGTVIALFNVHDSDSGGNGLVTCSIPDNLPFTLEKTYENYYRLLTHRTLDREEVSEYNITVTATDQGIPPLSTETHISLQVMDINDN
>uc003ljq.2_calJac1 932 Contig78:344144-501740+
APEVTVTSLTSSVQETSSPGTVIALFNVHDSDSGGNGLVTCSIPDNLPFTLEKTYGNYYRLLTHTTLDREEVSEYNITVTATDQGTPPLSTETHISLQVMDINDN
>uc003ljq.2_tarSyr1 932 scaffold_1711:41830-44601+;scaffold_114325:3169-3257+
APEVTVTSLTSSIQETSSPGTVIALFNVHDSDSGENGLVMCSIPDNLPFALEKTYGNYYRLLTHRTLDREDISEYNITVTATDQGAPPLSTETHISLQVLDINDN
>uc003ljq.2_micMur1 932 scaffold_2037:76051-230330+
TPEITVTSLTSSVQETSPPGTVIALFNVQDSDSGENGLITCSIPENLPFTLEKTYGNYHRLLTRRTLDREEVSEYNITITATDQGTPPLSAETHISLHVGDINDN
>uc003ljq.2_tupBel1 932 scaffold_126292.1-261847:77229-255543+;scaffold_126293.1-208928:54029-60723+
APEVTVTSLSNSIQETSSPGTVIALFNVHDSDSGNNGLVMCSIPDDIPFTLEKTYGNYHRLLTYRTLDREEVSEYNITVTATDQGMPPLSTETHISLHVVDINDN
>uc003ljq.2_mm9 932 chr18:37845054-37999783+
APEVTVTSLTSSIQEASSPGTVIALFNVHDSDSGENGLVTCSIPDNLPFRLEKTYGNYHRLLIHRTLDREEVSDYNITITATDQGTPPLSTETYISLQVVDINDN
>uc003ljq.2_rn4 932 chr18:30591515-30752453+
APEVTVTSLTSSIQETSPPGTVIALFNVHDSDSGENGLVTCSIPDNLPFRLEKTYGNYHQLLIHRTLDREEVSDYNITITATDQGTPPLSTETYISLQVVDINDN
>uc003ljq.2_dipOrd1 932 scaffold_3419:47993-50413+;scaffold_1909:23878-40044+
APEVTVTSLTSSIQETSSPGTVIALFNVHDSDSGENGLVTCSIPDNLPFRLEKTYGNYYRLLIHSTLDREEVSEYDIMVTATDQGTPPLSTEVHLSLQVMDINDN
>uc003ljq.2_cavPor3 932 scaffold_6:3685928-3830235+
APEVTVTSLINSIQENSSPGTVIALFNVHDSDSGENGLVVCSIQDNLPFRLEKTYGNYHRLLVHRSLDREEVSEYNITVTATDQGTPPLSTETHISLQVVDINDN
>uc003ljq.2_speTri1 932 scaffold_130999:42493-44981+;scaffold_131002:5406-5411+;scaffold_131000:33512-39311+
APEVTVTSVTSSIQETSSPGTVIAVFNVHDGDSGENGFVTCSILDNLPFRLEKTYGNYYQLLIHRTLDREEVSEYNITITATDQGSPPLSTETHISLQVMDINDN
>uc003ljq.2_oryCun2 932 chr3:23385137-23539687+
APEVTVTSLTNSIQETSPPGTVIALFNVHDSDSGENGLVTCSIPESLPFTLEKAYGNYHRLLTQRTLDREEVSEYNITVTATDQGTPPLSTETHISLHVVDINDN
>uc003ljq.2_ochPri2 932 scaffold_59:41269-181065+
VPEVTMTSLTSSIQEASPPGTVIALFNVHDSDSGENGLVTCSVPESLPFMLEKAYGNYHRLLTQRALDREEVSEYNITVTATDQGTPPLSTETHITLQVVDINDN
>uc003ljq.2_vicPac1 932 scaffold_477:797754-800177+;scaffold_36793:6198-6287+
APEVTVTSLISSIQETSSPGTVIALFNVLDSDSGENGLVTCSIPDNLPFTLEKTFGNYHRLLTHRTLDREEVSEYNITITATDHGTPPLSTETHISLKVTDINDN
>uc003ljq.2_turTru1 932 scaffold_109429:55644-209222+
APEVTVTSLTSSIQETSSPGTVIALFNVHD---------------------------------------------------------------------------
>uc003ljq.2_bosTau4 932 chr7:51870573-52029259+
APEVTVTSLTSSIQETSSPGTVIALFNVHDSDSGENGLVTCSILDNLPFTLEKTYGNYYQLLTLRALDREEVSEYNITVTATDHGTPPLSTETYISLNVADVNDN
>uc003ljq.2_equCab2 932 chr14:35492552-35629677-
APEVTVTSLTSSIQETSSPGAVIALFNVHDSDSGENGLVTCSIPGNLPFTLEKTYGNYHQLLTHRTLDREEVSEYNITVTATDHGTPPLSTETHISLQVADINDN
>uc003ljq.2_felCat3 932 scaffold_184025:6697-9120+;scaffold_184038:105170-118976+
APEVTVTSLTSSIQETSSPGTVIALFNVHDSDSGENGLVTCSILDNLPFTLEKTYGNYHRLSTQRTLDREEVSEYNITVTSTDHGTPPLSTETHISLHVADINDN
>uc003ljq.2_canFam2 932 chr2:39181620-39329829+
APEVTVTSLTSSIQETSSPGTVIALFNVHDSDSGENGLVTCSILDNLPFTLEKTYGNYHRLLTRKTLDREEVSEYNITVTATDHGIPPLSTETHISLQVADINDN
>uc003ljq.2_myoLuc1 932 scaffold_158091:125209-261292+
APEVTVTSLTSSIQETSSPGTVIALFNVHDSDSGENGLVTCSIPNNLPFTLEKTYGNYYRLLTHRALDREEVSEYNITVMATDHGTPPLSTETHISLKVADINDN
>uc003ljq.2_pteVam1 932 scaffold_12320:18797-21200+;scaffold_6896:25185-37722+
APEVTVTSLTNSVQETSSPGTVIALFNVHDSDSEENGLVTCSIPNNLPFTLEKTYGNYYRLLTHRTLDREEVSEYNITVTATDHGTPPLSTETRISLQVADINDN
>uc003ljq.2_eriEur1 932 scaffold_371214:3800-6223+;scaffold_333107:13471-13529+;scaffold_370962:17960-24186-
APEVKITSLTSSIQEASSPGTVIALFSVHDSDSGENGLVTCSIPDNLPFTLEKTYGNYYRLLTQRTLDREEVSEYNLTVTATDHGSPPLSTETHITLHVADINDN
>uc003ljq.2_sorAra1 932 scaffold_248219:19451-21871+;scaffold_202848:3860-3918-;scaffold_132675:4034-4122+;scaffold_245153:37271-37424-
APEVTVTSLTSSIQEASSPGTVIALFNVHDSDSGDNGLVTCSIPGHLPFTLEKTYGSYHRLVTHTTLDREEVPDYNITIIATDHGTPPLSTETHISLHVADINDN
>uc003ljq.2_loxAfr3 932 scaffold_1:59116246-59266997+
APEVTVTSLTSSIQETSSPGTVIALFNVHDGDSGENGLVTCSVPDNLPFTLEKTYGNYYRLLTHGTLDREEVSEYNITVTATDQGTPPLSTETRISLQVLDINDN
>uc003ljq.2_proCap1 932 scaffold_528:38263-40507+;scaffold_5043:38662-38720+;scaffold_38721:9568-9870+
APEVTVTSLTSSIQETSSPGTVIALFNVHDGDSGENGLVTCSVPDNLPFTLEKTYGNYYRLLTHRTLDREEVSEYNITVIATDQGTPPLSTETWISLQVGDVNDN
>uc003ljq.2_echTel1 932 scaffold_311296:96042-98453-;scaffold_296524:5028-5086-;scaffold_152186:807-895+;scaffold_315381:53313-53539-
APEVTVTSLTSSIQEVSPPGTVIALFNVHDGDSGENGLVTCSIPDHLPFTLEKTYGNYYRLLTHRTLDREDVSEYNITVIATDQGTPPLSSETHIALHVADINDN
>uc003ljq.2_dasNov2 932 scaffold_1183:61431-63854+;scaffold_7202:35801-36027+
APEVTVTSLTSSVQEKSSPGTVIALFNVHDGDSGENGLVTCSVPDNLPFTLEKTYGNYHRLLTRRTLDREEVSEYNITVTATDQGTPPLSTEISISLHVADLNDN
>uc003ljq.2_choHof1 932 scaffold_16242:15106-16927+;scaffold_266202:452-510+;scaffold_461712:514-602-
APEVTVTSLTSSVQEKSSPGTVIALFNVHDGDSGENGLVTCSVPDNLPFRLEKTYGNYHRLLTRRILDREEVSEYNITVTATDQGTPPLSTEICILLQVADLNDN
>uc003ljq.2_monDom5 932 chr1:333171798-333338210+
TPDVTITSVTSSISENSSAGSMIALFNVHDKDSGENGQVTCSIPEHLPFKLEESYGNYYSLVTNKALDREQVSMYNITVRATDRGNPPLSTDTHISLHIEDINDN
>uc003ljq.2_ornAna1 932 Ultra532:245488-247908+
APEMTVTSLFNPVSEDSPSGTIIALLHVNDRDSGENGLVTCSIPNNLPFKLEETIDNFYRLVTDRALDRELVSEYNVTVKATDRGSPPLSTHIHISLHVSDTNDN
>uc003ljq.2_taeGut1 932 chr13:16883673-16940717+
APELT--HLT--ISEDAPSGTVVALLHVFDRDSGANGEVRC--LDDVPFRLQSSQGNYYSVVTARELDREQVSEYNVTVRAADGGSPALQSSAVLALRVLDVNDN
>uc003ljq.2_anoCar1 932 scaffold_147:906088-1249880-
APELIVNYFTSSISESSPAGTVIAILNVQDQDSGVNGEVTCSVPNNLPFRLERSVDDFYSLVTAGTLDREHMPTFNITITGTDNGIPPLSTTTVIALQVLDTNDN
>uc003ljq.2_xenTro2 932 scaffold_65:3068419-3068470+;scaffold_546:300988-430931+
EPEINFASLFSPIPEHSIAGTVIALIEVHDQDSGENGEVDCHLTD-LQFSVNIINGRFYRIVTTNNLDRERTPFYNITILATDRGYPQRTSKKMIGVEISDVNDN
>uc003ljq.2_tetNig2 932 chr1:6722677-6798900+
APLISIKSD---IPENSPPNTVIVMFSVSDPDSSNNGQVNCQINGNLPFNIASSSNGFYNLVTDSELDRERESEYNITVSCSDEGAPSLSSSVTLTLQISDVNDN
>uc003ljq.2_fr2 932 chrUn:305947306-223577574+
TPVIS-KSE---VPESSPPNTVIVMFSVSDPDSNNNGQVNCEINGNIPFNIAPSSNGFYNLVTDSELDRERESEYNITVSCSDEGVPSLSSSVTLTLHISDVNDN
>uc003ljq.2_gasAcu1 932 chrIV:9835517-10035811-
PPAINITSS---ISEDVKPGTVLTMMNVQDPDSDENGKVNCVLNENTNFKITSTSNNVFTLKTEDKLDREITSQHNISVTCSDEGVPSLSSSVTLTLQISDVNDN
>uc003ljq.2_oryLat2 932 chr10:10943680-11064986-
APVITIIPV---VSEDAPVDTTIAIINVRDADSEKNGQVTCVIEKSLPFKIVSSLTSYYNLVSDRSFDRELIAEYNIIAKD---GLPSLSSSVILNVKISDINDN
>uc003ljq.2_danRer6 932 chr14:2987507-2989878+;chr14:1893060-1893334-
APVIISKSLNIPIPESALPGTEVGIINVQDRDSENNGQVRCSIQQNVPFKLVPSIKNYYSLVTTGELDRELLSEYNITITATDEGSPPLSSTKNIHLTVADVNDN
>uc003ljq.2_petMar1 932 Contig12317:5681-7663-
APEIKLDFIMQSRGDTVFVSEVVGLVTVSDIDSAENGLVACHLRGHPHFK--LPYRDDYVVVTNSSLDREQMADYFLVLEASDGGTPPRVAARQFTVRLLDENDN
>uc003ljs.2_hg19 932 chr5:140739703-140890740+
APEVIVTSVSTPLPEDSPPGTVIALIKTRDRDSGENGEVYCQVLGNAKFILKSSSKNYYKLVTDGALDREEIPEYNLTITATDGGKPPLSSSIIVTLHISDVNDN
>uc003ljs.2_panTro2 932 chr5:143142711-143295505+
APEVIVTSVFTPLPEDSPPGTVIALIKTRDRDSGENGEVYCQVLGNAKFILKSSSKNYYKLVTDGALDREEIPEYNLTITATDGGKPPLSSSIIVTLHISDVNDN
>uc003ljs.2_gorGor1 932 Supercontig_0256590:460-2107+;Supercontig_0003961:19754-20105+;Supercontig_0032149:280-338+;Supercontig_0055548:5036-5262-
APEVIVTSVFTPLPEDSPPGTVIALIKTRDRDSGENGEVYCQVLGNAKFILKSSSKNYYKLVTDGALDREEIPEYNLTITATDGGKPPLSSSIIVTLHISDVNDN
>uc003ljs.2_ponAbe2 932 chr5:142875235-143028274+
APEVIVTSVFTPLPEDSPPGTVIALIKTRDRDSGENGEVYCQVLGNAKFILKSSSKNYYKLVTDGALDREEIPEYNLTITATDGGKPPLSSSIIVTLHISDVNDN
>uc003ljs.2_rheMac2 932 chr6:137750579-137906315+
APEVIVTSVFTPLPEDSPPGTVIALIKTRDRDSGENGEVYCQVLGNAKFILKSSSKNYYKLMTDGALDREEIPEYNLTITATDGGKPPLSSSIIVTLHISDVNDN
>uc003ljs.2_papHam1 932 scaffold4066:6764-8450-;Contig341392:2047-2161-;scaffold17580:14335-30748-
APEVIVTSVFTPLPEDSPPGTVIALIKTRDRDSGENGEVYCQVLGNAKFILKSSSKNYYKLITDGALDREEIPEYNLTITATDGGKPPLSSSIIVTLHISDVNDN
>uc003ljs.2_calJac1 932 Contig78:349486-501740+
TPEVIVTSVFTPLPEDSPPGTIIALIKTRDRDSGENGEVYCQVLGNAKFILKSSSKNYYKLVTDGALDREETPEYNLTITATDGGKPPLSSSIIFTLHISDINDN
>uc003ljs.2_tarSyr1 932 scaffold_1711:46989-49580+;scaffold_114325:3169-3257+
APEVIVTSVFTPLPEDSPPGTVIALIKTRDRDSGENGEVHCRVLENTKFMLRSSSKNYYKLVTDSVLDREEIPEYNVTITATDRGKPPLSSSISVTLHISDVNDN
>uc003ljs.2_micMur1 932 scaffold_2037:80695-82083+;scaffold_20763:12451-12459+;scaffold_2037:213416-230330+
APEVIVTSVFTPLPEDSPPGTVIALIKTRDRDSGENGEVYCRVLGNTKFILTSSSKNYYKLVTDKALDREEIPEYNVTITATDRGKPPLSSSVSITLVISDINDN
>uc003ljs.2_otoGar1 932 scaffold_96013.1-309913:228393-229197+;scaffold_96016.1-239405:13520-89755+
APEVIFMSLSNQIPEDSDLGTVIALIKVRDQDSGHNGLVTCYIQEEVPFKLESTSKNYYKLVIDKALNREQT---------------------------------
>uc003ljs.2_tupBel1 932 scaffold_126292.1-261847:82705-255543+;scaffold_126293.1-208928:54029-60723+
APEVIVTSVFTPLPENSPPGTVIALIKTRDRDSGENGDVFCHVLGNGEFILKSSSKNYYKLVTDRALDREEIPEYNVTITATDRGKPPLSSRISITLRVSDVNDN
>uc003ljs.2_mm9 932 chr18:37849612-37999783+
VPEVIVTSVFTPLPEDSPLGTVIALIKTRDRDSGENGDVYCHVLGNEGFVLKSSSKNYYKLVTDRTLDREAIPEYNVTIVAADRGKPPLSSNVIITLHISDVNDN
>uc003ljs.2_rn4 932 chr18:30596481-30752453+
VPEIIVTSVFTPLPEDSPLGTVIALIKTRDRDSGENGDVYCHVLGSEEFVLKSSSKNYYKLVTDRTLDREAIPEYNVTIVATDRGKPPLSSKVIITLHISDVNDN
>uc003ljs.2_dipOrd1 932 scaffold_3419:53275-55692+;scaffold_1909:23878-40044+
APEVIVTSVFTPLPEDSPPGTVVALIKTRDRDSGENGEVNCQVLGNAQFTLKSSSNNYYKLMTDRPLDREEIPEYNITIAATDRGKPPLSSSITLTLDVSDINDN
>uc003ljs.2_cavPor3 932 scaffold_6:3690822-3830235+
APEVIVTSIFTPLPEDSPPGTVIALIKTRDRDSGENGDVYCRISENSGFMLKSSSKNYYKLVTDKSLDREEISEYNITITATDRGKLPLSSSTSILLHISDVNDN
>uc003ljs.2_speTri1 932 scaffold_130999:47166-49465+;scaffold_131002:5406-5411+;scaffold_131000:33512-39311+
APEVIVTSVFAPLPEDSPPGTVIALIKTRDRDSGDNGEVYCEIRGHSEFILKSSLKNYYKLMTDRVLDREEIPEYNITITATDRGKPPLSSTIKITLHISDVNDN
>uc003ljs.2_oryCun2 932 chr3:23390334-23539687+
APEVIVTSVFTPLPEDSPPGTVVALIKTRDRDSGENGEVYCRVLGNPEFILESSSKNYYKLMTGGALDREQIPEYNVTIAATDRGQPPLSSSISVTVHISDVNDN
>uc003ljs.2_ochPri2 932 scaffold_59:46068-181065+
APEVIVTSVFTPLPEDSPPGTVIALIKTRDRDSGDNGKVYCHVPEAPEFLLKSSSKNYYKLMTDKVLDREQTPEYNVTITATDRGKPPLSSSVSVTVNIADVNDN
>uc003ljs.2_vicPac1 932 scaffold_477:802220-814136+;scaffold_36793:6198-6287+
TPEVVVTSIFTPLPENSPPGTVIALIKTRDRDSGENGDVYCQILGKTEFMLKSYSKNYYKLVTDRALDREEISEYNVTIMATDRGRPPLSSTKSITLHIADVNDN
>uc003ljs.2_turTru1 932 scaffold_109429:62529-209222+
APEVIVTSIFTPLPEDSPPGTVIALIKTRDRDSGENGEVYCQILGKTEFILKSYSKNYYKLVTDRTLDREEIPEYNVTIMATDRGKQPLSSSISITLRLADVNDN
>uc003ljs.2_bosTau4 932 chr7:51874844-52029259+
APEMIVTSVFTPLPEDSPPGTLIALIKTKDRDSGENGEVYCQILGKAEFILKSYLKNYYKLTTDKTLDREEISEYNITVMATDRGNPPLSSSITITLHIADVNDN
>uc003ljs.2_equCab2 932 chr14:35492552-35625096-
APEVIVTSVFTPLPEDSPPGTVIALIKTRDRDSGENGEVYCRILGKAEFLLKSYSKNYYKLVTEGALDREEIPEYNVTIMATDRGKPPLSSSVSITLHIADVNDN
>uc003ljs.2_felCat3 932 scaffold_184025:11569-13995+;scaffold_184038:105170-118976+
APEMVITSVFTPLPEDSPPGTVIALIKTRDRDSGENGEVYCRILGKAEFILKSYSKNYYKLVTDGPLDREENPEYNITIMATDRGKPPLSSSINITLHIADVNDN
>uc003ljs.2_canFam2 932 chr2:39187000-39329829+
APEVMMTSIFTPLPEDSPPGTVVALIKTRDRDSGENGEVYCSILGKADFILNSYSKNYYKLVTDGPLDREEIPEYNISVMATDRGKPPLSSSISITLHIADVNDN
>uc003ljs.2_myoLuc1 932 scaffold_158091:130008-261292+
APEVIVASVFTPLPEDSPPGTVIALIKTRDRDSGENGEVYCSLLGKTEFTLKSYSKNYYKLVTDRTLDREQTPEYNVTITATDRGKPPLSSSTTITLHVTDVNDN
>uc003ljs.2_sorAra1 932 scaffold_248219:24988-26458+;scaffold_196721:366-932+;scaffold_248219:26978-27342+;scaffold_202848:3860-3918-;scaffold_132675:4034-4122+;scaffold_245153:37271-37424-
APELIVTSVFTPLPEDAPSGTVIALIKTKDRDSGENGDVYCRLLGKTEFTLKSYSKNYYKLVTEGTLDREETPEYNITIMAFDKGKPPLTSSVSITLQLADVNDN
>uc003ljs.2_loxAfr3 932 scaffold_1:59121033-59266997+
APEVIVTSLFTPLPEDSPRGTVIALIKTRDRDSGENGEVYCRVFGNGEFILKSSSKNYYKLVTDGALDREQIPKYNITITATDRGKPPLSSSTSITLHIADINDN
>uc003ljs.2_proCap1 932 scaffold_528:43008-45283+;scaffold_5043:38662-38720+;scaffold_38721:9568-9870+
TPEVIVTSVFTPLPEDSLRGTVIALIKTRDRDSGENGEVHCRVIGNSEFILKSSSKNYYKLVTDSALDREQIPEYNITITATDRGKPPLSSSTSITLHIQDVNDN
>uc003ljs.2_echTel1 932 scaffold_311296:90210-92703-;scaffold_296524:5028-5086-;scaffold_152186:807-895+;scaffold_315381:53313-53539-
APEVIVTS-------------------------------------------------------------------------------PLSSSTSITLQVADVNDN
>uc003ljs.2_dasNov2 932 scaffold_1183:67341-69436+;scaffold_7202:35801-36027+
APEVIVTSVFTPVPEDSPPGTVIALIKTRDRDSGENGEVYCRIFGNAMFILKTSSVNYYKIVTDGALDREQIPEYNITITATDRGKPPLSSSRSVTLHIADVNDN
>uc003ljs.2_choHof1 932 scaffold_52548:3601-6173+;scaffold_266202:452-510+;scaffold_461712:514-602-
APEVIVTSVFTPVPEDSPPGTVIALIKTRDRDSGENGEVYCRIFGNAQFTLKSSSKNYYKIVTDGVLDREQIPEYNITITGTDRGKPPLSSSVGVTVHIADVNDN
>uc003ljs.2_monDom5 932 chr1:333180409-333338210+
APEITVASVFSPVPENSESGTVIALLKLRDRDSGENGEVICYLQGYIPFKLESPSRNYYKVLTDGTLDREQTSEYNITVTATDKGTPPLSTSKTFILHIADVNDN
>uc003ljs.2_ornAna1 932 Ultra532:250301-252727+
APEVTFTTVFTPIPEDAKTGTVIALMRIRDRDSGKNGEFTCRIQDNISFTLVASSKNSYKLMTDSVLDREKTSEYNITVIATDRGNPPLTTSKTISLYVADVNDN
>uc003ljs.2_taeGut1 932 chr13:16826696-16940717+
PPEITILSLSSPVPEDAPVGTVVALLNVNDLDSGENGQVSCELSGEAPLRSW-SSGGSYKVVTSGALDREQASEHRVTVVARDRGRPALWSSRELVLEVSDVNDN
>uc003ljs.2_anoCar1 932 scaffold_147:906088-1231154-
PPELTMTFAISSIPENSLIGTTVAILNAQDKDSGVNGKVTCSIPSNLPFQLK-NTDDFYTLVTEKSLDREEVAVYNITITAVDEGIPTLSTSEIISLKVLDTNDN
>uc003ljs.2_xenTro2 932 scaffold_546:308398-430931+
APGITITSINTPISEDSAPGTVVALIKAHDLDSGENGEVDCEIMGTVPFKLLSSSGNFYKIVTTNSLDREKSPYYNITIQAIDRGSPPLTAKKIIRLDVSDINDN
>uc003ljs.2_tetNig2 932 chr1:6761098-6740475+;chr1:115034-48389-;chr1:6798617-6798900+
KPVINIMSQSNVISENSKPATIVTMVNVQDLDSGDNGKIRCTISEKIPFL--PTSANFFNLLTKNELDRERESEYNITVSCSDEGVPSLSSSVTLTLQISDVNDN
>uc003ljs.2_fr2 932 chrUn:223517798-223577574+
KPVINIMSKTNVISENLKPGTVVTILNVQDPDSAENGKVVCNIQGNMPFQ--ITSSKIFSLVSDSELDRERESEYNITVSCSDEGVPSLSSSVTLTLQISDVNDN
>uc003ljs.2_gasAcu1 932 chrIV:9835517-9955720-
VPTIQLMSFAISISEDSPLGTTIAVINVDDVDSDGNGVVKCSIDSDMPFKIESSLTGYYTIVTDNVLDREIIPEYNITVTVSDQGSPPLTSRKQINVKVSDVNDN
>uc003ljs.2_oryLat2 932 chr10:10943680-11021784-
IPTIQLMSFSNSVSEDSPPGTTIAVVNVNDEDSENNGIVKCIIDSDAPFKIESSLTGYYTIVTDDVLDRENIPEYNITIKVTDQGSPPLSSIKNVNVKVSDVNDS
>uc003ljs.2_danRer6 932 chr14:2991841-2810013+;chr14:1893060-1893334-
SPIIIVKSLNSPVPESALPGTEVGIINVQDRDSENNGQVRCSIQQNVPFKLVPSIKNYYSLVTTGELDRELLSEYNITITATDEGSPPLSSTKNIHLTVADVNDN
>uc003ljs.2_petMar1 932 Contig12317:7093-7691-;Contig114:26254-27882+;Contig5105:22964-23302-
LPAFTEA---TRZPEDAEVGSEIGVARLAGNDSATYAAV----------------------AADKALDREELPG-KAT----GGTKWTWSR-VLVTVHVGDVNDN
>uc003lju.2_hg19 932 chr5:140743898-140890740+
APEVILTSLTSSISEDCLPGTVIALFSVHDGDSGENGEIACSIPRNLPFKLEKSVDNYYHLLTTRDLDREETSDYNITLTVMDHGTPPLSTESHIPLKVADVNDN
>uc003lju.2_panTro2 932 chr5:143146906-143295505+
APEVILTSLTSSLSEDCLPGTVIALFSVHDGDSGENGEIACSIPRNLPFKLEKSVDNYYHLVTTRDLDREETSDYNITLTVMDHGTPPLSTESHIPLKVADVNDN
>uc003lju.2_gorGor1 932 Supercontig_0003961:21654-24074+;Supercontig_0032149:280-338+;Supercontig_0055548:5036-5262-
APEVILTSLTSSLSEDCLPGTVIALFSVHDGDSGENGEIACSIPRNLPFKLEKSVDNYYHLLTTRDLDREETSDYNITLTVMDHGTPPLSTESHIPLKVADVNDN
>uc003lju.2_ponAbe2 932 chr5:142879430-143028274+
APEVILTSLTSSLSEDCLPGAVIALFSVHDGDSGENGEIACSIPRNLPFKLEKSVDNYYHLLTTRDLDREETSDYNITLTVIDHGTPPLSTESHIPLKVADVNDN
>uc003lju.2_rheMac2 932 chr6:137754766-137906315+
APEVILTSLTSSLSEDCLPGTVIALFSVHDGDSGENGEIACSIPRNLPFKLEKSVDNYYHLLTTRNLDREETSDYNITLTVIDHGTPPLSAENHIPLKVADVNDN
>uc003lju.2_papHam1 932 Contig341392:197-279-;scaffold9678:5-2027+;Contig649601:1-11+;scaffold17580:14335-30748-
APEVILTSLTSSLSEDCLPGTVIALFSVHDGDSGENGEIACSIPRNLPFKLEKSVDNYYHLLTTRNLDREETSDYNITLTVIDHGTPPLSAENHIPLKVADVNDN
>uc003lju.2_calJac1 932 Contig78:353665-501740+
APEVILTSLTSSLSEDCPPGTVIALFSVHDDDYGENGEIACSIPRNLPFKLEKSVDNYYHLLTTRHLDREETSDYNITLTVIDHGTPPLSTVNHIPLKVADVNDN
>uc003lju.2_tarSyr1 932 scaffold_1711:51571-53994+;scaffold_114325:3169-3257+
APEVILTSLTRSLSEDCLPGTVIALFSVHDVDSGENGEIACSIPKDLPFKLEKSVDNYYHLLTMSALDREETSNYNITLTATDHGTPPLSTENHISLEVTDVNDN
>uc003lju.2_micMur1 932 scaffold_2037:84875-230330+
APKVTLTSLTSSLSEDCPPGTVIALFSVHDGDSGENGEIACSIPRNLPFKLEKSVDNYYHLLTTEALDREEISDYNITITVTDHGTPPLSTENHISLKVADVNDN
>uc003lju.2_tupBel1 932 scaffold_126292.1-261847:88256-255543+;scaffold_126293.1-208928:54029-60723+
APELLLTSLTSTVSEDCLPGTVIALFSVHDGDSGENGETECSISRNLPFKLEKSVDNYYHLLTAMALDREETSDYNITVTVMDRGTPSLSTENHISLKVADVNDN
>uc003lju.2_mm9 932 chr18:37854155-37999783+
APEVILTSLTSSVSEDCLPGTIIALFSVHDADSGENGEISCSIPKNLPFKLEKSVDNYYHLLTTRALDREETSDYNITVTVVDRGTPPLSTENHISLKVADINDN
>uc003lju.2_rn4 932 chr18:30601026-30752453+
APEVILTSLTSSVSEDCLPGTIIALFSVHDADSGENGEVSCSIPKNLPFKLEKSVNNYYHLLTTSALDREETSDYNITVTVVDRGTPPLSTENHISLKVADINDN
>uc003lju.2_dipOrd1 932 scaffold_3419:57872-69369+;scaffold_1909:23878-40044+
APEVILTSLTSSVSEDCLPGTIIALFSVHDGDSGKNGEVSCSIPGNLPFKLEKSVDNYYHLVTTRSLDREETSEYNITVTVIDGGTPPLSTENHISLKVADINDN
>uc003lju.2_cavPor3 932 scaffold_6:3695047-3830235+
APEVVLASLSSSVSEDCLPGTIIVLFSVHDSDSGKNGEIACSIPKSLPFKLEKSVDNYYHLLTTRALDREETSDYNITVTVTDSGTPPLATEKQIFLKVADINDN
>uc003lju.2_speTri1 932 scaffold_130999:51223-52585+;scaffold_131002:5406-5411+;scaffold_131000:33512-39311+
APEVILTTFSSSVSEDCLPGTIIALFSIHDVDSGENGETSCSIPKNLPFKLERSVDNYYHLLTTRTLDREETSDYNITVTVTDHGTPPLSTENQISLKVADINDN
>uc003lju.2_oryCun2 932 chr3:23395048-23539687+
APELILTSLTSSVAEDCPPGTLIALFSVHDGDSGENGEIECSIPGNLPFKLERSVDDYYHLLTTNALDREETSDYNITVTVIDRGTPALSTENHIFLKVADVNDN
>uc003lju.2_ochPri2 932 scaffold_59:50778-181065+
VPEVILTSLTSFVAEDCLPGTLIALFSVHDADSAENGEIECSVPSNLPFKLEKSIDNYYHLVTTRALDREEISDYNITVTVKDH-TPALSTENHIFLKVVDVNDN
>uc003lju.2_vicPac1 932 scaffold_477:816605-818128+;scaffold_36793:6198-6287+
VPEVILTSLASSVSEDCIPGTIIALFSVHDGDSGENGEIACSIPKNLPFKLEKSVDNYYHLLTTRALDREEISDYNITVTVTDCGNPPLSTENHIFLKVADINDN
>uc003lju.2_turTru1 932 scaffold_109429:67136-209222+
VPEVILTSLASSISEDCLPGTIIALFSVHDGDSGENGEISCSIPRNLPFKLEKSVDNYYHLLTTGALDREEISDYNITVTVTDCGNPPLSTENHISLKVTDINDN
>uc003lju.2_bosTau4 932 chr7:51880061-52029259+
APEVLLTSLSSTVSEDCLPGTIIALFSVHDGDSGENGEIVCSIPRNLPFKLEKSVDNYYHLLTTRALDREEISDYNITVTVTDCGNPPLSTENHIFLKVADINDN
>uc003lju.2_equCab2 932 chr14:35492552-35620636-
VPEVILTSLTSSVPEDCLPGTVIALFSVHDGDSGENGEIACSIPRNLPFKLEKSVGNYYHLLTTRALDREGISDYNITVTVIDRGNPPLSTENHISLKVADINDN
>uc003lju.2_felCat3 932 scaffold_184025:15878-17417+;scaffold_184038:105170-118976+
VPEVILTSLASSVSEDCPPGTVIALFSVHDGDSGENGEIVCSIPRNLPFKLEKSVDNYYHLLTTKALDREEISDYNITITVIDSGNPPLSTESHISLNVADINDN
>uc003lju.2_canFam2 932 chr2:39191739-39329829+
VPEVILTSRASSVSEDCPPGTIIALFSVHDGDSGENGEILCSIPRNLPFKLEKSVDNYYHLLTTKALDREEISNYNITVMVIDCGNPPLSTESYISLNVADINDN
>uc003lju.2_myoLuc1 932 scaffold_158091:134260-261292+
VPEMILTFLASSVSEDCLPGTVIALFSVHDGDSGENGEIACSISGNLPFKLEKSVDNYYHLLTTRTLDREEISDYNITITVIDRGNPPLSTENHISLKVADINDN
>uc003lju.2_pteVam1 932 scaffold_12320:27108-29552+;scaffold_6896:25185-37722+
VPEMILTSLASSISEDCLPGTVIALFSIHDGDSGENGEIACSIPRNLPFKLEKSVDNYYHLLTTRTLDREEISDYNITITVIDHGNPPLSTENHISLKVADINDN
>uc003lju.2_sorAra1 932 scaffold_248219:29515-30801+;scaffold_196721:5531-6663+;scaffold_202848:3860-3918-;scaffold_132675:4034-4122+;scaffold_245153:37271-37424-
VPELTLTSLASSVSEDCLPGTVIALFSVHDGDSGENGEI-CSIPGNLPFKLENSVDNYYLLLTRRALDR-EI-EYNITVTVIDRGNPPLSTEASITLHVADTNDN
>uc003lju.2_loxAfr3 932 scaffold_1:59125337-59266997+
TPEVILTSLTSSVSEDCLPGTVIALFSVHDSDSGENGEIACSIPMNLPFKLEKSVDNYYHLLTTKTLDREETSGYNITVTVTDRGTPPLSTETHISLKVADVNDN
>uc003lju.2_proCap1 932 scaffold_528:47028-49457+;scaffold_5043:38662-38720+;scaffold_38721:9568-9870+
APEVILTSLTSSISEDCLPGTVIALFSVHDSDSGENGEVTCSIPRNLPFKLEKSVDNYYHLLTTKALDREEISDYNITVTVIDRGTPPQSTETHISLKVTDINDN
>uc003lju.2_echTel1 932 scaffold_311296:85770-88159-;scaffold_296524:5028-5086-;scaffold_152186:807-895+;scaffold_315381:53313-53539-
APEVILTSLSTLVSEDCALGTVIALFSVHDSDSGENGEVACSIPSNLPFALEKSVNNYYHLLTTNVLDREETSDYNITVTVVDHGTPPLSTETHISIKVVDINDN
>uc003lju.2_dasNov2 932 scaffold_1183:71327-73740+;scaffold_7202:35801-36027+
APEATLASLTSSVSEDCHPGTVIALFSVHDGDSGDNGEIACSIPVNLPFKLEKSVDNYYQLLTTRALDREETSDYNITVTVIDRGIPPLSTETLISLKVADINDN
>uc003lju.2_choHof1 932 scaffold_52548:8045-10411+;scaffold_266202:452-510+;scaffold_461712:514-602-
APEATLTSLTSSVSEDCLPGTVIALFSVHDDDSGENGEIACSIPGNLPFKLEKFVDDYYQLLTTRVLDREETSDYNITVTVIDHGTPPLSTETQISLKVADINDN
>uc003lju.2_monDom5 932 chr1:333184643-333338210+
TPDVTITSVTSSISENSSVGSMIALFNVHDKDSGENGQVTCSIPEHLPFKLEESYGNYYSLVTNKALDREQVSMYNITVRATDRGNPPLSTDTHISLHIEDINDN
>uc003lju.2_ornAna1 932 Ultra532:253772-256192+
TPEITVTSLSSSVPEDSPPGTVIALLNVHDQDSRENGLVTCSISENMPFKLEKSYGNYYKLVTDRALDRELVSDYNITVTATDRGSPPLSANTHIFLHVLDSNDN
>uc003lju.2_taeGut1 932 chr13:16803582-16940717+
APEIFL-FGIKRVSEDAPSGTVVALLYVQDRDSGVNGEVARS--KDVPFRLQSSQANYYSVVTARELDREQVSEYNVTVRAADGGSPALQSSAVLALRVLDVNDN
>uc003lju.2_anoCar1 932 scaffold_147:906088-1223662-
PPELVMTFVITSVAENTPKGTTVAILNAQDKDSGVNGQVTCSIPSNLPFKLKKMHDDFYTLVTEKSLDREEVTIYNITVTAIDEGMPTLSTSEIISLKVLDTNDN
>uc003lju.2_xenTro2 932 scaffold_546:295528-430931+
APEISVTSITTPISEDSPSGTVVALIEAHDVDSGENGEVDCQIIGTVPFKLLSSSGNFYKIVTTGTLDREKSPYYSITILAMDKGSPPLTFRKTIRLDVSDINDN
>uc003lju.2_tetNig2 932 chr1:46890-46923-;chr1:6744340-6798900+
RPEINIM----LTSEDSVIGTVIALLSAKDPDSGNNGKVHCVSAE---SVFKLTSANHYSLVTSGQLDREKNGRYSVKITATDSGKPALSSEKIINVDLLDVNDS
>uc003lju.2_fr2 932 chrUn:223527290-223577574+
KPTINIMSKSNIISEHSKLNTVVAMMNVQDPDSAENGRVHCFLNENMPLAIKSTSNNFYSLVTDSELDRERESEYNITVA-SDEGVPSLSS--SVTLTLSDVNDN
>uc003lju.2_gasAcu1 932 chrIV:9835517-9916424-
APVINIMSYSSMISEDVPVGTTIAVFHVRDADSERNGQITCSMDYYLPFKIQSSLTNYYNLLSNVPFDRETIPEYNITITATDSGSPPLSTKITLQLKISDVNDN
>uc003lju.2_oryLat2 932 chr10:10943680-11048316-
APLITLTSLSSTIPEDSPIGATVAIIHVKDIDSGKNGKVDCSVNANIPFIIQTSLKNYFTLVTNGVLNRESVPEYNITFTAVDEGSPALSTNKTISFKVSDVNDN
>uc003lju.2_danRer6 932 chr14:2995915-2998278+;chr14:1893060-1893334-
SPIIIVK--SDPIPESALPGTEVGIINVQDRDSENNGQVRCSIQQNVPFKLVPSIKNYYSLVTTGELDRELLSEYNITITATDEGSPPLSSTKNIHLTVADVNDN
>uc003lju.2_petMar1 932 Contig12317:7093-7677-;Contig5105:21604-22464-;Contig114:24639-25397+
APVFDRA--TSSIAED---EPVNVLFGARDGDSGKNGEVKYEIGE------GTAGRNSGYFPMGSELDRETREEYSLTVSAMDRGATPRSPZ----VTVLDVNDN
>uc003ljw.2_hg19 930 chr5:140749962-140890740+
APEITLASESQHIQEDAELGTAVALIKTHDLDSGFNGEILCQLKGNFPFKIVQDTKNTYRLVTDGALDREQIPEYNVTITATDKGNPPLSSSKTITLHILDVNDN
>uc003ljw.2_panTro2 930 chr5:143152944-143295505+
APEITLASESQHIQEDAELGTAVALIKTHDLDSGFNGEILCQLKGKFPFKIVQDTKNTYRLVTVGALDREQIPEYNVTITATDKGNPPLSSSKTITLHILDVNDN
>uc003ljw.2_gorGor1 930 Supercontig_0003961:27604-30018+;Supercontig_0032149:280-338+;Supercontig_0055548:5036-5262-
APEITLASESQHIQEDAELGTAVALIKTHDLDSGFNGEILCQLKGKFPFKIVQDTKNTYRLVTDGALDREQIPEYNVTITATDKGNPPLSSSKTITLHILDVNDN
>uc003ljw.2_ponAbe2 930 chr5:142885468-143028274+
APEITLASESQHIQEDAELGTAIALIKTHDLDSGFNGEILCQLKGKFPFKIVQDTKNTYRLVTDGALDREQIPEYNVTITATDKGNPPLSSSKTITLHILDVNDN
>uc003ljw.2_rheMac2 930 chr6:137760473-137906315+
ALEITLASESQHIQEDAELGTAIALIKTHDLDSGFNGEILCQLKGKFPFKIVQDTKNIYRLVTDGALDREQIPEYNVTITATDKGNPPLSSSKTITLHILDVNDN
>uc003ljw.2_papHam1 930 scaffold9678:5032-7455+;scaffold17580:14335-30748-
ALEITLASESQHIQEDAELGTAIALIKTHDLDSGFNGEILCQLKGKFPFKIVQDTKNTYRLVTDGALDREQIPEYNVTITATDKGNPPLSSSKTITLHILNVNDN
>uc003ljw.2_calJac1 930 Contig78:359423-501740+
APEITVASESQHIGEDAELGIAFALIKTHDLDSGFNGEILCZLKGKFPFKIIQDTKNTYRLVTDZALDQEQIPEYNVTITATDKGNTPLSSSKTITLHILDVNEN
>uc003ljw.2_tarSyr1 930 scaffold_1711:57305-59562+;scaffold_2230:403-745+;scaffold_114325:3169-3257+
APEITLASESQHLQEDAELETAIALIKTHDLDSGLNGEILCZLKGIFSFKIV---RSTHRLVTDGTLDREQIPEYNVTITAT-YSNPPLSSSTSITLHIIDDNDS
>uc003ljw.2_micMur1 930 scaffold_2037:91357-230330+
ALZITLASESQHI--DAEMGTPAALIKTHDPDSGFNEEILCQLK------IVQD--NT-GL----------IPDYNVTIMVTDKGNLS-SSSMCIALYIADLNYN
>uc003ljw.2_otoGar1 930 scaffold_96013.1-309913:246883-249385+;scaffold_96016.1-239405:74872-89755+
APZITLTCKSQHIQENAZMGTAVALIKIHNPDSGFNEESPCPQKGKF------------------------------TITILDKDNLLPSSNMNITLYISDINYK
>uc003ljw.2_mm9 930 chr18:37880208-37999783+
RPEITVRSLLEMIPENAPPG-TIALIKIHDGDSGDNGEILCZIKGKF-LTIGQDSKHIYKZGTNETLGQEQIPEYSVIITAVGKGNLSHSSSTNFILZISDISVN
>uc003ljw.2_rn4 930 chr18:30629788-30752453+
VPEVLFQSLPDLIMENTEPG-VIALLKTRDKDSGRN-EILCLIR-KF-LTIVQDSKHIYKZGTNRALDQEQIPEYSVIITAVDKSNLSHSSGTNFILZISDISVN
>uc003ljw.2_dipOrd1 930 scaffold_3419:74801-77179+;scaffold_1909:23878-40044+
ILEITF---SESQQEDVELGTDFTLLQTQCMDSELNGEII-QAKGNF-IEIAQDIECT--ZTTDRVLYGKQMQEYIAII-----DDTSLFSSTGFTLY---TSVK
>uc003ljw.2_cavPor3 930 scaffold_6:3700744-3830235+
ALEIILASEFQFVPE-AELG-TVALIKTYDLDSGFNGEILGQLKRKS-FKIAQDTKHTYRLV-DGSLDSAQVAECNV---RTDKGNLSHSSCINVTFYIADVDDN
>uc003ljw.2_speTri1 930 scaffold_130999:55798-57121+;scaffold_131002:5406-5411+;scaffold_131000:33512-39311+
-----------------------------------NGGILCKLKGNF-FKIVQDKKRTHRLVTDSALDREEIPEYNVIIIVSYKGNPLLSSGTSFNLYITDINNN
>uc003ljw.2_oryCun2 930 chr3:23401126-23539687+
APEMTLASESQLIQEDAELGTAVALIKAHDLDSGLNGEIVCQLKESF-FKIIQDTKNTYRLVTDGALDREQTPEYNVTIAATDRGQPPLSSSISVTVHISDVNDN
>uc003ljw.2_vicPac1 930 scaffold_477:823087-825602+;scaffold_36793:6198-6287+
APEITVDSDFEY---------------------------------------------------------------------------------------------
>uc003ljw.2_turTru1 930 scaffold_109429:74804-209222+
APEITLDSESKYIQEDAELGAVVALIKTHDLGSGFNGENLCQLKGNFPFKIVQDTKNTYKLVTDRALDREKTPEYNVTITATDKGKPPLSSKRSVTLKVADVNDN
>uc003ljw.2_bosTau4 930 chr7:51886008-52029259+
VPEITLDSESKYIKEDTELGTVVALIKTHDLDSGFNGEVLCQIKGNFPFKIVQDTKNTYKLVTERVLDREKTPEYNVTITATDKGKPPLSSKRSVTLKVADVNDN
>uc003ljw.2_equCab2 930 chr14:35492552-35614900-
APEITLDSESKHIQEDAEPGTVVALIKTRDLDSGFNGEIQCRLNGKFPFKIVQDTKNTYKLVTDGALDREQTPEYNVTITATDRGKPPLSSNRSVILNIADVNDN
>uc003ljw.2_felCat3 930 scaffold_184034:4464-7161+;scaffold_184038:105170-118976+
TPEITVDSESKHIL-DAELGTAVAL-QTYDLDSGFNGEVFCQLKRKFPFKIVQDTKNTYKLVTDGALDREQTPEYNITITVTDRGRPALSSNRSVILNIADVNDN
>uc003ljw.2_canFam2 930 chr2:39197501-39329829+
APDVILDSESKHIQEDTELGTVVALIKTRDLDSGFNGEVFCQLKGKFPFKIVQDTKNTYKLVTDGALDREQTPEYNVTITVTDRGKPPLSSSISITLHIADVNDN
>uc003ljw.2_myoLuc1 930 scaffold_158091:139948-261292+
VPEITLDAESKHIQEDVELGTVVALIKTHDLDSGFNGEILCQLNGNSPFKIVQDTKNTYKLVTDGALDREQTMEYNITITATDKGKPPLSSKTSVTLNIDDVNDN
>uc003ljw.2_pteVam1 930 scaffold_12320:32728-35152+;scaffold_6896:25185-37722+
APEITLDSESKHIQEDA-LGTVVALIKTHDRDSGLNGETLCQLHGNFPFKIVQDTKNTYKLVTDGALDREQTPEYNITITATDRGKPPLSSKRSVTFNVADVNDN
>uc003ljw.2_eriEur1 930 scaffold_378715:39980-42422-;scaffold_333107:13471-13529+;scaffold_370962:17960-24186-
APEITLDSESKQIQEDAHLGTVVALIKTQDLDSGINGEILCQLNGNFPFKIVQDTKNTYKLMTDGALDRELTQEYSLIITPTDKGQPPLS-KRNVPLKIEYVNTH
>uc003ljw.2_loxAfr3 930 scaffold_1:59132397-59266997+
APEITLASESKHIQEDAELGTIVALIKVHDLDSGVNGEILCQLKGNSPFKIVQDTKNTYKLVTDGTLDREHMTEYNVTIMATDKGKPPLSSSTSVTLHIADVNDN
>uc003ljw.2_proCap1 930 scaffold_528:53584-55997+;scaffold_5043:38662-38720+;scaffold_38721:9568-9870+
APEITVASESKHIQEDAEWGTIVALIKTHDLDSGVNGEILCQLKGNVPFKIAQDTKNTYKLVTDGTLDREQIAEYNVTIMATDKGKPPLSSSTSVTLHITDVNDN
>uc003ljw.2_echTel1 930 scaffold_311296:78629-81061-;scaffold_296524:5028-5086-;scaffold_152186:807-895+;scaffold_315381:53313-53539-
APEITLASESKHIQEDAKLGTVVALIRMHDLDSGVNGEILCQLKGNFPFKIVQDTKNTYKLVTDGILDREQTAEYNVTIVATDKGNPALSTIMSVTLHIKDVNDN
>uc003ljw.2_dasNov2 930 scaffold_1183:77029-78997+;scaffold_162932:4031-4085+;scaffold_7202:35801-36027+
IPEITLAFESKLIQEDAELGTVVALIKTHDRDSEFNREILCQLKGNFPFKIVQDTKNTYKLVTDGALDREQTPEYNVTITATDKGKPPLSSSTSIILQIGDVNDN
>uc003ljw.2_monDom5 930 chr1:333192879-333338210+
APEITVASVFSPVPENSESGTVIALLKLRDRDSGENGEVICYLQGNIPFRFVZ----FYKVLTDGTLDREQTPEYNITVTATDKGTPPLSTSKTFILHIADVNDN
>uc003ljw.2_ornAna1 930 Ultra532:260100-262523+
APEVTLASLTNEIPEDAVPGTVIALLKTRDRDSGENGEVTCRLRDNVPFKISSSSKNSYKLVTDSFLDREKTSEYNITITATDRGNPPLTTSKTITLYVADVNDN
>uc003ljw.2_galGal3 930 chr13:1592800-1633394+
APEISVRSALSEISEDAAPGTVVALLHVQDRDSGANGEVRCSLGEGVPFRLERALDDYYSVVTARELDRERASEYNVTVRAADGGSPALRSGAVLALRVLDVNDN
>uc003ljw.2_taeGut1 930 chr13:16812578-16940717+
APEITLLSVSSPVPEDAPTGTVVALLNVNDPDSGENGQVSCELSGEAPLSIVASSGGSYKVVTSGALDREQASEHRVTVVARDRGRPALWSSRELVLEVSDVNDN
>uc003ljw.2_anoCar1 930 scaffold_147:906088-1219094-
APDVILTSISNPIPEDLEPGAVIALIKVHDRDSGENGEVSCHLQEFVPFQIVSSSDDYFKLLTDGSLDRERVPEYNITIIAMDKGTPPLS-HTKPSLZISDINDN
>uc003ljw.2_xenTro2 930 scaffold_546:364257-430931+
PPEVSLTSITNPVSEESAPGTVVALIRAHDPDYGENAEVDCQIIGTVPFKLLSSSGNFYKIVTTGTLDREKSSHYYITIQATDKGSPPLSFSKTIRFNVSDTNDN
>uc003ljw.2_tetNig2 930 chr1:6747395-6748727+;chr1:29130-42056-;chr1:6672274-6798900+
RPEINIMSKSNVISEDAQIGTVVTMINVEDKDTGENGKVQCFVNENIPYILKTSSSNFHTLVTDSELDRERESEYNITVSCSDEGAPSLSSSVTLTLQISDVNDN
>uc003ljw.2_fr2 930 chrUn:324850770-324850794-;chrUn:223524007-223525813+;chrUn:324845479-324845863-;chrUn:223516351-223577574+
NPHIKIVSKSESLSENSAPNTVVAMLSVNDPDSENNGQVQCNRENDIPFKIQTTSNGFHTLITEVMLDRERESEYNITVSCSDEGVPSLSSSVTLTLQISDVNDN
>uc003ljw.2_gasAcu1 930 chrIV:9835517-9912454-
IPTIQLMSFANSISEDSPPGTTIAVINVDDVDSDGNGVVKCSIDSDMPFKMESSLTGYYTILTDNVLDRESIPEYNITITVSDQGSPPLTSRKQINVKVSDVNDN
>uc003ljw.2_oryLat2 930 chr10:10943680-11014670-
APVINVMSFSSPVPENSPLGTTVAIINVIDADSDQNGQITCAIDQVLPFKIKSTITNYYALLTESYLDREVISEYNITVRASDSGLPSLSNTTILRLKISDVNDN
>uc003ljw.2_danRer6 930 chr14:3020516-2961035+;chr14:1893060-1893334-
SPVISMTSFSGKIQEDSPAGTVVALISVQDLDSGKNGQVRLALEQSSPFTIKPSPRKYYTLVTDAPLDREKVSSFNLTLVATDEGSPSLFSKITISLDVTDINDN
>uc003ljw.2_petMar1 930 Contig12317:7334-7664-;Contig5105:21259-21601-;Contig12317:6350-6822-;Contig114:25398-25660+;Contig12317:5758-6083-;Contig14286:9393-9650-
APEIKLDFIMQSRSEGAAYESFVGLVTVSDIDSAENGLVACHLRGHPHFK--LPYRDDYVVVTNSSLDREQMADYFLVLEASDGGTPPRPAS---NLDILDVNDN
>uc003ljy.2_hg19 933 chr5:140753651-140890740+
VPEVVVTSGSRTIAESAPPGTVIALFQVFDRDSGLNGLVTCSIPRSLPFELEKSVGNYYRLVTNAALDREEVFLYNITVTATDKGTPPLSTETIISLNVADTNDN
>uc003ljy.2_panTro2 933 chr5:143156634-143295505+
VPEVVVTSGSRTIAESAPPGTVIALFQVFDRDSGLNGLVTCSIPRSLPFELEKSVGNYYRLVTNAALDREEVFLYNITVTATDKGTPPLSTETIISLNVADTNDN
>uc003ljy.2_gorGor1 933 Supercontig_0003961:31290-33666+;Supercontig_0032149:280-338+;Supercontig_0055548:5036-5262-
VPEVVVTSGSRTIAESAPPGTVIALFQVFDRDSGLNGLVTCSIPRSLPFELEKSVGNYYRLVTNAALDREEVFLYNITVTATDKGTPPLSTETIISLNVADTNDN
>uc003ljy.2_ponAbe2 933 chr5:142889157-143028274+
VPEVVVTSGSRTIAESAPPGTVIALFQVFDRDSGLNGLVTCSIPRSLPFELEKSVGNYYRLVTKAALDREEVSLYNITVTATDKGTPPLSTETIISINVADTNDN
>uc003ljy.2_rheMac2 933 chr6:137764158-137906315+
VPEVVVTSGSRTIAESAPPGTVIALFQVFDRDSGLNGLVTCSIPRSLPFELEKSVSNYYRLVTNAALDREEVSLYNITVTATDKGTPPLSTETIISLNVADTNDN
>uc003ljy.2_papHam1 933 scaffold9678:8728-11419+;scaffold17580:14335-30748-
VPEVVVTSGSRTIAESAPPGTVIALFQVFDRDSGLNGLVTCSIPRSLPFELEKSVSNYYRLVTNAALDREEVSLYNITVTATDKGTPPLSTETIISLNVADTNDN
>uc003ljy.2_calJac1 933 Contig78:363215-501740+
VPEVVVTSGSRTIAESAPPGTIIALFQVFDRDSGLNGLVTCSIPRSLPFELEKSVDNYYRLVTNAALDREEMSLYNITVTATDKGTPSLSTETIISLNVADTNDN
>uc003ljy.2_tarSyr1 933 scaffold_1711:61731-64085+;scaffold_114325:3169-3257+
VPEMVVTSGSRTIAENAPPGTVIALFQVYDQDYGPNGLVMCSIPESLPFELEKSVDNYYRLVTTTVLDREVVSLYNITVTATDKGAPPLSAEMLVSLNVADTNDN
>uc003ljy.2_micMur1 933 scaffold_71140:1-1466+;scaffold_2037:96996-230330+
VPEVVVTSGSRTIAESAPPGTVIALFQVYDRDSGPNGLVTCSIPRSLPFELEKSVDNYYRLVTNSFLDREEVSLYNITVTATDKGMPPLSTETLISLNVADTNDN
>uc003ljy.2_otoGar1 933 scaffold_96013.1-309913:250995-253308+;scaffold_96016.1-239405:74872-89755+
VPEVVVTSGSRTIAESEPPGTVITLFQVYDRDSGLNGLVTCSIPRSLPFELEKSVDNYYRLVTNSFLDREEVSLYNITVTATDKGMPPLSTETLISVKVADTNDN
>uc003ljy.2_tupBel1 933 scaffold_126292.1-261847:99540-255543+;scaffold_126293.1-208928:54029-60723+
VPEVVVTSGSRTVAESAPPGTVITLFQVYDRDSGLNGLVTCSISRTLPFELEKSVDNYYRLVTSTVLDREQVRLYNITLTAIDKGTPPLSTETLISLNVADTNDN
>uc003ljy.2_mm9 933 chr18:37866883-37999783+
APEVVVTSGSRAIAENSPSGTVIALFQVYDKDSERNGLVICSISESLPFKLEESLDNYFRLVTNTELDREQVSSYNITVTATDRGTPPLSTKIFISLDVADINDN
>uc003ljy.2_rn4 933 chr18:30617007-30752453+
APEVVVTSASRAIAENAPPGTVIALFQVYDKDSERNGLVICSISESLPFKLEESLDNYFRLVTNEELDREQVSSYNITVTATDRGTPPLSTKKFISLDVADINDN
>uc003ljy.2_dipOrd1 933 scaffold_3419:78152-80454+;scaffold_1909:23878-40044+
EPEVVITSGSRTIAENAPPGTVVALFQVYDRDSGQNGQVTCSIPRNLPFELERSIDNYYRLVTNSILDREQVSLYNITVTATDKGTPPLSTEKLIYLSVADTNDN
>uc003ljy.2_cavPor3 933 scaffold_6:3705038-3830235+
VPEVVVTPGSRTIAENAPPGTVIALLQVYDRDSGLNGMVMCSISKSLPFELEKSVDNYYRLMTNAALDREQVSLYNITVTATDKGTPPLSTEKLISVSVADTNDN
>uc003ljy.2_speTri1 933 scaffold_130999:57322-59568+;scaffold_131002:5406-5411+;scaffold_131000:33512-39311+
VPEVVVMSES---TENVPPGTVITLFQVYDQDSGLNGLVTCSIVQSLPFDLEKSVDDYYGLVTSAVLDZEQVSLYNITVIATDKGIPFLSTEKLIPLHVVETNDN
>uc003ljy.2_oryCun2 933 chr3:23404961-23539687+
APEVVITSGSRTVAESAPVGTVIALFQAYDRDSGVNGLVTCSISRSLPFELEKSVDNYYRLVTNAVLDREQVSLYNITVTATDKGAPPLSTETLISLKVADTNDN
>uc003ljy.2_ochPri2 933 scaffold_59:58710-181065+
APEVMLTSGTRTVAESAPVGTVIGLFQVYDRDSGVNGLVACSIPTNLPFELEKTVDNYYRLVTTAALDRERVSLYNVTVTATDRGTPPLSTQTLISLQVADTNDN
>uc003ljy.2_vicPac1 933 scaffold_477:826867-829327+;scaffold_36793:6198-6287+
VPEVVVTSGSRSVAENTPPGTVIALFQVYDRDSGLNGLVTCSIPRSLPFELKKSIDNYYQLVTNTVLDREQVSLYNITVTATDKGMPPLSTETLISLNVADTNDN
>uc003ljy.2_turTru1 933 scaffold_109429:78336-209222+
VPEVVVTSGSRSVAESTLPGTVIVLFQVYDRDSGLNGLVTCSISRSLPFELEKSVDNYYRLVTNTVLDREQVSSYNITVTATDQGIPSLSTEMLISLNVADINDN
>uc003ljy.2_bosTau4 933 chr7:51889523-52029259+
VPEVVVTSGSRSVAESTPPGTVIILFQVYDRDSGLNGLVTCSISKSLPFELEKSVDNYYRLVTSTVLDREQVSTYNITVTATDKGIPPLSTEMLISLNVADINDN
>uc003ljy.2_equCab2 933 chr14:35492552-35611382-
VPEVVVTSGSRSVAESVPPGTVIALFQVYDRDSGLNGLVTCSISGNLPFELEKSVDNYYRLVTNIELDREQVSLYNITVTATDKGMPPLSTEMLISLDVADTNDN
>uc003ljy.2_canFam2 933 chr2:39202348-39329829+
VPEVVVTSGSRSVAESTPPGTIIALFQVYDRDSGLNGLVTCTISRSLTFELEKSVENYYQLVTNTVLDGEQVSLYNITITATDKGIPPLSTEILTYLDVAD--DN
>uc003ljy.2_myoLuc1 933 scaffold_158091:143488-261292+
VPEVVVTSGGKSVVESTPPGTVIALFQVYDRDSGLNGLVTCSISKSLPFELEKSVDNYYQLVTNTVLDREQVSLYNITVTATDKGVPPLSTETLISLHVADTNDN
>uc003ljy.2_pteVam1 933 scaffold_12320:36817-38204+;scaffold_6896:25185-37722+
VPEVVVTSGSRSVAESTPPGTVIALFQVYDQDSGLNGLVTCSISRSQPFELEKSVDNYYRLVTNTVLDREQISLYNITVTATDKGVPPLSTEMLISINVADTNDN
>uc003ljy.2_eriEur1 933 scaffold_378715:36708-38381-;scaffold_363688:8725-8849+;scaffold_378715:36014-36566-;scaffold_363688:9424-9459+;scaffold_333107:13471-13529+;scaffold_370962:17960-24186-
APEVVVTSASRSVAENTPPGTVIALFQVYDPDSELNGLVTCSIPRGLPFQLEKSVDHYYRLVTTTVLDREQVSLYNITVTARDKGVPPLSTETLISLGVEDTNDN
>uc003ljy.2_sorAra1 933 scaffold_196721:15164-17543+;scaffold_202848:3860-3918-;scaffold_132675:4034-4122+;scaffold_245153:37271-37424-
VPEVVVTSGSRLIAENTPPGTVIALFQVYDRDSGLNGLVTCSIPGGLPFQLEKSADNYYQLVTDTFLDREQVSMYNITVTARDKGIVPLSTETLISLSVADTNDN
>uc003ljy.2_loxAfr3 933 scaffold_1:59136881-59266997+
APEVVVTSGSRTIAENAPPGTVIALFQVHDRDTGMNGLVTCCISRSLPFELEKSVDNYYRLVTNTVLDREQVSLYNITVTTTDKGTPPLSTETLIILNVADTNDN
>uc003ljy.2_proCap1 933 scaffold_528:57932-60308+;scaffold_5043:38662-38720+;scaffold_38721:9568-9870+
VPEVAVTSRSRTVAENAPPGTVIALFQVHDRDTGLNGLMTCSISRSLPFELEKSVDHYYRLVTNTVLDREQVSSYNITVTTTDKGTPPLSTETLISINVADTNDN
>uc003ljy.2_echTel1 933 scaffold_311296:74346-76699-;scaffold_296524:5028-5086-;scaffold_152186:807-895+;scaffold_315381:53313-53539-
VPEVVVTSGSRTVAENAPPGTVIALFQVHDRDSGLNGLVTCSISRSLPFELEKSIDNYYRLVTNAVLDREQVSLYNITVTATDRGTPPLSAEALISLSVADTNDN
>uc003ljy.2_dasNov2 933 scaffold_1183:80982-83411+;scaffold_7202:35801-36027+
VPEVVVTSGSRTIAENAPAGTVIALFQVHDRDAGLNGLVMCSISQSLPFELETSVDNYYRLVTNTVLDREQVSLY-ITVTATDKGMPPLSTE-------------
>uc003ljy.2_choHof1 933 scaffold_63746:3012-5378+;scaffold_266202:452-510+;scaffold_461712:514-602-
VPEVVVTSGSRTIAENSPPGTVIALFEVLDPDAGLNGLVTCSISQSLPFELEASVDNYYRLVTNTVLDREQVSLYNITVRATDKGMPPLSTETLITLKVADINDN
>uc003ljy.2_monDom5 933 chr1:333156846-333338210+
APEVTITSVTSSIPENAPPGTIITLFHVHDRDSGKNGQVLCSIPDDLPFKLEKKVDNYHSLVTDRALDREQVSEYNITVTAVDFGSPPLSTDTHILLHVTDINDN
>uc003ljy.2_galGal3 933 chr13:1610980-1633394+
APEVTVTSVYSPVPEDAAPGTVVALLSVTDLDSRDNGLVNCFIPPGIPFTLSSTLKNYYTLKTKAALDREEASEYNITVTARDSGSPPLSAVKHILVQVSDVNDN
>uc003ljy.2_taeGut1 933 chr13:16839826-16940717+
APEVTVSSALSEISEDAPSGTVVALLHVEDRDSGANGEVRCSLAKELPFKLVSSFKEHFSLVTSGPLDREKASGYNITVRAVDSGSPPRATQKTFYLRIADVNDN
>uc003ljy.2_anoCar1 933 scaffold_147:906088-1209059-
VPELMMTLAIRSIPENSPVGTTIAILNAQDRDSGVNGKVTCSVPSNLPFNLRRTQDDFYALVTEKSLDREEVAVYNITIIAVDEGTPILSTSEVISLKVSDTNDN
>uc003ljy.2_xenTro2 933 scaffold_546:324517-430931+
IPEISVTSVTTAISEDSPSGIVVALIVAHDLDSGENGEMDCQI-IDLPFKLLSTSGNFYKIVTSSTLDREMKSHYDITIQATDKGSPPLSSE-TIRLDVSDINDN
>uc003ljy.2_tetNig2 933 chr1:6770261-6798900+
APDIILTSHPKPVREDAZ-GTVVALISARDLDSARNGE--FCNFPGLSFFLKTSFR--YALVTSGVLDRENISEYNIEVIATDSGSPPLSSRKIIPVSITDVNDN
>uc003ljy.2_fr2 933 chrUn:223517777-223527432+;chrUn:324843274-324844480-;chrUn:223537758-223538046+;chrUn:324842259-324842974-;chrUn:223573168-223577574+
TPEISVTSLMSPVKEDAELGTVVALVSDKDMASA------CYSTWNVPFGLKLTIR-YYSLTVDGALDRETICQYNVSIRATDEGVPPLSSTTVIQIYISDVNDN
>uc003ljy.2_gasAcu1 933 chrIV:9835517-9908811-
MPEINIMSKSNIISEDAQLNTVVTMINIEDKDTGGNGEVHCFISDNVPFILKTSTSNFYSLVTDSELDRETLAECNITVTCSDEGVPSLSSSVTLTLQISDVNDN
>uc003ljy.2_oryLat2 933 chr10:10943680-11052010-
APVINIMSFSSLISEDVAPGTTVAVFNVKDADSERNGKIACSIDTSLPFKVQSSLSDYFSLLSDAVFDREKKAEYNISILATDSGTPPLSTTVTLHLKISDVNDN
>uc003ljy.2_danRer6 933 chr14:3034177-3026282+;chr14:1893060-1893334-
APVINAMSFSSTVSEDAPPDTTIAIINVKDADTDDNGRVSCFIEGSEDFVVKSTLRNYYSLVTNVILDREKLSEYNITVVATDSGKPPLTSRKTFNLKVVDVNDN
>uc003ljy.2_petMar1 933 Contig12317:7165-7649-;Contig5105:19798-21258-;Contig12317:5395-5538-
LPGDVFASENIPIGKWVPP----VFIKLMY-----NGAKNC-----LLFNCNZTGVDFFLLT-N-AVNRKKLFLLNFEIIAPYV--PSVLTE--------AVKNC
>uc003lka.2_hg19 933 chr5:140762467-140890740+
APEVTMTSLSSSIPEDTPLGTVIALFYLQDRDSGKNGEVTCTIPENLPFKLEKSIDNYYRLVTTKNLDRETLSLYNITLKATDGGTPPLSRETHIFMQVADTNDN
>uc003lka.2_panTro2 933 chr5:143165149-143295505+
APEVTMTSLSSSIPEDTPLGTVIALFYLQDRDSGKNGEVTCTIPENLPFKLEKSIDNYYRLVTTKNLDRETLSLYNITLKATDGGTPPLSRETHIFMQVADTNDN
>uc003lka.2_gorGor1 933 Supercontig_0003961:38504-40499+;Supercontig_0032149:280-338+;Supercontig_0055548:5036-5262-
APEVTMTSLSSSIPEDTPLGTVIALFYLQDRDSGKNGEVTCTI--------------------------------------------------------------
>uc003lka.2_ponAbe2 933 chr5:142897671-143028274+
APEVTMTSLSSSIPEDTPLGTVIALFYLQDRDSGKNGEVTCTIPENLPFKLEKSIDNYYRLVTTKNLDRETLSLYNITLKATDGGTPPLSRETHILMQVADTNDN
>uc003lka.2_rheMac2 933 chr6:137772646-137906315+
APEVIMTSLSSSIPEDTPLGTVIALFYLQDRDSGKNGEVTCTIPENLPFKLEKSIDNYYRLVTTKNLDRETLSLYNITLKATDGGIPPLSRETHISMQVADTNDN
>uc003lka.2_papHam1 933 scaffold9678:17460-19883+;scaffold17580:14335-30748-
APEVIMTSLSSSIPEDTPLGTVIALFYLQDRDSGKNGEVTCTIPENLPFKLEKSIDNYYRLVTTKNLDRETLSLYNITLKATDGGIPPLSRETHISMQVADTNDN
>uc003lka.2_calJac1 933 Contig78:371645-501740+
APEVTVTSLSSSIPEDTPLGTVIALFYLQDRDSGKNGEVTCTIPENLPFKLENSIDNYYRLVTTKNLDRETLSMYNVTLKATDGGTPPLSRETHISVQVADTNDN
>uc003lka.2_tarSyr1 933 scaffold_1711:69340-70449+;scaffold_2230:4635-5948+;scaffold_114325:3169-3257+
APEVTVMSLSSSVPEDTSPETVIALFYVHDRDSGKNGQVVCYTQDNLPFKLEKSIDNYYRLVTWKYLDREKVSIYNITVMTSDLGTPSLSMETHISLHVADINDN
>uc003lka.2_micMur1 933 scaffold_2037:103212-230330+
APEVTITSLSSTVPEDKPPGTVIALFYLQDRDSGKNGEVTCTIPEKLPFKLERSIDNYYRLITAKNLDREKLSVYNITLKATDGGTPPLSNETHISIHVADTNDN
>uc003lka.2_otoGar1 933 scaffold_96013.1-309913:259536-261588+;scaffold_96016.1-239405:74872-89755+
APEVTVTSLSGTIPEDKPPGTVIALFYVQDRDSGKNGEVTCTIPEKMPFKLERSIDNYYRLMTAKSLDR-KLSVYNITLQATDGGTPPLSTETHISMHVADTNDN
>uc003lka.2_tupBel1 933 scaffold_126292.1-261847:110580-255543+;scaffold_126293.1-208928:54029-60723+
APEVTITSVSSSIPEDTPPGTVIALFYLQDRDSGKNGEVTCTIPENLPFKLERSIDNYYRLVTAKNLDREKLSLYNITLKATDGGSPPLSTEIHISMHVADTNDN
>uc003lka.2_mm9 933 chr18:37874596-37999783+
APEVTVTSVSSPVPEDTPPGTVIALFYLQDKDSGKNGEVTCSLPENLPFKLERSIDNYYRLVTARNLDREKMSVYNITLKATDGGIPPLSTETRMSIHVSDTNDN
>uc003lka.2_rn4 933 chr18:30624376-30752453+
APEVTVTSVSSPIPEDTPPGTVTALFYLQDKDSGKNGEVTCSLPENLPFKLERSIDNYYRLVTAQNLDREKMSMYNITLKATDGGIPPLSTETHMSIHVSDTNDN
>uc003lka.2_cavPor3 933 scaffold_6:3711321-3830235+
APEVTVTSVSNSIPEDTPPGTVIALFYLQDRDSEKNGEVTCTLPENLPFKLERSIDNYYRLITAKHLDREKCSVYNVTLKATDGGTPPLSTETHISIHVADTNDN
>uc003lka.2_speTri1 933 scaffold_130999:62413-63216+;scaffold_5716:32925-3669+;scaffold_130999:63401-64237+;scaffold_131002:5406-5411+;scaffold_131000:33512-39311+
-------SLFSPVRED-SQGTVIV-FNAHD-DSGKNGQVFCSIQENLPFKLENSIEDYYRLLTAQILDREKASEYNITVTATDRGMPPLSTEIHITLYVTDINDN
>uc003lka.2_oryCun2 933 chr3:23413264-23539687+
APEVTVTSVSSSVPEDTPLGTVIALFYLQDRDSGENGEVTCTIPENLPFKLEKSIDKYYRLVTAENLDREKFSVYNVTLKATDGGTPPLSTETHISIHVADTNDN
>uc003lka.2_ochPri2 933 scaffold_59:67904-181065+
APEVTVTSVSSSIPEDAPLGTVIALFHLQDRDSGINGEVTCTISENLPFKLEKSIGNYYRLVTAKSLDREKCSVYNITLRATDGGTPSLSMETNISMHVTDTNDN
>uc003lka.2_vicPac1 933 scaffold_477:834032-836150+;scaffold_36793:6198-6287+
APEVTVTSVSSSIPEDTPPGTVVALFYLQDRDSGRNGQVTCTISENLPFKLERSIDNYYRLVTAKKLDREKFSVYNITLKATDSGTPPLSMEIHISMSVADTNDN
>uc003lka.2_turTru1 933 scaffold_109429:85488-209222+
APEMTVTSVSSSVPENTPPGTVIVLFYLQDRDSGKNGQVTCTVSENLPFKLERSIDNYYRLVTAENLDREKFSVYNITLKATDGGSPPLSTETHISMNVADTNDN
>uc003lka.2_bosTau4 933 chr7:51896808-52029259+
APEVTVTSVSSSIPEDTPPGTVVALFYLQDRDSGKNGQVTCTISEDLPFKLERSIDNYYRLVTAENLDREKFSAYNITLKATDGGSPPLSTTTHITMNVADTNDN
>uc003lka.2_equCab2 933 chr14:35492552-35603745-
APEVTVTSVSSSIPEDTPPGTVIALFYLQDRDSGKNGEVTCTISENLPFKLERSIDNYYRLVTAENLDREKLSVYNITLKATDGGTPPLSTETHILVNVADTNDN
>uc003lka.2_felCat3 933 scaffold_184038:1036-118976+
----------------------------------------------------------YRLVTAKNLDREKLPVYNITLKATDGGTPPLSMETHISVNVADTNDN
>uc003lka.2_canFam2 933 chr2:39211873-39329829+
TPEVTVTSVSNLIPEDTPLGTVVALFYLQDRDSGENGEVTCTISENLPFKLERSIDNYYRLVTAKNLDREKLSVYNITLKATDGGTPPRSSETHISMNVADTNDN
>uc003lka.2_myoLuc1 933 scaffold_158091:157016-261292+
APEVTITSVSSSIPEDTPPGTVIALFYFQDRDSGKNGEVTCTISENLPFKLERSIDNYYRLVTAKNLDREILSVYNITLKTTDGGTPPLSTETHISIKVSDTNDN
>uc003lka.2_pteVam1 933 scaffold_12320:41784-43651+;scaffold_12749:1-472+;scaffold_6896:25185-37722+
APEVTVTSVSSSIPEDTPPGTVIALFYLHDRDSRKNGEVTCSISENLPFKLEKSIDDYYRLVTAKNLDREVRSVYNITLTATDGGVPALSTETHILMMVADTNDN
>uc003lka.2_eriEur1 933 scaffold_371214:38586-40286+;scaffold_333107:13471-13529+;scaffold_370962:17960-24186-
APEVTVTSISSSVPEDTLPGTVIALFYLQDRDSGKNGEVTCAISEYLPFKLEPSIDNYYRLVIAKNLDREKISVYNITLKATDGGIPALSTEIHISVNLADTNDN
>uc003lka.2_loxAfr3 933 scaffold_1:59143983-59266997+
APEVTVTSLTSSVPEDTPPGTVIALFYLQDRDSGKNGEVTCAIPENLPFKLERSIDNYYRLVTMKNLDRERLSVYNITVKATDGGTPPLSSETHISIHVADTNDN
>uc003lka.2_proCap1 933 scaffold_528:65260-67382+;scaffold_5043:38662-38720+;scaffold_38721:9568-9870+
APELTVMSLSSSIPEDTPPGTVTALFYLQDRDSGKNGEVTCTIPENLPFKIERSIDNYYRLVTAKNLDREKLSAYNITVKATDGGTPPLSSETRLSILVADTNDN
>uc003lka.2_echTel1 933 scaffold_52178:387-2812+;scaffold_296524:5028-5086-;scaffold_152186:807-895+;scaffold_315381:53313-53539-
VPEVTVTSVSSSVPEDTLPGTVIALFYLQDRDSGENGQVTCTISENLPFKLERSIDNYYRLVTAKHLDRERLSAYNITVKATDGGTPLLSTETHISILVTDTNDN
>uc003lka.2_dasNov2 933 scaffold_1183:90730-93153+;scaffold_7202:35801-36027+
APEVTVTSVSSLIPEDAPSGTVIALFYLQDRDSGKNGEVTCTIPDNLPFKLERSLEHYYRLVTEKNLDREKLSVYNITVKATDGGTPPLSSETHISIQVADINDN
>uc003lka.2_choHof1 933 scaffold_9435:379-2798+;scaffold_266202:452-510+;scaffold_461712:514-602-
APEVTVMSVSSLIPEDATSGTVIALFYVQDRDSEKNGEVTCTILENLPFKLERSIDHYYRLVTEKNLDREKLPVYNITVKATDGGNPPLSSETYISLQVADINDN
>uc003lka.2_monDom5 933 chr1:333196681-333338210+
APDVTITSVTSSISENSSAGSVIALFNVHDKDSGENGQVTCSIPEHLPFKLEESYGNYYSLVTNKALDREQVSMYNITVRATDRGNPPLSTDTHISLHIEDINDN
>uc003lka.2_ornAna1 933 Ultra532:263487-265907+
APEITVTSLINSIPEGSPTGTVIALLNVHDRDSGDNGLVSCSIPDNLPFKLEKTYGNYYSLVTDRSLDRELVSEYNVTVKATDRGSPPLSAHTHIFLHVSDTNDN
>uc003lka.2_taeGut1 933 chr13:16867353-16940717+
APEISVRSAISEISEDAPSGTTVALLHVHDRDSGVNGDVRCSLDKDVPFRLQSSQGNYYSVVTARELDREQVSEYNVTVRAADGGSPALQSSAVLALRVLDVNDN
>uc003lka.2_anoCar1 933 scaffold_147:906088-1195303-
APELTITFAISSVPENSPTGTTIAILNIQDRDSGVNGKVTCSIPSNLPFLLKKTQDNYYILVTERHLDREEVGVYNITIKAIDEGTPALSTTEIISLKVLDTNDN
>uc003lka.2_xenTro2 933 scaffold_546:329190-430931+
APEISVTSVTTPVSEDSAPGTVVALIKARDLDSGINGEVECQIIGSVPFKLSLSSGNFYKIVTTSTLDREISSNYNITIQAKDKGSPSLFTKI--RVDISDINDN
>uc003lka.2_tetNig2 933 chr1:6750486-6798900+
APLISILTKSDNIPENSPPNTVIVMFSVSDPDSSNNGQVNCQINGNLPFNIASSSNGFYNLVTDSELDRERESGYNITVSCSDEGAPSLSSSVTLTLQISDVNDN
>uc003lka.2_fr2 933 chrUn:305940931-305940964+;chrUn:324841604-324841663-;chrUn:223539331-223529020+;chrUn:324839406-324839937-;chrUn:223547282-223577574+
SPQIKMLSKSETVLEDSPEETVIAMLNVNDPDSDRNGYVKCQISEDIPFKIQNTMNGFYSIVTEMALDREIAHQYNITVSCSDEGVPSLSSSVTLTLQISDVNDN
>uc003lka.2_gasAcu1 933 chrIV:9835517-9905473-
IPIIDLMSKIHSIPEDSTFQTVVAVMNVDDADSDMNGEVKCFLSDSFTFVIENTSNGFYSIRTNSELDREVTSQYNITVTCSDEGVPSLSSSVTLTLQISDVNDN
>uc003lka.2_oryLat2 933 chr10:10943680-11048306-
IPAINIMSKTSVVKEDTQPGTVVTIINIQDPDSGENGKVQCELNKIFDLV---TSNNFFSIITDDELDRETASEYNITVTCSDEGVPSLSSSVTLTLQISDVNDN
>uc003lka.2_danRer6 933 chr14:3027015-3029386+;chr14:1893060-1893334-
APVITLMSLSSPVSEDAPPGTTIAVVNIKDSDSGRNGQVSCFINENIPFKIKSSLSNYYNLITDAFLDRETQSQFNITVTATDSGSPALSSSKTVSLKVSDINDN
>uc003lka.2_petMar1 933 Contig12317:6029-7642-;Contig14286:9991-10226-
APEIKLASSCSPVSEGAAYESFVGLVTVSDIDSAENGLVACHLRGHPHFKLLPYRDD--VVVTNSSLDREQMADYFLVLEASDGGTPPRVAARQFTVRLLDENDN
>uc003lkc.2_hg19 924 chr5:140767452-140890740+
APEVIFQSLPNLIMEDAELGTHIALLKVRDKDSRHNGEVTCKLEGDVPFKILTSSRNTYKLVTDAVLDREQNPEYNITVTATDRGKPPLSSSSSITLHIGDVNDN
>uc003lkc.2_panTro2 924 chr5:143170134-143295505+
APEVIFQSLPNLIMEDAELGTHIALLKVRDKDSRHNGEVTCKLEGDVPFKILTSSRNTYKLVTDAVLDREQNPEYNITVTARDRGKPPLSSSSSITLHIGDVNDN
>uc003lkc.2_gorGor1 924 Supercontig_0003961:43064-45460+;Supercontig_0032149:280-338+;Supercontig_0055548:5036-5262-
APEVIFQSLPNLIMEDAELGTHIALLKVRDKDSRHNGEVTCKLEGDVPFKILTSSRNTYKLVTDAVLDREQNPEYNITVTATDRGKPPLSSSSSITLHIGDVNDN
>uc003lkc.2_ponAbe2 924 chr5:142902651-143028274+
VPEVIFQSLPNLIMEDAELGTHIALLKVRDKDSRHNGEVTCKLEGDVPFKILTSSRNTYTLVTDAVLDREQNPEYNITITATDRGKPPLSSSSSITLHIGDVNDN
>uc003lkc.2_rheMac2 924 chr6:137777648-137906315+
APEVIFQSLPNLIMEDAELGTHIALLKVRDKDSRHNGEVTCKLEDDVPFKILTSSRNTYKLVTDAFLDREQNPEYNITITATDRGKPPLSSSSSITLHIGDVNDN
>uc003lkc.2_papHam1 924 scaffold9678:22383-22611+;Contig475360:141-898-;scaffold9678:23506-24503+;scaffold17580:14335-30748-
APEVIFQSLPNLIMEDAELGTHIALLKVRDKDSRHNGEVTCKLEDDVPFKILTSSRNTYKLVTDAF---------------------------------------
>uc003lkc.2_calJac1 924 Contig78:376863-501740+
VPEVIFQSLPNLIMEDAELGTHIALLKVRDKDSKHNGEVTCKLEGDVPFKILTSSRNTYKLVTDAVLDREQNPEYNITITATDQGKPPLSSSSSITLHIGDVNDN
>uc003lkc.2_tarSyr1 924 scaffold_2230:8769-11167+;scaffold_114325:3169-3257+
SPEVTFHSLLQMILEDAAPGTLIALIKIHDQDSGGNGEVNCRLEGEVPFKIISSSKNSYKLVTDGPLDREQTPEYNVTIIATDRGKPPLSSSITVTLHIGDVNDN
>uc003lkc.2_micMur1 924 scaffold_2037:108099-230330+
VPEVIFQSLPDLIMEDAELGTHVALLKIRDKDSGHNGEVTCKLEGDVPFKILTSSRNTYKLVTDGVLDREKNPEYNITITVTDQGRPPLSSSKSLTLNIGDVNDN
>uc003lkc.2_otoGar1 924 scaffold_96013.1-309913:264125-265658+;scaffold_96016.1-239405:74872-89755+
VPEVIFQSLPDLIMEDTELGTHIALLKIRDKDSGNNGEVSCKLEGDVPFKILTSSRNTYKLMTDGVLDREKNPEYNITIIATDRGKPPLTSSSSITLNIGDVNDN
>uc003lkc.2_tupBel1 924 scaffold_126292.1-261847:115502-255543+;scaffold_126293.1-208928:54029-60723+
VPEVIFQSLPDRTMEDTELGTHIALFKIRDRDSGHNGEVTCKLEGDVPFKILTSSRNTYKLVTDGVLDREKHSEYNITITATDKGKPPLSSSSSFILHIGDVNDN
>uc003lkc.2_mm9 924 chr18:37880208-37999783+
VPEVLFQSLPDLIMEDAEPGTYIALLKTRDKDSGRNGEVICKLEGGAPFKILTSSGNTYKLVTDGVLDREQNPEYNITIRATDKGDPPLSSSSSVTLHIGDVNDN
>uc003lkc.2_rn4 924 chr18:30629788-30752453+
VPEVLFQSLPDLIMENTEPGTYIALLKTRDKDSGRNGEVICKLEGGAPFKILTSSRNTYKLVTDGVLDREQNPEYNITIRATDKGDPPLSSSSSITLRIGDVNDN
>uc003lkc.2_dipOrd1 924 scaffold_6695:21377-23675+;scaffold_1909:23878-40044+
HPEIILTSLSDHILEDSPPGTVVAIFKTRDGDFGGNGEVKCEIEKDLPFKIHSSTTNYYKLVTDGVLDRERDPEYNLTITATDGGKPPLSSKTYINLHVTDVNDN
>uc003lkc.2_cavPor3 924 scaffold_6:3715536-3830235+
VPQVIFQSLPNLIMEDAELGTHIALLKIRDKDSGHNGEVICKLEGEVPFKILTSSRNTYKLVTDGLLDREENPEYNITITATDRGKPPLSSSSSITLHIGDVNDN
>uc003lkc.2_oryCun2 924 chr3:23418000-23539687+
VPEVTFQSLRDLIMEDTELGTHIALLKIRDKDSGPNGEVTCKLEGDVPFKIIPSSKNSYKLVTDRTLDREQTPEYNVTIIATDRGQPPLSSSSTVTLCIGDVNDN
>uc003lkc.2_ochPri2 924 scaffold_59:72686-181065+
AQEVKFQSLPHLELEDAKPGTLIALIFIQRRDSGLWREVTSNZEZKVPFYIASSPEITYNPIA---LDRKPTPECNTTDDATEGCKPPLSSSVSVTVHIADVNDN
>uc003lkc.2_vicPac1 924 scaffold_477:838435-840846+;scaffold_36793:6198-6287+
VPEVIFQSLPDLIMEDTKLGTHIALLKIRDKDSGYNGEVICKLEGSVPFKILTSSRNTYKLVTDGVLDREQTPEYNITITATDRGKPPLSSSSSITLHIGDINDN
>uc003lkc.2_turTru1 924 scaffold_109429:90395-209222+
VPEVIFQSLPDLIMEDTKLGTHIALLKIRDKDSGHNGEVICKLEGDVPFKILNTSRNTYKLVTDGVLDREQTPEYNITITATDRGKPPLSSSSSITLHIGDVNDN
>uc003lkc.2_bosTau4 924 chr7:51901728-52029259+
APEVVFQSLPDFIMEDTKLGTHIALLKIRDKDSGHNGEVICKLEGDVPFKILTSSRNTYKLVTDGVLDREQTPGYNITITATDKGKPPLSSSSSITLHIGDVNDN
>uc003lkc.2_equCab2 924 chr14:35492552-35598983-
VPEVIFQSLPDLIMEDANLGTHIALLKIRDKDSGDNGEVICKLEGEVPFKLLTSSRNTYKLVTDGVLDRELTPEYNVTITATDRGKPPLSASTTITVRIGDVNDN
>uc003lkc.2_felCat3 924 scaffold_184034:39587-40742+;scaffold_184025:43895-43926+;scaffold_184038:105170-118976+
RPEIIITSLSDEILEDSLPGMVVVLFKTRDKDFGGNGEVTCNIEKDIPFKIYSSSNNYYKLVTDGPLDREQTPEYNVTITATDRGIPPLSSSTTITLHITDVNDN
>uc003lkc.2_canFam2 924 chr2:39217862-39329829+
FPEVVFQSLPDLIMEDTKLGTHVALLKIRDKDSGHNGEVTCKLEGDVPFKILSSSMNTYKLVTDAVLDREQTTEYNVTITATDRGKPPLSSSSSFTLHIGDVNDN
>uc003lkc.2_myoLuc1 924 scaffold_158091:161997-261292+
IPEVIFQSLTDVIMEDTRLGTYIALLKVRDKDSGDNGEVTCKLEGEVPFKLLTYSRNTYKLVTDGVLDREQTPEYNVTITATDRGKPPLSSSTTITLRVTDVNDN
>uc003lkc.2_pteVam1 924 scaffold_12749:3393-5792+;scaffold_6896:25185-37722+
VPEVIFQSLPDLIMEDTRLGTYIALLKIRDEDSGHNGEVICKLEGGVPFQIISSSKNSYKLVTDGTLDREQTPEYNVTITATDKGKPPLSSSITITLHITDVNDN
>uc003lkc.2_loxAfr3 924 scaffold_1:59148747-59266997+
VPEVVIQSLPDLIMEDTELGTYIALFKVRDRDSGDNGEVTCKLEDDVPFKILTSSKHTYKLVTDGVLDREQTPEYNVTITATDKGKPPLSSSISVTLHVGDVNDN
>uc003lkc.2_proCap1 924 scaffold_528:69791-72187+;scaffold_5043:38662-38720+;scaffold_38721:9568-9870+
APELVIQSLPDLIMEDTKLGTHMALFKVHDKDSGENGEVTCKLDSDVPFKILTSSKHTYKLVTDGVLDREQTPEYNITITATDKGKPPLSSSIIVTLHIGDINDN
>uc003lkc.2_echTel1 924 scaffold_52178:4735-7128+;scaffold_296524:5028-5086-;scaffold_152186:807-895+;scaffold_315381:53313-53539-
SPEVTVHSLLEMILENAVPGTLIALIKTHDQDSGENGEVNCRLEGVVPFKMISSSKNSYKLVTDGALDREQTPDYNITITATDRGQPPLSSSTSVTLHIADVNDN
>uc003lkc.2_dasNov2 924 scaffold_1183:95363-97759+;scaffold_7202:35801-36027+
APEIIVQSLPDPIMENTALGTHIALLKIRDKDSGENGEVSCKLEGDVPFRILSSSSNTYKLVTDGVLDREQIPEYNITITATDRGRPPLSSSKSVTLHIGDVNDN
>uc003lkc.2_choHof1 924 scaffold_65689:2170-3003+;scaffold_266202:452-510+;scaffold_461712:514-602-
-----------------------------------------------PFKILIYSRNTYKLVTDGILDREQTSEYNVTITATDKGKPPLASSKSVILHIGDVNDN
>uc003lkc.2_monDom5 924 chr1:333207766-333338210+
APEVTFASVSNHIPENSMPGTVVALIKTVDPDSGINGEIFCRVKDNIPFKISSSTNNLYKLVTDGALDREEIPEYNITIIATDKGNPPLTTSKILTLHITDVNDN
>uc003lkc.2_ornAna1 924 Ultra532:269088-271719+
APEVMFTSLSKEIPEDSEPGTVIALIRIRDQDSGNNGEVKCRIEGDLPFKIVSSSKNYYKLVTDNVLDREQTAEYNITITASDKGNPPLITSKTVSLLVADVNDN
>uc003lkc.2_taeGut1 924 chr13:16859363-16940717+
TPEITILSLSSPVPEDAAVGTVVAVLNVDDPDSGENGQVSCELSGEAPLSIVASSGGSYKVVTAGALDREQASEHRVTVVARDRGRPALWSSRELVLEVSDVNDN
>uc003lkc.2_anoCar1 924 scaffold_147:906088-1219094-
VPELMMHLQ-SSIPENSPIGTKVAILNVRDRDSGVNGKVTCSVPSNLPFQLKKTQDDFYTLVTEKHLDREEVAAYNVTITAVDEGTPALSTSETISLMVLDTNDN
>uc003lkc.2_xenTro2 924 scaffold_546:382466-430931+
APEISVTSITTPVSEDSPTGTVVALIKAHDLDSGENGEVDCEIVGVIPFKLLSSSGNFYKIITTSTLDREKTPRYNLTIHTTDKGSPTLSSLKTIRLDILDINDN
>uc003lkc.2_tetNig2 924 chr1:6753724-6798900+
SPQIKMLSRSETVLEDSQEGTVIAMLSGKDPDSDQNGDVKCQINDDIPFKIQNTMNGFYSLVTEMALDREVAHQYNITVSCSDEGVPSLSSSVTLTLQISDVNDN
>uc003lkc.2_fr2 924 chrUn:223542281-223543978+;chrUn:324845472-324868683-;chrUn:377189458-223577574+
KPNIHIMSKSNVISEDAMSGTVVTMINIEDADSAENGKVHCVLNDNVPFSMKSTTSGFYSLMTDSELDRERESEYNITVSCSDEGVPSLSSSVTLTLQISDVNDN
>uc003lkc.2_gasAcu1 924 chrIV:9835517-9901673-
VPTIQLMSFANLISEDSPPGTTIAVINVDDVDSDGNGVVKCSIDSDMPFKIESALTGYYTIVTDNVLDRESIPEYNITITVSDQGSPPLTSRKQINVKVSDVNDN
>uc003lkc.2_oryLat2 924 chr10:10943680-11044853-
EPAIKIMSKSTVISESASAGTVVTMINIQDPDSGDNGKVQCFINDNIPFILKLTSNNFFSLQTDSELDRETASEYNITVTCSDEGVPSLSSSVTLTLQISDVNDN
>uc003lkc.2_danRer6 924 chr14:2565750-2980532+;chr14:1893060-1893334-
APVINIMSKTNVIAENSASETVVTMINVQDVDSGDNGKVQCSVNENIPFSLKSTNNNFFSLVTDGDLDRERESEYNISVTCADEGVPSLSSSVTLSLQISDVNDN
>uc003lkc.2_petMar1 924 Contig12317:6827-7683-;Contig15351:4176-4509-;Contig7191:12755-13096-;Contig5105:22906-23300-
A---ALRPLLHRVPGAAEGEALVARVSASDADDGANGQ--FSSZG---RRRRTFAWAA--FGRD--LNREVSDRHLLTVKATVRS-ENLEAWTKVLVQVLDTNDL
>uc003lkd.2_hg19 933 chr5:140772381-140890740+
RPEVIITSLFSPVLENSLPGTVIAFLSVHDQDSGKNGQVVCYTRDNLPFKLEKSIGNYYRLVTRKYLDRENVSIYNITVMASDLGTPPLSTETQIALHVADINDN
>uc003lkd.2_panTro2 933 chr5:143175052-143295505+
RPEVIITSLFSPVLENSLPGTVIAFLSVHDQDSGKNGQVVCHTRDNLPFKLEKSIDNYYRLVTRKYLDRENVSIYNITVMASDLGTPPLSTETQIALHVADINDN
>uc003lkd.2_gorGor1 933 Supercontig_0003961:48005-51395+;Supercontig_0032149:280-338+;Supercontig_0055548:5036-5262-
RPEVIITSLFSPVLENSLPGTVIAFLSVHDQDSGKNGQVVCYTRDNLPFKLEKSIGNYYRLVTRKYLDRENVSIYNITVMASDLGTPPLSTETQIALHVADINDN
>uc003lkd.2_ponAbe2 933 chr5:142907573-143028274+
RPEVIITSLFSPVLENSLPGTIIAFLSVHDQDSGKNGQVVCYTPDNLPFKLEKSIDNYYRLVTRKYLDRENVSIYNITVMASDLGTPPLSTETQIALHVADINDN
>uc003lkd.2_rheMac2 933 chr6:137782654-137906315+
RPEVIITSLFSPVLENSLPGTVIAFLSVHDQDSGKNGQVVCYTRDNLPFKLEESIDNYYRLVTRKYLDRENVSIYNITVMASDLGTPPLSTETHIALHVADINDN
>uc003lkd.2_papHam1 933 scaffold9678:27729-30050+;scaffold17580:14335-30748-
RPEVIITSLFSPVLENSLPGTVIAFLSVHDQDSGKNGQVVCYTRDNLPFKLEESIDNYYRLVTRKYLDRENVSIYNITVMASDLGTPPLSTETHIALHVADINDN
>uc003lkd.2_calJac1 933 Contig78:381805-501740+
RPEVIITSLFSPVLENSLPGTVVAFLSVHDRDSGKNGHVVCYTRDNLPFKLEKSIDNYYRLVTWKYLDRENVSIYNITVMASDLGTPPLSTETHITLHVADINDN
>uc003lkd.2_tarSyr1 933 scaffold_2230:13224-15611+;scaffold_114325:3169-3257+
RPDVTITSLFSPVREDAPQGTVIVLFNAHDRDSGKNGQVVCSIQENLVFKLENSEEEYYRLLTAGILDREKASEYNITVTATDRGMPPLSSQIHITLHVTDINDN
>uc003lkd.2_micMur1 933 scaffold_2037:113246-230330+
RPEVIISSLFSPVLENSLPGTVIAFLSVHDRDSGKNGQVVCYTPDNLPFKLEKSIDNYYKLVTWKYLDREKVSMYNITVMASDLGTPPLSTETHIALHVADINDN
>uc003lkd.2_otoGar1 933 scaffold_96013.1-309913:269451-271878+;scaffold_96016.1-239405:74872-89755+
RPEVIITSLFSPVLENSPPGTVIAILNVHDQDSGKNGQVDCYTDENLPFKLEKSIDNYYRLVTWKYLDREKVSIYNITVMASDLGTPPLSTETHIALQVADINDN
>uc003lkd.2_tupBel1 933 scaffold_126292.1-261847:122308-255543+;scaffold_126293.1-208928:54029-60723+
RPEVAITSLFSPVLENSLPGTVIAFLNVHDKDSGKNGQVVCYTHDDLPFKLEKSIDNYYRLVTWKYLDREKVSLYNITVMASDLGTPPLSTETHIALHVADINDN
>uc003lkd.2_mm9 933 chr18:37885547-37999783+
RPEVTITSLFNPVLENSLPGTVIAFLNVHDQDSGKNGQVVCYTHDNLPFKLEKSIDNYYRLVTWKYLDREKVSTYNITVIASDLGAPPLSTETYIALTVADTNDN
>uc003lkd.2_rn4 933 chr18:30635171-30752453+
RPEVTITSLFNPVLENSLPGTVIAFLNVHDRDSGKNGQVVCYTHDNLPFKLEKSIDNYYRLVTWKYLDREKVSIYNITVIASDLGAPPLSTETYIALIVADTNDN
>uc003lkd.2_cavPor3 933 scaffold_6:3720146-3830235+
KPEVIITSLFNPVLENSFPGTVIAFLNVHDRDSGKNGQVVCFTRDDLPFKLESSINNYYRLVTWKYLDREKVSVYNITVTASDLGIPPMSTETYITLIVADTNDN
>uc003lkd.2_speTri1 933 scaffold_130999:71663-73656+;scaffold_131002:5406-5411+;scaffold_131000:33512-39311+
RPEVIITSLFNPVLENSLPGTVIAFLNVHDQDSGKNGQVVCYTHDNLPFKLEKSIDNYYRLVTWKYLDREKESTYNITVTASDLGSPPLSTETYITLIVADTNDN
>uc003lkd.2_oryCun2 933 chr3:23422785-23539687+
RPEVTITSLFSPVLESSPPGTVIAFLNVYDRDSGKNGQVVCYIRDDLPFKLEKSVDNYYRLVTWKYLDREKVSIYNLTVTASDLGNPPLSTDTHITLIVADTNDN
>uc003lkd.2_ochPri2 933 scaffold_59:77912-181065+
RPEVTITSLLSPVLESSPPGTVIAFLNVHDRDSGKNGQVVCHVGDQLPFKLEKSVDNYYRLVTWKDLDREEVSSYKITVTASDLGTPPLATETHISLMVADTNDN
>uc003lkd.2_vicPac1 933 scaffold_477:845025-847487+;scaffold_36793:6198-6287+
RPEVTITSLFSPVLENTLPGTIIAFLSVHDRDSGKNGQVVCYTPDHLPFQLEKSIDNYYRLVTCKYLDREKVSMYNITVMASDLGTPPLSTETHIALHVADINDN
>uc003lkd.2_turTru1 933 scaffold_109429:95418-209222+
RPEVTITSLFSPVLENTLPGTVIAFLNVHDRDSGKNGQVVCYTRDNLPFQLEKSIDNYYRLVIWEYLDREKISMYNITVVASDLGTPPLSTEIHIAVHVADTNDN
>uc003lkd.2_bosTau4 933 chr7:51907026-52029259+
RPEVTITSLFSPVLENTLPGTVIAFLNVHDRDSGKNGQVVCYTRDNLPFQLEKSIDNYYRLVTWKYLDREKISMYNITVAASDLGTPPLSTEIHIALQVADINDN
>uc003lkd.2_equCab2 933 chr14:35492552-35594517-
RPEVVVTSLFSPVLENTLPGTVIAFLNVHDRDSGKNGQVVCYTRDNLPFQLEKSIDNYYRLVTWKYLDRENISMYNITVIASDRGTPPLSTETHIALHVADTNDN
>uc003lkd.2_felCat3 933 scaffold_184025:46016-48439+;scaffold_184038:105170-118976+
RPEVIITSLFSPVLENTLPGTVIAFLNVHDRDSGKNGQVVCYAPRNLPFQLEKSIDNYYRLVTWNYLDREKIPMYNITVTASDLGTPSLSTEIHITLYVADTNDN
>uc003lkd.2_canFam2 933 chr2:39222865-39329829+
RPEVIITSLFSPVLENSLPGTVIAFLNVHDRDSGKNGQVVCYTPHNLPFQLEKSIDNYYRLVTWKYLDREKVSMYNITVMASDLGTPSLSTETYIILYVADINDN
>uc003lkd.2_myoLuc1 933 scaffold_158091:167170-261292+
RPEVIVTSLFSPVLENTLPGTVIAFLNVHDRDSGKNGQVVCYIHDNLPFQLEKSIDNYYRLVTWKYLDREKISMYNITVMASDLGTPPLSTETHICLHVADTNDN
>uc003lkd.2_pteVam1 933 scaffold_12749:7843-10266+;scaffold_6896:25185-37722+
RPEVIVTSLFSPVLENTHPGTVIAFLNVHDRDSGKNGQVVCYIRDNLPFRLEKSIDNYYRLVTWTYLDREKTSVYNITVMASDLGTPPLSTETHIALHVADTNDN
>uc003lkd.2_sorAra1 933 scaffold_239488:19727-21018-;scaffold_202848:3860-3918-;scaffold_132675:4034-4122+;scaffold_245153:37271-37424-
RPEIIFTSLFSPVLENTLPGTVIAFLNVHDRDSGKNGQVVCYISDNLPFQLEKSIDNYYRLVTRKHLDREKISVYNITVMASDLGTP------------------
>uc003lkd.2_loxAfr3 933 scaffold_1:59153148-59266997+
RPEVIITSLFSPVLENSLPGTVIAFLNVHDRDSGKNGQVVCYTPDNLPFKLEKSIDNYYRLLTWKYLDREEVSMYNISVMASDLGAPPLSTEIHIALHVADTNDN
>uc003lkd.2_proCap1 933 scaffold_528:74460-76296+;scaffold_5043:38662-38720+;scaffold_38721:9568-9870+
RPEVIVTSLFSPVLENSLPGAVIAFLNVHDRDSGKNGQVVCFIPDNLPFKLEKSIDNYYRLVTWEYLDREKVSMYNISMTASDLGSPSLSTEIHIVLHVADINDN
>uc003lkd.2_dasNov2 933 scaffold_1183:99863-102328+;scaffold_7202:35801-36027+
RPEVIITSLFSPVLENSLPGAVIAFLSVHDRDSGKNGQVVCYTPDDLPFKLEKSIDNYYRLETWKYLDREEVSMYNVTVVASDLGDS-LSTETHI----------
>uc003lkd.2_choHof1 933 scaffold_65689:6779-8037+;scaffold_266202:452-510+;scaffold_461712:514-602-
------------------------------------------------------------------------------------------------LHVADTNDN
>uc003lkd.2_macEug1 933 Scaffold7127:39800-42211-;Scaffold40956:16319-16377+;Scaffold27622:1046-5484+
APEVTITSFTSSVPENSPPGTIVALFNLHDLDSGENGVVLCSIPANLPFKLQRSLNNYQRLVTEGVLDREQISKYNITVTASDQGTPPLFTITQLSLRITDINDN
>uc003lkd.2_monDom5 933 chr1:333213278-333338210+
APEVTITYFTNSVSENAPPGTIVALFNLHDRDSGENGHVICSIPANLPFKLQWSLNNYQRLVTEGILDREQISEYNITVTASDQGTPSLFTVTQLSLRVIDINDN
>uc003lkd.2_ornAna1 933 Ultra532:272967-286740+
APEVIITSLFNPVSEDSPSGTVIALLNVHDRDSADNGLISCSIPNNLPFVLQKSVDSYYTLVTDGVLDRELVSDYNVTVTATDRGSPPLSAHTHISLQVLDTNDN
>uc003lkd.2_galGal3 933 chr13:1608934-1633394+
APE---S--LTSFSEDALPGTVVAV--------------------------------------------------------------------------------
>uc003lkd.2_taeGut1 933 chr13:16831224-16940717+
APELTVSSALTEISEDAPSGTVVALLHVFDRDSGANGEVRCSLDGDVPFRLQSSQGNYYSVVTARELDREQVSEYNVTVRAADGGSPALQSSAVLALRVLDVNDN
>uc003lkd.2_anoCar1 933 scaffold_147:906088-1173946-
EPELTLTFAISSIPENSPTGTTVAILNVRDKDSGVNGQVTCSIPSSLPFELKKTQDDFYTLLTERRLDREEVAIYNIIVRAVDEGSPTLSTSEIISLKVLDTNDN
>uc003lkd.2_xenTro2 933 scaffold_546:413283-430931+
APQILVTSITNPVAEDSPSGTVVALIKTHDLDFGENGEVDCEIIGVMPFTLVYSSGNFYKIITTSTLDREKTPHYNITIQATDKGSPPLSSKKTIRLDVSDINDN
>uc003lkd.2_tetNig2 933 chr1:6680029-6798900+
SPLIKVVTKSESISENSAPNTVVAMLNVKDPDSENNGQVQCKINENIPFKIQITSNGFHTLITEVMLDREDRSEYNITVSCSDEGAPSLSSSVTLTLQISDVNDN
>uc003lkd.2_fr2 933 chrUn:324856918-324856959-;chrUn:223544956-223577574+
KPTINMISASGSVPEDSALKTVIALMSVNDPDSENNGKVQCMINENIPFEIKFTSNNVYSLLTERELDRERESEYNITVSCSDEGVPSLSSSVTLTLQISDVNDN
>uc003lkd.2_gasAcu1 933 chrIV:9835517-9898569-
KPVISILSKSDLIREDSPQNTVIAMFSVLDPDSSNNGQVNCRISEITIYYLTS--NDFYSLVTDSELDRERSSEYNISMTCSDEGVPSLSSSVTLTLQISDVNDN
>uc003lkd.2_oryLat2 933 chr10:10943680-11055311-
YPLINVMSEINFISED--ZNTVVTIIHTQDIDHGDNGKVNCKIDENIPFSLKSTENNFHSLQTDSELDRETASEYNITVTCSDEGVPSLSSSVTLTLQISDVNDN
>uc003lkd.2_danRer6 933 chr10:18451629-18451712-;chr14:3034278-3036591+;chr14:1893060-1893334-
KPVINIMSKTNVIAENSPSETVVTMINVQDADSGENGKVQCSVNENIPFSLKSTNNNFFSLVTDGDLDRERESEYDISVTCADEGVPSLSSSVTLSLQISDVNDN
>uc003lkd.2_petMar1 933 Contig53627:4014-4210-;Contig12317:7058-7366-;Contig15351:4813-5007-;Contig12317:5681-6814-
APEISWTSSCSP--GDTPTRALLA-VTVSDIDSAENGLVACHLRGHPHFK--LPYRDDYVVVTNSSLDREQMADYFLVLEASDGGTPPRVAARQFTVRLLDENDN
>uc003lkf.2_hg19 924 chr5:140777695-140890740+
SPEVTFHSLLEMILENAVPGTLIALIKIHDQDSGENGEVNCQLQGEVPFKIISSSKNSYKLVTDGTLDREQTPEYNVTITATDRGKPPLSSSISVILHIRDVNDN
>uc003lkf.2_panTro2 924 chr5:143180365-143295505+
SPEVTFHSLLEMILENAVPGTLIALIKIHDQDSGENGEVNCQLQGEVPFKIISSSKNSYKLVTDGTLDREQTPEYNVTITATDRGKPPLSSSISVILHIRDVNDN
>uc003lkf.2_ponAbe2 924 chr5:142912906-143028274+
SPEVTFHSLLEMILENAVPGTLIALIKIHDQDSGENGEVNCQLQGEVPFKMISSSKNSYKLVTDGTLDREQTPEYNVTITATDRGKPPLSSSISVILHIRDVNDN
>uc003lkf.2_rheMac2 924 chr6:137787997-137906315+
SPEVTFHSLLEMILENAVPGTLIALIKIHDQDSGENGEVNCQLQGEVPFKIISSSKNSYKLVTDGTLDREQTPEYNITITATDRGKPPLSSSISVILHISDVNDN
>uc003lkf.2_papHam1 924 scaffold9678:32968-35320+;scaffold17580:14335-30748-
SPEVTFHSLLEMILENAVPGTLIALIKIHDQDSGENGEVNCQLQGEVPFKIISSSKNSYKLVTDGTLDREQTPEYNVTITATDRGKPPLSSSISVILHISDVNDN
>uc003lkf.2_calJac1 924 Contig78:387245-501740+
SPEVTFHSLLEMILENAVPGTLIALIKIHDQDSEENGEVNCRLEGEIPFKIISSSKNSYKLVTDGILDREQTPEYNVTITAIDRGKPPLSSSISVILHISDVNDN
>uc003lkf.2_tarSyr1 924 scaffold_2230:18279-20795+;scaffold_114325:3169-3257+
SPEIIITSLSDKILEDSPPGMVVALFKTRDRDSGGNGEVTCNIERDVPFKIHSSSNNYYKLVTDSVLDREEIPEYNVTITATDRGKPPLSSSISVTLHISD----
>uc003lkf.2_micMur1 924 scaffold_2037:119228-230330+
SPEVTFHSLLEMILENAVPGTLIALIKIHDQDSGENGEVSCRLEGEVPFKIISSSKNSYKLLTDGTLDREQNPEYNVTIIATDKGKPPLSSSSSVTLHIGDVNDN
>uc003lkf.2_otoGar1 924 scaffold_96013.1-309913:274518-275777+;scaffold_96015.1-4703:3658-3759+;scaffold_96016.1-239405:74872-89755+
SPEVTFHSLLEMIMENVPPGTLIALIKIHDQDSGENGEVNCRLEGEVPFKIISSSKNSYKLLTDGTLDREHTQEYNVTITA------------------------
>uc003lkf.2_tupBel1 924 scaffold_126292.1-261847:129076-255543+;scaffold_126293.1-208928:54029-60723+
SPEITFHSLLDIIPENAVPGTLIALIKIHDQDSGENGEFNCQLEGEVP-K-------------------------------------------------------
>uc003lkf.2_mm9 924 chr18:37890808-37999783+
RPEITVRSLLEMIPENAPPGTLIALIKIHDGDSGENGEVNCRLDDEVPFKIISSSKNSYKLVTDRALDRELTPEYNVTITATDRGKPPLSSSTKVTLHVGDVNDN
>uc003lkf.2_rn4 924 chr18:30640180-30752453+
KPEITVHSLLETIPENAPPGTLISLIKIHDRDSGENGEVNCRLDSEAPFKIISSSKNSYKLVTDRTLDRELTPEYNVSIMATDGGKPPLSSSTKVTLHVGDVNDN
>uc003lkf.2_dipOrd1 924 scaffold_6695:5471-6971+;scaffold_1909:23878-40044+
---------------------------------------------------HSSTTNYYKLVTDGVLDRERDPEYNLTITATDGGKPPLSSKTYINLHVTDVNDN
>uc003lkf.2_cavPor3 924 scaffold_6:3723821-3830235+
VPQVIFQSLPNLIMEDAELGTHIALLKIRDKDSGHNGEVICKLEGEVPFKILTSSRNTYKLVTDGLLDREENPEYNITITATDRGKPPLSSSSSITLHIGDVNDN
>uc003lkf.2_speTri1 924 scaffold_130996:14265-14377+;scaffold_130999:76468-78822+;scaffold_131002:5406-5411+;scaffold_131000:33512-39311+
SPEVTFHSLLEMILENAVPGTLIALIKIHDQDSGENGEVNCRLEDEVPFKIISSSKNSYKLVTDRNLDRELTPEYNVTITATDRGKPPLSSSILVTLNIGDVNDN
>uc003lkf.2_oryCun2 924 chr3:23428775-23539687+
SPEVTFHSVLEMILEDSVPGSLIALIKTHDQDSGENGEVNCRLEGDVPFKIIPSSKNSYKLVTDGTLDREQTPEYNVTITATDRGQPPLSSSSTVTLRIGDVNDN
>uc003lkf.2_ochPri2 924 scaffold_59:84492-181065+
SPEVRLHSVLDMILEDSVPGTLIALIKVYDKDSGGNGEVNCELEGDVPFKIISSSKNSYKLVTDGVLDREQTAEYNVTITATDRGKPPLSSSSSVTVHIGDVNDN
>uc003lkf.2_vicPac1 924 scaffold_477:849937-852100+;scaffold_36793:6198-6287+
RPDVTFHSLVEMILESALPGTLIALIKVHDRDSGENGEVNCRLEGEVPFQIISSSKNSYKLVTDGTLDREQTPEYNVTITATDKGKSPLFTSRTVTLHITDVNDN
>uc003lkf.2_turTru1 924 scaffold_109429:100204-209222+
RPDVTFHSLVEMILENAVPGTLIALIKIHDRDSGENGEVNCRLEGEVPFQIISSSKNSYKLVTDGTLDREQTPEYNVTITATDKGKPPLSTSTSVTLHITDVNDN
>uc003lkf.2_bosTau4 924 chr7:51911807-52029259+
RPDITFHSLVEMILENAVPGTLIALIKIHDRDSGENGEVNCRLEGEVPFQIISSSKNSYKLVTAGTLDREQIPEYNVTIVATDKGKPPLCTHTSVTLHITDVNDN
>uc003lkf.2_equCab2 924 chr14:35492552-35588043-
SPEVTFHTLVENILENAVPGTLIALIKIHDQDSGENGEVNCRLEGEVPFQIISSSKNSYKLVTDGTLDREQTPEYNVTITATDRGKPPLSASISVTLHITDVNDN
>uc003lkf.2_canFam2 924 chr2:39228341-39329829+
SPEVTFHSLAEMILENGPPGTLIALIKIHDQDSGENGEVNCRLEGEVPFQITSSSKNSYKLVIDGTLDREQTPEYNVTITATDRGKPPLSSSISITLHIADVNDN
>uc003lkf.2_myoLuc1 924 scaffold_158091:172345-261292+
SPEITFHSLVEIILENAVPGTLIAFIKIHDRDSGENGEVNCRLEGQVPFQIISSSKSSYKLVTDGTLDREQTPEYNVTITATDRGKPPLSSSTTITLHITDVNDN
>uc003lkf.2_pteVam1 924 scaffold_12749:12430-39882+;scaffold_6896:25185-37722+
SPEIAIHSLPEMILENAVPRTLIALIRINDR-SGENG--------------------------------------------------------------------
>uc003lkf.2_eriEur1 924 scaffold_378715:4477-22786-;scaffold_333107:13471-13529+;scaffold_370962:17960-24186-
SPEITVHSLLEMILENTIPGTPVALIKIHDQDSGENGEVNCRLEGEVPFQIIPTSKNLYKLVIDGILDREQTPIYNVTLTATDRGQPPLSSSITITLHIGDINDN
>uc003lkf.2_sorAra1 924 scaffold_239488:12968-15373-;scaffold_202848:3860-3918-;scaffold_132675:4034-4122+;scaffold_245153:37271-37424-
SPEITFHSLMEMILENSVPGTIIALIKVHDQDSGENGEVNCRLEGEVPFQIISSSKNVYKLVTDGTLDREQTPKYNITITATDRGQPPLSSSRGIILRITDVNDN
>uc003lkf.2_loxAfr3 924 scaffold_1:59158098-59266997+
SPEITVHSLLEMILENTVLGTLTALIKIHDQDSGENGEVDCWLEGVVPFKVMSSSRNSYKLVTDGALDREQTPEYNVTIRATDRGKPPLSSRTSVTLHIADINDN
>uc003lkf.2_dasNov2 924 scaffold_1183:104724-106446+;scaffold_7202:35801-36027+
SPEVTFHSLLEIILENVMPGTLIALIKIHDQDSGENGEVNCRLEGKVPFKIIPSSKNSYKLVTDGALDREQTPEYNVTIMATDRGKPPLSSRKTIALQISDVNDN
>uc003lkf.2_choHof1 924 scaffold_9435:5194-7806+;scaffold_266202:452-510+;scaffold_461712:514-602-
SPEVTFHSLLEILLENVVPGTLIALIKIHDQDSGENGEVNCRLEGDV----------------------------------------------------------
>uc003lkf.2_macEug1 924 Scaffold7127:32923-35289-;Scaffold35996:12428-12444+;Scaffold40956:16319-16377+;Scaffold27622:1046-5484+
APEVILQSIPTVIPEDVLPNTVIALIKTRDKDSGHNGEVSCKIKGNVPFKISSSSKNSYKLMTNGPLDREQIPEYNVTVIATDKGSPSLSTSKILTLVVGDVNDN
>uc003lkf.2_monDom5 924 chr1:333220927-333338210+
APEVLLQSIPSVIPEDILPRTVIALIKTRDKDSGHNGEVSCEIKGKVPFKILSSSKNSYKLMTDGPLDRERIPEYNITVIATDKGNPSLSTSKILTLVVGDVNDN
>uc003lkf.2_galGal3 924 chr13:1608087-1633394+
-------------------------IHVKDRDSGDQGKVQCYVSP-PSLS--CDYEHQYSLLTRTRLDRERVAYYNVTISASDLGSPPLSRHTILPITLVDVNDN
>uc003lkf.2_anoCar1 924 scaffold_147:906088-1169856-
PPEVTLVSLFSPVPENSESDILIALIKVNDKDQDDNGKVSCHLQEFVPFQ--CSCADYFKLLTDGQLDRESAPEYNITITATDKGTPPLSTYKTISIMISDINDN
>uc003lkf.2_xenTro2 924 scaffold_546:344937-430931+
SPEISVTSITTPVSEDSTLGTVVALIEGHDLDSGENGEVICHIVGMVPFKLLSSSGNFYKIVTTSTLDREKNSHYNITIQATDKGSPPLSFQKTIRLDISDINDN
>uc003lkf.2_tetNig2 924 chr1:6759812-6781945+;chr1:27148-27265-;chr1:6745859-6798900+
RPEI-----PQAVREDAPSGTVVALLNARDADSGNNSKVZ--STKDSPFSLKPSFSNSYALVTRGALDRERFSEYNIEVIATDSGSPPLSS-ENHTCQITDVNDN
>uc003lkf.2_fr2 924 chrUn:223563625-223577574+
KPTI-KLCLSAIISENAAPETVVTMINIQDPDSGENGKVQCSITDNIPFILKTTANNFYSLVTDSELDRERESEYNITVSCSDEGVPSLSSSVTLTLQISDVNDN
>uc003lkf.2_gasAcu1 924 chrIV:9835517-9930177-
HPSI-IZCLTNSISENSGPGTVVTIFNVEDPDSGENGKVLCNIEENLPFLMKTSSKKFFSLVTDSELDRERSSEYNITVTCSDEGVPSLSSSVTLTLQISDVNDN
>uc003lkf.2_oryLat2 924 chr10:10943680-11025079-
EPAI-KZCLSTVISESASAGTVVTMINIQDPDSGDNGKVQCFINDNIPFILKLTSNNFFSLQTDSELDRETASEYNITVTCSDEGVPSLSSSVTLTLQISDVNDN
>uc003lkf.2_danRer6 924 chr14:3038114-2924294+;chr14:1893060-1893334-
KPVI-ILCPTNVIAENSASDTVVTIINVQDVDSGDNGKVQCSVNENIPFSLKSTNTNFFSLVTDGDLDRERESEYNISVTCADGGVPSLSSSVTLSLQISDVNDN
>uc003lkf.2_petMar1 924 Contig12317:7101-7692-;Contig5105:22440-22472-;Contig114:25661-26984+
S-----HLRVKEIPENSEVGTLLTLVQATDKDSGARVILHRESVCGZQV----PSTRTGR-FTSEPLDREDPLEFDINIMAKDGGGRVGFTTVKVI--ATDENDN
>uc003lkh.2_hg19 933 chr5:140782520-140890740+
RPEVTITSLFSPVREDAPQGTVILLFNAHDRDSGKNGQVVCSIQENLSFTLENSEEDYYRLLTAQILDREKASEYNITVTATDRGTPPLSTEIHITLQVTDINDN
>uc003lkh.2_panTro2 933 chr5:143185201-143295505+
RPEVTITSLFSPVREDAPQGTVILLFNAHDRDSGKNGQVVCSIQENLSFKLENSEEDYYRLLTAQILDREKASEYNITVTATDRGTPPLSTEIHITLQVTDINDN
>uc003lkh.2_gorGor1 933 Supercontig_0088385:3-247-;Supercontig_0103718:1-2073+;Supercontig_0032149:280-338+;Supercontig_0055548:5036-5262-
RPEVTITSLFSPVREDAPQGTVILLFNAHDRDSGKNGQVVCSIQENLSFKLENSEEDYYRLLTAQILDREKASEYNITVTATDRGTPPLSTEIHITLQVTDINDN
>uc003lkh.2_ponAbe2 933 chr5:142917800-143028274+
RPEVTITSLFSPVREDAPQGTVILLFNAHDRDSGKNGQVVCSIQENLSFKLENSEEDYYRLLTAQILDREKASEYNITVTAMDRGTPPLSTEIHITLQVTDINDN
>uc003lkh.2_rheMac2 933 chr6:137792905-137906315+
RPEVTITSLFSPVREDAPQGTVILLFNAHDRDSGKNGQVVCSIQENLSFKLENSEEDYYRLLTAQILDREKASEYNITVTATDRGTPPLSTEIHITLQVTDINDN
>uc003lkh.2_papHam1 933 scaffold9678:37768-40191+;scaffold17580:14335-30748-
RPEVTITSLFSPVREDAPQGTVILLFNAHDRDSGKNGQVVCSIQENLSFKLENSEEDYYRLLTAQILDREKASEYNITVTATDRGTPPLSTEIHITLQVTDINDN
>uc003lkh.2_calJac1 933 Contig78:391949-501740+
RPEVTVTSLFSPVREDAPQGTVILLFNAHDRDSGKNGQVVCSIQENLSFKLENSEEDYYRLLTAQILDREKASEYNITVTATDRGTPPLSTEIHITLQVTDINDN
>uc003lkh.2_tarSyr1 933 scaffold_2230:22874-25297+;scaffold_114325:3169-3257+
RPDVTITSLFSPVREDAPQGTVIVLFNAHDRDSGKNGQVVCSIQENLVFKLENSEEEYYRLLTAGILDREKASEYNITVTATDRGMPPLSSQIHITLHVTDINDN
>uc003lkh.2_micMur1 933 scaffold_2037:136703-230330+
---------------------------------------------------------------------------------------------------TDINDI
>uc003lkh.2_otoGar1 933 scaffold_96013.1-309913:279217-280393+;scaffold_96016.1-239405:74872-89755+
RPEVTVTSLFS-VREDAPPGTVFALFNAHDQDSGKNGQVVCHIRENLN---------------------------------------------------------
>uc003lkh.2_tupBel1 933 scaffold_126292.1-261847:134624-255543+;scaffold_126293.1-208928:54029-60723+
RPEVTITSLFSPVREDAPRGTVIVLFNAHDQDSGKNGQVVCSIQDNLFFKLENSIEDYYRLLTAQTLDREIASEHNITVTATDRGTPPLSTEIHITLHVTDINDN
>uc003lkh.2_mm9 933 chr18:37896774-37999783+
RPEVTITSLFSPVREDAPPGTVILLFNAHDQDSGKNGQVVCSIQENPSFKLENSVDDYYRLLTAQILDREKASEYNITVTATDRGTPSMSTEVHITLYVADINDN
>uc003lkh.2_rn4 933 chr18:30645949-30752453+
RPEVTITSLFSPVREDAPPGTVIVLFNAHDQDSGKNGQVVCSIQENPSFKLENSVDDYYRLMTAQILDREKASEYNITVTATDRGTPSMSTEVQITLYVADINDN
>uc003lkh.2_dipOrd1 933 scaffold_6695:10805-13181+;scaffold_1909:23878-40044+
RPEVTITSLFSPVREDAPPGTVLILFNAHDQDSGKNGQVVCSIQENPSFKLENSGDDYYRLLTTQNLDREMASEYNITVTATDRGTPSLSTEVHVTLYVTDINDN
>uc003lkh.2_cavPor3 933 scaffold_6:3729448-3830235+
RPEVTITSLFSPVREDAPQGTVIALFNAHDRDSGKNGQVVCSIQDNLSFKLENSVEDYYRLLTDQILDREKTSEYNITVMATDRGIPPLSTEIHITLYVADINDN
>uc003lkh.2_speTri1 933 scaffold_130999:80552-81985+;scaffold_131002:5406-5411+;scaffold_131000:33512-39311+
RPEVTITSLFSPVREDAPQGTVIVLFNAHDQDSGKNGQVFCSIQENLPFKLENSIEDYYRLLTAQILDREKASEYNITVTATDRGMPPLSTEIHITLYVTDINDN
>uc003lkh.2_oryCun2 933 chr3:23433616-23539687+
SPEVTITSLFSPVREDSAPGTVIALLNVHDVDSGQNGQVTCSTSGDLPFKLEKSIDSYYRLVTHRALDREQISSYNITVTATDGGSPPLSTETHLTLQVADINDN
>uc003lkh.2_turTru1 933 scaffold_109429:104820-209222+
RPEVTITSLFSPVREDAPQGTVIVLFNAHDRDSGKNGQVVCSIKEILPFQLEKSVEDYYRLLTVRNLDREKTSEYNITVTATDRGTPSLSTEIHITLHVVDVNDN
>uc003lkh.2_bosTau4 933 chr7:51916265-52029259+
RPEVTITSLFSPVREDAPQGTIIVLFNAHDRDSGKNGQVVCSIEEILPFQLEKSVEDYYRLLIVQNLDREKTSEYNITVTATDRGIPPQSTEIHITLHVVDINDN
>uc003lkh.2_equCab2 933 chr14:35492552-35583509-
RPEVIMTSLFSPVREDAPPGTVILLFNAHDRDSGKNGQVVCSIQESLPFQLEKSIEDYYRLLTAQILDREKNSEYNITVTATDRGTPPLSSEIHVTLHVVDINDN
>uc003lkh.2_canFam2 933 chr2:39233657-39329829+
RLEVIITSLFSPVLENTLPRTVIAFLNLHDRDSGKNGQVVCYTHNNLLFQLGNL--DYYRLLTVHILNREKPSEYHITVTATDRG-SPLSIEIYINIH--SIKDS
>uc003lkh.2_myoLuc1 933 scaffold_158091:176951-261292+
RP-VIITSL---VRGDAL-RT-IVL--AHD---------------------------------------------------------------------------
>uc003lkh.2_pteVam1 933 scaffold_12749:16771-19235+;scaffold_6896:25185-37722+
RPEVIVTSLFSPVREDAPQGTVIVLFNAHDGDSGKNGQVVCSIQESLPFQLKKSVEDYYRLLTSQILDREKTSEYNITVTATDRGTPPLSTEIHITLHVVDINDN
>uc003lkh.2_sorAra1 933 scaffold_239488:8498-10988-;scaffold_202848:3860-3918-;scaffold_132675:4034-4122+;scaffold_245153:37271-37424-
KPEIIITSLFSPVREDAPQGTVIVLFNAHDQDSGKNGEVICSIQDNLPFRLEKSVEDYYRLSTVQILDREKNSEYNITVTATDRGMPPLSTEIHITLQVVDINDN
>uc003lkh.2_loxAfr3 933 scaffold_1:59162820-59266997+
RPEVTITSLFSPVREDALPGTVMVLFNAHDRDSGKNGQVVCSIQENLPFKLENSIDDYYRLLTAQILDREKVSEYNITVTATDRGTPPLSTETDITLHVADINDN
>uc003lkh.2_proCap1 933 scaffold_528:84061-86581+;scaffold_5043:38662-38720+;scaffold_38721:9568-9870+
RPEVTITSLFSPLREDALPETIVVLFNAHDRDSGKNGQVVCSIQENLPFKLENSVDDYYRLLTDQALDREEVSEYNITVTATDKGIPPLSTETHITLHIADINDN
>uc003lkh.2_echTel1 933 scaffold_311296:43344-45777-;scaffold_296524:5028-5086-;scaffold_152186:807-895+;scaffold_315381:53313-53539-
KPEVTIASLFSPVREDTPPGTVMALFNAHDRDSGKNGQIVCSIEENLPFRLERSMDDYYRLLTAQILDREKVSEYNITVTATDRGTPPLSTETRISLHVADVNDN
>uc003lkh.2_choHof1 933 scaffold_9435:9902-11215+;scaffold_266202:452-510+;scaffold_461712:514-602-
RPELTITSLFSPVREDAPLGTVVVLFNAHDRDSGRNGQVDCSIRNNLPFKLENSLEDYYRLLTVQILDREKVSEFNITVCATDRGTQPLSTEIHI----------
>uc003lkh.2_macEug1 933 Scaffold7127:28424-30843-;Scaffold40956:16319-16377+;Scaffold27622:1046-5484+
SPEVTITSLFSPVTENSPPGTVIALLNVHDRDSGENGLVTCSVSKNLPFKLEKSIDGYHRLVTDRALDREKISSYNITITAIDQGTPPLSTDIHIFLQVADTNDN
>uc003lkh.2_monDom5 933 chr1:333225434-333338210+
SPEVTVTSLFSPVTEESPPGTVIALLNVHDPDSGENGIVTCSILESLPFKLDKSIGSYLRLVTDRALDREKISVYNITVTAIDQGSPPLSTDIHISLEVADINDN
>uc003lkh.2_ornAna1 933 Ultra532:275123-277508+
AAEITVTSLTNTIPEGSPTGTVIALLNVHDRDSGDNGFVSCSIPDNLPFKLEKTYGNYYSLVTDRSLDRELVSEYNVTVKATDRGSPPLSAHTHISLHVSDTNDN
>uc003lkh.2_taeGut1 933 chr13:16883703-16940717+
APEI---CIIKAVPEDAPPETVVALLHVQDRDSGANGE-ALLAHKDIPFRLEKSYDDYYRVVTTRELDREQVSEYNVTVRAADGGSPPRAARC--ALRVLDVNDN
>uc003lkh.2_anoCar1 933 scaffold_147:906088-1163285-
APELTMTFAISSVPENSPKGTTVAILNVRDRDSGVNGQVTCSIPSNLPFQLKKTQDDFYTLVTERPLDREEVAAYNVTITAVDEGTPALPPKL--SLKVLDTNDN
>uc003lkh.2_xenTro2 933 scaffold_546:350042-410169+;scaffold_65:3031982-3032193+;scaffold_546:424388-430931+
APDISVTSITTPISEDSAPGTVVALIEAHDLDSGENGEVDCQIIGVVPFKLLSSSGNFYKIVTSSTLDKEKNSHYNITIQATDKGSPPLSSENH-RLDVLDINDN
>uc003lkh.2_tetNig2 933 chr1:6747399-6798900+
KPMIKIMSKSAIISENATPETVVTMINIQDPDSGENGRVQCFITENIPFILKTTSNNFYKLVTDSELDRERVSEYNIEVTATDSGSPPLSSENH-TCQITDVNDN
>uc003lkh.2_fr2 933 chrUn:223542315-223559189+;chrUn:324848508-324848617-;chrUn:223547189-223577574+
APEIVLTSKPSSVREDAPNGTVVALITARDLDSSENAR--GFIAKRYPFTLKASFSNNYELLTSGALDREKFSEYNIEITATDSGSPPLSSENY-TCQITDVNDN
>uc003lkh.2_gasAcu1 933 chrIV:9835517-9890946-
TPQINIISKSESIFEDSSPNTVLAMLSVNDPDSASNGEIDCNIDGNNPFKIQTTLNGFYTLVTVDDLDREVASHYNITVTCSDEGVPSLSSVTL-TLKISDVNDN
>uc003lkh.2_oryLat2 933 chr10:10943680-11027770-
KPEINIMSKSNVISENAKINTVVTVINIEDIDSEKNGKVTCFIDENQPFSLKSSLNNIYSLLTVSLLDRETASEYNITVTCSDEGVPSLSSVTL-TLQISDVNDN
>uc003lkh.2_danRer6 933 chr14:2995860-3044035+;chr14:1893060-1893334-
NPSINIISKSNQIPEDAKSGTVLAILNIQDVDSNESGKVDCHLNINLPFIIQSSSDGFYSLVTDGDLDRERESEYNISVTCADEGVPSLSSVTL-SLQISDVNDN
>uc003lkh.2_petMar1 933 Contig12317:5963-7275-
APEIKLTSSCSPVSEGAAYESFVGLVTVSDIDSAENGLVACHLRGHPHFK---PYRDDYVVVTNSSLDREQMADYFLVLEASDGGTPPRVAARQFTVRLLDENDN
>uc003lkj.2_hg19 931 chr5:140787770-140890740+
SPEIIITSLSDQILENSPPGMVVALFKTRDLDFGGNGEVRCNIETDIPFKIYSSSNNYYKLVTDGALDREQTPEYNVTIVATDRGKPPLSSSRSITLYVADINDN
>uc003lkj.2_panTro2 931 chr5:143190878-143295505+
SPEIIITSLSDQILENSPPGMVVALFKTRDLDFGGNGEVRCNIETDIPFKIYSSSNHYYKLVTDGALDREQTPEYNVTIVATDRGKPPLSSSRSITLYVADINDN
>uc003lkj.2_gorGor1 931 Supercontig_0103718:3168-4024+;Supercontig_0003961:51628-52965+;Supercontig_0032149:280-338+;Supercontig_0055548:5036-5262-
-----------------PPGMVVALF-TRDLDFGGNGEVRCNIETDIPFKIYSSSNNYYKLVTDGALDREQTPEYNVTIVATDRGKPPLSSSRSITLYVADINDN
>uc003lkj.2_ponAbe2 931 chr5:142923005-143028274+
SPEIIITSLSDQILENSPPGMVVALFKTRDLDFGGNGEVRCNIETDIPFKIYSSSNNYYKLVTDGALDREQTPEYNVTIVATDRGKPPLSSSRSITLYVADINDN
>uc003lkj.2_rheMac2 931 chr6:137798174-137906315+
NPEIIITSLSDQILENSPPGMVVALFKTRDLDFGGNGEVRCNIETDIPFKIYSSSNNYYKLVTDGALDREQTPEYNVTIVATDRGKPPLSSSRSITLYVTDINDN
>uc003lkj.2_papHam1 931 scaffold9678:43743-46166+;scaffold17580:14335-30748-
NPEIIITSLSDQILENSPPGMVVALFKTRDLDFGGNGEVRCNIETDIPFKIYSSSNNYYKLVTDGALDREQTPEYNVTILATDRGKPPLSSSRSITLYVTDINDN
>uc003lkj.2_calJac1 931 Contig78:397148-501740+
SPEIVITSLSDQILENSPPGMVVALFKTRDLDFGGNGEVRCNIETDIPFKIYSSSNNYYKLVTDGTLDREQTPEYNVTIVATDRGKPPLSSSRTITLYVTDVNDN
>uc003lkj.2_tarSyr1 931 scaffold_2230:27839-30601+;scaffold_114325:3169-3257+
SPEIIITSLSDKILEDSPPGMVVALFKTRDRDSGGNGEVTCDIERDVPFKIHSSSNNYYKLVTDSVLDREEIPEYNVTITATDRGKPPLSSSISVTLHISDVNDH
>uc003lkj.2_tupBel1 931 scaffold_5859.1-16799:1021-3094+;scaffold_126292.1-261847:255485-255543+;scaffold_126293.1-208928:54029-60723+
RPEIIITSLSDEILENSPPGMVIALFKTRDQDSGENGEVRCSLSRDIPFKIHSSSNNYYKLVTDGTLDREQTPEYNITVTATDRGKPPLSSSTTAVLRIGDVNDN
>uc003lkj.2_mm9 931 chr18:37901895-37999783+
SPEITITSLSDHILENSPPGVVVVLFKTRDRDFGGNGEVTCDIGKDLPFKIQASSSNYYKLVTDGALDREQNPQYNVTITATDKGKPALSSSTTIVLHITDINDN
>uc003lkj.2_rn4 931 chr18:30651029-30752453+
SPEITITSLSDHILENSPPGVVVALFKTRDRDFGGNGEVTCDIGKDLPFKIQASSSNYYKLVTDGAIDREQNPQYNVTITATDKGKPALSSSTTIALHITDVNDN
>uc003lkj.2_cavPor3 931 scaffold_6:3734406-3830235+
SPQIVITSLSDQILEDSPPGMVVALFKTRDQDSGENGKVTCDIERDLPFKIYSSSKNYYKLVTDGALDREQDPEYNITITATDRGKPSLSSSTYITLHITDVNDN
>uc003lkj.2_oryCun2 931 chr3:23438862-23539687+
SPEITITSLSDQILEDSPPGTVAALFKTRDRDFGKNGLVTCNIEGDLPFKIYSSSTNFYKLVTDGTLDREQTPEYNVTIIATDGGQPPLSSSSTVTLRIGDVNDN
>uc003lkj.2_ochPri2 931 scaffold_27795:1178-1511+;scaffold_59:97135-97867+;scaffold_27795:2257-3595+;scaffold_59:181007-181065+
SPEVRFHSVLDMILEDSPPGMVIALFKTRDRDFGRNGEVTCTIERDIPFKIHSSSSNFYKLVTDGALDREQTPEYNVTITATDRGKPPLSSSSSVTVHIGDVNDN
>uc003lkj.2_vicPac1 931 scaffold_477:859368-861769+;scaffold_36793:6198-6287+
SPEVIITSLSDEILEDSLPGMVVALFKTRDRDSGENGEVTCHIGRDVPFKIY---------------------------------------------HISDVNDN
>uc003lkj.2_turTru1 931 scaffold_109429:109725-209222+
SPEIIITSLSDEILEGSLPGMVVALFKTRDRDSGGNGEVTCHIGRDVPFKIYSSSNNYYKLVTDGALDREQTLEYSVTITATDRGKPPLSSSTTITLHITDINDN
>uc003lkj.2_bosTau4 931 chr7:51921046-52029259+
IPEIIITSLSDQILEGSLPGMVVALFKTRDRDSGGNGEVTCHVGRDVPFKIYSSSNNYYKLVTDGDLDREQTLEYNVTITATDRGKPPLSSSTTITLCITDINDN
>uc003lkj.2_equCab2 931 chr14:35492552-35578836-
SPEIIITSLSDEILEDSLPGMVVAIFKTRDRDFGENGEVKCNVGRGVPFKISSSNNNYYKLVTDGFLDREQTPEYNITITATDRGKPPLSSSTTITLHIADINDN
>uc003lkj.2_felCat3 931 scaffold_184034:38650-39567+;scaffold_184025:83981-84567+;scaffold_184034:40197-40243+;scaffold_184025:84568-84966+;scaffold_184034:40743-41011+;scaffold_49442:12-67+;scaffold_184038:105170-118976+
AVQVTFSWVSS-LLK----RTVAAQAK--------DGEMKDTESSKHTVKIH--SKNYYKLQTDGILNWKQTMKYSVTTGA--KDKLSLSSSISITLHITTIN-K
>uc003lkj.2_canFam2 931 chr2:39238818-39329829+
DPEIIITSLSDEILEDSLPGMVVALFKTQDQDSGENGEVTCNLSRDIPFKIHSSSNNYYKLVTDGALDREHSPQYNVTITATDRGKPPLSSSISITLHIADVNDN
>uc003lkj.2_myoLuc1 931 scaffold_158091:181113-261292+
SPEIIITSLSDEILEDSQPGMVVALFKTRDWDFGGNGEVMCNIERDVPFKIYSSSNNYYKLVTDGALDREQTPEYNVTITATDRGKPPLSSSTTITLHITDVNDN
>uc003lkj.2_pteVam1 931 scaffold_12749:21337-23754+;scaffold_6896:25185-37722+
NPEIIITSLSDEISEDSHPGMVVALFKTRDPDFGGNGEVTCNIEREIPFKISSSSTNYYKLVTDGVLDREHTPEYNVTITATDKGKPPLSSSITITLHITDVNDN
>uc003lkj.2_sorAra1 931 scaffold_239488:3823-5614-;scaffold_196721:1161-1258+;scaffold_202848:3860-3918-;scaffold_132675:4034-4122+;scaffold_245153:37271-37424-
SPEIIITSLSDEILEDSRPGMVVALFKTRDRDSGENGEVTCNIGRDVPFKILSSGNNYYKLVTDGALDREQTPEYNVTITATDRGKPPLSSSSTITLHITDVNDN
>uc003lkj.2_loxAfr3 931 scaffold_1:59167527-59266997+
SPEIIITSLSDHILENSLPGMVIALFKTRDRDSGENGEVLCSIGRDIPFKIHSSSTNYYKLVTDGILDREQTPEYNITITATDKGKPPLSYSTSVTLHITDVNDN
>uc003lkj.2_proCap1 931 scaffold_528:89217-91634+;scaffold_5043:38662-38720+;scaffold_38721:9568-9870+
SPEIIITSLSDHILENSLPGMVVALFKTRDLDSGENGEVTCSIGRDVPFKIHSSSMNYYKLVTNGILDREQTPEYNITITATDKGKPRLSYSTNITLHITDVNDN
>uc003lkj.2_echTel1 931 scaffold_311296:38671-41087-;scaffold_296524:5028-5086-;scaffold_152186:807-895+;scaffold_315381:53313-53539-
SPEILITSLSDHILEDSLSGMVVALFKTRDRDSGGNGEVSCSIGRDVPFKIHSSSKNYYRLVTDGTLDREQTPEYNVTITAIDRGQPPLSSSTSITLHIEDVNDN
>uc003lkj.2_dasNov2 931 scaffold_1183:114723-79112+;scaffold_7202:35801-36027+
SPEITITSLSDQILENSPVGMVVALFKTRDRDSGENGEVTCSLSRDAPFKILSSNNNYYKLVTTEPLDREQTPEYNVTITATDRGKPPLSSSKTIALQISDVNDN
>uc003lkj.2_choHof1 931 scaffold_9435:15406-17823+;scaffold_266202:452-510+;scaffold_461712:514-602-
SPEIIITSFSDEILEDSPPGMVVALFKTRDRDSGVNGEVTCNLSRDAPFKIHSFSNNYYKLVTTGPLDREQTREYNVTIMANDKGKPPLSSSKSVTLHITDVNDN
>uc003lkj.2_macEug1 931 Scaffold7127:22954-25254-;Scaffold40956:16319-16377+;Scaffold27622:1046-5484+
TPEITLTSLSSPIPEDTVSGTVIALIKTYDRDAGENGEIVCHIEGTVPFKIESSSRNYYKLLTDGALDREQTPEYNITVTATDKGNPALFTSKTISLCISDINDN
>uc003lkj.2_monDom5 931 chr1:333230247-333338210+
VPEITLTSLSNPIPEDTVSGTVIALIKTDDRDTGENGEIVCDIEGTVPFKIESSSRNYYKLLTNGALDREQTLDYNITVTATDKGNPALSTSRIISLYIADINDN
>uc003lkj.2_ornAna1 931 Ultra532:280665-283088+
APEVMFTSLSKEIPEDSEPGTVIALIRIRDQDSGNNGEVKCRIEGDLPFKIVSSSKNYYKLVTDNVLDREQTAEYNITITASDKGNPPLITSKTVSLLVADVNDN
>uc003lkj.2_taeGut1 931 chr13:16839822-16940717+
MP--LAVSSAKZDLEDAPPGTVVALLHVQDRDSGENGEVRCSLEGNVPFRLEKSYEDYYRVVTTRELDREQVSEYNVTVRAADGGSPA---QSSVALRVLDVNDN
>uc003lkj.2_anoCar1 931 scaffold_147:906088-1169853-
YPEINLVSLFSPVLEDSLP---IALINVNDKDSDENGKVTCYLGKNLPFKILPSSNNYYKLLTDSLLNREKISEYNITITATDRGTPPLSTQKTISLEISDINDN
>uc003lkj.2_xenTro2 931 scaffold_546:413281-430931+
APEISVTSITTPISEDSAPGTVVALIKAHDLDSGENGEIDCEIIGLAPFKLLSSSGNFYKIITTSTLDRERSSHYNITIQATDKGSPPLSSWKTIALEVLDINDN
>uc003lkj.2_tetNig2 931 chr1:6785331-6798900+
VPEIIITSLTSPVPEDSVIGTVIALLSAKDPDSGNNGKVKCSA---Q-FKLTPSVSNHYSLVTSGQLDRENG--YSVKITATDSGKPALSSEKIINVDLLDVNDS
>uc003lkj.2_fr2 931 chrUn:223560397-223568239+;chrUn:324845303-324846429-;chrUn:223573168-223577574+
APEVTLTSLTSPIREDSAPETVIALISARDLDSGVNGKVDHSA---LPFKLNSAFGMHYSLITAGMLDRESVPEYTVVITAADEGNPPLSSTSLVIIRVSDVNDN
>uc003lkj.2_gasAcu1 931 chrIV:9835517-9887671-
KPAINIMSKLNMISEHSKMSTVVAMINVQDPDSSENGKVHCFINNNTPLTIISTSKKFYSLVTDGELDREKSSEYNITVCA-DEGVPSLSSSVTLNIQISDVNDN
>uc003lkj.2_oryLat2 931 chr10:10943680-11025061-
SPVIDLMSKTQSIPEDSVSQTIVAVMNVHDADSEENGQVKCYLRNNALFMIENTSSGFYSIRTDGELDRETASEYNITVPA-DEGVPSLSSSVTLTLQISDVNDN
>uc003lkj.2_danRer6 931 chr14:3045279-2912021+;chr14:1893060-1893334-
KPVINIMSKTNVIAENSPSETVVTMINVQDADSGENGKVQCSVNENIPFSLKSTNNNFFSLVTDGDLDRERESEYDISVRV-DEGVPSLSSSVTLSLQISDVNDN
>uc003lkj.2_petMar1 931 Contig14286:11383-11953-;Contig25025:16869-17227-;Contig2764:17865-18103+;Contig14286:11271-11314-;Contig114:26988-28179+
APEVIAEYLPDEIVENLPSGTPVVLISVSDPDSSGTVDVEFPTGPNAAF-----------LVVRKSLDREERQL---------------------TVHVGDVNDN
>uc003lkl.2_hg19 937 chr5:140792743-140890740+
SPELTITSLFSPVTEDSPLGTVVALLNVHDLDSEQNGQVTCSILAYLPFKLEKSIDSYYRLVIHRALDREQVSSYNITVTATDGGSPPLSTEAHFMLQVADINDN
>uc003lkl.2_panTro2 937 chr5:143195843-143295505+
SPELTITSLFSPVTEDSPLGTVVALLNVHDLDSEQNGQVTCSILAYLPFKLEKSIDSYYRLVIHRALDREQVSSYNITVRATDGGSPPLSTEAHFTLQVADINDN
>uc003lkl.2_ponAbe2 937 chr5:142928228-143028274+
SPEVTITSLFSPVTEDSPLGTVVALLNVHDLDSEQNGQVTCSILAYLPFKLEKSIDSYYRLVIHRALDREQVSSYNITVTATDGGSPPLSTEAHFTLQVADINDN
>uc003lkl.2_rheMac2 937 chr6:137803129-137906315+
SPEVAITSLFSPVTEDSPLGTVVALLNVHDLDSEQNGRVTCSILAYLPFKLEKSIDSYYRLVTHRALDREQVSSYNITVTATDGGSPPLSTEIHFMLQVADINDN
>uc003lkl.2_papHam1 937 scaffold9678:48703-50919+;scaffold17580:14335-30748-
SPEVAITSLFSPVTEDSPLGTVVAFLNVHDLDSEQNGRVTCSILAYLPFKLEKSIDSYYRLVIHRALDREQVSSYNITVTATDGGSPPLSTEIHFMLQVADINDN
>uc003lkl.2_calJac1 937 Contig78:402125-501740+
SPEVTLTSLFSPVTEDSPLGTVIALLNVHDLDSGQNGQVTCSILAYLPFKLEKSIDSYYRLVTHKALDREQVSFYNITVTATDGGSPPLSTETQFMLQVADINDN
>uc003lkl.2_tarSyr1 937 scaffold_2230:33186-35757+;scaffold_114325:3169-3257+
SPEVTITSLFSPVTEDSPLGTVIALLNVHDLDSEQNGQVTCSTSGNLPFKLEKSIDSYYRLVTHSALDREQASSYNITITATDGGSPPLSAETHFTLQVADINDN
>uc003lkl.2_micMur1 937 scaffold_2037:125424-230330+
SPEVTITSLFSPVTEDSPLGTVIALLNVHDLDSGQNGQVTCSISGNLPFKLEKSIDSYYRLVTHR-LDREQVSSYNITVTAKDGGS-PRSTKTHFTLQVADINDN
>uc003lkl.2_mm9 937 chr18:37906842-37999783+
SPEVTITSLFSPVTEDSPVGTVIALLNVHDLDSGQNGEVACSISGNLPFKLEKSIDNYYRLVTQRALDREQVPAYNITVTATDGGNPPLSTKADFTLQVADINDN
>uc003lkl.2_rn4 937 chr18:30655991-30752453+
SPEVTITSLFSPVTEDSPVGTVIALLNVHDLDSGQNGEVTCSISGNLPFKLEKSIDSYYRLVTQTALDREQVPSYNITVTATDGGNPPLSTKAHFTLQVADINDN
>uc003lkl.2_dipOrd1 937 scaffold_6695:16700-19123+;scaffold_1909:23878-40044+
SPEVTITSLFSPVAEDSPLGTVIALLNVHDLDSGQNGAVTCAISGHLPFKLEKSIDSYYRLVTHRALDREQVSSYNITVTATDGGNPPLSTEAHFTLQVADINDN
>uc003lkl.2_cavPor3 937 scaffold_6:3739450-3830235+
SPEVTITSLFSPVAEDSPVGTVIALLNVHDFDSGKNGEITCSIPENLPFKLEKSIDNYYRVVTQRILDREQVSSYNITVTATDGGSPPLSVQTHFILQVADINDN
>uc003lkl.2_speTri1 937 scaffold_130999:89619-91424+;scaffold_131002:5406-5411+;scaffold_131000:33512-39311+
SPEVTITSLFSPVTEDSPLGTVIALLNVHDLDSGQNGEVTCSISSNLPFKLEKSIDSYYRLVTHRALDREQVSFYNITVTATDGGSPPLSTETHFTLQVADINDN
>uc003lkl.2_oryCun2 937 chr3:23443685-23539687+
SPEVTITSLFSPVREDSAPGTVIALLNVHDVDSGQNGQVTCSTSGDLPFKLEKSIDSYYRLVTHRALDREQISSYNITVTATDGGSPPLSTETHLTLQVADINDN
>uc003lkl.2_ochPri2 937 scaffold_27795:5779-8166+;scaffold_59:181007-181065+
SPEVTVTSLFSPVAEDSPPGTVIALLNVHDLDSGQNGLVTCSIQENLPFKLEKSIDSYYRLVTHTALDREQTSSYNITVTAKDGGSPPLSTETHFTLQVADINDN
>uc003lkl.2_vicPac1 937 scaffold_477:864439-866911+;scaffold_36793:6198-6287+
SPEMTITSLFSPLREDSPLGTVIALLNVHDLDSGQNGQVTCSIPGNLPFKLEKSIDSYYRLVTHKALDREQVSSYNITVTATDGGSPPLSTETHFTLQVADINDN
>uc003lkl.2_turTru1 937 scaffold_109429:114252-209222+
SPEVTITSLFSPLMEDSPLGTVIALLNVHDLDSGQNGQVTCSILGNLPFKLEKSIDSYYRLVTHK-PDR------------------------------------
>uc003lkl.2_bosTau4 937 chr7:51925649-52029259+
SPEVTITSLFSPLMEDSPLGTVIALLNVHDLDSGQNGQVTCSILGNLPFKLEKSIDSYYRLVTHKVLDREQVSSYNITLKATDGGSPPLSTETHFILQVADINDN
>uc003lkl.2_equCab2 937 chr14:35492552-35574159-
SPEVTITSLFSPLMEDSPLGTVIALLNVHDLDSGQNGQVTCSISGNLPFKLEKSIDSYYRLVTYRALDREQVSSYNITVTATDGGSPPLSTGIHFTLQVADINDN
>uc003lkl.2_felCat3 937 scaffold_184025:86323-88113+;scaffold_184034:44679-44883+;scaffold_184038:105170-118976+
APEVTMTSVTTAVPENFPPGTIIALISVHDQDSGDNGDTTCSIPENLPFKLEKLDDNYYHLVTERTLDRELTSRYNITVTATDKGIPALSTETHISLKVTDINDN
>uc003lkl.2_canFam2 937 chr2:39243793-39329829+
SPEVTVTSLFSPLLEDSPLGTVIALLNVHDPDSGQNGQVTCSISGDLPFKLEKSIDSYYRLVTHRTLDREQVSSYNITVTAMDGGNPPLLTDTHFTLQVADINDN
>uc003lkl.2_pteVam1 937 scaffold_12749:25769-28193+;scaffold_6896:25185-37722+
SPEVTLTSLFSPLKEDSPLGTVIALLNVHDLDSGQNGHVTCSILGDLPFKLEKSIDSYYRLVTHRALDREQVSSYNITVTATDGGSPPLSTETSFTLQVADINDN
>uc003lkl.2_eriEur1 937 scaffold_371214:80603-83028+;scaffold_333107:13471-13529+;scaffold_370962:17960-24186-
SPEVTVTSLFSPLMEGSPVGTVVALLNVHDLDSGQNGQVTCSILGDLPFKLEKSIDGYYRLVTQRALDREQTSSYNITIMATDGGNPSLSTETHFTLQVADINDN
>uc003lkl.2_loxAfr3 937 scaffold_1:59172152-59266997+
SPEVTTTSVFSPVTEDSPPGTVIALLNVHDLDSGQNGQVTCFISGNLPFKLEKSIDSYYRLVTDRALDRELVSSYNITVTATDGGSPPLSTEIHLTLHVADINDN
>uc003lkl.2_dasNov2 937 scaffold_1183:117975-120393+;scaffold_7202:35801-36027+
SPDVTIMSLFSPVTEDSPLGTVIALLNMHDLDSGQNGQVTCSISGNPPFKLEKSIDSYYRLVTRR-LD-EQASSYNITVIATDGGLPPQSTETRLTLHVADINDN
>uc003lkl.2_choHof1 937 scaffold_9435:19702-21872+;scaffold_266202:452-510+;scaffold_461712:514-602-
SPEVTITSLFSPVTEDSPLGTVIALLNVHDQDSGQNGQVTCSVSGNPPFKLEKSIDNYYRLVTHGSLDREQVSSYNITLTATDGGSPPLSTETHLTLHVADINDN
>uc003lkl.2_macEug1 937 Scaffold7127:19272-21692-;Scaffold40956:16319-16377+;Scaffold27622:1046-5484+
APEVTVTSFTSSVPENSPPGTLIALLKVHDRDSGDNGHVACSIPSHLPFKLEKSYANYYSLVIDRALDREQISMYNITVTATDQGIPLLSTDTHIALRVEDTNDN
>uc003lkl.2_monDom5 937 chr1:333233775-333338210+
PPEVMVTSFSSSIPENSPPGTVIALLKVHDRDSGNNGHITCSIPGHLPFKLEKSYANYYSLVTDRILDREQASMYNVTVTAIDQGTPLLSANTHISLQVEDINDN
>uc003lkl.2_ornAna1 937 Ultra532:284289-286709+
APEVTITSLFNPVSEDSPSGTVIALLNVHDRDSADNGLISCSIPNNLPFVLQKSVDSYYTLVTDGVLDRELVSDYNVTVTATDRGSPPLSAHTHISLQVLDTNDN
>uc003lkl.2_galGal3 937 chr13:1611422-1633394+
----------------------------------------------------------------------EASEYNITVTARDSGSPPLSAVKHILVQVSDVNDN
>uc003lkl.2_taeGut1 937 chr13:16867385-16940717+
APEISVRSAISEISEDAPSGTTVALLHVHDRDSGVNGDVRCSLDKDVPFRLQSSQGNYYSVVTARELDREQVSEYNVTVRAADGGSP--AAEQRVLVRVLDVNDN
>uc003lkl.2_anoCar1 937 scaffold_147:906088-1114950-
APEVILASLSSPIPEDSAVGTLVAFVNVNDRDSGENGEITC-FNKGVPFZCQ--NNGFYKLLTDGPLDR--APEYNISIIATDKGTPPLSTEKTIFLKLSDINDN
>uc003lkl.2_xenTro2 937 scaffold_546:382447-430931+
VPEISVTSINTPISEDSAPGTVVALIKAHDLDSGENGEIDCQIIGVAPFKLLSSSGNFYKIVTTSTLDRERSSHYNITIQATDKGSPPLSFRKTIRLDVLDINDN
>uc003lkl.2_tetNig2 937 chr1:6770273-6798900+
APDIHVTSETSA--EDSPNGTVVALISARDLDSARNGE-HFVPRH--PFSL---TIFFYALVTSGVLDRENISEYNIEVIATDSGSPPLSS-ENHTCQITDVNDN
>uc003lkl.2_fr2 937 chrUn:223553560-223562554+;chrUn:324805903-324806117-;chrUn:223573168-223577574+
KPNIHIMSKSNVISEDAMSGTVVTMINIEDADSAENGKVHCVLNDNVPFSMKSTTSGFYSLMTDSELDRERESEYNITVSCSDEGVPSLSSSVTLTLQISDVNDN
>uc003lkl.2_gasAcu1 937 chrIV:9835517-9920066-
EPVIKIMSKSAIISESANTNTVVTIINIQDPDAGENGKVQCFINDNTPFVLKSTSNNFYSLVTDSEIDREKASDYNITVTCSDEGVPSLSSSVTLTLQISDVNDN
>uc003lkl.2_oryLat2 937 chr10:10943680-11021820-
KPEINIMSKSNVIQEDAKLNTVVTMIHIEDLDSGDNGKVVCLMNENIPFLLKSTINNFYSLQTDSELDRETASEYNITVTCSDEGVPSLSSSVTLTLQISDVNDN
>uc003lkl.2_danRer6 937 chr10:18425366-18425394-;chr14:3048889-3051213+;chr14:1893060-1893334-
KPVISLMSKSSDISENATPETVVAMMNIQDADTNENGIVKCVLNENIPFIIQSSSDGFYSLVTDGDLDRERESEYDISVTCADEGVPSLSSSVTLSLQISDVNDN
>uc003lkl.2_petMar1 937 Contig12317:7159-7272-;Contig114:37305-37585+;Contig12317:6437-6869-;Contig114:39617-39848+;Contig12317:5681-6179-;Contig14286:9387-9563-
APEISWTSSCSPVSEGAAYESFVGLVTVSDIDSAENGLVACHLRGHPHFKL--PYRDDYVVVTNSS----HQAVYELTVRAEDGDVRPLTSTVGVSVAVLDVNDN
>uc003lkn.2_hg19 930 chr5:140797427-140890740+
SPEIIITSLSDQIMEDSPPGVVVALFKTRDQDSGENGEVRCSLSRGVPFKIHSSSNNYYKLVTDEALDREQTPEYNVTIAATDRGKPPLSSSKTITLHITDVNDN
>uc003lkn.2_panTro2 930 chr5:143200515-143295505+
SPEIIITSLSDQIMEDSPPGVVVALFKTRDRDSGENGEVRCSLSRGVPFKIHSSSNNYYKLVTDEALDREQTPEYNVTIAATDRGKPPLSSSKTITLHITDVNDN
>uc003lkn.2_gorGor1 930 Supercontig_0003961:58973-61077+;Supercontig_0032149:280-338+;Supercontig_0055548:5036-5262-
SPEIIITSLSDQIMEDSPPGXVVALFKTRDRDSGENGEVRCSLSRGVPFKIHSSSNNYYKLVTDEALDREQTPEYNVTIAATDRGKPPLSSSKTITLHITDVNDN
>uc003lkn.2_ponAbe2 930 chr5:142932892-143028274+
SPEIIITSLSDHIMEDSPPGVVVALFKTRDRDSGENGEVRCSLSRGVPFKIHSSSNNYYKLVTDEALDREQTPEYNVTIAATDRGKPPLSSSKTITLHITDVNDN
>uc003lkn.2_rheMac2 930 chr6:137807756-137906315+
SPEIIITSLPDQIMEDSPPGVVVALFKTRDRDSGENGEVRCSLSRGVPFKIHSSSNNYYKLVTDGALDREQTPEYNVTIAATDRGKPPLSSSKTITLHITDVNDN
>uc003lkn.2_papHam1 930 scaffold9678:53137-55554+;scaffold17580:14335-30748-
SPEIIITSLPDQIMEDSPPGVVVALFKTRDRDSGENGEVRCSLSRGVPFKIHSSSNNYYKLVTDGALDREQTPEYNVTIAATDRGKPPLSSSKTITLHITDVNDN
>uc003lkn.2_calJac1 930 Contig78:406760-501740+
SPEITIASLSDQIMEDSPPGVVVALFKTRDRDSGENGEVRCSLSRDVPFKIHSSSNNYYKLVTDGALDREQTPEYNVTITATDRGKPPLSSSKTITLHITDVNDN
>uc003lkn.2_micMur1 930 scaffold_2037:151410-230330+
SPEIIITSLSDQISEDSPPGIVVALFKTRDRDSGENGEVRCSLSRDVPFKIHSSSNYYYKLVTDGALDREQ----------------------------------
>uc003lkn.2_otoGar1 930 scaffold_96016.1-239405:3385-89755+
SPEIIITSLSDQISEDSPPGVVVALFKTRDRDSGENGDVGCSLSRDVPFKIHSSSNYYYKLVTDGALDREQTLEYNITITATDKGKPPLSSSKTITLHIADVNDN
>uc003lkn.2_tupBel1 930 scaffold_5859.1-16799:12202-14620+;scaffold_126292.1-261847:255485-255543+;scaffold_126293.1-208928:54029-60723+
RPEIVITSLSDYILENSPPGTVIALFKTRDRDSGENGVVRCSLSRDVPFKI--SSNRYYKLVTVQV-ASEQDS-YNVTITATDRGKPPLSSSTTV-LHIGEVTDN
>uc003lkn.2_mm9 930 chr18:37911433-37999783+
RPEIIITSLSDQISEDSPSGTVVALFKVRDRDSGENAEVMCSLSGNNPFKIHSSSNNYYKLVTDSILDREQTPGYNVTITATDRGKPPLSSSTTITLNVADVNDN
>uc003lkn.2_rn4 930 chr18:30660451-30752453+
RPEIIITSLSDQILEDSPSGTVVALFKVRDRDSGENAEVTCSLSGNNPFKIHSSSNNYYKLVTDSILDREQTPGYNVTITATDRGKPPLSSSTTITLNVADVNDN
>uc003lkn.2_dipOrd1 930 scaffold_6695:26492-28912+;scaffold_1909:23878-40044+
RPEIIITSLSDKILEDSPPGMVVALFKIRDRDSGENAEVACSLSNHNPFKIHSSSNNYYKLMTDRTLDREQTPEYNVTITATDRGKPPLSSSAVITLQVTDVNDN
>uc003lkn.2_cavPor3 930 scaffold_6:3744579-3830235+
SPEVILTSLSDPILEDSPPGMVVALFKTRDRDSGENAEVTCSLSRDGPFKIHSSSSNYYKLVTDGTLDREQTPEYNITITATDRGKPPLSSSTTITLHIADVNDN
>uc003lkn.2_speTri1 930 scaffold_130999:93874-95035+;scaffold_5716:21389-22614+;scaffold_131002:5406-5411+;scaffold_131000:33512-39311+
SPEIIITSLSDQILEDSPRGMIV-LFKTRDRDSG-NAEVTCSLSR-----------NYYKLVTDGALDREQTPAYNLTITATDKGKPPLSSDITFTLHITDVNDN
>uc003lkn.2_oryCun2 930 chr3:23448601-23539687+
SPEITITSLSDQILENSAPGMVVALFKTRDPDSGENGKVTCSLSRDVPFKIHSSSNNYYKLVTDGTLDREQTPEFNVTIKATDGGQPPLSSSSTVTLRIGDVNDN
>uc003lkn.2_ochPri2 930 scaffold_59:112965-181065+
NPEIIITSLSDKILEDSPTGMVVALFKTRDRDSGENGEVTCSLSKDVPFKIHSSSTNYYKLVTDGALDREQTPEYNVTITATDRGKPPLSSSSVVTLRIGDVNDN
>uc003lkn.2_turTru1 930 scaffold_109429:119295-209222+
SPEIIITSLSDQILEDSRPGMVVGLFKTRDQDSKENGEVTCILSRDIPFKIHSSSNNYYKLVTDGALDREQTPEYNVTITATDRGKPPLSSSATITLRITDVNDN
>uc003lkn.2_bosTau4 930 chr7:51930235-52029259+
SPEIIITSLSDQILEDSPPGMVVALFKTRDQDSKENGEVTCNLSRDIPFKIHSSSNNYYKLVTDGALDRERTPEYNVTITAVDRGKPPLSSSTAITLRITDVNDN
>uc003lkn.2_equCab2 930 chr14:35492552-35569506-
LPEIIITSLSDQILEDSRPGMVVALFKTRDRDSRENGEVTCNLSRDVPFKIHSSSNNYYKLVTDGALDREQTPEYNVTITATDRGKPPLSSSTTITLHVTDVNDN
>uc003lkn.2_felCat3 930 scaffold_184029:587-3934+;scaffold_184038:105170-118976+
IPEIIITSLSDQILEDSHPGMVVVLFKTQDQDSGENGEVICNLSRDIPFKIYSSSNNYYKLVTDGPLDREQTPEYNVTITATDRGKPSLSSSTGVTLHVGDVNDN
>uc003lkn.2_canFam2 930 chr2:39248942-39329829+
NPEIIITSLSDQILEDSHPGMVVALFKTQDQDSGENGEVTCNLSRDIPFKIHSSSNNYYKLVTDGALDREHSPQYNVTITATDRGKPPLSSSISITLHIADVNDN
>uc003lkn.2_myoLuc1 930 scaffold_158091:189436-261292+
SPEIIITSLSDHILEDSRPGMVVALFKTRDWDSGENGKVTCNLSRNVPFKIHSSSNNYYKLVTDGALDRELTPEYNVTITATDRGKPPLSSNTTITLHITDVNDN
>uc003lkn.2_pteVam1 930 scaffold_12749:30332-32752+;scaffold_6896:25185-37722+
NPEITITSLSDEILEDSHPGMVVALFKTRDRDSRENGEVTCNLSRYVPFQIHSSSNNYYKLVTDGTLDREQTPEYNITITATDKGKPPLSSSITITLHITDVNDN
>uc003lkn.2_eriEur1 930 scaffold_371214:86693-89140+;scaffold_333107:13471-13529+;scaffold_370962:17960-24186-
SPEIIITSLSNEILEDSHPGMVVALFKTRDRDSGENGKVICNLGRDVPFKIHSSSNNYYKLVTDGALDREQNPEYNVTLTATDRGQPPLSSSITITLHIGDVNDN
>uc003lkn.2_sorAra1 930 scaffold_257705:44448-45717+;scaffold_208528:193-216-;scaffold_257705:46879-46929+;scaffold_202848:3860-3918-;scaffold_132675:4034-4122+;scaffold_245153:37271-37424-
SPEIIITSLSDEILEDSHPGMVVALFKTRDRDSGENGEVTCNIGRDVPFKILSSGNNYYKLVTDGALDREQTPEY-VTIT-------------------------
>uc003lkn.2_loxAfr3 930 scaffold_1:59176257-59266997+
VPEIIITSLSNRILENSGPGMVVALFKTRDRDSGENGEVWCNIGRDAPFKIHSSSKNYYKLVTDGALDRERTPEYNVTITATDRGKPPLSSSISLTLHVADVNDN
>uc003lkn.2_proCap1 930 scaffold_528:99026-101443+;scaffold_5043:38662-38720+;scaffold_38721:9568-9870+
IPEIIITSLSDQILENSRPGMVVALFKTRDWDSGENGEVLCNIERHIPFRIHSSSKNYYKLVTDGALDREQTPDYNVTITATDRGKPPLSSSISLTLRVEDVNDN
>uc003lkn.2_dasNov2 930 scaffold_1183:122838-125441+;scaffold_7202:35801-36027+
SPEIIITSLSDQILEASPPGMVVALFKTRDRDSGENGVVTCKLNRDVPFKIHSSSNNYYKLVTDGALDREQTPEYNITITATDRGKPPLTSSTSIILHITDVNDN
>uc003lkn.2_choHof1 930 scaffold_9435:24556-27028+;scaffold_266202:452-510+;scaffold_461712:514-602-
----------------------------------------------------------------------------------------------------DVNDN
>uc003lkn.2_macEug1 930 Scaffold7127:13630-16053-;Scaffold40956:16319-16377+;Scaffold27622:1046-5484+
APEITVTSLVSSVLEDSLPGTIIALFKTRDIDSGDNGEVTCN---SIPFRLESSSRNYYKLLTDGALDREQTPEYNITFIATDKGNPPLYTSKTLTLHIADINDN
>uc003lkn.2_monDom5 930 chr1:333239218-333338210+
VPEIILTSLVSSVLEDSEPGTVIALFKTRDIDSGSNGEVMCNQIP--PFRIESSSKNYYKLLTDGALDREQTPEYNITLTATDKGNPPLYTSKTLTLHIADINDN
>uc003lkn.2_ornAna1 930 Ultra532:290803-312404+
APEVTFTSVSSPIPED---------------------------------------------------------EYKITVSASDRGNPPLTTSKTISLLIADVNDN
>uc003lkn.2_taeGut1 930 chr13:16880330-16940717+
APEIAILSLSSPVPEDAPAGTVVALLKVKDRDSGENGQVSCELSGEAPLSIVASSGGSYKVVTAGALDREQASEHRVTVVARDRGRPALWSSR--VLEVSDVNDN
>uc003lkn.2_anoCar1 930 scaffold_147:906088-1088081-
APEIILASLSSPISEDSETATLVALINIKDRDSGDNGEITCSLKDILPFKIVFTSNNLHKLLTDGQLDRESTPEYNITITATDRGTPPLS--KTIFLKISDINDN
>uc003lkn.2_xenTro2 930 scaffold_546:364268-430931+
APDISVTSITTPISEDSAPGTVVALIKAHDLDSGENGEVDCEIIGVGPFKLLSSSGNFYKIVTTSTLDRERSSHYNITIQATDKGSPPLSFRKTIRLDVLDINDN
>uc003lkn.2_tetNig2 930 chr1:6773574-6798900+
PPEIVFTSQPKPVREDAPNGTVVALISARDLDSGENGKVSC--KG--PFTLKPSFSNNYALVTSGVLDREKISEYNIEVTATDSGSPPLSSRKIIPVSITDVNDN
>uc003lkn.2_fr2 930 chrUn:223563626-223565474+;chrUn:324839586-324839841-;chrUn:305946039-223577574+
RPEIVFTSQPKPVREDAPDGTVVALISARDLDSGENGKVSC--KG--PFTLKPSFGNNYALVTSGVLDRETISEYNIEITATDSGSPPLSSKKIIPVSITDVNDN
>uc003lkn.2_gasAcu1 930 chrIV:9835517-9880652-
IPTIQLMSFANSISEDSPPGTTIAVINVHDVDSHGNGVVKC--IDDMPFKIESSLTGYYTIVTDNVLDRESIPEYNITITVSDQGSPPLTSRKQINVKVSDVNDN
>uc003lkn.2_oryLat2 930 chr10:10943680-11014668-
HPSINIMSKTNSISENSKSGTVITILNVQDNDFGENGRVTC--IGTVPFLIEKTSKKIFSLVTESELDRETASEYNITVTCSDEGVPSLSSSVTLTLQISDVNDN
>uc003lkn.2_danRer6 930 chr14:3053043-3029389+;chr14:1893060-1893334-
KPLINIMSKLTSILENSNSGTVVTMINVQDPDAGENGKIYC--VNNLPFTLKTTNNNFFSLVTDGDLDRERESGYNISVTCADEGVPSLSSSVTLSLQISDVNDN
>uc003lkn.2_petMar1 930 Contig12317:7110-7705-;Contig114:42666-42867+;Contig12317:6560-6892-;Contig5105:21663-21977-;Contig114:48144-48883+
APEISWTSSCSQTLEGAPTRALL-LFGARDKDSGKNGEVKYEIGEGEKFGIFPD--GSSTSDT---LDRET--EYSLTVSAMDTGVEPL--SSSVTVNVIDVNDN
>uc003lkp.2_hg19 751 chr5:140800795-140890740+
APEITITSSINSILENSPPGTVIALLNVQDQDSGENGQVSCFIPNHLPFKLEKTYGNYYKLITSRVLDRELVQSYNITLTATDQGSPPLSAETHVWLNVADDNDN
>uc003lkp.2_panTro2 751 chr5:143203883-143295505+
APEITITSSINSILENSPPGTVIALLNVQDQDSGENGQVSCFIPNHLPFKLEKTYGNYYKLITSRVLDRELVQSYNITLTATDQGSPPLSAETHIWLNVADDNDN
>uc003lkp.2_gorGor1 751 Supercontig_0468803:300-872+;Supercontig_0003961:61745-62890+;Supercontig_0032149:280-338+;Supercontig_0055548:5036-5262-
APEITITSSINSILENSPPGTVIALLNVQDQDSGENXQVSCFIPNHLPFKLEKTYENYYKLITSRVLDRELVQSYNITLTAADQGSPPLSAETHIWLNVADDNDN
>uc003lkp.2_ponAbe2 751 chr5:142936260-143028274+
APEITITSSINSILENSPPGTVIALLNVQDQDSGENGQVSCFIPNHLPFKLEKTYGNYYKLITSRVLDRELVQSYNITLIATDQGSPPLSAETHIWLNVADDNDN
>uc003lkp.2_rheMac2 751 chr6:137811110-137906315+
TPEITITSSINSILENSPPGTVIALLNVQDQDSGENGQVSCFIPNHLPFKLEKTYGNYYKLITSRVLDRELVQSYNITLTATDQGSPPLSSETHIWLNVVDDNDN
>uc003lkp.2_papHam1 751 scaffold9678:56494-58368+;scaffold17580:14335-30748-
APEITITSSINSILENSPPGTVIALLNVQDQDSGENGQVSCFIPNHLPFKLEKTYGNYYKLITSRVLDRELVQSYNITLTATDQGSPPLSSETHIWLNVADDNDN
>uc003lkp.2_calJac1 751 Contig78:410127-501740+
APEITITSSINSIMENSPPGTVIALLNVQDQDSGENGQVSCFIPNHLPFKLEKTYGNYYKLKTSRVLDRELVQSYNITLTATDQGSPPLSTETHIWLNVADDNDN
>uc003lkp.2_tarSyr1 751 scaffold_2230:41442-43666+;scaffold_114325:3169-3257+
APEITITSSTNSILENSPPGTVIALLNVQDQDSGENGQVSCFIPSHLPFKLEKTYGNYYKLITSRVLDREQIQSYNITLAATDQGSPPLSTETHISLNVADDNDN
>uc003lkp.2_micMur1 751 scaffold_2037:155273-230330+
APEITITSSIDSIPENSPPGTIIALLNVQDQDSGENGQVSCFIPNHLPFKLEKTYGNYYKLITNRVLDRELVQSYNITLTATDQGSPPLSTEIHIFFNVADDNDN
>uc003lkp.2_otoGar1 751 scaffold_96016.1-239405:6768-89755+
APEITITSSTDSILENSPPGTVIALLNVQDQDSEENGQVSCFIPNHLPFKLEKTYGNYYKLLTNRVLDREQVQSYNITLTATDQGSPSLSTETHIFLNVADYNDN
>uc003lkp.2_tupBel1 751 scaffold_5859.1-16799:15203-16798+;scaffold_126292.1-261847:255485-255543+;scaffold_126293.1-208928:54029-60723+
APEITITSSTNSILENSPPGTVIALLNVQDQDSGENGQVFCFVPNHLPFKLEKTYGNYYKLITTAELDREQVQSYNITLTAMDQGNPPLSTETHIFLNVADDNDN
>uc003lkp.2_mm9 751 chr18:37915595-37999783+
APEITVTSASNSVPENSPSGTVIALLNVQDQDSGENGQVSCFIPSGLPFKLEKTYGNYYKLITNSELDREQVESYNITLIAKDQGSPPLSTETHLLLKVADANDN
>uc003lkp.2_rn4 751 chr18:30664658-30752453+
VPEITVTSSINSVPENSPSGTVIALLNVQDQDSGENGQVSCFIPSGLPFKLEKTYGNYYKLVTDSELDREQVESYNITLIAKDQGSPPLSTATHLLLKVADANDN
>uc003lkp.2_dipOrd1 751 scaffold_6695:30399-31924+;scaffold_1909:23878-40044+
--------------------------------------------------LEKTYGNYYKLITNNELDREQIESYNITLTAKDQGSPPLSTEAHLLLNVADDNDN
>uc003lkp.2_cavPor3 751 scaffold_6:3747978-3830235+
APEITVTSSISSLLENSPPGSVIALLNVQDQDSGENGQVSCFIPNNLPFKLERTYGNYYKLITNNELDREQIQSYNITLTATDQGSPPLSTEAHLLLNVADDNDN
>uc003lkp.2_oryCun2 751 chr3:23451935-23539687+
APEITITSATHSMLENSPPGTVVALLNVQDQDSGENGQVSCFIPNNLPFKLEKTYGNYYKLVTNRPLDREQVQSFNITLTARDQGIPPLSTETYITLNVADDNDN
>uc003lkp.2_ochPri2 751 scaffold_59:116334-181065+
APEITVTSATNSVLENSPPGTVIALLKVQDQDSEENGQVSCFIPNNLPFKLEKTYGNYYKLVTSRELDREQVESYNITLTARDHGSPPLSTEAYITLNVADNNDN
>uc003lkp.2_vicPac1 751 scaffold_477:875364-877326+;scaffold_36793:6198-6287+
TPEITITSSTNSVLENSPPGTVVALLNVQDQDSGENGQVSCFIPNNLPFKLEKTYGNYYKLITNRALDREQVQSYNITLTATDQGSPPLSTETHISLNVADDNDN
>uc003lkp.2_turTru1 751 scaffold_109429:122673-209222+
APEITITSSTNSVLENSPPGTVIALLNVQDQDSGENGQVSCFIPNNMPFKLEKTYGNYYKLITNRALDREQVESYNITLTATDRGSPPLSTETHISLNVADDNDN
>uc003lkp.2_bosTau4 751 chr7:51933705-52029259+
APEITITSSTNSVLENSPPGTVIALLNVQDQDSGENGQVSCFIPNNLPFKLEKTYGNYYKLITNRALDREQVQSYDITLTATDQGSPPLSTETHILLNVADDNDN
>uc003lkp.2_equCab2 751 chr14:35492552-35566090-
APEITITSSTNSVLENSPPGTVISLLNVQDQDSGENGQVSCFIPNNLPFKLEKTYENYYKLITNSELDREQVQSYNITLTATDHGSPPLSTETHISLNVADDNDN
>uc003lkp.2_felCat3 751 scaffold_184029:6084-6695+;scaffold_184025:88215-89477+;scaffold_184038:105170-118976+
APEITITSSTNSVLENSPPGTVIALLNVQDQDSGENGQVSCFVPNSLPFKLEKTYGNYYKLITNRVLDREQVHSYNITLIATDQGHPPLSTETHISLNVADDNDN
>uc003lkp.2_canFam2 751 chr2:39252422-39329829+
APEITITSSTNSVLENSPPGTVIALLNVQDQDSGENGQVSCFIPNSLPFKLEKTYGNYYKLITNRMLDREQVHSYNITLVAKDQGFPPLSTETHISIKVADDNDN
>uc003lkp.2_myoLuc1 751 scaffold_158091:192900-261292+
APEITITSSTDSVLENSPPGTVIALLNVQDQDSGENGQVSCFIPDDLPFNLEKTYGNYYKLVTNRALDREQVQSYNITLTATDHGSPPLSTKTHISLNVADDNDN
>uc003lkp.2_pteVam1 751 scaffold_12749:33719-35591+;scaffold_6896:25185-37722+
APEITITSSTNSVLENSPPGTVIALLNVQDQDSGENGQVSCFIPNNLPFNLEKTYGYYYKLMTNRVLDREHIQSYNITLTATDQGRPPLSTKTHISLDVADDNDN
>uc003lkp.2_eriEur1 751 scaffold_371214:90270-92080+;scaffold_333107:13471-13529+;scaffold_370962:17960-24186-
APEITVTSSTNSVLENSPPGTVIALLNVQDQDSEENGEVSCFIPNNLPFKLEKTYGNYYKLITDKVLDREQVQSYNITLKATDQGSPPLATEIYISLHVVDDNDN
>uc003lkp.2_sorAra1 751 scaffold_257705:48458-50336+;scaffold_202848:3860-3918-;scaffold_132675:4034-4122+;scaffold_245153:37271-37424-
APEITITSSTNSVLENSPPGTVIALLNVQDQDSGENGQVSCFISNNLPFKLEKTYGNYYKLITNRELDREQVQGYNITLTATDQGSPPLSTETHISLIVTDDNDN
>uc003lkp.2_loxAfr3 751 scaffold_1:59179442-59266997+
APEITITSSTNSVLENSPPGTVVALLNVQDQDSEENGQVSCFIPKNLPFKLEKTYGNYYKLITNRALDREQVQSYNITLTATDRGSPPLSKETHISLNVADDNDN
>uc003lkp.2_proCap1 751 scaffold_528:102213-103990+;scaffold_5043:38662-38720+;scaffold_38721:9568-9870+
APEITVTSSTNSVLENSPSGTVIALLNVQDQDSEENGQVSCFIPKNLPFTLEKTYGNYYKLVTNRALDREQIQSYNITLTATDQGSPSLSTETHISLSVADDNDN
>uc003lkp.2_echTel1 751 scaffold_199921:576-2453+;scaffold_296524:5028-5086-;scaffold_152186:807-895+;scaffold_315381:53313-53539-
APEITVTSATNSLLENALPGTVVALLNVQDQDSEENGQASCSIPNNLPFKLEKTYGNYFKLVTNRPLDREQVQSYNITLTATDRGSPPLSTETPIFLNVADVNDN
>uc003lkp.2_dasNov2 751 scaffold_1183:126368-127943+;scaffold_7202:35801-36027+
APEIAITSSTNSLQENSPPGTVIALLNVQDQDSGKNGQVSCFIPKNLPFKLEKTYGSYYKLITNGVLDREQIPNHNITLTATDQGSPPLSTETYISLNVEDHNDN
>uc003lkp.2_choHof1 751 scaffold_44193:84-1577+;scaffold_266202:452-510+;scaffold_461712:514-602-
APEITITSSTSLLQENSPPGTVIALLNVQDRDSEENGQVSCFIPKNLPFKLEKTYGNYYKLLTSRALDREQVQSYNITLTATDQGSPPLSAETHISLNVADHNDN
>uc003lkp.2_macEug1 751 Scaffold7127:10632-12497-;Scaffold40956:16319-16377+;Scaffold27622:1046-5484+
APEVIVASLTTSVPEQSPPGTMIALLNVHDRDSRDNGRVICSIPEHLPFKLEKSYGNYYRLMTIKALDREQVSEYNVTVTATDQGIPPLSTSTHIFLHVSDSNDN
>uc003lkp.2_monDom5 751 chr1:333242792-333338210+
TPEVIVASLTSSIPEHSPSGTVIALLNVHDRDSGDNGQVLCSIPEHLPFKLEKSYANYYRLMTVRDLDREQVSEYNVTVTATDGGTPPLTTSTQISLHVADSNDN
>uc003lkp.2_ornAna1 751 Ultra532:294320-296194+
APEVTITSLTSSVSEDSPAGTVIALLNVHDRDSGENDH---SIPDNLPFKLEKTYGNYYKLVTDRALDRELVSHYNVTVKATDRGSPPLSSHTYISLHVSDANDN
>uc003lkp.2_taeGut1 751 chr13:16883705-16940717+
APELTVSSALTEISEDAPSGTVVALLHVFDRDSGANGEVRCSLDGDVPFRLQSSQGNYYSVVTARELDREQVSEYNVTVRAADGGSPALQSSAVLALRVLDVNDN
>uc003lkp.2_anoCar1 751 scaffold_147:906088-1017232-
APDVMLASVFSPVSENSLPGTLIALIKINDKDTGDHGNVDCYLQDNLPFKILPSSNNYYKLMTDSPLDREATPEYNITITATDKGTPPLSTHKIIPLQISDINDN
>uc003lkp.2_xenTro2 751 scaffold_65:3098816-3098839+;scaffold_546:397184-430931+
APEISVTSISTPISEDSAPGTVVALIKAHDLDSGENGEVNCEIIGVGPFKLMSSSGNFYKIVTTSTLDRERSSHYNITIQATDKGSPPLSFSKTIRLDVLDINDN
>uc003lkp.2_tetNig2 751 chr1:6776931-6778476+;chr1:19102-19438-;chr1:6798617-6798900+
SPEIVLTSKPTSVPEDSRSGTVVALLSVRDLDSGENGKV-CYSCPGSPFTLKPSFSNNYALVTSGVLDREKISEYNIEVTATDSGSPPLSSRKIIPVSITDVNDN
>uc003lkp.2_fr2 751 chrUn:324802356-324802357-;chrUn:223566983-223577574+
APVINIISVSNPIPEDSSADTVIAMLNVKDLDLGKNGQVRCFISADLPFKIKSSSSNFYSLMSDDVLDRETMPEYNITITAVDGGSPPYSTNKTIHLKISDVNDN
>uc003lkp.2_gasAcu1 751 chrIV:9835517-9912454-
IPEIIVTSTTPV-PEDSAIGTVIALLSARDPDSGDNGK---TLSVKSLFKLNPSVSNHYSLV-DRALDREETIZC---DTATDSGKPPLSSDKIILVELLDVNDN
>uc003lkp.2_oryLat2 751 chr10:10943680-11011353-
RPTIDIMSKSSVIPEHSKTNTVVAMMNVQDPDSNEHGKVQCIISMTAPFTL---SNNFYTLVTDSELDRETASEYNITVT-SDEGVPSLSSSVTLTLQISDVNDN
>uc003lkp.2_danRer6 751 chr14:3057256-3059084+;chr14:1893060-1893334-
KPLINIMSKLTSILENSNSGTVVTMINVQDPDAGENGKIYCLVNENLPFTLKTTNNNFFSLVTDGDLDRERESEYNISVT-ADEGVPSLSNTVTLSLQISDVNDN
>uc003lkp.2_petMar1 751 Contig12317:7244-7650-;Contig9701:13674-13816+;Contig12317:6437-6836-;Contig7191:10719-10771-;Contig12317:6052-6383-;Contig7191:10472-10710-
APEIKLTSSCSP--GDTPTRA-VGLVTVSDIDSAENGLVACHLRGHPHFK--LPYRDDYVVVTNSSLDRETVSVHHLTVEASDRGTPPRVAARQFTVRLLDENDN
>uc003lkq.2_hg19 936 chr5:140800795-140890740+
APEITITSSINSILENSPPGTVIALLNVQDQDSGENGQVSCFIPNHLPFKLEKTYGNYYKLITSRVLDRELVQSYNITLTATDQGSPPLSAETHVWLNVADDNDN
>uc003lkq.2_panTro2 936 chr5:143203883-143295505+
APEITITSSINSILENSPPGTVIALLNVQDQDSGENGQVSCFIPNHLPFKLEKTYGNYYKLITSRVLDRELVQSYNITLTATDQGSPPLSAETHIWLNVADDNDN
>uc003lkq.2_gorGor1 936 Supercontig_0468803:300-872+;Supercontig_0003961:61745-63445+;Supercontig_0032149:280-338+;Supercontig_0055548:5036-5262-
APEITITSSINSILENSPPGTVIALLNVQDQDSGENXQVSCFIPNHLPFKLEKTYENYYKLITSRVLDRELVQSYNITLTAADQGSPPLSAETHIWLNVADDNDN
>uc003lkq.2_ponAbe2 936 chr5:142936260-143028274+
APEITITSSINSILENSPPGTVIALLNVQDQDSGENGQVSCFIPNHLPFKLEKTYGNYYKLITSRVLDRELVQSYNITLIATDQGSPPLSAETHIWLNVADDNDN
>uc003lkq.2_rheMac2 936 chr6:137811110-137906315+
TPEITITSSINSILENSPPGTVIALLNVQDQDSGENGQVSCFIPNHLPFKLEKTYGNYYKLITSRVLDRELVQSYNITLTATDQGSPPLSSETHIWLNVVDDNDN
>uc003lkq.2_papHam1 936 scaffold9678:56494-58791+;scaffold17580:14335-30748-
APEITITSSINSILENSPPGTVIALLNVQDQDSGENGQVSCFIPNHLPFKLEKTYGNYYKLITSRVLDRELVQSYNITLTATDQGSPPLSSETHIWLNVADDNDN
>uc003lkq.2_calJac1 936 Contig78:410127-501740+
APEITITSSINSIMENSPPGTVIALLNVQDQDSGENGQVSCFIPNHLPFKLEKTYGNYYKLKTSRVLDRELVQSYNITLTATDQGSPPLSTETHIWLNVADDNDN
>uc003lkq.2_tarSyr1 936 scaffold_2230:41442-44520+;scaffold_114325:3169-3257+
APEITITSSTNSILENSPPGTVIALLNVQDQDSGENGQVSCFIPSHLPFKLEKTYGNYYKLITSRVLDREQIQSYNITLAATDQGSPPLSTETHISLNVADDNDN
>uc003lkq.2_micMur1 936 scaffold_2037:155273-230330+
APEITITSSIDSIPENSPPGTIIALLNVQDQDSGENGQVSCFIPNHLPFKLEKTYGNYYKLITNRVLDRELVQSYNITLTATDQGSPPLSTEIHIFFNVADDNDN
>uc003lkq.2_otoGar1 936 scaffold_96016.1-239405:6768-89755+
APEITITSSTDSILENSPPGTVIALLNVQDQDSEENGQVSCFIPNHLPFKLEKTYGNYYKLLTNRVLDREQVQSYNITLTATDQGSPSLSTETHIFLNVADYNDN
>uc003lkq.2_tupBel1 936 scaffold_5859.1-16799:15203-16798+;scaffold_126292.1-261847:255485-255543+;scaffold_126293.1-208928:54029-60723+
APEITITSSTNSILENSPPGTVIALLNVQDQDSGENGQVFCFVPNHLPFKLEKTYGNYYKLITTAELDREQVQSYNITLTAMDQGNPPLSTETHIFLNVADDNDN
>uc003lkq.2_mm9 936 chr18:37915595-37999783+
APEITVTSASNSVPENSPSGTVIALLNVQDQDSGENGQVSCFIPSGLPFKLEKTYGNYYKLITNSELDREQVESYNITLIAKDQGSPPLSTETHLLLKVADANDN
>uc003lkq.2_rn4 936 chr18:30664658-30752453+
VPEITVTSSINSVPENSPSGTVIALLNVQDQDSGENGQVSCFIPSGLPFKLEKTYGNYYKLVTDSELDREQVESYNITLIAKDQGSPPLSTATHLLLKVADANDN
>uc003lkq.2_dipOrd1 936 scaffold_6695:30399-32476+;scaffold_1909:23878-40044+
--------------------------------------------------LEKTYGNYYKLITNNELDREQIESYNITLTAKDQGSPPLSTEAHLLLNVADDNDN
>uc003lkq.2_cavPor3 936 scaffold_6:3747978-3830235+
APEITVTSSISSLLENSPPGSVIALLNVQDQDSGENGQVSCFIPNNLPFKLERTYGNYYKLITNNELDREQIQSYNITLTATDQGSPPLSTEAHLLLNVADDNDN
>uc003lkq.2_oryCun2 936 chr3:23451935-23539687+
APEITITSATHSMLENSPPGTVVALLNVQDQDSGENGQVSCFIPNNLPFKLEKTYGNYYKLVTNRPLDREQVQSFNITLTARDQGIPPLSTETYITLNVADDNDN
>uc003lkq.2_ochPri2 936 scaffold_59:116334-181065+
APEITVTSATNSVLENSPPGTVIALLKVQDQDSEENGQVSCFIPNNLPFKLEKTYGNYYKLVTSRELDREQVESYNITLTARDHGSPPLSTEAYITLNVADNNDN
>uc003lkq.2_vicPac1 936 scaffold_477:875364-877881+;scaffold_36793:6198-6287+
TPEITITSSTNSVLENSPPGTVVALLNVQDQDSGENGQVSCFIPNNLPFKLEKTYGNYYKLITNRALDREQVQSYNITLTATDQGSPPLSTETHISLNVADDNDN
>uc003lkq.2_turTru1 936 scaffold_109429:122673-209222+
APEITITSSTNSVLENSPPGTVIALLNVQDQDSGENGQVSCFIPNNMPFKLEKTYGNYYKLITNRALDREQVESYNITLTATDRGSPPLSTETHISLNVADDNDN
>uc003lkq.2_bosTau4 936 chr7:51933705-52029259+
APEITITSSTNSVLENSPPGTVIALLNVQDQDSGENGQVSCFIPNNLPFKLEKTYGNYYKLITNRALDREQVQSYDITLTATDQGSPPLSTETHILLNVADDNDN
>uc003lkq.2_equCab2 936 chr14:35492552-35566090-
APEITITSSTNSVLENSPPGTVISLLNVQDQDSGENGQVSCFIPNNLPFKLEKTYENYYKLITNSELDREQVQSYNITLTATDHGSPPLSTETHISLNVADDNDN
>uc003lkq.2_felCat3 936 scaffold_184029:6084-6695+;scaffold_184025:88215-89586+;scaffold_184038:40021-118976+
APEITITSSTNSVLENSPPGTVIALLNVQDQDSGENGQVSCFVPNSLPFKLEKTYGNYYKLITNRVLDREQVHSYNITLIATDQGHPPLSTETHISLNVADDNDN
>uc003lkq.2_canFam2 936 chr2:39252422-39329829+
APEITITSSTNSVLENSPPGTVIALLNVQDQDSGENGQVSCFIPNSLPFKLEKTYGNYYKLITNRMLDREQVHSYNITLVAKDQGFPPLSTETHISIKVADDNDN
>uc003lkq.2_myoLuc1 936 scaffold_158091:192900-261292+
APEITITSSTDSVLENSPPGTVIALLNVQDQDSGENGQVSCFIPDDLPFNLEKTYGNYYKLVTNRALDREQVQSYNITLTATDHGSPPLSTKTHISLNVADDNDN
>uc003lkq.2_pteVam1 936 scaffold_12749:33719-36146+;scaffold_6896:25185-37722+
APEITITSSTNSVLENSPPGTVIALLNVQDQDSGENGQVSCFIPNNLPFNLEKTYGYYYKLMTNRVLDREHIQSYNITLTATDQGRPPLSTKTHISLDVADDNDN
>uc003lkq.2_eriEur1 936 scaffold_371214:90270-92080+;scaffold_264478:4327-4342+;scaffold_333107:13471-13529+;scaffold_370962:17960-24186-
APEITVTSSTNSVLENSPPGTVIALLNVQDQDSEENGEVSCFIPNNLPFKLEKTYGNYYKLITDKVLDREQVQSYNITLKATDQGSPPLATEIYISLHVVDDNDN
>uc003lkq.2_sorAra1 936 scaffold_257705:48458-50882+;scaffold_202848:3860-3918-;scaffold_132675:4034-4122+;scaffold_245153:37271-37424-
APEITITSSTNSVLENSPPGTVIALLNVQDQDSGENGQVSCFISNNLPFKLEKTYGNYYKLITNRELDREQVQGYNITLTATDQGSPPLSTETHISLIVTDDNDN
>uc003lkq.2_loxAfr3 936 scaffold_1:59179442-59266997+
APEITITSSTNSVLENSPPGTVVALLNVQDQDSEENGQVSCFIPKNLPFKLEKTYGNYYKLITNRALDREQVQSYNITLTATDRGSPPLSKETHISLNVADDNDN
>uc003lkq.2_proCap1 936 scaffold_528:102213-104545+;scaffold_5043:38662-38720+;scaffold_38721:9568-9870+
APEITVTSSTNSVLENSPSGTVIALLNVQDQDSEENGQVSCFIPKNLPFTLEKTYGNYYKLVTNRALDREQIQSYNITLTATDQGSPSLSTETHISLSVADDNDN
>uc003lkq.2_echTel1 936 scaffold_199921:576-3008+;scaffold_296524:5028-5086-;scaffold_152186:807-895+;scaffold_315381:53313-53539-
APEITVTSATNSLLENALPGTVVALLNVQDQDSEENGQASCSIPNNLPFKLEKTYGNYFKLVTNRPLDREQVQSYNITLTATDRGSPPLSTETPIFLNVADVNDN
>uc003lkq.2_dasNov2 936 scaffold_1183:126368-128860+;scaffold_7202:35801-36027+
APEIAITSSTNSLQENSPPGTVIALLNVQDQDSGKNGQVSCFIPKNLPFKLEKTYGSYYKLITNGVLDREQIPNHNITLTATDQGSPPLSTETYISLNVEDHNDN
>uc003lkq.2_choHof1 936 scaffold_44193:84-1577+;scaffold_266202:452-510+;scaffold_461712:514-602-
APEITITSSTSLLQENSPPGTVIALLNVQDRDSEENGQVSCFIPKNLPFKLEKTYGNYYKLLTSRALDREQVQSYNITLTATDQGSPPLSAETHISLNVADHNDN
>uc003lkq.2_macEug1 936 Scaffold7127:10497-12497-;Scaffold40956:16319-16377+;Scaffold27622:1046-5484+
APEVIVASLTTSVPEQSPPGTMIALLNVHDRDSRDNGRVICSIPEHLPFKLEKSYGNYYRLMTIKALDREQVSEYNVTVTATDQGIPPLSTSTHIFLHVSDSNDN
>uc003lkq.2_monDom5 936 chr1:333242792-333338210+
TPEVIVASLTSSIPEHSPSGTVIALLNVHDRDSGDNGQVLCSIPEHLPFKLEKSYANYYRLMTVRDLDREQVSEYNVTVTATDGGTPPLTTSTQISLHVADSNDN
>uc003lkq.2_ornAna1 936 Ultra532:294320-296740+
APEVTITSLTSSVSEDSPAGTVIALLNVHDRDSGENDH---SIPDNLPFKLEKTYGNYYKLVTDRALDRELVSHYNVTVKATDRGSPPLSSHTYISLHVSDANDN
>uc003lkq.2_taeGut1 936 chr13:16883705-16940717+
APELTVSSALTEISEDAPSGTVVALLHVFDRDSGANGEVRCSLDGDVPFRLQSSQGNYYSVVTARELDREQVSEYNVTVRAADGGSPALQSSAVLALRVLDVNDN
>uc003lkq.2_anoCar1 936 scaffold_147:906088-1017232-
APDVMLASVFSPVSENSLPGTLIALIKINDKDTGDHGNVDCYLQDNLPFKILPSSNNYYKLMTDSPLDREATPEYNITITATDKGTPPLSTHKIIPLQISDINDN
>uc003lkq.2_xenTro2 936 scaffold_65:3098816-3098839+;scaffold_546:397184-430931+
APEISVTSISTPISEDSAPGTVVALIKAHDLDSGENGEVNCEIIGVGPFKLMSSSGNFYKIVTTSTLDRERSSHYNITIQATDKGSPPLSFSKTIRLDVLDINDN
>uc003lkq.2_tetNig2 936 chr1:6776931-6778476+;chr1:19048-19438-;chr1:6749298-6749663+;chr1:59801-59904-;chr1:6798617-6798900+
SPEIVLTSKPTSVPEDSRSGTVVALLSVRDLDSGENGKV-CYSCPGSPFTLKPSFSNNYALVTSGVLDREKISEYNIEVTATDSGSPPLSSRKIIPVSITDVNDN
>uc003lkq.2_fr2 936 chrUn:324802356-324802357-;chrUn:223566983-223577574+
APVINIISVSNPIPEDSSADTVIAMLNVKDLDLGKNGQVRCFISADLPFKIKSSSSNFYSLMSDDVLDRETMPEYNITITAVDGGSPPYSTNKTIHLKISDVNDN
>uc003lkq.2_gasAcu1 936 chrIV:9835517-9912454-
IPEIIVTSTTPV-PEDSAIGTVIALLSARDPDSGDNGK---TLSVKSLFKLNPSVSNHYSLV-DRALDREETIZC---DTATDSGKPPLSSDKIILVELLDVNDN
>uc003lkq.2_oryLat2 936 chr10:10943680-11011353-
RPTIDIMSKSSVIPEHSKTNTVVAMMNVQDPDSNEHGKVQCIISMTAPFTL---SNNFYTLVTDSELDRETASEYNITVT-SDEGVPSLSSSVTLTLQISDVNDN
>uc003lkq.2_danRer6 936 chr14:3057256-3059627+;chr14:1893060-1893334-
KPLINIMSKLTSILENSNSGTVVTMINVQDPDAGENGKIYCLVNENLPFTLKTTNNNFFSLVTDGDLDRERESEYNISVT-ADEGVPSLSNTVTLSLQISDVNDN
>uc003lkq.2_petMar1 936 Contig12317:7244-7650-;Contig9701:13674-13816+;Contig12317:6437-6836-;Contig7191:10719-10771-;Contig12317:6052-6383-;Contig7191:10445-10710-;Contig12317:5431-5750-
APEIKLTSSCSP--GDTPTRA-VGLVTVSDIDSAENGLVACHLRGHPHFK--LPYRDDYVVVTNSSLDRETVSVHHLTVEASDRGTPPRVAARQFTVRLLDENDN
>uc003lkt.2_hg19 933 chr5:140810327-140890740+
APEVVLTSLASSVPENSPRGTLIALLNVNDQDSEENGQVICFIQGNLPFKLEKSYGNYYSLVTDIVLDREQVPSYNITVTATDRGTPPLSTETHISLNVADTNDN
>uc003lkt.2_panTro2 933 chr5:143213401-143295505+
APEVVLTSLASSVPENSPRGTLIALLNVNDQDSEENGQVICFIQGNLPFKLEKSYGNYYSLVTDIVLDREQVPSYNITVTATDRGTPPLSTETHISLNVADTNDN
>uc003lkt.2_gorGor1 933 Supercontig_0003961:49519-72076+;Supercontig_0032149:280-338+;Supercontig_0055548:5036-5262-
APELVLTSLASSVPENSPRGTLIALLNVNDQDSEENGQVICFIQGNLPFKLEKSYGNYYSLVTDIVLDREQVPSYNITVTATDRGTPPLSTETHISLNVTDINDN
>uc003lkt.2_ponAbe2 933 chr5:142945737-143028274+
APEVVLTSLASSVPENSPRGTLIALLNVNDQDSEENGQVICFIQGNLPFKLEKSYGNYYSLVTDIVLDREQVPSYNITVTATDRGTPPLSTETHISLNVADTNDN
>uc003lkt.2_rheMac2 933 chr6:137821307-137906315+
APEVVLTSLASSVPENSPRGTLIALLNVNDQDSEVNGQVICFIQGNLPFKLEKSYGNYYSLVTDIVLDREQVPSYNITVTATDRGTPPLPTEIHILLNVADTNDN
>uc003lkt.2_papHam1 933 scaffold9678:66549-68673+;scaffold17580:14335-30748-
APEVVLTSLASSVPENSPRGTLIALLNVNDQDSEVNGQVICFIQGNLPFKLEKSYGNYYSLVTDIVLDREQVPSYNITVTATDRGTPPLSTEIHILLNVADTNDN
>uc003lkt.2_calJac1 933 Contig78:419366-501740+
APEVVLTSLTSSVPENSPRGTLIALLNVNDQDSEENGQVICFIQGNLPFKLEKSYGNYYSLVTDIVLDREQVPSYNITVTATDRGTPPLSTETHISLNVADTNDN
>uc003lkt.2_tarSyr1 933 scaffold_2230:51668-54438+;scaffold_114325:3169-3257+
APEVVVTSLTRSVPENSPRGTLIALLNVNDQDSGENGQVICFIQGSLPFKLERSYANYYSLVTDTVLYREQVPSYNITVTATDRGTPPLS-DTHMLLNVA-INDI
>uc003lkt.2_micMur1 933 scaffold_2037:164377-230330+
APEVVVTSLTSSVQENSPRGTLIALLNVNDQDSGENGKVTCFVRGNLPFKLERSYGNYYSLVTDIILDREQVPSYNITVTATDQGTPPLSAETHITLNVADTNDN
>uc003lkt.2_otoGar1 933 scaffold_96016.1-239405:16034-89755+
APEVVVTSLTSSVPENSPRGTLIALLNVNDQDSGENGKVICFIQGNLPFKLEKSYGNYYSLVTDTILDREQVPSYNITVTATDQGTPPLSTETHIILNVADTNDN
>uc003lkt.2_mm9 933 chr18:37925771-37999783+
APEVAITSLTNSVPENSPQGTLIALLNVNDQDSGENGQVICSIQENLPFKLEKSYGNYYRLVTDAVLDREEVPSYNITMTATDRGSPPLTTETHLALDIADTNDN
>uc003lkt.2_rn4 933 chr18:30674002-30752453+
APEVAITSLNSPVPENSPRGTLIALLNVNDQDSGENGQVICSIQENLPFKLEKSYGNYYSLLTDAVLDREQVPSYNITVTATDRGSPPLTTETHLSLNVADANDN
>uc003lkt.2_dipOrd1 933 scaffold_6695:40077-42499+;scaffold_1909:23878-40044+
APEITITSLTSSLPENSPAGTLVALLNVNDQDSGENGQVLCSIQGNLPFKLEKSYGSYYRLVTDTVLDREQVPGYNITVTATDRGTPPLATQTLLSLNVADTNDN
>uc003lkt.2_cavPor3 933 scaffold_6:3757189-3830235+
APEVVVTSLTSSIPENSPKGTLIALLHVNDQDSGENGQVVCSIPGDMPFKLEKSYGNYYSLVTDTILDREQVPNYNITVTATDMGNPPLSMETRISLVVVDTNDN
>uc003lkt.2_speTri1 933 scaffold_5716:32121-34408+;scaffold_131002:5406-5411+;scaffold_131000:33512-39311+
ASQ------------------------------------VCFTQGNLPFKLEKSYGNYYSLVTDTVFDREQVDSYNITVTATDRGSLPLSTKTHISLKVTDTNDN
>uc003lkt.2_oryCun2 933 chr3:23461298-23539687+
APEVVVTSLASSVPENSPRGTLIALLNVNDQDSGENGLVTCFIPGNLPFKLDKSYGNYYSLVTDAVLDREQVPSYNITVTATDRGSPPLSTETHIALEVADTNDN
>uc003lkt.2_ochPri2 933 scaffold_59:125458-181065+
APEVVVTSLTSSVRENSPRGTLIALLNVNDQDSGENGQVTCFIHGNLPFKLEKSYGNYYNLVTDTVLDREQIASYNITVTAKDCGSPPLSTQTHIALTVADVNDN
>uc003lkt.2_vicPac1 933 scaffold_477:886257-888304+;scaffold_36793:6198-6287+
APEVVITSVSNSIPENSPRGTLIALLNVNDQDSGENGQVICFIQGNLPFKLEKSYGSYYSLVTDTLLDRELVPSYNITVTASDLGSPPLSTETHIFLNVADTNDN
>uc003lkt.2_turTru1 933 scaffold_109429:134051-209222+
APEVVVTSLSSSILENSPRGTLIALLNVNDQDSGENGQVICFIPGNLPFKLEKAYGNYYSLVTDTLLDRELVPSYNITVTATDRGSPPLSTETHITLNVADTNDN
>uc003lkt.2_bosTau4 933 chr7:51944161-52029259+
APEVVVTSLSSSIPENSPRGTLIALLNVNDQDSGENGRVTCFVQRNLPFKLEKSYGNYYSLMTDTLLDRELVPSYNITVMATDRGSPPLSTETHIILNVEDINDN
>uc003lkt.2_equCab2 933 chr14:35492552-35556624-
APEVVVTSLSSSILENSPSGTLIALLNVNDQDSGENGQVICFIQGNLPFKLEKSYGNYYSLVTDTLLDRELVPSYNITVTATDRGSPPLATDTHISLTVADTNDN
>uc003lkt.2_felCat3 933 scaffold_184038:47152-47184+;scaffold_184025:95649-95898+;scaffold_184038:48754-49829+;scaffold_184026:6169-7210+;scaffold_184038:105170-118976+
APEIIVTSLSSSILENSPRGTLIVLLNVNDQDSGQSGQVTCFIREYVPFKLZQSCGNYYTLVTDTLLDZEQVPR--ITVIASDRGSPPLSTETHVSLKVADTKD-
>uc003lkt.2_canFam2 933 chr2:39261640-39329829+
IPEVVVTSLSSSILENTPRGTLIALLNVNDQDSGENRQVTCF-WGNLEFKLEKSYGNYHSLVTDALLDWEQVPS--ITVTASDIGSPSLSTETHISLKIADTND-
>uc003lkt.2_pteVam1 933 scaffold_20848:4-2323+;scaffold_6896:25185-37722+
APEVVVTSLSSSVLENSPRGTLIALLNVNDQDSGENGHVICFIQGNLPFKLEKSYENYYSLVTDTLLDRELVPSYNITVTVTDRGSPSLSTETHISLNVADINDN
>uc003lkt.2_sorAra1 933 scaffold_257705:58783-59330+;scaffold_196721:4790-5232+;scaffold_257705:59811-61224+;scaffold_202848:3860-3918-;scaffold_132675:4034-4122+;scaffold_245153:37271-37424-
APEVVVTSLSNSILENSPRGTLIALLNVNDQDSGENGQVICSIKGNLPFKLEKSYGNYYRLVTDTLLDRELVPSYNITVTATDRGSPSLSTETHISLNVADTNDN
>uc003lkt.2_loxAfr3 933 scaffold_1:59189270-59266997+
APEVVVTSLTSSVLEDSPRGALIALLNINDQDSGENGQVICFIQGNLPFKLEKSYGNYYSLVTDTVLDREQVPSYNITVTATDRGSPPLSTEIHILLNVADTNDN
>uc003lkt.2_echTel1 933 scaffold_199921:10951-13298+;scaffold_296524:5028-5086-;scaffold_152186:807-895+;scaffold_315381:53313-53539-
APEILVISLLSSVLED-PRGTLIALZNSNDHDSGENGQVICSIQGNLPFKLEKSYGNYYSLVTDAVLDRQQVPSYNITVTATHRGSPPLSTETHILLNLADTNDN
>uc003lkt.2_macEug1 933 Scaffold7127:1-1667-;Scaffold40956:16319-16377+;Scaffold27622:1046-5484+
APEVTITSLTTSVPEGSPAGTVIALLNVHDQDSGDNGRVTCSIPNNLPFKLEKNYGNYYSLVTSIALDREQVSVYNITVTATDLGTPPLSTDTHITLHVADVNDN
>uc003lkt.2_monDom5 933 chr1:333255871-333338210+
APEVTITSLTNSILENSPAGTVIALLNVHDQDSGENGHVMCSIPNNLPFKLEKNYGNYYSLVTSMALDREQVSMYNITVTATDLGTPPISTNTHITLHVADINDN
>uc003lkt.2_taeGut1 933 chr13:16883705-16940717+
PPEITVLSLSSPVPEDALLGTVVAVLKVRDRDSGENGQVRCSLDGDVPFRLQSSQGNYYSVVTARELDREQVSEYNVTVRAADGGSPALQSSAVLALRVLDVNDN
>uc003lkt.2_anoCar1 933 scaffold_147:906088-1000646-
APKVTFASMFNPISEDSLPGTLIAVINVNDKDTGDNGKVTCYLKDVLPFKILPSSNNYYSLMA---LDREKTPEYKITITATDKGTPPLSTHETISLQISDINDN
>uc003lkt.2_xenTro2 933 scaffold_546:397112-399216+;scaffold_177:1964537-1964817+;scaffold_546:424388-430931+
APEIILTSVSNSIPENSVPGTVIALINIRDIDSGENGNVYCQITDLLPFEITSSSSNYFRLLTTRNLDREEMHEYNITIKATDRGSPSLSTKTC-----LDVNDN
>uc003lkt.2_tetNig2 933 chr1:6782010-6798900+
APEIILTSTPNPVREDAQRGTVVALISARDYDSGNNGKV-CFVFRNISFTLKPSFSNNFALVTSGVLDREKVSEYNIEVTATDSGSPPLSSRKI-TCQITDVNDN
>uc003lkt.2_fr2 933 chrUn:324796820-324797341-;chrUn:223554136-223577574+
VPEIIVTSLTSPVPEDSAIGTVIALLSAKDPDSGNNGKV-HZVLQIS-FKLNPSVSNHYSLVTSGQLDREQNGQYSVKITATDSGRPALTSEKI-NCRLLDVNDS
>uc003lkt.2_gasAcu1 933 chrIV:9835517-9901670-
NPEIVLTSEPQPVREDSPSGTVVALINARDADSGNNSKV--FVH-EVPFILKPSFSNNYALVTSGVLDREKFSGYNIEIIATDSGSPPLSSKKI-ICQITDVNDN
>uc003lkt.2_oryLat2 933 chr10:10943680-11021803-
NPVINIISSSNSIGENSPS-TVVAIMSVNDPDSEENGKV-RCVNEKMLFN-KTASNNLYSLVTDSELDRETASEYNITVTCSDEGVPSLSSSVTLTLQISDVNDN
>uc003lkt.2_danRer6 933 chr14:3045235-3068152+;chr14:1893060-1893334-
APVITVMSKSNALPENSPQSTVIAIISVNDPDSDSNGQV-CRVSEDIPFTIKSTSNGFYSIVTDGDLDRERESEYDISVTCADEGVPSLSSSVTLSLQISDVNDN
>uc003lkt.2_petMar1 933 Contig53627:3839-4157-;Contig12317:7141-7238-;Contig5105:19988-21259-;Contig12317:5521-5776-;Contig5105:19802-19987-
PPGDVFASI-----ENIPIGKWVPPLNING---AKN----------LLFKLNRR---YFFLLTQIGCZZKKTFFYNFEIISTVRSHPCZSEA--------AVKNC
>uc003lku.1_hg19 864 chr5:140855684-140858275+
APEITVTSVYSPVPEDAPLGTVIALLSVTDLDAGENGLVTCEVPPGLPFSLTSSLKNYFTLKTSADLDRETVPEYNLSITARDAGTPSLSALTIVRVQVSDINDN
>uc003lku.1_panTro2 864 chr5:143260106-143262697+
APEITVTSVYSPVPEDAPLGTVIALLSVTDLDAGENGLVTCEVPPGLPFSLTSSLKNYFTLKTSADLDRETVPEYNLSITARDAGTPSLSALTIVRVQVSDINDN
>uc003lku.1_gorGor1 864 Supercontig_0001149:46251-48842-
APEITVTSVYSPVPEDAPLGTVIALLSVTDLDAGENGLVTCEVPPGLPFSLTSSLKNYFTLKTSADLDRETVPEYNLSITARDAGTPSLSALXIVRVQVSDINDN
>uc003lku.1_ponAbe2 864 chr5:142991903-142994494+
APEITVTSVYSPVPEDAPLGTVIALLSVTDLDAGENGLVTCEVPPGLPFSLTSSLKNYFTLKTSADLDRETVPEYNLSITARDAGTPSLSALTIVRVQVSDINDN
>uc003lku.1_rheMac2 864 chr6:137870699-137873289+
APEITVTSVYSPVPEDAPLGTVIALLSVTDLDAGENGLVTCEVPAGLPFSLTSSLKNYFTLKTSADLDRETVPEYNLSITARDAGTPSLSALTIVRVQVSDINDN
>uc003lku.1_papHam1 864 scaffold17580:46488-49108-
APEITVTSVYSPVPEDAPLGTVIALLSVTDLDAGENGLVTCEVPPGLPFSLTSSLKNYFTLKTSADLDRETVPEYNLSITARDAGTPSLSALTIVRVQVSDINDN
>uc003lku.1_calJac1 864 Contig78:469021-471611+
APEITVTSVYSPVPEDAPLGTVIALLSVTDLDAGENGLVTCEVPPGLPFSLTSSLKNYFTLKTSADLDRETVPEYNLSITARDAGTPSLSALTVVRVQVSDINDN
>uc003lku.1_tarSyr1 864 scaffold_104890:4078-6693+
APEITVTSVYSPVPEDAPLGTVIALLSVADLDAGENGLVTCAVPPGLPFSLTSSLKNYFTLKTSAGLDREAVPEYNLSITARDAGVPSLSALTTVRVQVSDINDN
>uc003lku.1_micMur1 864 scaffold_2037:195832-198421+
APEITVTSVYSPVPEDAPLGTVIALLSVTDLDAGENGLVTCEVPPGLPFSLTSSLKNYFTLKTSAVLDRETVPEYNLSITARDAGAPSLSALTTVRVQVSDINDN
>uc003lku.1_otoGar1 864 scaffold_6043.1-143582:11219-13852+
TPEITVTSVYSPVPEDAPLGTVIALLSVTDLDAGENGLVTCEILPGLPFSLTSSLKNYFTLKTSGVLDRETVPEYNLSITARDAGLPSLSALTTVRVQVSDINDN
>uc003lku.1_tupBel1 864 scaffold_126292.1-261847:237254-239760+
APEITVTFVYTPVPEDAPLGTDIALLSVTDLDAGENGLVTCEIPPGLPFSLTSSLKNYFTLKTSAALDRETVPEYNLSITARDAGTPSLSAVTTVRVQVSDINDN
>uc003lku.1_mm9 864 chr18:37966202-37968805+
APEITVTSVYSPVPEDAPLGTVIALLSVTDLDAGENGLVTCEVPPGLPFSLTSSLKNYFTLKTSAALDRETMPEYNLSITARDSGIPSLSALTTVKVQVSDINDN
>uc003lku.1_rn4 864 chr18:30714601-30717191+
APEITVTSVYSPVPEDAPLGTVIALLSVTDLDAGENGQVTCEVPPGLPFSLTSSLKNYFTLKTSAALDRETVPEYNLSITARDSGTPSLSALTTVRVQVSDINDN
>uc003lku.1_dipOrd1 864 scaffold_1909:5325-7896+
APEITVTSVYSPVPEDAPLGTVIALLSVTDLDTGENGLVTCEVPSGLPFSLTSSLKNYFTLKTSAVLDRETVPEYNLSITARDAGSPSLSAFTTVLVQVSDINDN
>uc003lku.1_cavPor3 864 scaffold_6:3799243-3801816+
APEIAVTSVYTPVPEDAPLGTVIALLSVTDLDAGENGLVTCEVPPGLPFTLTSSLKNYFTLKTSEVLDRETVPEYNLSITARDAGSPSLSALTTVRVQVSDINDN
>uc003lku.1_speTri1 864 scaffold_5717:3383-5979+
APEITVTSVYSPVPEDAPLGTVIALLSVTDLDAGENGLVTCEVPPGLPFSLTSSLKNYFTLKTSAVLDRETAPEYNLSITARDAGSPSLSALSTVRVQVSDVNDN
>uc003lku.1_oryCun2 864 chr3:23506106-23508702+
APEVAVTSVYSPVPEDAPVGTVVALLSVTDLDAGENGLVTCELPPGLPFSLTSSLKNYFTLKTSAGLDREAVSEYNLSVTARDAGAPPLSAVTTVRVQVSDINDN
>uc003lku.1_ochPri2 864 scaffold_59:161995-163858+;scaffold_116234:18-654+
APEITVTSVYSPVPEDAPLGTVIALLSVTDLDAGDNGLVSCELPPGLPFSLTSTFKNYFTLKTSAGLDREAVSEYNLSVTARDAGVPSLSAVTAVWVQVSDINDN
>uc003lku.1_vicPac1 864 scaffold_477:927972-930621+
APEITVTSVYSPVPEDAPLGTVIALLSVTDLDSGENGLVTCEVPPGLPFSLTSSLKNYFTLKTSSALDRETVPEYNLSITARDAGTPFLSALTTVRV-VSD-NDN
>uc003lku.1_turTru1 864 scaffold_109429:179350-181951+
APEITVTSVYSPVPEDAPLGTVIALLSVTDLDAGENGLVTCEVPPGLPFSLTSSLKNYFTLKTSAALDRETVPEYNLSITARDAGTPPLSALTTVQVQVSDINDN
>uc003lku.1_bosTau4 864 chr7:51998120-52000722+
APEITVTSVYSPVPEDAPLGTVIALLSVTDLDAGENGLVTCEVPPGLPFSLTSSLKNYFTLKTSAALDRETVPEYNLSITARDAGTPSLSALTTVRVQVSDINDN
>uc003lku.1_equCab2 864 chr14:35520619-35523209-
APEITVTSVYSPVPEDAPLGTVIALLSVTDLDAGENGLVTCEVPPGLPFSLTSSLKNYFTLKTSAALDRETVPEYNLSITARDSGAPSLSALTTLRVQVSDINDN
>uc003lku.1_felCat3 864 scaffold_184038:84430-86971+
APEITVTSVYSPVPEDAPLGTVIALLSVIDLDAGENGLVSCEVPPGLPFSLTSSLKNYFTLKTSAALDRETVPEYNLSITARDAGTPSLSALTIVQVRVSDINDN
>uc003lku.1_canFam2 864 chr2:39300982-39303423+
APEITVTSVYSPVPEDAPLGTVIALLSVIDLDAGENGLVTCEVPPGLPFSLTSSLKNYFTLKTSVALDRETVPEYNLSITARDAGTPSLSALTVVRVQVSDINDN
>uc003lku.1_myoLuc1 864 scaffold_158091:238505-240993+
APEITVTSVYSPVPEDAPLGTVIALLSVTDLDAGDNGLVTCEIPPGLPFSLTSSLKNYFTLKTSAALDRETVPEYNLSIAARDAGAPPLSALTTVRVQVSDINDN
>uc003lku.1_pteVam1 864 scaffold_6896:8301-10839+
APEITVTSVYSPVPEDAPLGTVIALLSVTDLDAGENGLVTCEIPPGLPFGLTSSLKNYFTLKTSAALDRETVPEYNLSITARDAGAPSLSALTTVRVQVSDINDN
>uc003lku.1_eriEur1 864 scaffold_370962:61187-63789-
APEITVTSVYSPVPEDAPLGTVIALLSVTDQDAGENGLVTCEVPPGLPFSLTSSLKNYFTLKTSAALDRETVPEYNLSITARDAGAPSLSALTIVRVQVSDINDN
>uc003lku.1_sorAra1 864 scaffold_257705:96982-99751+
APEITVTLVYSPVPEDAPLGTVIALLSVTDLDAGDNGLVTCEVPTGLPFSLTSSLKNYFTLKTSAPLDRETVPEYNLSITARDSGAPPLLALTTVRVQVSDINDN
>uc003lku.1_loxAfr3 864 scaffold_1:59234820-59238115+
APEITVTSVYSPVPEDAPLGTVIALLSVTDLDAGENGLVTCEVPPGLPFSLTSSLQNYFTLKTSAALDRETMPEYNLSITARDAGAPSLSALTTVRVQVLDINDN
>uc003lku.1_echTel1 864 scaffold_315381:85449-88041-
APEITVTSVYSPVPEDAPLGTVIALLSVTDLDAGENGLVACEVPPGLPFSLTSSLQNYFTLKTSAALDREAVPEYNLSLTARDSGTPSLSALTTVHVLVSDINDN
>uc003lku.1_choHof1 864 scaffold_101303:2807-5404+
APEITVTSVYSPVPEDAPLETVIALLSVTDLDAGENGLVTCEIPPGLPFSLTSSLKNYFTLKTSAALDRETVPEYNLSITARDAGAPSLSALTTLRVQVSDINDN
>uc003lku.1_macEug1 864 Scaffold40956:1167-3360+
APEIVITSVYSPVPEDALPGTVVALFSVTDLDSGDNGLVKCEIPSGLPFSLTSSLKNYFT---------------------------------------------
>uc003lku.1_monDom5 864 chr1:333307283-333309860+
APEIVVTSVYSPVPEDAIPGTVVAWLSVTDLDSGDNGLVTCEIPSGLPFSLTSSLKNYFTLTTSASLDREAVPEYNISITARDAGSPPLSAVTTLRVQVSDINDN
>uc003lku.1_galGal3 864 chr13:1624128-1626181+
APEVTVTSVYSPVPEDAAPGTVVALLSVTDLDSRDNGLVNCFIPPGIPFTLSSTLKNYYTLKTKAALDREEASEYNITVTARDSGSPPLSAVKHILVQVSDVNDN
>uc003lku.1_taeGut1 864 chr13:16899853-16902292+
APEVTVTSVYSPVPEDAAPGTVVALLSVTDLDSHDNGLVNCFISPGIPFMLSSSLKNYYTLKTEGALDREKAAEYNITITAKDSGSPPLSAVKHIQVQVSDVNDN
>uc003lku.1_anoCar1 864 scaffold_147:1091281-959362-
APEITVTSVYSPVPEDAAPGTVIALLSVTDQDSGDNGLVNCFIPSGIPFALSSSLKNYYTLQTKGPLDRELASEYNITVTAQDAGSPSLKVEKQILVKVSDINDN
>uc003lku.1_xenTro2 864 scaffold_546:408004-409983+
APEIILTSVSNSIPEDSLPGTVVALIDIQDMDSGENGNVYCQITDSLPFALTSSSSNYYTLVTTGTLDREEMPEYNITIKATDRGSLPLSTTKTIRLVILDVNDN
>uc003lku.1_tetNig2 864 chr1:6726001-6682543+
SPEIVLTSKPTSVPEDSRSGTVVALLSVRDLDSGENGKVLLQLPKGSPFTLKPSFSNNYALVTSGVLDREKISEYNIEVTATDSGSPPLSSRKIIPVSITDVNDN
>uc003lku.1_fr2 864 chrUn:223560454-223562740+
APEIVLTSKPTNVPEDSRSGTVVALLSVRDLDSSENGKVKLQLPKHSPFTLKPSFGNNYALVTSGVLDRETISEYNIEITATDSGSPPLSSKKIIPVSITDVNDN
>uc003lku.1_gasAcu1 864 chrIV:9885121-9890994-
APEIVLTSKPSPVREDAPRGTVVALISARDLDSGDNGRVTLQLPKRSPFTLKPSFSDNYELVTSGSLDRESFSQYNIEITAIDSGSPPLSSRKTIPVSITDVNDN
>uc003lku.1_oryLat2 864 chr10:10971743-10978887-
SPEIIFTSHPKPVREDSSNGTVIALLSVRDLDSGENGKVTLAVQKNSNFALKPSFSQNYALVTNGVLDREKISEYNIEITATDSGIPPLSSKKKIPVSITDVNDN
>uc003lku.1_danRer6 864 chr14:3073177-3075417+
PPVISLISFSNPIPEDAAPETVIAMLNVKDLDSGKNGQVMLHFCR--PFKVKSSAQNFYSLITDQLLDREKISEYNITVTATDEGSPSFSTNKTLTLKISDVNDN
>uc003lku.1_petMar1 864 Contig12317:5657-7644-
APEIKLTSSCSPVSEGAAYESFVGLVTVSDIDSAENGLVACHLRGHPHFKLLPYRDDYVV-VTNSSLDREQMADYFLVLEASDGGTPPLAA--PVHVRLLDENDN
>uc003lkv.2_hg19 935 chr5:140855684-140890740+
APEITVTSVYSPVPEDAPLGTVIALLSVTDLDAGENGLVTCEVPPGLPFSLTSSLKNYFTLKTSADLDRETVPEYNLSITARDAGTPSLSALTIVRVQVSDINDN
>uc003lkv.2_panTro2 935 chr5:143260106-143295505+
APEITVTSVYSPVPEDAPLGTVIALLSVTDLDAGENGLVTCEVPPGLPFSLTSSLKNYFTLKTSADLDRETVPEYNLSITARDAGTPSLSALTIVRVQVSDINDN
>uc003lkv.2_gorGor1 935 Supercontig_0001149:46413-48842-;Supercontig_0032149:280-338+;Supercontig_0055548:5036-5262-
APEITVTSVYSPVPEDAPLGTVIALLSVTDLDAGENGLVTCEVPPGLPFSLTSSLKNYFTLKTSADLDRETVPEYNLSITARDAGTPSLSALXIVRVQVSDINDN
>uc003lkv.2_ponAbe2 935 chr5:142991903-143028274+
APEITVTSVYSPVPEDAPLGTVIALLSVTDLDAGENGLVTCEVPPGLPFSLTSSLKNYFTLKTSADLDRETVPEYNLSITARDAGTPSLSALTIVRVQVSDINDN
>uc003lkv.2_rheMac2 935 chr6:137870699-137906315+
APEITVTSVYSPVPEDAPLGTVIALLSVTDLDAGENGLVTCEVPAGLPFSLTSSLKNYFTLKTSADLDRETVPEYNLSITARDAGTPSLSALTIVRVQVSDINDN
>uc003lkv.2_papHam1 935 scaffold17580:14335-49108-
APEITVTSVYSPVPEDAPLGTVIALLSVTDLDAGENGLVTCEVPPGLPFSLTSSLKNYFTLKTSADLDRETVPEYNLSITARDAGTPSLSALTIVRVQVSDINDN
>uc003lkv.2_calJac1 935 Contig78:469021-501740+
APEITVTSVYSPVPEDAPLGTVIALLSVTDLDAGENGLVTCEVPPGLPFSLTSSLKNYFTLKTSADLDRETVPEYNLSITARDAGTPSLSALTVVRVQVSDINDN
>uc003lkv.2_tarSyr1 935 scaffold_104890:4078-6531+;scaffold_114325:3169-3257+
APEITVTSVYSPVPEDAPLGTVIALLSVADLDAGENGLVTCAVPPGLPFSLTSSLKNYFTLKTSAGLDREAVPEYNLSITARDAGVPSLSALTTVRVQVSDINDN
>uc003lkv.2_micMur1 935 scaffold_2037:195832-230330+
APEITVTSVYSPVPEDAPLGTVIALLSVTDLDAGENGLVTCEVPPGLPFSLTSSLKNYFTLKTSAVLDRETVPEYNLSITARDAGAPSLSALTTVRVQVSDINDN
>uc003lkv.2_otoGar1 935 scaffold_6043.1-143582:11219-13703+;scaffold_96016.1-239405:74872-89755+
TPEITVTSVYSPVPEDAPLGTVIALLSVTDLDAGENGLVTCEILPGLPFSLTSSLKNYFTLKTSGVLDRETVPEYNLSITARDAGLPSLSALTTVRVQVSDINDN
>uc003lkv.2_tupBel1 935 scaffold_126292.1-261847:237254-255543+;scaffold_126293.1-208928:54029-60723+
APEITVTFVYTPVPEDAPLGTDIALLSVTDLDAGENGLVTCEIPPGLPFSLTSSLKNYFTLKTSAALDRETVPEYNLSITARDAGTPSLSAVTTVRVQVSDINDN
>uc003lkv.2_mm9 935 chr18:37966202-37999783+
APEITVTSVYSPVPEDAPLGTVIALLSVTDLDAGENGLVTCEVPPGLPFSLTSSLKNYFTLKTSAALDRETMPEYNLSITARDSGIPSLSALTTVKVQVSDINDN
>uc003lkv.2_rn4 935 chr18:30714601-30752453+
APEITVTSVYSPVPEDAPLGTVIALLSVTDLDAGENGQVTCEVPPGLPFSLTSSLKNYFTLKTSAALDRETVPEYNLSITARDSGTPSLSALTTVRVQVSDINDN
>uc003lkv.2_dipOrd1 935 scaffold_1909:5325-40044+
APEITVTSVYSPVPEDAPLGTVIALLSVTDLDTGENGLVTCEVPSGLPFSLTSSLKNYFTLKTSAVLDRETVPEYNLSITARDAGSPSLSAFTTVLVQVSDINDN
>uc003lkv.2_cavPor3 935 scaffold_6:3799243-3830235+
APEIAVTSVYTPVPEDAPLGTVIALLSVTDLDAGENGLVTCEVPPGLPFTLTSSLKNYFTLKTSEVLDRETVPEYNLSITARDAGSPSLSALTTVRVQVSDINDN
>uc003lkv.2_speTri1 935 scaffold_5717:3383-5812+;scaffold_131002:5406-5411+;scaffold_131000:33512-39311+
APEITVTSVYSPVPEDAPLGTVIALLSVTDLDAGENGLVTCEVPPGLPFSLTSSLKNYFTLKTSAVLDRETAPEYNLSITARDAGSPSLSALSTVRVQVSDVNDN
>uc003lkv.2_oryCun2 935 chr3:23506106-23539687+
APEVAVTSVYSPVPEDAPVGTVVALLSVTDLDAGENGLVTCELPPGLPFSLTSSLKNYFTLKTSAGLDREAVSEYNLSVTARDAGAPPLSAVTTVRVQVSDINDN
>uc003lkv.2_ochPri2 935 scaffold_59:161995-163858+;scaffold_116234:18-503+;scaffold_59:181007-181065+
APEITVTSVYSPVPEDAPLGTVIALLSVTDLDAGDNGLVSCELPPGLPFSLTSTFKNYFTLKTSAGLDREAVSEYNLSVTARDAGVPSLSAVTAVWVQVSDINDN
>uc003lkv.2_vicPac1 935 scaffold_477:927972-930451+;scaffold_36793:6198-6287+
APEITVTSVYSPVPEDAPLGTVIALLSVTDLDSGENGLVTCEVPPGLPFSLTSSLKNYFTLKTSSALDRETVPEYNLSITARDAGTPFLSALTTVRV-VSD-NDN
>uc003lkv.2_turTru1 935 scaffold_109429:179350-209222+
APEITVTSVYSPVPEDAPLGTVIALLSVTDLDAGENGLVTCEVPPGLPFSLTSSLKNYFTLKTSAALDRETVPEYNLSITARDAGTPPLSALTTVQVQVSDINDN
>uc003lkv.2_bosTau4 935 chr7:51998120-52029259+
APEITVTSVYSPVPEDAPLGTVIALLSVTDLDAGENGLVTCEVPPGLPFSLTSSLKNYFTLKTSAALDRETVPEYNLSITARDAGTPSLSALTTVRVQVSDINDN
>uc003lkv.2_equCab2 935 chr14:35492552-35523209-
APEITVTSVYSPVPEDAPLGTVIALLSVTDLDAGENGLVTCEVPPGLPFSLTSSLKNYFTLKTSAALDRETVPEYNLSITARDSGAPSLSALTTLRVQVSDINDN
>uc003lkv.2_felCat3 935 scaffold_184038:84430-118976+
APEITVTSVYSPVPEDAPLGTVIALLSVIDLDAGENGLVSCEVPPGLPFSLTSSLKNYFTLKTSAALDRETVPEYNLSITARDAGTPSLSALTIVQVRVSDINDN
>uc003lkv.2_canFam2 935 chr2:39300982-39329829+
APEITVTSVYSPVPEDAPLGTVIALLSVIDLDAGENGLVTCEVPPGLPFSLTSSLKNYFTLKTSVALDRETVPEYNLSITARDAGTPSLSALTVVRVQVSDINDN
>uc003lkv.2_myoLuc1 935 scaffold_158091:238505-261292+
APEITVTSVYSPVPEDAPLGTVIALLSVTDLDAGDNGLVTCEIPPGLPFSLTSSLKNYFTLKTSAALDRETVPEYNLSIAARDAGAPPLSALTTVRVQVSDINDN
>uc003lkv.2_pteVam1 935 scaffold_6896:8301-37722+
APEITVTSVYSPVPEDAPLGTVIALLSVTDLDAGENGLVTCEIPPGLPFGLTSSLKNYFTLKTSAALDRETVPEYNLSITARDAGAPSLSALTTVRVQVSDINDN
>uc003lkv.2_eriEur1 935 scaffold_370962:61342-63789-;scaffold_333107:13471-13529+;scaffold_370962:17960-24186-
APEITVTSVYSPVPEDAPLGTVIALLSVTDQDAGENGLVTCEVPPGLPFSLTSSLKNYFTLKTSAALDRETVPEYNLSITARDAGAPSLSALTIVRVQVSDINDN
>uc003lkv.2_sorAra1 935 scaffold_257705:96982-99591+;scaffold_202848:3860-3918-;scaffold_132675:4034-4122+;scaffold_245153:37271-37424-
APEITVTLVYSPVPEDAPLGTVIALLSVTDLDAGDNGLVTCEVPTGLPFSLTSSLKNYFTLKTSAPLDRETVPEYNLSITARDSGAPPLLALTTVRVQVSDINDN
>uc003lkv.2_loxAfr3 935 scaffold_1:59234820-59266997+
APEITVTSVYSPVPEDAPLGTVIALLSVTDLDAGENGLVTCEVPPGLPFSLTSSLQNYFTLKTSAALDRETMPEYNLSITARDAGAPSLSALTTVRVQVLDINDN
>uc003lkv.2_echTel1 935 scaffold_315381:85603-88041-;scaffold_296524:5028-5086-;scaffold_152186:807-895+;scaffold_315381:53313-53539-
APEITVTSVYSPVPEDAPLGTVIALLSVTDLDAGENGLVACEVPPGLPFSLTSSLQNYFTLKTSAALDREAVPEYNLSLTARDSGTPSLSALTTVHVLVSDINDN
>uc003lkv.2_dasNov2 935 scaffold_7202:9929-36027+
APEIAVTSVYSPVPEDAPLETVIALLSVTDLDAGENGLVTCEIPPGLPFSLTSSLKNYYTLKTSAALDRETVPEYNLSITARDAGAPSLSALTTLRVQVSDVNDN
>uc003lkv.2_choHof1 935 scaffold_101303:2807-5237+;scaffold_266202:452-510+;scaffold_461712:514-602-
APEITVTSVYSPVPEDAPLETVIALLSVTDLDAGENGLVTCEIPPGLPFSLTSSLKNYFTLKTSAALDRETVPEYNLSITARDAGAPSLSALTTLRVQVSDINDN
>uc003lkv.2_macEug1 935 Scaffold40956:1167-16377+;Scaffold27622:1046-5484+
APEIVITSVYSPVPEDALPGTVVALFSVTDLDSGDNGLVKCEIPSGLPFSLTSSLKNYFT---------------------------------------------
>uc003lkv.2_monDom5 935 chr1:333307283-333338210+
APEIVVTSVYSPVPEDAIPGTVVAWLSVTDLDSGDNGLVTCEIPSGLPFSLTSSLKNYFTLTTSASLDREAVPEYNISITARDAGSPPLSAVTTLRVQVSDINDN
>uc003lkv.2_galGal3 935 chr13:1624128-1633394+
APEVTVTSVYSPVPEDAAPGTVVALLSVTDLDSRDNGLVNCFIPPGIPFTLSSTLKNYYTLKTKAALDREEASEYNITVTARDSGSPPLSAVKHILVQVSDVNDN
>uc003lkv.2_taeGut1 935 chr13:16899853-16940717+
APEVTVTSVYSPVPEDAAPGTVVALLSVTDLDSHDNGLVNCFISPGIPFMLSSSLKNYYTLKTEGALDREKAAEYNITITAKDSGSPPLSAVKHIQVQVSDVNDN
>uc003lkv.2_anoCar1 935 scaffold_147:906088-959362-
APEITVTSVYSPVPEDAAPGTVIALLSVTDQDSGDNGLVNCFIPSGIPFALSSSLKNYYTLQTKGPLDRELASEYNITVTAQDAGSPSLKVEKQILVKVSDINDN
>uc003lkv.2_xenTro2 935 scaffold_546:408004-430931+
APEIILTSVSNSIPEDSLPGTVVALIDIQDMDSGENGNVYCQITDSLPFALTSSSSNYYTLVTTGTLDREEMPEYNITIKATDRGSLPLSTTKTIRLVILDVNDN
>uc003lkv.2_tetNig2 935 chr1:6726001-6798900+
SPEIVLTSKPTSVPEDSRSGTVVALLSVRDLDSGENGKVLLQLPKGSPFTLKPSFSNNYALVTSGVLDREKISEYNIEVTATDSGSPPLSSRKIIPVSITDVNDN
>uc003lkv.2_fr2 935 chrUn:223560454-223577574+
APEIVLTSKPTNVPEDSRSGTVVALLSVRDLDSSENGKVKLQLPKHSPFTLKPSFGNNYALVTSGVLDRETISEYNIEITATDSGSPPLSSKKIIPVSITDVNDN
>uc003lkv.2_gasAcu1 935 chrIV:9835517-9890994-
APEIVLTSKPSPVREDAPRGTVVALISARDLDSGDNGRVTLQLPKRSPFTLKPSFSDNYELVTSGSLDRESFSQYNIEITAIDSGSPPLSSRKTIPVSITDVNDN
>uc003lkv.2_oryLat2 935 chr10:10943680-10978887-
SPEIIFTSHPKPVREDSSNGTVIALLSVRDLDSGENGKVTLAVQKNSNFALKPSFSQNYALVTNGVLDREKISEYNIEITATDSGIPPLSSKKKIPVSITDVNDN
>uc003lkv.2_danRer6 935 chr14:3073177-3075417+;chr14:1893060-1893334-
PPVISLISFSNPIPEDAAPETVIAMLNVKDLDSGKNGQVMLHFCR--PFKVKSSAQNFYSLITDQLLDREKISEYNITVTATDEGSPSFSTNKTLTLKISDVNDN
>uc003lkv.2_petMar1 935 Contig12317:5657-7644-
APEIKLTSSCSPVSEGAAYESFVGLVTVSDIDSAENGLVACHLRGHPHFKLLPYRDDYVV-VTNSSLDREQMADYFLVLEASDGGTPPLAA--PVHVRLLDENDN
>uc011dbb.2_hg19 872 chr5:140864741-140867356+
APYITVTSELGTLPESAEPGTVVALISVQDPDSGSNGDVSLRIPDHLPFALKSAFRNQFSLVTAGPLDREAKSSYDIMVTASDAGNPPLSTHRTIFLNISDVNDN
>uc011dbb.2_panTro2 872 chr5:143269157-143271772+
APYITVTSELGTLPESAEPGTVVALISVQDPDSGSNGDVSLRIPDHLPFALKSAFRNQFSLVTAGPLDREAKSSYDIMVTASDAGNPPLSTHRTIFLNISDVNDN
>uc011dbb.2_gorGor1 872 Supercontig_0001149:37780-40063-
APYITVTSELGTLPESAEPGTVVALISVQDPDSGSNGDVSLRIPDHLPFALKSAFRNQFSLVTAGPLDREAKSSYDIMVTASDAGNPPLSTHRTIFLNISDVNDN
>uc011dbb.2_ponAbe2 872 chr5:143001127-143003742+
APYITVTSELGTLPESAEPGTVVALISVQDPDSGSNGDVSLRIPDHLPFALKSAFRNQFSLVTAGPLDREAKSSYDIMVTASDAGNPPLSTHRTIFLNISDVNDN
>uc011dbb.2_rheMac2 872 chr6:137880355-137882970+
APYITVTSELGTLPESAEPGTVVALISVQDPDSGSNGDVSLRIPDHLPFALKSAFRNQFSLVTAGPLDREAKSSYDIMVTASDAGNPPLSTHRTIFLNISDVNDN
>uc011dbb.2_papHam1 872 scaffold17580:37825-40429-
APYITVTSELGTLPESAEPGTVVALISVQDPDSGSNGDVSLRIPDHLPFALKSAFRNQFSLVTAGPLDREAKSSYDIMVTASDAGNPPLSTHRTIFLNISDVNDN
>uc011dbb.2_calJac1 872 Contig78:478396-481011+
APYITVTSELGTLPESAEPGTVVALISVQDPDSGSNGDVSLRIPDHLPFALKSAFRNQFSLVTAGPLDREAKSSYDIMVTASDAGNPPLSTHRTIFLNISDVNDN
>uc011dbb.2_micMur1 872 scaffold_2037:203935-205205+
APYITVTSELGTLPESAEPGTVVALISVQDPDSGSNGDVSLRIPDHLPFALKSAFRNQFSLVTAGPLDREAKSSYDIMVTA------------------------
>uc011dbb.2_tupBel1 872 scaffold_126292.1-261847:245220-247835+
APHITVTSELGTLPESAEPGTVVALISVQDPDSGSNGDVSLRIPDHLPFALKSAFKNQFSLVTAGPLDREAKASYDIMVTASDAGNPPLSTHRTIFLNISDVNDN
>uc011dbb.2_mm9 872 chr18:37975196-37977811+
APHITVTSELGTLPESAEPGTVVALISVQDPDSGSNGDVSLRIPDHLPFALKSAFRNQFSLVTAGPLDREARSSYDIMVTASDAGNPPLSTHRTIFLNISDVNDN
>uc011dbb.2_rn4 872 chr18:30714697-30716719+
APEITVTSVYSPVPEDAPLGTVIALLSVTDLDAGENGQV-LRVPPGLPFSLTSSLKNYFTLKTSAALDRETVPEYNLSITARD-GNSPLSSY-TVRVQVSDINDN
>uc011dbb.2_dipOrd1 872 scaffold_1909:13305-15932+
APHITVTSELGTLPESAEPGTVVALISVQDPDSGSNGDVSLRIPDHLPFALKSAFRNQFSLVTAGPLDREAKSSYDIMVTASDAGNPPLSTHRTIFLNISDVNDN
>uc011dbb.2_cavPor3 872 scaffold_6:3806104-3808718+
APHITVTSELGTLPESAEPGTVVALISVQDPDSGSNGDVSLRIPDHLPFALKSAFRNQFSLVTAGPLDRETKSSYDIMVTASDAGNPPLSTHRTIFLNISDVNDN
>uc011dbb.2_oryCun2 872 chr3:23513647-23516266+
APHITVTSELGTLPESAEPGTVVALISVQDPDSGSNGDVSLRIPDHLPFALKSAFRNQFSLVTAGPLDREAKSSYDIMVTASDAGSPPLSTHRTIFLNISDVNDN
>uc011dbb.2_ochPri2 872 scaffold_59:171499-174393+
APHITVTSELGTLPESAEPGTVVALISVQDPDSGSNGDVSLRIPDHLPFALKSAFRNQFSLVTAGALDREAKSSYDILVTASDAGSPALSTHRTIFLNISDVNDN
>uc011dbb.2_vicPac1 872 scaffold_477:939349-941649+
APHITVTSELGTLPESAEPGTVVALISVQDPDSGSNGDVSLRIPDHLPFALKSAFRNQFSLVTAGPLDREAKSSYDIMVTASDAGNPPLSTHRTIFLNISDVNDN
>uc011dbb.2_turTru1 872 scaffold_109429:187116-189731+
APHITVTSELGTLPESAEPGTVVALISVQDPDSGSNGDVSLRIPDHLPFALKSAFKNQFSLVTAGPLDREAKSSYDIMVTASDAGSPPLSTHRTIFLNISDVNDN
>uc011dbb.2_bosTau4 872 chr7:52005763-52008380+
APHITVTSELGTLPESAEPGTVVALISVQDPDSGSNGDVSLRIPDHLPFALKSAFRNQFSLVTAGPLDREAKSSYDIMVTASDAGSPPLSTHRTIFLNISDVNDN
>uc011dbb.2_equCab2 872 chr14:35513363-35515978-
APHITVTSELGTLPESAEPGTVVALISVQDPDSGSNGDVSLRIPDHLPFALKSAFRNQFSLVTAGPLDREARSSYDIMVTASDAGNPPLSTQRTIFLNISDVNDN
>uc011dbb.2_felCat3 872 scaffold_184038:95482-98079+
APHITVTSELGTLPESAEPGTVVALISVQDPDSGSNGDVSLRIPDHLPFALKSAFRNQFSLVTSGPLDREAKSSYDIMVTASDAGNPPLSTQRSIFLNISDVNDN
>uc011dbb.2_canFam2 872 chr2:39307697-39310284+
APHITVTSELGTLPESAEPGTVVALISVQDPDSGSNGDVSLRIPDHLPFALKSAFRNQFSLVTAGPLDREAKSSYDIMVTASDAGNPPLSTQRTIFLNISDVNDN
>uc011dbb.2_myoLuc1 872 scaffold_158097:530-656+;scaffold_158091:245412-248168+
APQIPGTSQLGTLPESAEPGTVVALINVLDPDSWSLLNVILRIPDHLPFALHSAFMNQFSLVTAGPLDREAKSGYDIMVTASDAGNPPLSTQRTIFLNISDVNDN
>uc011dbb.2_pteVam1 872 scaffold_6896:15631-18246+
APHITVTSELGTLPESAEPGTVVALISVQDPDSGSNGDVSLRIPDHLPFALKSAFRNQFSLVTAGPLDREAKSSYDIMVTASDAGNPPLSTQRTIFLNISDVNDN
>uc011dbb.2_eriEur1 872 scaffold_370962:55806-55978-;scaffold_333107:4131-6576+
APHITVTSELGTLPESAEPGTVVALISVQDPDSGSNGDVSLRIPDHLPFALKSAFRNQFSLVTAGPLDREAKSSYDIMVTASDAGTPPLSTQRTIFLNISDVNDN
>uc011dbb.2_loxAfr3 872 scaffold_1:59242706-59245321+
APHITVTSELGTLPENAEPGTVVALISVQDPDSGSNGDVSLRIPDYLPFALKSAFRNQFSLVTAGTLDREAKSSYDIMVTASDAGNPPLSTHRTIFLNISDVNDN
>uc011dbb.2_proCap1 872 scaffold_5043:28823-31437+
APHITVTSELGTLPENAEPGTVVALISVQDPDSGSNGDVSLRIPDHLPFALKSAFRNQFSLVTAGTLDREAKSSYDIMVTASDAGNPPLSTHRTIFLNISDVNDN
>uc011dbb.2_echTel1 872 scaffold_315381:79514-82131-
APHITVTSELGTLPEKAEPGTVVALISVQDPDSGSNGDVSLRIPDHLPFALKSAFRNQFSLVTAGTLDREAKSSYDILVTASDAGNPPLSTHRTIFLNISDVNDN
>uc011dbb.2_dasNov2 872 scaffold_7202:17322-19977+
APHITVTSELGTLPESAEPGTVVALISVQDPDSGSNGDVSLRIPDHLPFALKSAFRNQFSLVTAGPLDREAKSSYDIMVTASDAGNPPLSAHRTIFLNISDVNDN
>uc011dbb.2_macEug1 872 Scaffold40956:6705-9317+
APQITLTSELGTLRESAEPGTVVALISVQDPDSGPNGDVSLRIPEHLPFALKSAFKNQFSLVTAAALDREVESKYEILVTASDAGSPPLSTRRTIFLNVSDVNDN
>uc011dbb.2_monDom5 872 chr1:333313229-333315853+
APQITLTSELGTLRESAEPGTVVALISVQDPDSGPNGDVSLRIPEHLPFALKSAFKNQFSLVTAAALDREVESKYEIPVTASDSGSPPLSTRRTIFLNVSDVNDN
>uc011dbb.2_taeGut1 872 chr13:16899870-16910602+
APEVILTSFSSTLSEDALPGTVVAVIHVRDRDSGEQGKVLCHVSPDLPFQLVR-YEHQYSLLTSTRLDREHVAYYNVTVSASDLGNPPLSRHTILPITLIDVNDN
>uc011dbb.2_anoCar1 872 scaffold_147:936918-988142-
APEIIFTSLTTTIPEDAPPGTAGLLR-VSDGDSGGNGEIQLHLTEDIPFQIVPSFKNHYSLITSGPLDREEISQYKVIITATDSGSSPLSSQSSFLVNVSDLNDN
>uc011dbb.2_xenTro2 872 scaffold_546:413281-399367+;scaffold_16:3516878-3517075-
APEITLTSVSNSIPENSVPGTVVALINIRDVDSGENANVYCHITDSLPFELTSSSSNYYKLLTTRTLDREAMQEYNITIKATDRGSPPLSTTKTIRLLIQDVNDN
>uc011dbb.2_tetNig2 872 chr1:6785334-6787701+
PPEIVFTSQPKPVREDAPNGTVVALISARDLDSGENGKVLLQLPKGSPFTLKPSFSNNYALVTSGVLDREKISEYNIEVTATDSGSPPLSSRKIIPVSITDVNDN
>uc011dbb.2_fr2 872 chrUn:223563655-223569359+
RPEIVFTSQPKPVREDAPDGTVVALISARDLDSGENGKVLLQLPKGSPFTLKPSFGNNYALVTSGVLDRETISEYNIEITATDSGSPPLSSKKIIPVSITDVNDN
>uc011dbb.2_gasAcu1 872 chrIV:9851711-9854150-
APEIVLTSNANPVREDAARGTVVALISARDNDFGKNGKVTLKLAEGSPFSLKPSFSNNYALVTSNLLDREHFPEYNIEIIATDSGSPPLSSKKILPVIITDVNDN
>uc011dbb.2_oryLat2 872 chr10:10971869-10974260-
KPEIVLTSEPQPVREDAPGGTVVALLNVRDADSGNNSKVHLQISKGSPFKLKSSFFNNYALITSGPLDREKISDYHVEITATDSGSPPLSCKRIVSVSVTDVNDN
>uc011dbb.2_danRer6 872 chr14:3076431-3078516+;chr10:18401551-18401856-
PPIISVISFSSPVPENSAPETAVAMFNVKDLDSGKNGMVVLHSSZ-LPFKIKSSTPNFYSLVTDDLLDREMLSEYNITVTATDEGSPSFSTNKTLTLKISDVNDN
>uc011dbb.2_petMar1 872 Contig14286:10084-11848-;Contig15351:3750-3936-
------------ISEASHVNLPVALITVSDPDIGANGAVTCYIYNQVPFQLKLTYPNQYLLETRETLDYETKNEYVVQIKAADATSLS-----TMSVTILDSNDN
>uc003lky.2_hg19 939 chr5:140864741-140890740+
APYITVTSELGTLPESAEPGTVVALISVQDPDSGSNGDVSLRIPDHLPFALKSAFRNQFSLVTAGPLDREAKSSYDIMVTASDAGNPPLSTHRTIFLNISDVNDN
>uc003lky.2_panTro2 939 chr5:143269157-143295505+
APYITVTSELGTLPESAEPGTVVALISVQDPDSGSNGDVSLRIPDHLPFALKSAFRNQFSLVTAGPLDREAKSSYDIMVTASDAGNPPLSTHRTIFLNISDVNDN
>uc003lky.2_gorGor1 939 Supercontig_0001149:37924-40063-;Supercontig_0032149:280-338+;Supercontig_0055548:5036-5262-
APYITVTSELGTLPESAEPGTVVALISVQDPDSGSNGDVSLRIPDHLPFALKSAFRNQFSLVTAGPLDREAKSSYDIMVTASDAGNPPLSTHRTIFLNISDVNDN
>uc003lky.2_ponAbe2 939 chr5:143001127-143028274+
APYITVTSELGTLPESAEPGTVVALISVQDPDSGSNGDVSLRIPDHLPFALKSAFRNQFSLVTAGPLDREAKSSYDIMVTASDAGNPPLSTHRTIFLNISDVNDN
>uc003lky.2_rheMac2 939 chr6:137880355-137906315+
APYITVTSELGTLPESAEPGTVVALISVQDPDSGSNGDVSLRIPDHLPFALKSAFRNQFSLVTAGPLDREAKSSYDIMVTASDAGNPPLSTHRTIFLNISDVNDN
>uc003lky.2_papHam1 939 scaffold17580:14335-40429-
APYITVTSELGTLPESAEPGTVVALISVQDPDSGSNGDVSLRIPDHLPFALKSAFRNQFSLVTAGPLDREAKSSYDIMVTASDAGNPPLSTHRTIFLNISDVNDN
>uc003lky.2_calJac1 939 Contig78:478396-501740+
APYITVTSELGTLPESAEPGTVVALISVQDPDSGSNGDVSLRIPDHLPFALKSAFRNQFSLVTAGPLDREAKSSYDIMVTASDAGNPPLSTHRTIFLNISDVNDN
>uc003lky.2_micMur1 939 scaffold_2037:203935-230330+
APYITVTSELGTLPESAEPGTVVALISVQDPDSGSNGDVSLRIPDHLPFALKSAFRNQFSLVTAGPLDREAKSSYDIMVTA------------------------
>uc003lky.2_tupBel1 939 scaffold_126292.1-261847:245220-255543+;scaffold_126293.1-208928:54029-60723+
APHITVTSELGTLPESAEPGTVVALISVQDPDSGSNGDVSLRIPDHLPFALKSAFKNQFSLVTAGPLDREAKASYDIMVTASDAGNPPLSTHRTIFLNISDVNDN
>uc003lky.2_mm9 939 chr18:37975196-37999783+
APHITVTSELGTLPESAEPGTVVALISVQDPDSGSNGDVSLRIPDHLPFALKSAFRNQFSLVTAGPLDREARSSYDIMVTASDAGNPPLSTHRTIFLNISDVNDN
>uc003lky.2_rn4 939 chr18:30714697-30752453+
APEITVTSVYSPVPEDAPLGTVIALLSVTDLDAGENGQV-LRVPPGLPFSLTSSLKNYFTLKTSAALDRETVPEYNLSITARD-GNSPLSSY-TVRVQVSDINDN
>uc003lky.2_dipOrd1 939 scaffold_1909:13305-40044+
APHITVTSELGTLPESAEPGTVVALISVQDPDSGSNGDVSLRIPDHLPFALKSAFRNQFSLVTAGPLDREAKSSYDIMVTASDAGNPPLSTHRTIFLNISDVNDN
>uc003lky.2_cavPor3 939 scaffold_6:3806104-3830235+
APHITVTSELGTLPESAEPGTVVALISVQDPDSGSNGDVSLRIPDHLPFALKSAFRNQFSLVTAGPLDRETKSSYDIMVTASDAGNPPLSTHRTIFLNISDVNDN
>uc003lky.2_oryCun2 939 chr3:23513647-23539687+
APHITVTSELGTLPESAEPGTVVALISVQDPDSGSNGDVSLRIPDHLPFALKSAFRNQFSLVTAGPLDREAKSSYDIMVTASDAGSPPLSTHRTIFLNISDVNDN
>uc003lky.2_ochPri2 939 scaffold_59:171499-181065+
APHITVTSELGTLPESAEPGTVVALISVQDPDSGSNGDVSLRIPDHLPFALKSAFRNQFSLVTAGALDREAKSSYDILVTASDAGSPALSTHRTIFLNISDVNDN
>uc003lky.2_vicPac1 939 scaffold_477:939349-941473+;scaffold_36793:6198-6287+
APHITVTSELGTLPESAEPGTVVALISVQDPDSGSNGDVSLRIPDHLPFALKSAFRNQFSLVTAGPLDREAKSSYDIMVTASDAGNPPLSTHRTIFLNISDVNDN
>uc003lky.2_turTru1 939 scaffold_109429:187116-209222+
APHITVTSELGTLPESAEPGTVVALISVQDPDSGSNGDVSLRIPDHLPFALKSAFKNQFSLVTAGPLDREAKSSYDIMVTASDAGSPPLSTHRTIFLNISDVNDN
>uc003lky.2_bosTau4 939 chr7:52005763-52029259+
APHITVTSELGTLPESAEPGTVVALISVQDPDSGSNGDVSLRIPDHLPFALKSAFRNQFSLVTAGPLDREAKSSYDIMVTASDAGSPPLSTHRTIFLNISDVNDN
>uc003lky.2_equCab2 939 chr14:35492552-35515978-
APHITVTSELGTLPESAEPGTVVALISVQDPDSGSNGDVSLRIPDHLPFALKSAFRNQFSLVTAGPLDREARSSYDIMVTASDAGNPPLSTQRTIFLNISDVNDN
>uc003lky.2_felCat3 939 scaffold_184038:95482-118976+
APHITVTSELGTLPESAEPGTVVALISVQDPDSGSNGDVSLRIPDHLPFALKSAFRNQFSLVTSGPLDREAKSSYDIMVTASDAGNPPLSTQRSIFLNISDVNDN
>uc003lky.2_canFam2 939 chr2:39307697-39329829+
APHITVTSELGTLPESAEPGTVVALISVQDPDSGSNGDVSLRIPDHLPFALKSAFRNQFSLVTAGPLDREAKSSYDIMVTASDAGNPPLSTQRTIFLNISDVNDN
>uc003lky.2_myoLuc1 939 scaffold_158097:530-656+;scaffold_158091:245412-261292+
APQIPGTSQLGTLPESAEPGTVVALINVLDPDSWSLLNVILRIPDHLPFALHSAFMNQFSLVTAGPLDREAKSGYDIMVTASDAGNPPLSTQRTIFLNISDVNDN
>uc003lky.2_pteVam1 939 scaffold_6896:15631-37722+
APHITVTSELGTLPESAEPGTVVALISVQDPDSGSNGDVSLRIPDHLPFALKSAFRNQFSLVTAGPLDREAKSSYDIMVTASDAGNPPLSTQRTIFLNISDVNDN
>uc003lky.2_eriEur1 939 scaffold_370962:55806-55978-;scaffold_333107:4131-13529+;scaffold_370962:17960-24186-
APHITVTSELGTLPESAEPGTVVALISVQDPDSGSNGDVSLRIPDHLPFALKSAFRNQFSLVTAGPLDREAKSSYDIMVTASDAGTPPLSTQRTIFLNISDVNDN
>uc003lky.2_loxAfr3 939 scaffold_1:59242706-59266997+
APHITVTSELGTLPENAEPGTVVALISVQDPDSGSNGDVSLRIPDYLPFALKSAFRNQFSLVTAGTLDREAKSSYDIMVTASDAGNPPLSTHRTIFLNISDVNDN
>uc003lky.2_proCap1 939 scaffold_5043:28823-38720+;scaffold_38721:9568-9870+
APHITVTSELGTLPENAEPGTVVALISVQDPDSGSNGDVSLRIPDHLPFALKSAFRNQFSLVTAGTLDREAKSSYDIMVTASDAGNPPLSTHRTIFLNISDVNDN
>uc003lky.2_echTel1 939 scaffold_315381:79689-82131-;scaffold_296524:5028-5086-;scaffold_152186:807-895+;scaffold_315381:53313-53539-
APHITVTSELGTLPEKAEPGTVVALISVQDPDSGSNGDVSLRIPDHLPFALKSAFRNQFSLVTAGTLDREAKSSYDILVTASDAGNPPLSTHRTIFLNISDVNDN
>uc003lky.2_dasNov2 939 scaffold_7202:17322-36027+
APHITVTSELGTLPESAEPGTVVALISVQDPDSGSNGDVSLRIPDHLPFALKSAFRNQFSLVTAGPLDREAKSSYDIMVTASDAGNPPLSAHRTIFLNISDVNDN
>uc003lky.2_macEug1 939 Scaffold40956:6705-16377+;Scaffold27622:1046-5484+
APQITLTSELGTLRESAEPGTVVALISVQDPDSGPNGDVSLRIPEHLPFALKSAFKNQFSLVTAAALDREVESKYEILVTASDAGSPPLSTRRTIFLNVSDVNDN
>uc003lky.2_monDom5 939 chr1:333313229-333338210+
APQITLTSELGTLRESAEPGTVVALISVQDPDSGPNGDVSLRIPEHLPFALKSAFKNQFSLVTAAALDREVESKYEIPVTASDSGSPPLSTRRTIFLNVSDVNDN
>uc003lky.2_taeGut1 939 chr13:16899870-16940717+
APEVILTSFSSTLSEDALPGTVVAVIHVRDRDSGEQGKVLCHVSPDLPFQLVR-YEHQYSLLTSTRLDREHVAYYNVTVSASDLGNPPLSRHTILPITLIDVNDN
>uc003lky.2_anoCar1 939 scaffold_147:906088-988142-
APEIIFTSLTTTIPEDAPPGTAGLLR-VSDGDSGGNGEIQLHLTEDIPFQIVPSFKNHYSLITSGPLDREEISQYKVIITATDSGSSPLSSQSSFLVNVSDLNDN
>uc003lky.2_xenTro2 939 scaffold_546:413281-399367+;scaffold_16:3516992-3517075-;scaffold_546:424388-430931+
APEITLTSVSNSIPENSVPGTVVALINIRDVDSGENANVYCHITDSLPFELTSSSSNYYKLLTTRTLDREAMQEYNITIKATDRGSPPLSTTKTIRLLIQDVNDN
>uc003lky.2_tetNig2 939 chr1:6785334-6798900+
PPEIVFTSQPKPVREDAPNGTVVALISARDLDSGENGKVLLQLPKGSPFTLKPSFSNNYALVTSGVLDREKISEYNIEVTATDSGSPPLSSRKIIPVSITDVNDN
>uc003lky.2_fr2 939 chrUn:223563655-223577574+
RPEIVFTSQPKPVREDAPDGTVVALISARDLDSGENGKVLLQLPKGSPFTLKPSFGNNYALVTSGVLDRETISEYNIEITATDSGSPPLSSKKIIPVSITDVNDN
>uc003lky.2_gasAcu1 939 chrIV:9835517-9854150-
APEIVLTSNANPVREDAARGTVVALISARDNDFGKNGKVTLKLAEGSPFSLKPSFSNNYALVTSNLLDREHFPEYNIEIIATDSGSPPLSSKKILPVIITDVNDN
>uc003lky.2_oryLat2 939 chr10:10943680-10974260-
KPEIVLTSEPQPVREDAPGGTVVALLNVRDADSGNNSKVHLQISKGSPFKLKSSFFNNYALITSGPLDREKISDYHVEITATDSGSPPLSCKRIVSVSVTDVNDN
>uc003lky.2_danRer6 939 chr14:3076431-3078516+;chr10:18401577-18401856-;chr14:1893060-1893334-
PPIISVISFSSPVPENSAPETAVAMFNVKDLDSGKNGMVVLHSSZ-LPFKIKSSTPNFYSLVTDDLLDREMLSEYNITVTATDEGSPSFSTNKTLTLKISDVNDN
>uc003lky.2_petMar1 939 Contig14286:10084-11848-;Contig15351:3750-3936-
------------ISEASHVNLPVALITVSDPDIGANGAVTCYIYNQVPFQLKLTYPNQYLLETRETLDYETKNEYVVQIKAADATSLS-----TMSVTILDSNDN
>uc011dbc.2_hg19 879 chr5:140868808-140871444+
APEVLLASLANPVLESTPVGTVVGLFNVRDRDSGRNGEVSLDISPDLPFQIKPS-ENHYSLLTSQPLDREATSHYIIELLASDAGSPSLHKHLTIRLNISDVNDN
>uc011dbc.2_panTro2 879 chr5:143273228-143275864+
APEVLLASLANPVLESTPVGTVVGLFNVRDRDSGRNGEVSLDISPDLPFQIKPS-ENHYSLLTSQPLDREATSHYIIELLASDAGSPSLHKHLTIRLNISDVNDN
>uc011dbc.2_gorGor1 879 Supercontig_0001149:34053-36324-
APEVLLASLANPVLESTPVGTVVGLFNVRDRDSGRNGEVSLXISPDLPFQIKPS-ENHYSLLTSQPLDREATSHYIIELLASDAGSPSLHKHLTIRLNISDVNDN
>uc011dbc.2_ponAbe2 879 chr5:143005733-143008369+
APEVLLASLANPVLESTPVGTVVGLFNVRDRDSGRNGEVSLDISPDLPFQIKPS-ENHYSLLTSQSLDREATSHYTIELLASDAGSPPLHKHLTIRLNISDVNDN
>uc011dbc.2_rheMac2 879 chr6:137884426-137887065+
APEVLLASLANPVLESTPVGTVVGLFNVRDRDSGRNGEVSLDISPDLPFQIKPS-ENHYSLLTSQPLDREATSHYTIELLASDAGSPPLHKHLTIRLNISDVNDN
>uc011dbc.2_papHam1 879 scaffold17580:33730-36369-
APEVLLASLANPVLESTPVGTVVGLFNVRDRDSGRNGEVSLDISPDLPFQIKPS-ENHYSLLTSQPLDREATSHYTIELLASDAGSPPLHKHLTIRLNISDVNDN
>uc011dbc.2_calJac1 879 Contig78:482432-484777+
APEVLLASLANPVLESTPVGTVVGLFNVRDRDSGRNGEVSLDISPDLPFQIKPS-ENHYSMLTSQPLDREATSHYIIELLASDAGSPPLHKRLTIRLNISDVNDN
>uc011dbc.2_tarSyr1 879 scaffold_2230:3566-4509+;scaffold_112438:3857-4863+
APEVLLASLVNPVLESTPVGTVVGLFNVRDRDSGRNGEVSLDISPDLPFQIKPS-ENQYSLLTSQPLDREATPYYIIELLASDAGSPPLHKQLTIRLNISDVNDN
>uc011dbc.2_micMur1 879 scaffold_2037:207925-210551+
APEVLLASLVNPVLESTPVGTVVGLFNVRDRDSGRNGEVSLAISPDLPFQIKPS-ENHYSLLTSQPLDREVTSHYIIELLASDAGSPPLHKHLTIRLNISDVNDN
>uc011dbc.2_otoGar1 879 scaffold_96017.1-810:1-808+;scaffold_96016.1-239405:70108-71669+
APEVLLASLVNPVLESTPVGTVVGLFNVRDRDSGKNGEVSLDISPDLPFQIKPS-ENHYSLLTSQPLDREATSHYIIELLASDAGSPPLHKHLIIRLNISDVNDN
>uc011dbc.2_tupBel1 879 scaffold_126292.1-261847:249291-251898+
APEVLLASLVNPVPENTPVGTVVGLFNVRDRDSGRNGEVNLDISPDLPFQIKPS-ENHYSLLTSQPLDREATSHYTVQLLASDAGSPPLHTRLTIRLNISDVNDN
>uc011dbc.2_mm9 879 chr18:37979329-37981948+
PPEVLLASLVNPVLESTPVGTVVGLFNVRDRDSGRNGEVSLKTSPNLPFQIKPS-ENHYSLLTSQPLDREATSHYTIELLASDAGSPPLHTHLTLRLNISDVNDN
>uc011dbc.2_dipOrd1 879 scaffold_1909:17491-20061+
APEVLLASLVNPVPESTPMGTVVGLFNVRDRDSGRNGEVSLGISPDLPFQIKPS-ENHYSLLTSQPLDREAMSHYIIELLASDAGSPPLHTHLTIRLNISDVNDN
>uc011dbc.2_cavPor3 879 scaffold_6:3810128-3812769+
APEVLLASLVNPVPENIPVGTVVGLINVRDRDSGRNGQVSLVILPELPFQIKPS-ENHYSLLTSRPLDREAMPHYVLELLASDAGSPPLHTRLTIRVNISDVNDN
>uc011dbc.2_speTri1 879 scaffold_131002:161-2043+
APEVLLASLVNPVPESTPVGTVVGLFNVRDRDSGRNGEVSLDISPDLPFQIKPS-ENHYSLLTSQPLDRETTSHYTIELLASDAGSPPLHTRLTIRINISDVNDN
>uc011dbc.2_oryCun2 879 chr3:23517463-23520066+
APEVLLASLVNPVPESTPVGTVVGLFNVRDRDSGRNGEVSLSIPPDLPFQIKPS-ENHYSLLTSKPLDREATAHYSIELLASDAGSPPLHTHLTIRLNISDVNDN
>uc011dbc.2_ochPri2 879 scaffold_59:175973-178690+
APEVLLASLVNPVLENTPVGTVVGLFNVRDRDSGRNGEVSLMIPPDLPFQIKPL-ENHYSLLTSLPLDREATAHYSIELLASDAGSPPLHTQLIIRLNISDVNDN
>uc011dbc.2_vicPac1 879 scaffold_477:943403-944686+
APEVLLASLVNPVLESTPVGTVVGLFNVRDRDSGRNGEVSLDISPDLPFQIKPS-ENHYSLLTSQPLDREATSHYIIELQAHDAGLPPLHAHLTIRLNISDVNDN
>uc011dbc.2_turTru1 879 scaffold_109429:191145-193761+
APEVLLASLVNPVLESTPVGIVVGLFNVRDRDSGRNGEVSLDISSGLPFQIKPS-ENHYSLLTSQPLDREATSHYIIELLARDGGSPPLHAHLTVRLNISDVNDN
>uc011dbc.2_bosTau4 879 chr7:52010017-52012633+
APEVLLASLVNPVLESTPVGTVVGLFNVRDRDSGRNGEVSLDLSSDLPFQIKPS-ENHYSLLTSQPLDREATSHYIIELLAHDAGSPPLHAHLTIRLNISDVNDN
>uc011dbc.2_equCab2 879 chr14:35509275-35511906-
APEVLLASLVNPVLENTPVGTVVGLFNVRDRDSGKNSEVSLDISPDLPFQIKPS-GNHYSLLTSQPLDREATSHYIIELLASDAGSPPLHAHLTIRLNISDVNDN
>uc011dbc.2_felCat3 879 scaffold_184038:99718-102380+
APEVLLASLVNPILESTPVGTVVGLFNVRDRDSGRNGEVSLDISPDLPFQIKPS-ENHYSLLTSQPLDRETTSHYVIELLASDAGSPPLHAHLTIRLNISDVNDN
>uc011dbc.2_canFam2 879 chr2:39311731-39314398+
APEVLLASLVNPILESTPVGTVVGLFNVRDRDSGRNGEVSLDLSPDLPFQIKPS-ENHYSLLTSQPLDRETTSHYIIELLASDAGSPPLHAHLTIRLNISDVNDN
>uc011dbc.2_myoLuc1 879 scaffold_158091:249422-252048+
APEVLLASLVNPVLESTPVGTVVGLFNVRDRDSGRNGEVSLDISPDLPFQIKPS-ENHYSLLTSQPLDREATSHYIIELLASDAGSPPLHAHLTIRLNISDVNDN
>uc011dbc.2_pteVam1 879 scaffold_6896:19676-22306+
APEVLLASLVNPILESTPVGTVVGLFNVRDRDSGRNGEVSLDISLDLPFQIKPS-ENHYSLLTSQPLDRETTSHYIIELLASDAGSPPLHTHLTIRLNISDVNDN
>uc011dbc.2_eriEur1 879 scaffold_370962:49141-49477-;scaffold_333107:8475-10748+
VPEVLLTSLVNPVLESTPVGTAVGLFNVRDRDSGRNGEVSLDISPDLPFQIKPS-ENHYSLLTSQALDREVRSHYIIELLASDSGSPPLHAQLTIRLNISDVNDN
>uc011dbc.2_sorAra1 879 scaffold_202848:7090-8772-;scaffold_88439:310-498-
APEVLLTSLVNPVLENTAVGTVVGLFNVRDRDSGRNGEVSLSISPDLPFQIKPS-ENHYSLITSQPLDREVRPHYIIELLASDAGSPPLQTQLTIKLNISDVNDN
>uc011dbc.2_loxAfr3 879 scaffold_1:59246872-59249618+
APEVLLASLVNPVLESTSVGTVVGLFNVRDRDSGSNGEVSLDVSPDLPFQIKPS-ENHYSLLTSQPLDRETTSHYIIELQASDAGSPPLHTHLIIRLNISDVNDN
>uc011dbc.2_proCap1 879 scaffold_5043:33009-35649+
APEVLLASLVNPVLESTSVGTVVGLFNVRDRDSGRNGEVSLDISLDLPFQIKPS-ENHYSLLTSQPLDRETTSQYIIELRASDAGSPPLYTHLTIRLNISDVNDN
>uc011dbc.2_echTel1 879 scaffold_315381:75663-78022-
APEVLLASLVNPVLESTSVGTVVGLFNVRDRDSGRNGEVSLDISPDLPFQIKPS-ENHYSLLTSQPLDREATSHYIIELRASDAGSPPLHTHLTLRLNISDVNDN
>uc011dbc.2_dasNov2 879 scaffold_7202:21417-24028+
APEVLLASLVNPVLESTPVGTVVGLFNVRDRDSGSNGEVSLDISPDLPFQIKSS-ENHYSLLTSQPLDREATSHYIIELLASDAGSPPLHTRLTLRLNISDVNDN
>uc011dbc.2_choHof1 879 scaffold_52349:5751-7836+;scaffold_70683:10376-10489+;scaffold_52349:8261-8553+
APEVLLASLVNPVPESTPVGTVVGLFNVRDQDSGKNGEVSLDISPDLPFQIKSS-ENHYSLLTSQPLDREATSHYIVELLASDAGSPPLHTHLTIRLNISDVNDN
>uc011dbc.2_macEug1 879 Scaffold40956:10965-13496+
APEVLLTSLVNPVPEDTPVGTVVGLFNVRDRDSGVNRRLTLEISPNLPFQIKPF-ENHYSLLTSERLDREATAHYTIELLARDTGSPPLQTILNILLNISDVNDN
>uc011dbc.2_monDom5 879 chr1:333317400-333320034+
APEVLLTSLVNPVPEDTPVGTVVGLFNVRDRDSGVNRGMTLAISPNLPFQIKPF-ENHYSLLTSERLDREATAHYTVELLARDTGSPPLQTSLTILLNISDVNDN
>uc011dbc.2_ornAna1 879 Contig116226:6-987-;Ultra532:22328-312390+;Contig7606:4064-4226-
APKFLWG--------------------------------------------------------------------------------------------------
>uc011dbc.2_taeGut1 879 chr13:16908094-16907760+
SPEIVLTSVSSPVQEDAAPGTVIALIGVKDSDSGDNGQVRLQIAKELPFKVSSF-KEHFSLVTSGPLDREKASGYNITVRAVDSGSPPRATQKTFYLRIADVNDN
>uc011dbc.2_anoCar1 879 scaffold_147:941593-944048-
PPDVLLTSLVNPVPENTPLETVVGLFNVRDQDSGANGKVSLQISPNLPFKIKSF-ENHYSLITHEKLDRETVSQYIIKLTAKDSGSPSLTTDVTIVLNISDVNDN
>uc011dbc.2_xenTro2 879 scaffold_546:418122-420429+;scaffold_65:3257869-3258004+
APAITLSSFVSSIPEDTPIGTTVLLFSVKDQDSGKNGEVNVQISPNLPFEIISV-QNHYSLITNQLLDRELDDQYTIHLTARDLGLPPLQTEATVDLKITDTNDN
>uc011dbc.2_tetNig2 879 chr1:6788556-6790918+;chrUn_random:34374112-34374157+
APEVTLTSLNSPIREDSAPETVIALISVRDLDSGVNGKVMLTIQPGLPFRLNSF-SMHYSLITAGQLDRESVPEYTVVVKAADGGSPPLSSQTTFVVKLSDVNDN
>uc011dbc.2_fr2 879 chrUn:223566978-223569359+
APEVTLTSLTSPIREDSAPETVIALISARDLDSGVNGKVMLTIQPGLPFKLNSF-GMHYSLITAGMLDRESVPEYTVVIKATDAGSPPLSSQTTFVVKLSDVNDN
>uc011dbc.2_gasAcu1 879 chrIV:9844656-9850753-;chrUn:3106930-3107000-
APEVTLTQLDSPIREDSAPETVIALISARDLDSGLNGEVTLTVQPGLPFKLNSF-AMHYSLTTAGILDRETVPEYTLVIKATDAGSPPLSTQTTFVVKLSDVNDN
>uc011dbc.2_oryLat2 879 chr10:11033008-10970252-;ultracontig115:3687411-3687557-
APEIILTSKSTSVPEDSSSGTVVALLSVRDLDSGDYGKVTLQLLKTSSFALKPF-SNNYALITNGPLDRESISDYSIEVTAKDSGTPPLSVQ-TIPVSITDVNDN
>uc011dbc.2_danRer6 879 chr14:3079569-3081752+
APVISVISFSNHIPEDSVLDTVIAMLNIKDIDSGKNGQFRCFVSSDLPFRIKPS-SNFYTLVTDQILDREQISEYNITVTATDEGSPSFSTNKTLTLKISDVNDN
>uc011dbc.2_petMar1 879 Contig12317:7487-7656-;Contig2764:17021-18692+;Contig25025:16186-16432-
APVFEVISRVKIV-ENLPSGTPVVLISVSDPDSSGTVDVRLEFPTGPPPSTSPN-KVQFLLKTTRLLDYEEAQQYNVSVLAADRGTPKLSKLLNLIISVVDINDN
>uc003lla.2_hg19 945 chr5:140868808-140890740+
APEVLLASLANPVLESTPVGTVVGLFNVRDRDSGRNGEVSLDISPDLPFQIKPS-ENHYSLLTSQPLDREATSHYIIELLASDAGSPSLHKHLTIRLNISDVNDN
>uc003lla.2_panTro2 945 chr5:143273228-143295505+
APEVLLASLANPVLESTPVGTVVGLFNVRDRDSGRNGEVSLDISPDLPFQIKPS-ENHYSLLTSQPLDREATSHYIIELLASDAGSPSLHKHLTIRLNISDVNDN
>uc003lla.2_gorGor1 945 Supercontig_0001149:34053-36324-;Supercontig_0032149:280-338+;Supercontig_0055548:5036-5262-
APEVLLASLANPVLESTPVGTVVGLFNVRDRDSGRNGEVSLXISPDLPFQIKPS-ENHYSLLTSQPLDREATSHYIIELLASDAGSPSLHKHLTIRLNISDVNDN
>uc003lla.2_ponAbe2 945 chr5:143005733-143028274+
APEVLLASLANPVLESTPVGTVVGLFNVRDRDSGRNGEVSLDISPDLPFQIKPS-ENHYSLLTSQSLDREATSHYTIELLASDAGSPPLHKHLTIRLNISDVNDN
>uc003lla.2_rheMac2 945 chr6:137884426-137906315+
APEVLLASLANPVLESTPVGTVVGLFNVRDRDSGRNGEVSLDISPDLPFQIKPS-ENHYSLLTSQPLDREATSHYTIELLASDAGSPPLHKHLTIRLNISDVNDN
>uc003lla.2_papHam1 945 scaffold17580:14335-36369-
APEVLLASLANPVLESTPVGTVVGLFNVRDRDSGRNGEVSLDISPDLPFQIKPS-ENHYSLLTSQPLDREATSHYTIELLASDAGSPPLHKHLTIRLNISDVNDN
>uc003lla.2_calJac1 945 Contig78:482432-501740+
APEVLLASLANPVLESTPVGTVVGLFNVRDRDSGRNGEVSLDISPDLPFQIKPS-ENHYSMLTSQPLDREATSHYIIELLASDAGSPPLHKRLTIRLNISDVNDN
>uc003lla.2_tarSyr1 945 scaffold_2230:3566-4509+;scaffold_112438:3857-4863+;scaffold_114325:3169-3257+
APEVLLASLVNPVLESTPVGTVVGLFNVRDRDSGRNGEVSLDISPDLPFQIKPS-ENQYSLLTSQPLDREATPYYIIELLASDAGSPPLHKQLTIRLNISDVNDN
>uc003lla.2_micMur1 945 scaffold_2037:207925-230330+
APEVLLASLVNPVLESTPVGTVVGLFNVRDRDSGRNGEVSLAISPDLPFQIKPS-ENHYSLLTSQPLDREVTSHYIIELLASDAGSPPLHKHLTIRLNISDVNDN
>uc003lla.2_otoGar1 945 scaffold_96017.1-810:1-808+;scaffold_96016.1-239405:70108-89755+
APEVLLASLVNPVLESTPVGTVVGLFNVRDRDSGKNGEVSLDISPDLPFQIKPS-ENHYSLLTSQPLDREATSHYIIELLASDAGSPPLHKHLIIRLNISDVNDN
>uc003lla.2_tupBel1 945 scaffold_126292.1-261847:249291-255543+;scaffold_126293.1-208928:54029-60723+
APEVLLASLVNPVPENTPVGTVVGLFNVRDRDSGRNGEVNLDISPDLPFQIKPS-ENHYSLLTSQPLDREATSHYTVQLLASDAGSPPLHTRLTIRLNISDVNDN
>uc003lla.2_mm9 945 chr18:37979329-37999783+
PPEVLLASLVNPVLESTPVGTVVGLFNVRDRDSGRNGEVSLKTSPNLPFQIKPS-ENHYSLLTSQPLDREATSHYTIELLASDAGSPPLHTHLTLRLNISDVNDN
>uc003lla.2_dipOrd1 945 scaffold_1909:17491-40044+
APEVLLASLVNPVPESTPMGTVVGLFNVRDRDSGRNGEVSLGISPDLPFQIKPS-ENHYSLLTSQPLDREAMSHYIIELLASDAGSPPLHTHLTIRLNISDVNDN
>uc003lla.2_cavPor3 945 scaffold_6:3810128-3830235+
APEVLLASLVNPVPENIPVGTVVGLINVRDRDSGRNGQVSLVILPELPFQIKPS-ENHYSLLTSRPLDREAMPHYVLELLASDAGSPPLHTRLTIRVNISDVNDN
>uc003lla.2_speTri1 945 scaffold_131002:161-5411+;scaffold_131000:33512-39311+
APEVLLASLVNPVPESTPVGTVVGLFNVRDRDSGRNGEVSLDISPDLPFQIKPS-ENHYSLLTSQPLDRETTSHYTIELLASDAGSPPLHTRLTIRINISDVNDN
>uc003lla.2_oryCun2 945 chr3:23517463-23539687+
APEVLLASLVNPVPESTPVGTVVGLFNVRDRDSGRNGEVSLSIPPDLPFQIKPS-ENHYSLLTSKPLDREATAHYSIELLASDAGSPPLHTHLTIRLNISDVNDN
>uc003lla.2_ochPri2 945 scaffold_59:175973-181065+
APEVLLASLVNPVLENTPVGTVVGLFNVRDRDSGRNGEVSLMIPPDLPFQIKPL-ENHYSLLTSLPLDREATAHYSIELLASDAGSPPLHTQLIIRLNISDVNDN
>uc003lla.2_vicPac1 945 scaffold_477:943403-944686+;scaffold_36793:6198-6287+
APEVLLASLVNPVLESTPVGTVVGLFNVRDRDSGRNGEVSLDISPDLPFQIKPS-ENHYSLLTSQPLDREATSHYIIELQAHDAGLPPLHAHLTIRLNISDVNDN
>uc003lla.2_turTru1 945 scaffold_109429:191145-209222+
APEVLLASLVNPVLESTPVGIVVGLFNVRDRDSGRNGEVSLDISSGLPFQIKPS-ENHYSLLTSQPLDREATSHYIIELLARDGGSPPLHAHLTVRLNISDVNDN
>uc003lla.2_bosTau4 945 chr7:52010017-52029259+
APEVLLASLVNPVLESTPVGTVVGLFNVRDRDSGRNGEVSLDLSSDLPFQIKPS-ENHYSLLTSQPLDREATSHYIIELLAHDAGSPPLHAHLTIRLNISDVNDN
>uc003lla.2_equCab2 945 chr14:35492552-35511906-
APEVLLASLVNPVLENTPVGTVVGLFNVRDRDSGKNSEVSLDISPDLPFQIKPS-GNHYSLLTSQPLDREATSHYIIELLASDAGSPPLHAHLTIRLNISDVNDN
>uc003lla.2_felCat3 945 scaffold_184038:99718-118976+
APEVLLASLVNPILESTPVGTVVGLFNVRDRDSGRNGEVSLDISPDLPFQIKPS-ENHYSLLTSQPLDRETTSHYVIELLASDAGSPPLHAHLTIRLNISDVNDN
>uc003lla.2_canFam2 945 chr2:39311731-39329829+
APEVLLASLVNPILESTPVGTVVGLFNVRDRDSGRNGEVSLDLSPDLPFQIKPS-ENHYSLLTSQPLDRETTSHYIIELLASDAGSPPLHAHLTIRLNISDVNDN
>uc003lla.2_myoLuc1 945 scaffold_158091:249422-261292+
APEVLLASLVNPVLESTPVGTVVGLFNVRDRDSGRNGEVSLDISPDLPFQIKPS-ENHYSLLTSQPLDREATSHYIIELLASDAGSPPLHAHLTIRLNISDVNDN
>uc003lla.2_pteVam1 945 scaffold_6896:19676-37722+
APEVLLASLVNPILESTPVGTVVGLFNVRDRDSGRNGEVSLDISLDLPFQIKPS-ENHYSLLTSQPLDRETTSHYIIELLASDAGSPPLHTHLTIRLNISDVNDN
>uc003lla.2_eriEur1 945 scaffold_370962:49141-49477-;scaffold_333107:8475-13529+;scaffold_370962:17960-24186-
VPEVLLTSLVNPVLESTPVGTAVGLFNVRDRDSGRNGEVSLDISPDLPFQIKPS-ENHYSLLTSQALDREVRSHYIIELLASDSGSPPLHAQLTIRLNISDVNDN
>uc003lla.2_sorAra1 945 scaffold_202848:7090-8772-;scaffold_88439:310-498-;scaffold_202848:3860-3918-;scaffold_132675:4034-4122+;scaffold_245153:37271-37424-
APEVLLTSLVNPVLENTAVGTVVGLFNVRDRDSGRNGEVSLSISPDLPFQIKPS-ENHYSLITSQPLDREVRPHYIIELLASDAGSPPLQTQLTIKLNISDVNDN
>uc003lla.2_loxAfr3 945 scaffold_1:59246872-59266997+
APEVLLASLVNPVLESTSVGTVVGLFNVRDRDSGSNGEVSLDVSPDLPFQIKPS-ENHYSLLTSQPLDRETTSHYIIELQASDAGSPPLHTHLIIRLNISDVNDN
>uc003lla.2_proCap1 945 scaffold_5043:33009-38720+;scaffold_38721:9568-9870+
APEVLLASLVNPVLESTSVGTVVGLFNVRDRDSGRNGEVSLDISLDLPFQIKPS-ENHYSLLTSQPLDRETTSQYIIELRASDAGSPPLYTHLTIRLNISDVNDN
>uc003lla.2_echTel1 945 scaffold_315381:75663-78022-;scaffold_296524:5028-5086-;scaffold_152186:807-895+;scaffold_315381:53313-53539-
APEVLLASLVNPVLESTSVGTVVGLFNVRDRDSGRNGEVSLDISPDLPFQIKPS-ENHYSLLTSQPLDREATSHYIIELRASDAGSPPLHTHLTLRLNISDVNDN
>uc003lla.2_dasNov2 945 scaffold_7202:21417-36027+
APEVLLASLVNPVLESTPVGTVVGLFNVRDRDSGSNGEVSLDISPDLPFQIKSS-ENHYSLLTSQPLDREATSHYIIELLASDAGSPPLHTRLTLRLNISDVNDN
>uc003lla.2_choHof1 945 scaffold_52349:5751-7836+;scaffold_70683:10376-10489+;scaffold_52349:8261-8368+;scaffold_266202:452-510+;scaffold_461712:514-602-
APEVLLASLVNPVPESTPVGTVVGLFNVRDQDSGKNGEVSLDISPDLPFQIKSS-ENHYSLLTSQPLDREATSHYIVELLASDAGSPPLHTHLTIRLNISDVNDN
>uc003lla.2_macEug1 945 Scaffold40956:10965-16377+;Scaffold27622:1046-5484+
APEVLLTSLVNPVPEDTPVGTVVGLFNVRDRDSGVNRRLTLEISPNLPFQIKPF-ENHYSLLTSERLDREATAHYTIELLARDTGSPPLQTILNILLNISDVNDN
>uc003lla.2_monDom5 945 chr1:333317400-333338210+
APEVLLTSLVNPVPEDTPVGTVVGLFNVRDRDSGVNRGMTLAISPNLPFQIKPF-ENHYSLLTSERLDREATAHYTVELLARDTGSPPLQTSLTILLNISDVNDN
>uc003lla.2_ornAna1 945 Contig116226:6-987-;Ultra532:22328-312357+
APKFLWG--------------------------------------------------------------------------------------------------
>uc003lla.2_taeGut1 945 chr13:16908094-16940717+
SPEIVLTSVSSPVQEDAAPGTVIALIGVKDSDSGDNGQVRLQIAKELPFKVSSF-KEHFSLVTSGPLDREKASGYNITVRAVDSGSPPRATQKTFYLRIADVNDN
>uc003lla.2_anoCar1 945 scaffold_147:906088-944048-
PPDVLLTSLVNPVPENTPLETVVGLFNVRDQDSGANGKVSLQISPNLPFKIKSF-ENHYSLITHEKLDRETVSQYIIKLTAKDSGSPSLTTDVTIVLNISDVNDN
>uc003lla.2_xenTro2 945 scaffold_546:418122-420429+;scaffold_65:3257869-3257991+;scaffold_546:424388-430931+
APAITLSSFVSSIPEDTPIGTTVLLFSVKDQDSGKNGEVNVQISPNLPFEIISV-QNHYSLITNQLLDRELDDQYTIHLTARDLGLPPLQTEATVDLKITDTNDN
>uc003lla.2_tetNig2 945 chr1:6788556-6798900+
APEVTLTSLNSPIREDSAPETVIALISVRDLDSGVNGKVMLTIQPGLPFRLNSF-SMHYSLITAGQLDRESVPEYTVVVKAADGGSPPLSSQTTFVVKLSDVNDN
>uc003lla.2_fr2 945 chrUn:223566978-223577574+
APEVTLTSLTSPIREDSAPETVIALISARDLDSGVNGKVMLTIQPGLPFKLNSF-GMHYSLITAGMLDRESVPEYTVVIKATDAGSPPLSSQTTFVVKLSDVNDN
>uc003lla.2_gasAcu1 945 chrIV:9835517-9850753-
APEVTLTQLDSPIREDSAPETVIALISARDLDSGLNGEVTLTVQPGLPFKLNSF-AMHYSLTTAGILDRETVPEYTLVIKATDAGSPPLSTQTTFVVKLSDVNDN
>uc003lla.2_oryLat2 945 chr10:11033008-10970252-;ultracontig115:3687479-3687557-;chr10:10943680-10943969-
APEIILTSKSTSVPEDSSSGTVVALLSVRDLDSGDYGKVTLQLLKTSSFALKPF-SNNYALITNGPLDRESISDYSIEVTAKDSGTPPLSVQ-TIPVSITDVNDN
>uc003lla.2_danRer6 945 chr14:3079569-3081752+;chr14:1893060-1893334-
APVISVISFSNHIPEDSVLDTVIAMLNIKDIDSGKNGQFRCFVSSDLPFRIKPS-SNFYTLVTDQILDREQISEYNITVTATDEGSPSFSTNKTLTLKISDVNDN
>uc003lla.2_petMar1 945 Contig12317:7487-7656-;Contig2764:17021-18692+;Contig25025:16186-16432-
APVFEVISRVKIV-ENLPSGTPVVLISVSDPDSSGTVDVRLEFPTGPPPSTSPN-KVQFLLKTTRLLDYEEAQQYNVSVLAADRGTPKLSKLLNLIISVVDINDN
